# Supplementary material for: Proteomic profiling of centrosomes across multiple mammalian cell and tissue types by an affinity capture method
Source: Dev Cell. Author manuscript; Available in PMC 2025 Oct 31. (PMC7618310; doi:10.1016/j.devcel.2023.09.008)
Supplement: Table S1 [file EMS209392-supplement-Table_S1.xlsx]

## Sheet: Information
Supplementary Table 1
Proteomic profiling of centrosomes by CAPture-MS from untreated and centrinone-treated HEK293T cells.
Table contains datasets obtained by CAPture-MS from untreated or centrinone-treated cells (n=3 per condition) along with two bead-only pulldowns per condition. Centrinone treatment: 150nM centrinone for 8 days.
The worksheet 'HEK CAPture (Con vs Centrinone)' shows protein scores, % coverage and unique peptide numbers for each repeat. Only proteins detected in at least one control CAPture-MS run are included. Worksheet also include log2fold changes of proteins between control vs centrinione CAPture-MS obtained by label free quantitation (LFQ). Note that colouring scheme obtained by conditional formatting…
The worksheet 'HEK CAPture (Centrinone)' contains all proteins detected in CAPture-MS of centrinone-treated cells regardless whether present in CAPture-MS from control cells.
The worksheet 'LFQ' lists only those proteins that were enriched in CAPture-MS vs bead-only pulldowns (see details of LFQ analysis in methods). Only peptides present in 2 out of 3 samples of CAPture-MS were kept. Differential analysis was performed between CAPture-MS of untreated vs centrinone-treated samples.
Note that colouring scheme obtained by conditional formatting is applied to each column independently.
Corresponding files on ProteomeXchange (PRIDE)
PXD040308
QE_HF_UNTX_BO_1	Control Bead only 1
QE_HF_UNTX_BO_2	Control Bead only 2
QE_HF_UNTX_PEP_1	Control CAPture 1
QE_HF_UNTX_PEP_2	Control CAPture 2
QE_HF_UNTX_PEP_3	Control CAPture 3
QE_HF_CENT_BO_1	Centrinone Bead only 1
QE_HF_SAG_CENT_BO_2	Centrinone Bead only 2
QE_HF_CENT_PEP_1	Centrinone CAPture 1
QE_HF_CENT_PEP_2	Centrinone CAPture 2
QE_HF_CENT_PEP_3	Centrinone CAPture 3

## Sheet: HEK CAPture (Con vs Centrinone)
			CAPture 1 control			CAPture 2 control			CAPture 3 control				CAPture 1 centrinone			CAPture 2 centrinone			CAPture 3 centrinone				Label Free Quantitation (signficant hits; padj<0.05)
Gene name	Accession	Description	Score	Coverage	# Unique Peptides	Score	Coverage	# Unique Peptides	Score	Coverage	# Unique Peptides	Is it in bead only (Con)?	Score	Coverage	# Unique Peptides	Score	Coverage	# Unique Peptides	Score	Coverage	# Unique Peptides	Is it in bead only (Cent)?	Log2fold (Control vs Centrinone)
PCNT	O95613	Pericentrin OS=Homo sapiens OX=9606 GN=PCNT PE=1 SV=4 - [PCNT_HUMAN]	512.68	0.3738	104	462.06	0.3312	91	543.03	0.351	98		39.1	0.0591	16	52.62	0.1067	27	30.24	0.0671	18		11.62
ALMS1	Q8TCU4	Alstrom syndrome protein 1 OS=Homo sapiens OX=9606 GN=ALMS1 PE=1 SV=4 - [ALMS1_HUMAN]	246.71	0.3263	86	248.64	0.2941	75	243.65	0.279	79		#N/A	#N/A	#N/A	#N/A	#N/A	#N/A	2.6	0.006	2		9.52
AKAP9	Q99996	A-kinase anchor protein 9 OS=Homo sapiens OX=9606 GN=AKAP9 PE=1 SV=4 - [AKAP9_HUMAN]	239.06	0.2943	86	217.37	0.2554	73	202.86	0.2355	68		#N/A	#N/A	#N/A	#N/A	#N/A	#N/A	#N/A	#N/A	#N/A		9.49
CNTRL	Q7Z7A1	Centriolin OS=Homo sapiens OX=9606 GN=CNTRL PE=1 SV=2 - [CNTRL_HUMAN]	352.59	0.4052	78	369.34	0.4065	79	397.5	0.4172	81		30.01	0.0606	11	37.08	0.0826	15	37.15	0.08	15		10.66
CEP250	Q9BV73	Centrosome-associated protein CEP250 OS=Homo sapiens OX=9606 GN=CEP250 PE=1 SV=2 - [CP250_HUMAN]	355.51	0.387	74	378.86	0.4042	76	366.69	0.3681	72		15.78	0.0508	11	32.72	0.0774	15	40.82	0.0975	18		11.69
CEP350	Q5VT06	Centrosome-associated protein 350 OS=Homo sapiens OX=9606 GN=CEP350 PE=1 SV=1 - [CE350_HUMAN]	231.46	0.2785	62	204.92	0.2637	58	213.11	0.2637	61		4.02	0.008	2	9.51	0.0192	5	16.25	0.0359	9		9.96
CEP192	Q8TEP8	Centrosomal protein of 192 kDa OS=Homo sapiens OX=9606 GN=CEP192 PE=1 SV=3 - [CE192_HUMAN]	243.85	0.2925	56	207.13	0.2933	53	246.14	0.3177	57		3.6	0.0095	2	5.35	0.0221	4	8.91	0.0205	4		10.92
ACACA	Q13085	Acetyl-CoA carboxylase 1 OS=Homo sapiens OX=9606 GN=ACACA PE=1 SV=2 - [ACACA_HUMAN]	247.1	0.3687	55	190.29	0.2864	41	251.94	0.3448	50	Yes	179.32	0.2656	43	237.64	0.2882	47	193.07	0.2506	40	Yes	#N/A
CEP290	O15078	Centrosomal protein of 290 kDa OS=Homo sapiens OX=9606 GN=CEP290 PE=1 SV=2 - [CE290_HUMAN]	147.33	0.2521	53	146.37	0.2344	45	144.17	0.2162	44		#N/A	#N/A	#N/A	#N/A	#N/A	#N/A	#N/A	#N/A	#N/A		9.67
NIN	Q8N4C6	Ninein OS=Homo sapiens OX=9606 GN=NIN PE=1 SV=4 - [NIN_HUMAN]	285.65	0.3053	52	258.23	0.2737	45	298.69	0.2943	50		23.82	0.0656	11	23.56	0.0684	11	25.91	0.0856	13		10.89
CDK5RAP2	Q96SN8	CDK5 regulatory subunit-associated protein 2 OS=Homo sapiens OX=9606 GN=CDK5RAP2 PE=1 SV=5 - [CK5P2_HUMAN]	253.97	0.3545	51	223.1	0.3302	46	279.8	0.3587	48		#N/A	#N/A	#N/A	0	0.0338	5	6.67	0.0296	5		10.59
CROCC	Q5TZA2	Rootletin OS=Homo sapiens OX=9606 GN=CROCC PE=1 SV=1 - [CROCC_HUMAN]	164.47	0.2781	49	167.05	0.2558	43	156.91	0.2722	48		1.84	0.005	1	0	0.0084	2	1.75	0.0079	2		10.74
CEP128	Q6ZU80	Centrosomal protein of 128 kDa OS=Homo sapiens OX=9606 GN=CEP128 PE=1 SV=2 - [CE128_HUMAN]	374.89	0.4068	48	342.11	0.4013	44	450.71	0.4479	50	Yes	53.35	0.2486	21	64.07	0.2888	27	61.64	0.2486	25		5.7
CEP135	Q66GS9	Centrosomal protein of 135 kDa OS=Homo sapiens OX=9606 GN=CEP135 PE=1 SV=2 - [CP135_HUMAN]	185.65	0.4114	46	175.42	0.3605	40	191.52	0.3561	41		10.73	0.0456	5	20.09	0.086	10	23.39	0.1175	12		10.59
ANKRD26	Q9UPS8	Ankyrin repeat domain-containing protein 26 OS=Homo sapiens OX=9606 GN=ANKRD26 PE=1 SV=4 - [ANR26_HUMAN]	171.95	0.3339	46	131.06	0.2713	35	132.69	0.3082	40		4.26	0.0129	2	2.41	0.0129	2	6.35	0.0205	3		10.11
CEP152	O94986	Centrosomal protein of 152 kDa OS=Homo sapiens OX=9606 GN=CEP152 PE=1 SV=4 - [CE152_HUMAN]	237.98	0.314	44	172.88	0.2848	39	285.8	0.3374	51		22.99	0.0953	13	36.83	0.1339	16	58.63	0.1696	22		6
CKAP5	Q14008	Cytoskeleton-associated protein 5 OS=Homo sapiens OX=9606 GN=CKAP5 PE=1 SV=3 - [CKAP5_HUMAN]	127.93	0.2569	41	132.44	0.2559	42	111.44	0.2485	38		11.81	0.0217	4	8.2	0.0271	5	6.73	0.0172	3		9.88
CEP295	Q9C0D2	Centrosomal protein of 295 kDa OS=Homo sapiens OX=9606 GN=CEP295 PE=1 SV=4 - [CE295_HUMAN]	127.16	0.2299	41	122.41	0.1953	36	119.22	0.1853	34		#N/A	#N/A	#N/A	#N/A	#N/A	#N/A	#N/A	#N/A	#N/A		9.46
C2CD3	Q4AC94	C2 domain-containing protein 3 OS=Homo sapiens OX=9606 GN=C2CD3 PE=1 SV=4 - [C2CD3_HUMAN]	107.26	0.2023	33	99.75	0.1742	29	97.61	0.2014	30		#N/A	#N/A	#N/A	#N/A	#N/A	#N/A	0	0.0068	1		9.76
KRT9	P35527	Keratin, type I cytoskeletal 9 OS=Homo sapiens OX=9606 GN=KRT9 PE=1 SV=3 - [K1C9_HUMAN]	492.45	0.6902	32	411.33	0.5891	29	283.39	0.5265	24	Yes	375.98	0.5859	29	360.56	0.5843	28	314.11	0.5457	24	Yes	#N/A
AKNA	Q7Z591	Microtubule organization protein AKNA OS=Homo sapiens OX=9606 GN=AKNA PE=1 SV=2 - [AKNA_HUMAN]	147.23	0.3787	32	134.26	0.3502	27	178.49	0.4524	35		0	0.0083	1	3.92	0.0257	2	#N/A	#N/A	#N/A		10.32
CEP164	Q9UPV0	Centrosomal protein of 164 kDa OS=Homo sapiens OX=9606 GN=CEP164 PE=1 SV=3 - [CE164_HUMAN]	123.51	0.3041	30	115.29	0.3315	33	101.29	0.3034	31		#N/A	#N/A	#N/A	#N/A	#N/A	#N/A	1.84	0.0075	1		10.16
CEP170	Q5SW79	Centrosomal protein of 170 kDa OS=Homo sapiens OX=9606 GN=CEP170 PE=1 SV=1 - [CE170_HUMAN]	143.85	0.3453	29	133.87	0.3213	25	136.74	0.3573	29	Yes	1.72	0.0063	1	6.3	0.0271	4	7.36	0.0297	4	Yes	9.82
ODF2	Q5BJF6	Outer dense fiber protein 2 OS=Homo sapiens OX=9606 GN=ODF2 PE=1 SV=1 - [ODFP2_HUMAN]	301.2	0.3595	28	245.62	0.3583	29	363.39	0.3571	28	Yes	24.56	0.1435	10	26.57	0.1194	9	46.81	0.1616	14		6.87
COPA	P53621	Coatomer subunit alpha OS=Homo sapiens OX=9606 GN=COPA PE=1 SV=2 - [COPA_HUMAN]	80.85	0.2998	28	84.6	0.2345	22	46.48	0.1936	18		85.98	0.2508	25	103.28	0.2712	28	115.37	0.2426	25	Yes	-0.11
SPICE1	Q8N0Z3	Spindle and centriole-associated protein 1 OS=Homo sapiens OX=9606 GN=SPICE1 PE=1 SV=1 - [SPICE_HUMAN]	95.64	0.4175	27	78.81	0.4234	25	93.71	0.3216	21		2.24	0.014	1	2.44	0.014	1	2.21	0.0316	2		10.25
CEP120	Q8N960	Centrosomal protein of 120 kDa OS=Homo sapiens OX=9606 GN=CEP120 PE=1 SV=2 - [CE120_HUMAN]	91.3	0.356	27	78.68	0.3124	22	96.54	0.3245	24		#N/A	#N/A	#N/A	2.44	0.0132	1	#N/A	#N/A	#N/A		10.71
PC	P11498	Pyruvate carboxylase, mitochondrial OS=Homo sapiens OX=9606 GN=PC PE=1 SV=2 - [PYC_HUMAN]	93.9	0.326	25	64.35	0.2199	18	81.43	0.2929	22	Yes	80.52	0.2334	20	78.26	0.2487	21	43.57	0.1537	13	Yes	#N/A
KRT10	P13645	Keratin, type I cytoskeletal 10 OS=Homo sapiens OX=9606 GN=KRT10 PE=1 SV=6 - [K1C10_HUMAN]	466.12	0.4486	25	307.5	0.387	21	702.39	0.4932	27	Yes	397.12	0.4589	26	274.16	0.4298	20	202.31	0.339	18	Yes	#N/A
KRT2	P35908	Keratin, type II cytoskeletal 2 epidermal OS=Homo sapiens OX=9606 GN=KRT2 PE=1 SV=2 - [K22E_HUMAN]	433.83	0.6182	24	276.17	0.59	20	747.33	0.6792	24	Yes	289.21	0.6041	26	221.72	0.493	20	151.51	0.4257	18	Yes	#N/A
KRT1	P04264	Keratin, type II cytoskeletal 1 OS=Homo sapiens OX=9606 GN=KRT1 PE=1 SV=6 - [K2C1_HUMAN]	574.8	0.4922	24	405.1	0.5093	23	496.46	0.4332	20	Yes	482.6	0.5326	29	389.5	0.4565	23	365.67	0.4736	21	Yes	#N/A
CEP162	Q5TB80	Centrosomal protein of 162 kDa OS=Homo sapiens OX=9606 GN=CEP162 PE=1 SV=2 - [CE162_HUMAN]	62.22	0.1903	22	51.99	0.1497	16	50.53	0.149	16		#N/A	#N/A	#N/A	#N/A	#N/A	#N/A	#N/A	#N/A	#N/A		9.61
HSPA5	P11021	Endoplasmic reticulum chaperone BiP OS=Homo sapiens OX=9606 GN=HSPA5 PE=1 SV=2 - [BIP_HUMAN]	114.03	0.4511	21	128.48	0.4343	21	110.36	0.4174	20	Yes	110.93	0.4281	21	116.84	0.3976	19	56.99	0.3471	15	Yes	0.97
DSP	P15924	Desmoplakin OS=Homo sapiens OX=9606 GN=DSP PE=1 SV=3 - [DESP_HUMAN]	49.45	0.0777	20	58.89	0.0965	24	23.06	0.0453	10	Yes	44.15	0.0812	19	44.28	0.0735	20	30.39	0.0575	14	Yes	#N/A
PIBF1	Q8WXW3	Progesterone-induced-blocking factor 1 OS=Homo sapiens OX=9606 GN=PIBF1 PE=1 SV=2 - [PIBF1_HUMAN]	69.85	0.2985	20	68.93	0.2933	20	81.63	0.3038	22		#N/A	#N/A	#N/A	#N/A	#N/A	#N/A	4.27	0.0277	2		10.69
FBF1	Q8TES7	Fas-binding factor 1 OS=Homo sapiens OX=9606 GN=FBF1 PE=1 SV=2 - [FBF1_HUMAN]	56.28	0.2586	20	39.94	0.1827	15	38.08	0.1924	16		2.1	0.0106	1	#N/A	#N/A	#N/A	#N/A	#N/A	#N/A		9.6
CNTROB	Q8N137	Centrobin OS=Homo sapiens OX=9606 GN=CNTROB PE=1 SV=1 - [CNTRB_HUMAN]	74.16	0.33	19	77.75	0.3034	17	85.79	0.3455	21		#N/A	#N/A	#N/A	#N/A	#N/A	#N/A	#N/A	#N/A	#N/A		9.27
CEP63	Q96MT8	Centrosomal protein of 63 kDa OS=Homo sapiens OX=9606 GN=CEP63 PE=1 SV=1 - [CEP63_HUMAN]	104.07	0.2902	19	76.98	0.2788	17	119.02	0.3172	21		19.37	0.1892	10	23.03	0.1522	8	22.95	0.1394	8		8.82
HERC2	O95714	E3 ubiquitin-protein ligase HERC2 OS=Homo sapiens OX=9606 GN=HERC2 PE=1 SV=2 - [HERC2_HUMAN]	46.47	0.055	19	32.78	0.0494	15	27.76	0.0296	10		1.81	0.0019	1	4.11	0.0043	2	#N/A	#N/A	#N/A		7.97
HSPA8	P11142	Heat shock cognate 71 kDa protein OS=Homo sapiens OX=9606 GN=HSPA8 PE=1 SV=1 - [HSP7C_HUMAN]	172.6	0.4319	18	174.58	0.4768	18	165.26	0.4241	16	Yes	153.27	0.3932	18	179.8	0.3762	16	141.29	0.3607	15	Yes	#N/A
CCHCR1	Q8TD31	Coiled-coil alpha-helical rod protein 1 OS=Homo sapiens OX=9606 GN=CCHCR1 PE=1 SV=2 - [CCHCR_HUMAN]	62.66	0.3184	18	45.18	0.2276	12	48.97	0.2199	12		#N/A	#N/A	#N/A	#N/A	#N/A	#N/A	#N/A	#N/A	#N/A		9.46
CEP112	Q8N8E3	Centrosomal protein of 112 kDa OS=Homo sapiens OX=9606 GN=CEP112 PE=1 SV=2 - [CE112_HUMAN]	65.68	0.244	18	60.81	0.2859	21	53.31	0.2304	17		#N/A	#N/A	#N/A	#N/A	#N/A	#N/A	#N/A	#N/A	#N/A		9.08
TBC1D31	Q96DN5	TBC1 domain family member 31 OS=Homo sapiens OX=9606 GN=TBC1D31 PE=1 SV=2 - [TBC31_HUMAN]	70.35	0.2411	18	51.11	0.2064	16	92.81	0.288	22		#N/A	#N/A	#N/A	0	0.0066	1	1.94	0.0103	1		10.31
OFD1	O75665	Oral-facial-digital syndrome 1 protein OS=Homo sapiens OX=9606 GN=OFD1 PE=1 SV=1 - [OFD1_HUMAN]	55.78	0.2332	18	43.72	0.1759	13	46.18	0.1739	14		#N/A	#N/A	#N/A	2.82	0.0128	1	4.38	0.0267	2		9.87
CCP110	O43303	Centriolar coiled-coil protein of 110 kDa OS=Homo sapiens OX=9606 GN=CCP110 PE=1 SV=3 - [CP110_HUMAN]	53.82	0.2312	18	37.32	0.2045	13	30.75	0.1828	12		#N/A	#N/A	#N/A	#N/A	#N/A	#N/A	#N/A	#N/A	#N/A		8.88
CENPJ	Q9HC77	Centromere protein J OS=Homo sapiens OX=9606 GN=CENPJ PE=1 SV=2 - [CENPJ_HUMAN]	50	0.1824	18	47.1	0.1592	15	62.51	0.2063	22		#N/A	#N/A	#N/A	#N/A	#N/A	#N/A	#N/A	#N/A	#N/A		9.75
CCDC171	Q6TFL3	Coiled-coil domain-containing protein 171 OS=Homo sapiens OX=9606 GN=CCDC171 PE=2 SV=1 - [CC171_HUMAN]	52.27	0.1704	18	49.49	0.1719	19	52.37	0.1976	21		#N/A	#N/A	#N/A	#N/A	#N/A	#N/A	#N/A	#N/A	#N/A		9.81
CEP83	Q9Y592	Centrosomal protein of 83 kDa OS=Homo sapiens OX=9606 GN=CEP83 PE=1 SV=3 - [CEP83_HUMAN]	58.77	0.3367	17	47.75	0.2425	13	75.65	0.2939	19		4.36	0.0371	2	2.48	0.0143	1	7.31	0.0927	5		11.53
HSPA9	P38646	Stress-70 protein, mitochondrial OS=Homo sapiens OX=9606 GN=HSPA9 PE=1 SV=2 - [GRP75_HUMAN]	76.99	0.3299	17	79.2	0.3181	17	61.85	0.3049	15	Yes	43.31	0.2518	12	57.03	0.2887	14	42.37	0.2371	11	Yes	#N/A
KIAA0753	Q2KHM9	Protein moonraker OS=Homo sapiens OX=9606 GN=KIAA0753 PE=1 SV=3 - [MOONR_HUMAN]	43.57	0.2451	17	26.99	0.1489	10	31.63	0.1986	15		#N/A	#N/A	#N/A	#N/A	#N/A	#N/A	#N/A	#N/A	#N/A		8.97
MPHOSPH9	Q99550	M-phase phosphoprotein 9 OS=Homo sapiens OX=9606 GN=MPHOSPH9 PE=1 SV=4 - [MPP9_HUMAN]	55.1	0.2291	17	59.74	0.2054	16	47.67	0.2265	18		0	0.0076	1	0	0.0076	1	0	0.0076	1		9.91
SCLT1	Q96NL6	Sodium channel and clathrin linker 1 OS=Homo sapiens OX=9606 GN=SCLT1 PE=1 SV=2 - [SCLT1_HUMAN]	74.79	0.3067	16	67.71	0.3038	16	72.54	0.2834	16		#N/A	#N/A	#N/A	#N/A	#N/A	#N/A	5.98	0.0407	2		10.87
LRRC45	Q96CN5	Leucine-rich repeat-containing protein 45 OS=Homo sapiens OX=9606 GN=LRRC45 PE=1 SV=1 - [LRC45_HUMAN]	55.83	0.306	16	41.62	0.2104	11	41.58	0.2791	14		#N/A	#N/A	#N/A	#N/A	#N/A	#N/A	#N/A	#N/A	#N/A		10
STIL	Q15468	SCL-interrupting locus protein OS=Homo sapiens OX=9606 GN=STIL PE=1 SV=2 - [STIL_HUMAN]	24.34	0.1733	16	29.1	0.1336	12	28.67	0.1228	12		#N/A	#N/A	#N/A	#N/A	#N/A	#N/A	#N/A	#N/A	#N/A		9.18
VIM	P08670	Vimentin OS=Homo sapiens OX=9606 GN=VIM PE=1 SV=4 - [VIME_HUMAN]	59.16	0.397	15	272.5	0.5429	24	114.6	0.4807	20	Yes	54.2	0.3991	15	31.85	0.3004	13	28.34	0.2554	11	Yes	#N/A
COPB2	P35606	Coatomer subunit beta' OS=Homo sapiens OX=9606 GN=COPB2 PE=1 SV=2 - [COPB2_HUMAN]	54.81	0.2395	15	61.54	0.2804	18	42.15	0.2031	14		65.17	0.2837	19	76.25	0.3102	21	61.49	0.2671	19		-0.09
CEP89	Q96ST8	Centrosomal protein of 89 kDa OS=Homo sapiens OX=9606 GN=CEP89 PE=1 SV=3 - [CEP89_HUMAN]	42.73	0.2312	15	36.47	0.1699	11	23.67	0.1175	8		0	0.0166	1	#N/A	#N/A	#N/A	2.32	0.0268	2		10.27
HAUS6	Q7Z4H7	HAUS augmin-like complex subunit 6 OS=Homo sapiens OX=9606 GN=HAUS6 PE=1 SV=2 - [HAUS6_HUMAN]	40.89	0.2241	15	44.83	0.1969	14	35.65	0.1801	14		#N/A	#N/A	#N/A	1.81	0.0105	1	#N/A	#N/A	#N/A		9.76
TUBGCP2	Q9BSJ2	Gamma-tubulin complex component 2 OS=Homo sapiens OX=9606 GN=TUBGCP2 PE=1 SV=2 - [GCP2_HUMAN]	39.26	0.2239	15	34.13	0.1752	13	30.46	0.1729	11		#N/A	#N/A	#N/A	#N/A	#N/A	#N/A	#N/A	#N/A	#N/A		9.41
CEP170B	Q9Y4F5	Centrosomal protein of 170 kDa protein B OS=Homo sapiens OX=9606 GN=CEP170B PE=1 SV=4 - [C170B_HUMAN]	44.5	0.1586	15	42.52	0.141	13	31.33	0.1189	12		#N/A	#N/A	#N/A	#N/A	#N/A	#N/A	#N/A	#N/A	#N/A		8.42
CCDC18	Q5T9S5	Coiled-coil domain-containing protein 18 OS=Homo sapiens OX=9606 GN=CCDC18 PE=1 SV=1 - [CCD18_HUMAN]	39.02	0.1231	15	39.79	0.1265	15	36.2	0.11	13		#N/A	#N/A	#N/A	#N/A	#N/A	#N/A	#N/A	#N/A	#N/A		9.17
JUP	P14923	Junction plakoglobin OS=Homo sapiens OX=9606 GN=JUP PE=1 SV=3 - [PLAK_HUMAN]	35.67	0.2376	14	33.64	0.2604	14	11.59	0.0711	5	Yes	11.78	0.0805	6	25.52	0.1893	12	11.02	0.0765	5	Yes	#N/A
TUBA1B	P68363	Tubulin alpha-1B chain OS=Homo sapiens OX=9606 GN=TUBA1B PE=1 SV=1 - [TBA1B_HUMAN]	139.14	0.439	14	133.02	0.4568	1	220.7	0.4568	1	Yes	#N/A	#N/A	#N/A	26.89	0.2882	9	#N/A	#N/A	#N/A	Yes	#N/A
MDM1	Q8TC05	Nuclear protein MDM1 OS=Homo sapiens OX=9606 GN=MDM1 PE=1 SV=2 - [MDM1_HUMAN]	47.28	0.2689	14	41.4	0.2829	14	44.99	0.2647	13		#N/A	#N/A	#N/A	#N/A	#N/A	#N/A	4.01	0.0364	2		11
SASS6	Q6UVJ0	Spindle assembly abnormal protein 6 homolog OS=Homo sapiens OX=9606 GN=SASS6 PE=1 SV=1 - [SAS6_HUMAN]	25.72	0.2177	14	18.33	0.1583	11	32.21	0.2755	14		#N/A	#N/A	#N/A	#N/A	#N/A	#N/A	#N/A	#N/A	#N/A		9.7
TUBGCP3	Q96CW5	Gamma-tubulin complex component 3 OS=Homo sapiens OX=9606 GN=TUBGCP3 PE=1 SV=2 - [GCP3_HUMAN]	51.46	0.204	14	44.49	0.194	12	40.73	0.1907	12		#N/A	#N/A	#N/A	#N/A	#N/A	#N/A	#N/A	#N/A	#N/A		9.1
EDC4	Q6P2E9	Enhancer of mRNA-decapping protein 4 OS=Homo sapiens OX=9606 GN=EDC4 PE=1 SV=1 - [EDC4_HUMAN]	34.58	0.1777	14	37.77	0.1927	15	35.75	0.1449	11		#N/A	#N/A	#N/A	#N/A	#N/A	#N/A	#N/A	#N/A	#N/A		9.46
RTTN	Q86VV8	Rotatin OS=Homo sapiens OX=9606 GN=RTTN PE=1 SV=3 - [RTTN_HUMAN]	38.63	0.0813	14	22.94	0.0535	9	22.87	0.0719	13		#N/A	#N/A	#N/A	#N/A	#N/A	#N/A	#N/A	#N/A	#N/A		9.21
HSPA1B	P0DMV9	Heat shock 70 kDa protein 1B OS=Homo sapiens OX=9606 GN=HSPA1B PE=1 SV=1 - [HS71B_HUMAN]	105.53	0.376	13	134.86	0.4243	14	122.99	0.4009	14	Yes	100.99	0.3417	13	112.45	0.2824	12	88.3	0.2886	13	Yes	#N/A
CEP78	Q5JTW2	Centrosomal protein of 78 kDa OS=Homo sapiens OX=9606 GN=CEP78 PE=1 SV=1 - [CEP78_HUMAN]	41.27	0.3135	13	55.87	0.3091	13	55.12	0.2525	12		#N/A	#N/A	#N/A	#N/A	#N/A	#N/A	#N/A	#N/A	#N/A		10.39
DDX41	Q9UJV9	Probable ATP-dependent RNA helicase DDX41 OS=Homo sapiens OX=9606 GN=DDX41 PE=1 SV=2 - [DDX41_HUMAN]	41.46	0.2283	13	36.77	0.209	12	26.71	0.1768	10	Yes	22.52	0.1576	10	47.37	0.2862	16	27.2	0.1785	12	Yes	#N/A
CEP97	Q8IW35	Centrosomal protein of 97 kDa OS=Homo sapiens OX=9606 GN=CEP97 PE=1 SV=1 - [CEP97_HUMAN]	37.1	0.2382	13	39.73	0.2358	13	40.46	0.2289	13		#N/A	#N/A	#N/A	#N/A	#N/A	#N/A	#N/A	#N/A	#N/A		9.87
CCDC15	Q0P6D6	Coiled-coil domain-containing protein 15 OS=Homo sapiens OX=9606 GN=CCDC15 PE=2 SV=2 - [CCD15_HUMAN]	48	0.1872	13	37.7	0.1935	11	36.51	0.2008	12		#N/A	#N/A	#N/A	#N/A	#N/A	#N/A	#N/A	#N/A	#N/A		9.71
CEP95	Q96GE4	Centrosomal protein of 95 kDa OS=Homo sapiens OX=9606 GN=CEP95 PE=1 SV=1 - [CEP95_HUMAN]	40.16	0.1778	13	38.05	0.1705	11	39.96	0.1608	12		#N/A	#N/A	#N/A	#N/A	#N/A	#N/A	1.69	0.0122	1		10.37
DDB1	Q16531	DNA damage-binding protein 1 OS=Homo sapiens OX=9606 GN=DDB1 PE=1 SV=1 - [DDB1_HUMAN]	38.2	0.1614	13	31.36	0.1465	12	28.23	0.1079	9	Yes	25.35	0.0982	8	28.88	0.1088	10	20.91	0.093	8	Yes	#N/A
FGFR1OP	O95684	FGFR1 oncogene partner OS=Homo sapiens OX=9606 GN=FGFR1OP PE=1 SV=1 - [FR1OP_HUMAN]	80.34	0.4085	12	88.34	0.3835	13	100.66	0.3885	13		#N/A	#N/A	#N/A	2.34	0.0301	1	6.42	0.0952	3		10.87
CEP68	Q76N32	Centrosomal protein of 68 kDa OS=Homo sapiens OX=9606 GN=CEP68 PE=1 SV=2 - [CEP68_HUMAN]	56.2	0.2999	12	43.15	0.2008	9	44.95	0.2497	12		#N/A	#N/A	#N/A	#N/A	#N/A	#N/A	#N/A	#N/A	#N/A		9.2
POC5	Q8NA72	Centrosomal protein POC5 OS=Homo sapiens OX=9606 GN=POC5 PE=1 SV=2 - [POC5_HUMAN]	80.58	0.28	12	66.04	0.3096	12	85.88	0.3148	12		4.62	0.0365	2	5.16	0.0487	2	4.61	0.0365	2		10.75
SDCCAG8	Q86SQ7	Serologically defined colon cancer antigen 8 OS=Homo sapiens OX=9606 GN=SDCCAG8 PE=1 SV=1 - [SDCG8_HUMAN]	48.08	0.2721	12	38.74	0.2987	13	33.37	0.2805	12		#N/A	#N/A	#N/A	#N/A	#N/A	#N/A	#N/A	#N/A	#N/A		9.39
FTSJ3	Q8IY81	pre-rRNA 2'-O-ribose RNA methyltransferase FTSJ3 OS=Homo sapiens OX=9606 GN=FTSJ3 PE=1 SV=2 - [SPB1_HUMAN]	41.63	0.2562	12	42.49	0.2054	13	15.3	0.1641	8	Yes	32.32	0.1677	8	37.33	0.2054	11	1.63	0.0401	2	Yes	#N/A
HAUS5	O94927	HAUS augmin-like complex subunit 5 OS=Homo sapiens OX=9606 GN=HAUS5 PE=1 SV=2 - [HAUS5_HUMAN]	45.32	0.248	12	56.73	0.2575	12	34.66	0.2401	12		#N/A	#N/A	#N/A	#N/A	#N/A	#N/A	#N/A	#N/A	#N/A		9.84
CCSER2	Q9H7U1	Serine-rich coiled-coil domain-containing protein 2 OS=Homo sapiens OX=9606 GN=CCSER2 PE=1 SV=2 - [CCSE2_HUMAN]	38.11	0.1954	12	29.57	0.1283	8	25.27	0.1235	8		#N/A	#N/A	#N/A	#N/A	#N/A	#N/A	#N/A	#N/A	#N/A		9.48
CEP131	Q9UPN4	Centrosomal protein of 131 kDa OS=Homo sapiens OX=9606 GN=CEP131 PE=1 SV=3 - [CP131_HUMAN]	23.96	0.1579	12	8.89	0.0942	6	9.42	0.0665	5		#N/A	#N/A	#N/A	#N/A	#N/A	#N/A	#N/A	#N/A	#N/A		7.95
NPHP4	O75161	Nephrocystin-4 OS=Homo sapiens OX=9606 GN=NPHP4 PE=1 SV=2 - [NPHP4_HUMAN]	39.01	0.1374	12	39.62	0.1318	12	35.26	0.1431	14		#N/A	#N/A	#N/A	#N/A	#N/A	#N/A	#N/A	#N/A	#N/A		8.09
CEP41	Q9BYV8	Centrosomal protein of 41 kDa OS=Homo sapiens OX=9606 GN=CEP41 PE=1 SV=1 - [CEP41_HUMAN]	38.22	0.378	11	26.2	0.2869	6	47.85	0.3324	9		#N/A	#N/A	#N/A	#N/A	#N/A	#N/A	#N/A	#N/A	#N/A		9.5
RAD50	Q92878	DNA repair protein RAD50 OS=Homo sapiens OX=9606 GN=RAD50 PE=1 SV=1 - [RAD50_HUMAN]	28.26	0.0998	11	34.71	0.1189	14	16.6	0.0831	10	Yes	#N/A	#N/A	#N/A	#N/A	#N/A	#N/A	#N/A	#N/A	#N/A	Yes	#N/A
CCDC14	Q49A88	Coiled-coil domain-containing protein 14 OS=Homo sapiens OX=9606 GN=CCDC14 PE=1 SV=3 - [CCD14_HUMAN]	27.14	0.1605	11	29.85	0.1501	9	37.48	0.1731	11		4.63	0.0346	2	0	0.0262	2	3.85	0.0546	4		9.69
CSPP1	Q1MSJ5	Centrosome and spindle pole-associated protein 1 OS=Homo sapiens OX=9606 GN=CSPP1 PE=1 SV=4 - [CSPP1_HUMAN]	33.41	0.1489	11	19.46	0.1545	10	23.2	0.0892	8		#N/A	#N/A	#N/A	#N/A	#N/A	#N/A	#N/A	#N/A	#N/A		8.58
KIAA0586	Q9BVV6	Protein TALPID3 OS=Homo sapiens OX=9606 GN=KIAA0586 PE=1 SV=4 - [TALD3_HUMAN]	22.52	0.1083	11	30.54	0.0926	9	31.91	0.0992	10		#N/A	#N/A	#N/A	#N/A	#N/A	#N/A	#N/A	#N/A	#N/A		8.24
CNTLN	Q9NXG0	Centlein OS=Homo sapiens OX=9606 GN=CNTLN PE=1 SV=6 - [CNTLN_HUMAN]	23.74	0.094	11	26.46	0.094	11	19.84	0.0904	11		#N/A	#N/A	#N/A	#N/A	#N/A	#N/A	#N/A	#N/A	#N/A		8.06
WRAP73	Q9P2S5	WD repeat-containing protein WRAP73 OS=Homo sapiens OX=9606 GN=WRAP73 PE=1 SV=1 - [WRP73_HUMAN]	31.74	0.3109	10	26.08	0.2348	7	25.6	0.2087	6		#N/A	#N/A	#N/A	#N/A	#N/A	#N/A	#N/A	#N/A	#N/A		10.21
NEK2	P51955	Serine/threonine-protein kinase Nek2 OS=Homo sapiens OX=9606 GN=NEK2 PE=1 SV=1 - [NEK2_HUMAN]	29.36	0.2742	10	30.98	0.2517	9	25.57	0.1978	7		#N/A	#N/A	#N/A	#N/A	#N/A	#N/A	#N/A	#N/A	#N/A		9.78
CCDC102A	Q96A19	Coiled-coil domain-containing protein 102A OS=Homo sapiens OX=9606 GN=CCDC102A PE=1 SV=2 - [C102A_HUMAN]	29.46	0.2491	10	25.47	0.1673	7	36.95	0.2327	9		2.07	0.0218	1	#N/A	#N/A	#N/A	2.73	0.0218	1		9.8
LMNB1	P20700	Lamin-B1 OS=Homo sapiens OX=9606 GN=LMNB1 PE=1 SV=2 - [LMNB1_HUMAN]	29.88	0.2577	10	122.71	0.4249	18	54.78	0.3618	15	Yes	7.53	0.0887	4	14.14	0.1399	7	8.73	0.0717	4	Yes	#N/A
RPS3	P23396	40S ribosomal protein S3 OS=Homo sapiens OX=9606 GN=RPS3 PE=1 SV=2 - [RS3_HUMAN]	20.39	0.5226	10	19.4	0.4033	8	11.93	0.3951	7	Yes	7	0.1811	4	9.09	0.1811	4	2.75	0.0535	1	Yes	#N/A
CCDC61	Q9Y6R9	Coiled-coil domain-containing protein 61 OS=Homo sapiens OX=9606 GN=CCDC61 PE=1 SV=3 - [CCD61_HUMAN]	76.92	0.2383	10	87.87	0.1836	9	101.89	0.1641	8	Yes	83.97	0.0293	4	82.19	0.0215	2	111.15	0.0215	2	Yes	10.06
PRPF4B	Q13523	Serine/threonine-protein kinase PRP4 homolog OS=Homo sapiens OX=9606 GN=PRPF4B PE=1 SV=3 - [PRP4B_HUMAN]	16.68	0.1212	10	14.7	0.0775	6	2.21	0.0258	2	Yes	16.66	0.1043	8	21.37	0.1192	10	2.17	0.0109	1	Yes	#N/A
ODF2L	Q9ULJ1	Protein BCAP OS=Homo sapiens OX=9606 GN=ODF2L PE=2 SV=2 - [ODF2L_HUMAN]	28.42	0.217	10	14.78	0.1211	6	33.4	0.2437	12		#N/A	#N/A	#N/A	#N/A	#N/A	#N/A	4.02	0.0299	2		9.72
CEP85	Q6P2H3	Centrosomal protein of 85 kDa OS=Homo sapiens OX=9606 GN=CEP85 PE=1 SV=1 - [CEP85_HUMAN]	33.08	0.1759	10	14.16	0.0801	4	17.96	0.122	7		#N/A	#N/A	#N/A	#N/A	#N/A	#N/A	#N/A	#N/A	#N/A		8.84
WDR90	Q96KV7	WD repeat-containing protein 90 OS=Homo sapiens OX=9606 GN=WDR90 PE=1 SV=2 - [WDR90_HUMAN]	22	0.0738	10	15.83	0.0383	6	12.4	0.0458	8		#N/A	#N/A	#N/A	#N/A	#N/A	#N/A	#N/A	#N/A	#N/A		8.62
PCM1	Q15154	Pericentriolar material 1 protein OS=Homo sapiens OX=9606 GN=PCM1 PE=1 SV=5 - [PCM1_HUMAN]	25.74	0.0687	10	14.07	0.042	6	17.78	0.0474	7		#N/A	#N/A	#N/A	#N/A	#N/A	#N/A	#N/A	#N/A	#N/A		8.45
CPLANE1	Q9H799	Ciliogenesis and planar polarity effector 1 OS=Homo sapiens OX=9606 GN=CPLANE1 PE=1 SV=4 - [CPLN1_HUMAN]	22.41	0.0551	10	15.71	0.0319	6	18.48	0.0404	9		#N/A	#N/A	#N/A	#N/A	#N/A	#N/A	#N/A	#N/A	#N/A		7.95
HAUS1	Q96CS2	HAUS augmin-like complex subunit 1 OS=Homo sapiens OX=9606 GN=HAUS1 PE=1 SV=1 - [HAUS1_HUMAN]	17.85	0.4964	9	23.68	0.4928	9	11.95	0.1942	3		#N/A	#N/A	#N/A	#N/A	#N/A	#N/A	#N/A	#N/A	#N/A		9.25
PRKAR2A	P13861	cAMP-dependent protein kinase type II-alpha regulatory subunit OS=Homo sapiens OX=9606 GN=PRKAR2A PE=1 SV=2 - [KAP2_HUMAN]	36.37	0.3193	9	35.26	0.2946	8	36.46	0.3317	9		#N/A	#N/A	#N/A	#N/A	#N/A	#N/A	#N/A	#N/A	#N/A		9.75
MCCC1	Q96RQ3	Methylcrotonoyl-CoA carboxylase subunit alpha, mitochondrial OS=Homo sapiens OX=9606 GN=MCCC1 PE=1 SV=3 - [MCCA_HUMAN]	31.18	0.2166	9	36.38	0.2428	10	25.75	0.2193	10	Yes	10.19	0.1034	5	10.01	0.069	4	4.94	0.0345	2	Yes	#N/A
TRIM27	P14373	Zinc finger protein RFP OS=Homo sapiens OX=9606 GN=TRIM27 PE=1 SV=1 - [TRI27_HUMAN]	21.5	0.2242	9	25.55	0.1404	6	27.24	0.2222	8	Yes	5.66	0.0507	2	5.13	0.0507	2	6.81	0.078	3		10.72
TCOF1	Q13428	Treacle protein OS=Homo sapiens OX=9606 GN=TCOF1 PE=1 SV=3 - [TCOF_HUMAN]	19.56	0.0914	9	24.45	0.1062	10	15.01	0.0464	5	Yes	14.26	0.0645	8	11.38	0.0706	9	17.9	0.0746	9	Yes	#N/A
AMOT	Q4VCS5	Angiomotin OS=Homo sapiens OX=9606 GN=AMOT PE=1 SV=1 - [AMOT_HUMAN]	23.38	0.1162	9	26.19	0.1485	11	33.26	0.1181	8	Yes	0	0.0092	1	#N/A	#N/A	#N/A	4.16	0.0304	3		9.17
KRT16	P08779	Keratin, type I cytoskeletal 16 OS=Homo sapiens OX=9606 GN=KRT16 PE=1 SV=4 - [K1C16_HUMAN]	66.16	0.3679	9	108.62	0.4651	13	46.74	0.241	3	Yes	109.16	0.3636	9	174	0.4715	11	71.94	0.3721	7	Yes	#N/A
TCHP	Q9BT92	Trichoplein keratin filament-binding protein OS=Homo sapiens OX=9606 GN=TCHP PE=1 SV=1 - [TCHP_HUMAN]	27.84	0.1968	9	33.25	0.1807	8	48.87	0.251	13		#N/A	#N/A	#N/A	#N/A	#N/A	#N/A	#N/A	#N/A	#N/A		10.04
CEP57	Q86XR8	Centrosomal protein of 57 kDa OS=Homo sapiens OX=9606 GN=CEP57 PE=1 SV=2 - [CEP57_HUMAN]	45.39	0.184	9	37.08	0.186	10	69.25	0.274	13		11.97	0.114	5	12.68	0.112	5	14.36	0.134	6		3.33
FAM161A	Q3B820	Protein FAM161A OS=Homo sapiens OX=9606 GN=FAM161A PE=1 SV=2 - [F161A_HUMAN]	27.05	0.1742	9	23.76	0.1364	7	29.96	0.1576	8		#N/A	#N/A	#N/A	#N/A	#N/A	#N/A	#N/A	#N/A	#N/A		9.72
DZIP1	Q86YF9	Zinc finger protein DZIP1 OS=Homo sapiens OX=9606 GN=DZIP1 PE=1 SV=1 - [DZIP1_HUMAN]	23.83	0.1638	9	28.37	0.1603	9	20.94	0.1349	9		#N/A	#N/A	#N/A	0	0.0138	1	#N/A	#N/A	#N/A		9.54
KIZ	Q2M2Z5	Centrosomal protein kizuna OS=Homo sapiens OX=9606 GN=KIZ PE=1 SV=2 - [KIZ_HUMAN]	23.76	0.1605	9	15.76	0.1085	6	17.34	0.1233	5		#N/A	#N/A	#N/A	#N/A	#N/A	#N/A	#N/A	#N/A	#N/A		8.23
CEP85L	Q5SZL2	Centrosomal protein of 85 kDa-like OS=Homo sapiens OX=9606 GN=CEP85L PE=1 SV=1 - [CE85L_HUMAN]	17.06	0.1255	9	16.79	0.123	8	27.7	0.1739	12		#N/A	#N/A	#N/A	#N/A	#N/A	#N/A	#N/A	#N/A	#N/A		8.87
BICD2	Q8TD16	Protein bicaudal D homolog 2 OS=Homo sapiens OX=9606 GN=BICD2 PE=1 SV=1 - [BICD2_HUMAN]	20.72	0.125	9	12.53	0.0789	5	13.55	0.0704	5		#N/A	#N/A	#N/A	#N/A	#N/A	#N/A	#N/A	#N/A	#N/A		8.58
RPGRIP1L	Q68CZ1	Protein fantom OS=Homo sapiens OX=9606 GN=RPGRIP1L PE=1 SV=2 - [FTM_HUMAN]	24.16	0.1004	9	25.08	0.1141	11	38.05	0.1224	12		#N/A	#N/A	#N/A	#N/A	#N/A	#N/A	0	0.0076	1		9.29
FAM92A	A1XBS5	Protein FAM92A OS=Homo sapiens OX=9606 GN=FAM92A PE=1 SV=2 - [FA92A_HUMAN]	32.33	0.391	8	39.03	0.4325	9	41.25	0.391	8		#N/A	#N/A	#N/A	#N/A	#N/A	#N/A	#N/A	#N/A	#N/A		9.47
MCCC2	Q9HCC0	Methylcrotonoyl-CoA carboxylase beta chain, mitochondrial OS=Homo sapiens OX=9606 GN=MCCC2 PE=1 SV=1 - [MCCB_HUMAN]	22.83	0.2202	8	21.42	0.1528	6	8.46	0.1101	5	Yes	#N/A	#N/A	#N/A	2.07	0.0284	1	#N/A	#N/A	#N/A	Yes	#N/A
NBN	O60934	Nibrin OS=Homo sapiens OX=9606 GN=NBN PE=1 SV=1 - [NBN_HUMAN]	11.7	0.1751	8	12.25	0.0955	4	2.38	0.0438	3	Yes	#N/A	#N/A	#N/A	#N/A	#N/A	#N/A	#N/A	#N/A	#N/A	Yes	#N/A
KRT5	P13647	Keratin, type II cytoskeletal 5 OS=Homo sapiens OX=9606 GN=KRT5 PE=1 SV=3 - [K2C5_HUMAN]	69.84	0.2712	8	86.57	0.3085	9	133.07	0.2458	6	Yes	72.91	0.3102	10	102.77	0.339	12	71.57	0.3017	11	Yes	#N/A
DSG1	Q02413	Desmoglein-1 OS=Homo sapiens OX=9606 GN=DSG1 PE=1 SV=2 - [DSG1_HUMAN]	23.94	0.1106	8	26.09	0.0877	6	29.43	0.1134	8	Yes	24.78	0.0848	6	27.9	0.1106	8	12.99	0.0896	7	Yes	#N/A
NEDD1	Q8NHV4	Protein NEDD1 OS=Homo sapiens OX=9606 GN=NEDD1 PE=1 SV=1 - [NEDD1_HUMAN]	30.51	0.2	8	29.43	0.1697	6	26.27	0.1333	6		#N/A	#N/A	#N/A	#N/A	#N/A	#N/A	#N/A	#N/A	#N/A		9.93
HAUS3	Q68CZ6	HAUS augmin-like complex subunit 3 OS=Homo sapiens OX=9606 GN=HAUS3 PE=1 SV=1 - [HAUS3_HUMAN]	23.42	0.1675	8	17.41	0.1476	7	15.63	0.1078	5		#N/A	#N/A	#N/A	#N/A	#N/A	#N/A	#N/A	#N/A	#N/A		9.97
IQCB1	Q15051	IQ calmodulin-binding motif-containing protein 1 OS=Homo sapiens OX=9606 GN=IQCB1 PE=1 SV=1 - [IQCB1_HUMAN]	22.92	0.1572	8	16.02	0.1388	7	17.01	0.1087	6		#N/A	#N/A	#N/A	#N/A	#N/A	#N/A	#N/A	#N/A	#N/A		9.31
CCDC138	Q96M89	Coiled-coil domain-containing protein 138 OS=Homo sapiens OX=9606 GN=CCDC138 PE=1 SV=1 - [CC138_HUMAN]	19.95	0.1308	8	14.98	0.1338	8	21.04	0.1248	8		#N/A	#N/A	#N/A	#N/A	#N/A	#N/A	#N/A	#N/A	#N/A		9.98
NDE1	Q9NXR1	Nuclear distribution protein nudE homolog 1 OS=Homo sapiens OX=9606 GN=NDE1 PE=1 SV=3 - [NDE1_HUMAN]	34.08	0.4	7	29.2	0.3642	7	28.85	0.3313	5		#N/A	#N/A	#N/A	#N/A	#N/A	#N/A	#N/A	#N/A	#N/A		9.46
HAUS8	Q9BT25	HAUS augmin-like complex subunit 8 OS=Homo sapiens OX=9606 GN=HAUS8 PE=1 SV=3 - [HAUS8_HUMAN]	27.57	0.378	7	17.06	0.3195	6	34.49	0.2756	6		#N/A	#N/A	#N/A	#N/A	#N/A	#N/A	#N/A	#N/A	#N/A		8.16
POC1B	Q8TC44	POC1 centriolar protein homolog B OS=Homo sapiens OX=9606 GN=POC1B PE=1 SV=1 - [POC1B_HUMAN]	37.31	0.2531	7	30.6	0.2971	7	36.83	0.228	7		2.74	0.0272	1	4.75	0.046	2	3.08	0.046	2		8.61
IFFO1	Q0D2I5	Intermediate filament family orphan 1 OS=Homo sapiens OX=9606 GN=IFFO1 PE=2 SV=2 - [IFFO1_HUMAN]	23.57	0.2433	7	14.95	0.0984	3	16.24	0.1306	5		#N/A	#N/A	#N/A	#N/A	#N/A	#N/A	#N/A	#N/A	#N/A		8.62
RPS9	P46781	40S ribosomal protein S9 OS=Homo sapiens OX=9606 GN=RPS9 PE=1 SV=3 - [RS9_HUMAN]	21.19	0.2423	7	22.23	0.2835	8	29.61	0.2835	8	Yes	12.17	0.2371	5	16.39	0.232	6	4.47	0.1392	3	Yes	#N/A
GNL2	Q13823	Nucleolar GTP-binding protein 2 OS=Homo sapiens OX=9606 GN=GNL2 PE=1 SV=1 - [NOG2_HUMAN]	15.21	0.1149	7	22.63	0.1313	8	2.97	0.0178	1	Yes	8.74	0.0876	4	17.52	0.1245	7	#N/A	#N/A	#N/A	Yes	#N/A
DDX3X	O00571	ATP-dependent RNA helicase DDX3X OS=Homo sapiens OX=9606 GN=DDX3X PE=1 SV=3 - [DDX3X_HUMAN]	25.6	0.148	7	31.73	0.1631	8	28.1	0.1647	7	Yes	#N/A	#N/A	#N/A	11.64	0.1133	5	#N/A	#N/A	#N/A	Yes	#N/A
DDX27	Q96GQ7	Probable ATP-dependent RNA helicase DDX27 OS=Homo sapiens OX=9606 GN=DDX27 PE=1 SV=2 - [DDX27_HUMAN]	17.76	0.1018	7	39.31	0.2136	15	4.85	0.0327	2	Yes	7.46	0.0704	5	15.51	0.1143	8	0	0.0151	1	Yes	#N/A
KRT14	P02533	Keratin, type I cytoskeletal 14 OS=Homo sapiens OX=9606 GN=KRT14 PE=1 SV=4 - [K1C14_HUMAN]	76.58	0.3729	7	98.01	0.4258	11	77.07	0.4322	8	Yes	117.5	0.4237	7	165.91	0.5106	9	99.08	0.4237	7	Yes	#N/A
RPS2	P15880	40S ribosomal protein S2 OS=Homo sapiens OX=9606 GN=RPS2 PE=1 SV=2 - [RS2_HUMAN]	45.44	0.3038	7	34.75	0.3038	7	37.13	0.3038	7	Yes	11.29	0.1638	4	7.71	0.1092	3	6.39	0.1502	4	Yes	#N/A
ALB	P02768	Serum albumin OS=Homo sapiens OX=9606 GN=ALB PE=1 SV=2 - [ALBU_HUMAN]	108.94	0.1002	7	123.8	0.1051	7	162.28	0.0887	6	Yes	151.13	0.0854	6	146.74	0.1002	7	156.07	0.069	5	Yes	#N/A
IGF2BP1	Q9NZI8	Insulin-like growth factor 2 mRNA-binding protein 1 OS=Homo sapiens OX=9606 GN=IGF2BP1 PE=1 SV=2 - [IF2B1_HUMAN]	31.62	0.1785	7	47.92	0.234	10	42.81	0.2166	9	Yes	21	0.1837	8	24.41	0.2045	9	16.69	0.1716	6	Yes	#N/A
HNRNPU	Q00839	Heterogeneous nuclear ribonucleoprotein U OS=Homo sapiens OX=9606 GN=HNRNPU PE=1 SV=6 - [HNRPU_HUMAN]	23.72	0.1006	7	59.96	0.1903	12	35.69	0.1685	12	Yes	19.51	0.1127	7	12.47	0.08	5	6.86	0.0388	3	Yes	#N/A
CCDC77	Q9BR77	Coiled-coil domain-containing protein 77 OS=Homo sapiens OX=9606 GN=CCDC77 PE=1 SV=1 - [CCD77_HUMAN]	18.94	0.1844	7	18.81	0.1516	6	19.1	0.1373	6		#N/A	#N/A	#N/A	2.56	0.0205	1	2.08	0.0164	1		11.76
SPATA18	Q8TC71	Mitochondria-eating protein OS=Homo sapiens OX=9606 GN=SPATA18 PE=1 SV=1 - [MIEAP_HUMAN]	8.08	0.1784	7	6.92	0.0613	3	7.18	0.0762	4		#N/A	#N/A	#N/A	#N/A	#N/A	#N/A	#N/A	#N/A	#N/A		8.46
CEP57L1	Q8IYX8	Centrosomal protein CEP57L1 OS=Homo sapiens OX=9606 GN=CEP57L1 PE=1 SV=1 - [CE57L_HUMAN]	22.44	0.1696	7	26.46	0.213	8	22.64	0.1478	6		2.61	0.0261	1	3.09	0.0261	1	2.65	0.0261	1		10.55
KIF2A	O00139	Kinesin-like protein KIF2A OS=Homo sapiens OX=9606 GN=KIF2A PE=1 SV=3 - [KIF2A_HUMAN]	18.74	0.1586	7	24.07	0.1516	9	23.63	0.2167	10		#N/A	#N/A	#N/A	#N/A	#N/A	#N/A	#N/A	#N/A	#N/A	Yes	10.74
THRAP3	Q9Y2W1	Thyroid hormone receptor-associated protein 3 OS=Homo sapiens OX=9606 GN=THRAP3 PE=1 SV=2 - [TR150_HUMAN]	21.77	0.0743	7	29.04	0.1026	9	33.35	0.1257	10	Yes	30.22	0.1236	10	23.52	0.1037	7	32.84	0.1686	12		#N/A
KIF7	Q2M1P5	Kinesin-like protein KIF7 OS=Homo sapiens OX=9606 GN=KIF7 PE=1 SV=2 - [KIF7_HUMAN]	15.36	0.0715	7	11.76	0.0506	4	13.05	0.0685	7		#N/A	#N/A	#N/A	#N/A	#N/A	#N/A	#N/A	#N/A	#N/A		8.26
CP	P00450	Ceruloplasmin OS=Homo sapiens OX=9606 GN=CP PE=1 SV=1 - [CERU_HUMAN]	72	0.0582	7	78.26	0.0582	7	71.77	0.0676	6	Yes	64.03	0.0582	6	81.28	0.0582	6	71.99	0.0676	6	Yes	#N/A
CETN2	P41208	Centrin-2 OS=Homo sapiens OX=9606 GN=CETN2 PE=1 SV=1 - [CETN2_HUMAN]	39.16	0.5291	6	36.67	0.4593	6	56.25	0.5291	7	Yes	6.33	0.0988	1	7	0.0988	1	3.78	0.0988	1	Yes	10.07
IRAK1BP1	Q5VVH5	Interleukin-1 receptor-associated kinase 1-binding protein 1 OS=Homo sapiens OX=9606 GN=IRAK1BP1 PE=1 SV=1 - [IKBP1_HUMAN]	12.47	0.3808	6	11.49	0.1923	3	15.06	0.1923	3		#N/A	#N/A	#N/A	#N/A	#N/A	#N/A	0	0.0615	1		8.92
SLAIN1	Q8ND83	SLAIN motif-containing protein 1 OS=Homo sapiens OX=9606 GN=SLAIN1 PE=1 SV=3 - [SLAI1_HUMAN]	33.17	0.2201	6	25.06	0.2447	7	32.83	0.2447	7		#N/A	#N/A	#N/A	#N/A	#N/A	#N/A	#N/A	#N/A	#N/A		8.64
HAUS4	Q9H6D7	HAUS augmin-like complex subunit 4 OS=Homo sapiens OX=9606 GN=HAUS4 PE=1 SV=1 - [HAUS4_HUMAN]	20.97	0.1928	6	18.56	0.2397	8	19	0.1928	6		#N/A	#N/A	#N/A	#N/A	#N/A	#N/A	0	0.0275	1		9.63
NME7	Q9Y5B8	Nucleoside diphosphate kinase 7 OS=Homo sapiens OX=9606 GN=NME7 PE=1 SV=1 - [NDK7_HUMAN]	17.22	0.1915	6	6.61	0.133	4	14.08	0.1915	6		#N/A	#N/A	#N/A	2.31	0.0266	1	2.83	0.0266	1		10.71
PPP2R3C	Q969Q6	Serine/threonine-protein phosphatase 2A regulatory subunit B'' subunit gamma OS=Homo sapiens OX=9606 GN=PPP2R3C PE=1 SV=1 - [P2R3C_HUMAN]	13.2	0.1854	6	19.38	0.2097	7	23.64	0.1744	6		#N/A	#N/A	#N/A	3.03	0.0243	1	2.01	0.0243	1		9
RPS4X	P62701	40S ribosomal protein S4, X isoform OS=Homo sapiens OX=9606 GN=RPS4X PE=1 SV=2 - [RS4X_HUMAN]	18.69	0.251	6	26.23	0.2586	6	23.11	0.2586	6	Yes	16.71	0.2091	5	14.73	0.2167	5	9.8	0.1749	4	Yes	#N/A
RBM39	Q14498	RNA-binding protein 39 OS=Homo sapiens OX=9606 GN=RBM39 PE=1 SV=2 - [RBM39_HUMAN]	14.55	0.1849	6	17.63	0.1849	6	3.24	0.0321	1	Yes	13.1	0.1057	4	16.62	0.1057	4	2.81	0.0208	1	Yes	#N/A
RBM14	Q96PK6	RNA-binding protein 14 OS=Homo sapiens OX=9606 GN=RBM14 PE=1 SV=2 - [RBM14_HUMAN]	13.55	0.1091	6	33.58	0.1824	10	12.93	0.0972	5	Yes	6.79	0.0717	3	5.59	0.0867	4	2.13	0.0135	1	Yes	#N/A
GAPDH	P04406	Glyceraldehyde-3-phosphate dehydrogenase OS=Homo sapiens OX=9606 GN=GAPDH PE=1 SV=3 - [G3P_HUMAN]	19.33	0.2388	6	13.8	0.1343	4	9.48	0.1522	4	Yes	12.47	0.1821	5	9.71	0.1493	4	3.21	0.0627	2	Yes	#N/A
GPATCH4	Q5T3I0	G patch domain-containing protein 4 OS=Homo sapiens OX=9606 GN=GPATCH4 PE=1 SV=2 - [GPTC4_HUMAN]	15.21	0.1771	6	15.69	0.1771	5	2.55	0.0807	3	Yes	12.99	0.0919	3	7.41	0.0919	4	#N/A	#N/A	#N/A	Yes	#N/A
CCDC57	Q2TAC2	Coiled-coil domain-containing protein 57 OS=Homo sapiens OX=9606 GN=CCDC57 PE=1 SV=3 - [CCD57_HUMAN]	15.16	0.1279	6	8.35	0.0426	3	12.32	0.0842	5		#N/A	#N/A	#N/A	#N/A	#N/A	#N/A	#N/A	#N/A	#N/A		5.78
NPHP1	O15259	Nephrocystin-1 OS=Homo sapiens OX=9606 GN=NPHP1 PE=1 SV=1 - [NPHP1_HUMAN]	14.73	0.1025	6	9.32	0.0642	4	11.3	0.0751	5		#N/A	#N/A	#N/A	#N/A	#N/A	#N/A	#N/A	#N/A	#N/A		9.15
DZIP1L	Q8IYY4	Zinc finger protein DZIP1L OS=Homo sapiens OX=9606 GN=DZIP1L PE=1 SV=2 - [DZI1L_HUMAN]	16.63	0.0847	6	14.28	0.1173	7	21.36	0.1434	10		#N/A	#N/A	#N/A	#N/A	#N/A	#N/A	#N/A	#N/A	#N/A		8.61
SFI1	A8K8P3	Protein SFI1 homolog OS=Homo sapiens OX=9606 GN=SFI1 PE=1 SV=2 - [SFI1_HUMAN]	10.51	0.0628	6	6.1	0.029	2	11.74	0.0725	6		#N/A	#N/A	#N/A	#N/A	#N/A	#N/A	#N/A	#N/A	#N/A		7.42
YWHAE	P62258	14-3-3 protein epsilon OS=Homo sapiens OX=9606 GN=YWHAE PE=1 SV=1 - [1433E_HUMAN]	14.01	0.3725	5	19.29	0.3412	5	21.9	0.3451	5	Yes	18.31	0.3059	5	2.42	0.0745	1	1.7	0.0353	1	Yes	#N/A
CEP19	Q96LK0	Centrosomal protein of 19 kDa OS=Homo sapiens OX=9606 GN=CEP19 PE=1 SV=2 - [CEP19_HUMAN]	16.94	0.319	5	7.04	0.2945	4	22.01	0.3742	6		#N/A	#N/A	#N/A	#N/A	#N/A	#N/A	#N/A	#N/A	#N/A		8.48
RPS13	P62277	40S ribosomal protein S13 OS=Homo sapiens OX=9606 GN=RPS13 PE=1 SV=2 - [RS13_HUMAN]	9.51	0.298	5	15.18	0.2517	4	6.79	0.1921	3	Yes	6.6	0.2715	4	6.19	0.1457	2	7.38	0.1921	3	Yes	#N/A
COPE	O14579	Coatomer subunit epsilon OS=Homo sapiens OX=9606 GN=COPE PE=1 SV=3 - [COPE_HUMAN]	18.09	0.276	5	9.71	0.1948	3	6.45	0.1299	2		4.32	0.0747	2	5.64	0.1266	3	7.48	0.1396	3		1.55
RCN2	Q14257	Reticulocalbin-2 OS=Homo sapiens OX=9606 GN=RCN2 PE=1 SV=1 - [RCN2_HUMAN]	15.39	0.2334	5	8.96	0.1672	3	4.68	0.1451	3	Yes	8.03	0.1577	3	#N/A	#N/A	#N/A	#N/A	#N/A	#N/A		7.72
POC1A	Q8NBT0	POC1 centriolar protein homolog A OS=Homo sapiens OX=9606 GN=POC1A PE=1 SV=2 - [POC1A_HUMAN]	23.02	0.1867	5	28.07	0.2064	6	30.43	0.1867	5		#N/A	#N/A	#N/A	#N/A	#N/A	#N/A	#N/A	#N/A	#N/A		11.45
MRE11	P49959	Double-strand break repair protein MRE11 OS=Homo sapiens OX=9606 GN=MRE11 PE=1 SV=3 - [MRE11_HUMAN]	12.64	0.1003	5	9.77	0.0904	4	5.94	0.072	3	Yes	#N/A	#N/A	#N/A	#N/A	#N/A	#N/A	#N/A	#N/A	#N/A	Yes	#N/A
DHX15	O43143	Pre-mRNA-splicing factor ATP-dependent RNA helicase DHX15 OS=Homo sapiens OX=9606 GN=DHX15 PE=1 SV=2 - [DHX15_HUMAN]	9.44	0.0755	5	29.89	0.1597	11	9.28	0.0516	3	Yes	4.69	0.0377	3	2.51	0.0553	4	2.17	0.0164	1	Yes	#N/A
BOP1	Q14137	Ribosome biogenesis protein BOP1 OS=Homo sapiens OX=9606 GN=BOP1 PE=1 SV=2 - [BOP1_HUMAN]	13.3	0.1193	5	35.89	0.2131	11	3.67	0.0228	2	Yes	5.11	0.0442	2	4.84	0.0442	2	#N/A	#N/A	#N/A	Yes	#N/A
ZNF512	Q96ME7	Zinc finger protein 512 OS=Homo sapiens OX=9606 GN=ZNF512 PE=1 SV=2 - [ZN512_HUMAN]	7.66	0.0917	5	18.36	0.1746	7	14.13	0.1746	7	Yes	2.05	0.0265	1	1.65	0.0265	1	1.74	0.0247	1	Yes	#N/A
H4-16	P62805	Histone H4 OS=Homo sapiens OX=9606 GN=HIST1H4A PE=1 SV=2 - [H4_HUMAN]	28.88	0.4175	5	307.14	0.4854	9	204.21	0.4369	7	Yes	24.85	0.4175	5	16.19	0.4078	4	12.22	0.4175	5	Yes	#N/A
RPL23A	P62750	60S ribosomal protein L23a OS=Homo sapiens OX=9606 GN=RPL23A PE=1 SV=1 - [RL23A_HUMAN]	9.6	0.2756	5	16.83	0.2756	5	9.74	0.1923	4	Yes	7.24	0.1218	3	11.83	0.1923	4	2.22	0.1987	3	Yes	#N/A
ACTB	P60709	Actin, cytoplasmic 1 OS=Homo sapiens OX=9606 GN=ACTB PE=1 SV=1 - [ACTB_HUMAN]	30.6	0.32	5	82.8	0.3707	6	27.42	0.288	8	Yes	33.91	0.2667	3	26.98	0.3147	4	28.95	0.2933	8	Yes	#N/A
ACACB	O00763	Acetyl-CoA carboxylase 2 OS=Homo sapiens OX=9606 GN=ACACB PE=1 SV=3 - [ACACB_HUMAN]	60.4	0.0753	5	31.93	0.0582	2	55.35	0.0834	7	Yes	38.81	0.0504	2	37.23	0.0643	6	38.86	0.0533	3	Yes	#N/A
H1-2	P16403	Histone H1.2 OS=Homo sapiens OX=9606 GN=HIST1H1C PE=1 SV=2 - [H12_HUMAN]	15.21	0.1596	5	57.96	0.1784	6	44.73	0.1784	7	Yes	30.61	0.1784	7	23.32	0.1549	4	14.85	0.1549	4	Yes	#N/A
HNRNPH1	P31943	Heterogeneous nuclear ribonucleoprotein H OS=Homo sapiens OX=9606 GN=HNRNPH1 PE=1 SV=4 - [HNRH1_HUMAN]	14.22	0.1915	5	76.46	0.2606	3	31.95	0.2762	6	Yes	7.87	0.0869	3	#N/A	#N/A	#N/A	2.8	0.0379	1	Yes	#N/A
KNOP1	Q1ED39	Lysine-rich nucleolar protein 1 OS=Homo sapiens OX=9606 GN=KNOP1 PE=1 SV=1 - [KNOP1_HUMAN]	11.04	0.1507	5	6.4	0.083	3	3.28	0.0306	1	Yes	7.05	0.0808	3	5.04	0.0852	3	2.16	0.0306	1	Yes	#N/A
NOP53	Q9NZM5	Ribosome biogenesis protein NOP53 OS=Homo sapiens OX=9606 GN=NOP53 PE=1 SV=2 - [NOP53_HUMAN]	14.76	0.1276	5	18.69	0.1402	4	14.23	0.1276	5		1.86	0.0272	1	4.27	0.0628	3	1.8	0.0272	1	Yes	3.04
CEP72	Q9P209	Centrosomal protein of 72 kDa OS=Homo sapiens OX=9606 GN=CEP72 PE=1 SV=2 - [CEP72_HUMAN]	12.08	0.1206	5	8.04	0.0634	3	6.27	0.0788	3		#N/A	#N/A	#N/A	#N/A	#N/A	#N/A	#N/A	#N/A	#N/A		8.38
SLAIN2	Q9P270	SLAIN motif-containing protein 2 OS=Homo sapiens OX=9606 GN=SLAIN2 PE=1 SV=2 - [SLAI2_HUMAN]	13.72	0.117	5	18.62	0.1928	7	18.6	0.1446	6		#N/A	#N/A	#N/A	#N/A	#N/A	#N/A	#N/A	#N/A	#N/A		9.37
KIAA1328	Q86T90	Protein hinderin OS=Homo sapiens OX=9606 GN=KIAA1328 PE=1 SV=2 - [K1328_HUMAN]	12.18	0.1075	5	21.52	0.1646	7	16.36	0.1525	7		#N/A	#N/A	#N/A	#N/A	#N/A	#N/A	#N/A	#N/A	#N/A		10.11
TUBGCP4	Q9UGJ1	Gamma-tubulin complex component 4 OS=Homo sapiens OX=9606 GN=TUBGCP4 PE=1 SV=1 - [GCP4_HUMAN]	8.49	0.1049	5	16.63	0.1139	6	4.93	0.0675	3		#N/A	#N/A	#N/A	#N/A	#N/A	#N/A	#N/A	#N/A	#N/A		8.79
CEP76	Q8TAP6	Centrosomal protein of 76 kDa OS=Homo sapiens OX=9606 GN=CEP76 PE=1 SV=1 - [CEP76_HUMAN]	12.27	0.1047	5	12.52	0.0926	5	12	0.1032	5		#N/A	#N/A	#N/A	#N/A	#N/A	#N/A	#N/A	#N/A	#N/A		8.33
WDR47	O94967	WD repeat-containing protein 47 OS=Homo sapiens OX=9606 GN=WDR47 PE=1 SV=1 - [WDR47_HUMAN]	10.8	0.0816	5	10.78	0.074	4	17.4	0.1055	6		#N/A	#N/A	#N/A	#N/A	#N/A	#N/A	#N/A	#N/A	#N/A		8.98
ZC3H12B	Q5HYM0	Probable ribonuclease ZC3H12B OS=Homo sapiens OX=9606 GN=ZC3H12B PE=2 SV=3 - [ZC12B_HUMAN]	11.42	0.0754	5	6.84	0.0383	2	#N/A	#N/A	#N/A		#N/A	#N/A	#N/A	#N/A	#N/A	#N/A	#N/A	#N/A	#N/A		7.23
COPB1	P53618	Coatomer subunit beta OS=Homo sapiens OX=9606 GN=COPB1 PE=1 SV=3 - [COPB_HUMAN]	10.7	0.0661	5	5.01	0.0189	1	5.66	0.0378	3		14.99	0.0745	6	11.44	0.0724	5	7.06	0.0535	4		0.73
CLASP2	O75122	CLIP-associating protein 2 OS=Homo sapiens OX=9606 GN=CLASP2 PE=1 SV=3 - [CLAP2_HUMAN]	12.06	0.0603	5	10.98	0.0603	4	10.46	0.058	5		#N/A	#N/A	#N/A	#N/A	#N/A	#N/A	#N/A	#N/A	#N/A		8.44
HSBP1	O75506	Heat shock factor-binding protein 1 OS=Homo sapiens OX=9606 GN=HSBP1 PE=1 SV=1 - [HSBP1_HUMAN]	34.37	0.7237	4	26.75	0.7237	4	47.38	0.7237	4		#N/A	#N/A	#N/A	2.17	0.1447	1	2.05	0.1447	1		10.52
CBY1	Q9Y3M2	Protein chibby homolog 1 OS=Homo sapiens OX=9606 GN=CBY1 PE=1 SV=1 - [CBY1_HUMAN]	26.03	0.5	4	24.93	0.5	4	26.91	0.5952	6		#N/A	#N/A	#N/A	#N/A	#N/A	#N/A	#N/A	#N/A	#N/A		11.06
CALM2	P0DP24	Calmodulin-2 OS=Homo sapiens OX=9606 GN=CALM2 PE=1 SV=1 - [CALM2_HUMAN]	25.05	0.4564	4	21.29	0.4564	4	16.07	0.3691	3	Yes	#N/A	#N/A	#N/A	#N/A	#N/A	#N/A	#N/A	#N/A	#N/A	Yes	#N/A
CCSAP	Q6IQ19	Centriole, cilia and spindle-associated protein OS=Homo sapiens OX=9606 GN=CCSAP PE=1 SV=2 - [CCSAP_HUMAN]	20.59	0.3296	4	18.8	0.1926	3	37.5	0.3704	5		2.32	0.1481	2	3.89	0.1074	1	1.78	0.0519	1		8.38
FOPNL	Q96NB1	LisH domain-containing protein FOPNL OS=Homo sapiens OX=9606 GN=FOPNL PE=1 SV=1 - [FOPNL_HUMAN]	12.23	0.2874	4	14.12	0.1954	2	11.38	0.1954	2		#N/A	#N/A	#N/A	#N/A	#N/A	#N/A	#N/A	#N/A	#N/A		11.05
NDEL1	Q9GZM8	Nuclear distribution protein nudE-like 1 OS=Homo sapiens OX=9606 GN=NDEL1 PE=1 SV=1 - [NDEL1_HUMAN]	21.73	0.2783	4	15.71	0.1971	3	15.72	0.2261	3		#N/A	#N/A	#N/A	#N/A	#N/A	#N/A	#N/A	#N/A	#N/A		9.03
PPP1R35	Q8TAP8	Protein phosphatase 1 regulatory subunit 35 OS=Homo sapiens OX=9606 GN=PPP1R35 PE=1 SV=1 - [PPR35_HUMAN]	13.44	0.2648	4	13.29	0.1779	3	13.76	0.1739	3		#N/A	#N/A	#N/A	#N/A	#N/A	#N/A	#N/A	#N/A	#N/A		6.26
HAUS2	Q9NVX0	HAUS augmin-like complex subunit 2 OS=Homo sapiens OX=9606 GN=HAUS2 PE=1 SV=1 - [HAUS2_HUMAN]	9.79	0.2085	4	12.29	0.2085	4	12.19	0.2468	5		#N/A	#N/A	#N/A	#N/A	#N/A	#N/A	#N/A	#N/A	#N/A		6.96
TP53	P04637	Cellular tumor antigen p53 OS=Homo sapiens OX=9606 GN=TP53 PE=1 SV=4 - [P53_HUMAN]	26.45	0.1858	4	16.91	0.2112	5	19.24	0.2112	5	Yes	#N/A	#N/A	#N/A	0	0.0178	1	2.04	0.0229	1	Yes	#N/A
NKAP	Q8N5F7	NF-kappa-B-activating protein OS=Homo sapiens OX=9606 GN=NKAP PE=1 SV=1 - [NKAP_HUMAN]	17.69	0.1325	4	15.21	0.1687	5	18.99	0.1325	4	Yes	18.2	0.1952	6	23.46	0.1976	7	11.68	0.0988	4	Yes	#N/A
BCLAF1	Q9NYF8	Bcl-2-associated transcription factor 1 OS=Homo sapiens OX=9606 GN=BCLAF1 PE=1 SV=2 - [BCLF1_HUMAN]	7.95	0.088	4	6.96	0.0859	4	18.8	0.1065	6	Yes	9.02	0.0946	5	19.04	0.112	7	13.76	0.0978	6	Yes	#N/A
CEBPZ	Q03701	CCAAT/enhancer-binding protein zeta OS=Homo sapiens OX=9606 GN=CEBPZ PE=1 SV=3 - [CEBPZ_HUMAN]	7.32	0.0465	4	25.97	0.1433	11	8.19	0.0351	3	Yes	#N/A	#N/A	#N/A	4.44	0.0199	2	#N/A	#N/A	#N/A	Yes	#N/A
CRBN	Q96SW2	Protein cereblon OS=Homo sapiens OX=9606 GN=CRBN PE=1 SV=1 - [CRBN_HUMAN]	9.62	0.1425	4	9.3	0.1131	3	9.91	0.0701	2		7.27	0.095	3	8.62	0.1176	3	9.63	0.1425	4		0.63
CAT	P04040	Catalase OS=Homo sapiens OX=9606 GN=CAT PE=1 SV=3 - [CATA_HUMAN]	10.81	0.0968	4	3.19	0.0455	2	4.91	0.074	3	Yes	5.96	0.0531	2	2.67	0.0247	1	#N/A	#N/A	#N/A	Yes	#N/A
FLG2	Q5D862	Filaggrin-2 OS=Homo sapiens OX=9606 GN=FLG2 PE=1 SV=1 - [FILA2_HUMAN]	8.94	0.0238	4	#N/A	#N/A	#N/A	23.71	0.0615	7	Yes	0	0.013	1	0	0.0226	3	#N/A	#N/A	#N/A	Yes	#N/A
ARRB2	P32121	Beta-arrestin-2 OS=Homo sapiens OX=9606 GN=ARRB2 PE=1 SV=2 - [ARRB2_HUMAN]	11.71	0.1345	4	17.18	0.1271	5	7.49	0.1467	4		#N/A	#N/A	#N/A	#N/A	#N/A	#N/A	#N/A	#N/A	#N/A		8.85
HNRNPA2B1	P22626	Heterogeneous nuclear ribonucleoproteins A2/B1 OS=Homo sapiens OX=9606 GN=HNRNPA2B1 PE=1 SV=2 - [ROA2_HUMAN]	10.15	0.1218	4	88.53	0.4674	12	25.42	0.3399	9	Yes	13.47	0.1643	5	4.44	0.051	2	2.55	0.0283	1	Yes	#N/A
RPS11	P62280	40S ribosomal protein S11 OS=Homo sapiens OX=9606 GN=RPS11 PE=1 SV=3 - [RS11_HUMAN]	12.87	0.1646	4	4.54	0.1203	2	7.08	0.1203	3	Yes	10.5	0.1203	3	6.1	0.1646	3	7.92	0.2152	4	Yes	2.66
RPL17	P18621	60S ribosomal protein L17 OS=Homo sapiens OX=9606 GN=RPL17 PE=1 SV=3 - [RL17_HUMAN]	15.94	0.2609	4	20.16	0.3207	6	13.82	0.2609	4	Yes	17.19	0.2609	4	12.4	0.2609	4	7.82	0.1304	2	Yes	#N/A
U2AF2	P26368	Splicing factor U2AF 65 kDa subunit OS=Homo sapiens OX=9606 GN=U2AF2 PE=1 SV=4 - [U2AF2_HUMAN]	24.86	0.2042	4	27.63	0.2042	4	#N/A	#N/A	#N/A	Yes	4.78	0.0653	2	27.49	0.1453	4	#N/A	#N/A	#N/A	Yes	#N/A
MMTAG2	Q9BU76	Multiple myeloma tumor-associated protein 2 OS=Homo sapiens OX=9606 GN=MMTAG2 PE=1 SV=1 - [MMTA2_HUMAN]	15.74	0.1863	4	16.06	0.1863	4	9.85	0.1863	4	Yes	14.61	0.1483	3	18.48	0.1749	4	13.24	0.1483	3	Yes	#N/A
SRRM2	Q9UQ35	Serine/arginine repetitive matrix protein 2 OS=Homo sapiens OX=9606 GN=SRRM2 PE=1 SV=2 - [SRRM2_HUMAN]	11.88	0.0229	4	17.28	0.0342	6	9.7	0.0229	4	Yes	7.88	0.0203	4	3.02	0.0069	1	5.25	0.02	3	Yes	#N/A
PHGDH	O43175	D-3-phosphoglycerate dehydrogenase OS=Homo sapiens OX=9606 GN=PHGDH PE=1 SV=4 - [SERA_HUMAN]	8.19	0.0901	4	10.02	0.0901	4	6.77	0.0488	2	Yes	6.84	0.0826	4	2.6	0.0244	1	0	0.0244	1	Yes	#N/A
SMAP2	Q8WU79	Stromal membrane-associated protein 2 OS=Homo sapiens OX=9606 GN=SMAP2 PE=1 SV=1 - [SMAP2_HUMAN]	7.45	0.1445	4	5.87	0.0606	2	9.94	0.1189	4	Yes	3.17	0.0256	1	5.3	0.0956	3	4.63	0.0443	2	Yes	#N/A
RPS8	P62241	40S ribosomal protein S8 OS=Homo sapiens OX=9606 GN=RPS8 PE=1 SV=2 - [RS8_HUMAN]	16.17	0.2212	4	27.69	0.2837	5	13.86	0.1875	3	Yes	17.2	0.1875	3	19.62	0.1875	3	8.75	0.1875	3	Yes	#N/A
TUBB	P07437	Tubulin beta chain OS=Homo sapiens OX=9606 GN=TUBB PE=1 SV=2 - [TBB5_HUMAN]	327.53	0.6599	4	256.27	0.5698	4	413.99	0.5878	4	Yes	41.02	0.3243	3	28.42	0.1757	3	25.17	0.1937	1	Yes	#N/A
TGM3	Q08188	Protein-glutamine gamma-glutamyltransferase E OS=Homo sapiens OX=9606 GN=TGM3 PE=1 SV=4 - [TGM3_HUMAN]	9.51	0.0548	4	7.07	0.0462	3	13.44	0.1068	6	Yes	0	0.0159	1	2.2	0.0577	3	2.23	0.0159	1	Yes	#N/A
MIIP	Q5JXC2	Migration and invasion-inhibitory protein OS=Homo sapiens OX=9606 GN=MIIP PE=1 SV=3 - [MIIP_HUMAN]	12.07	0.1263	4	16.75	0.1675	5	12.09	0.1263	4		0	0.0335	1	0	0.0335	1	0	0.0335	1		10.14
EEF1A1	P68104	Elongation factor 1-alpha 1 OS=Homo sapiens OX=9606 GN=EEF1A1 PE=1 SV=1 - [EF1A1_HUMAN]	8.7	0.1147	4	28.2	0.171	6	17.88	0.1385	5	Yes	20.97	0.1602	6	10.35	0.0931	3	4.28	0.0411	2	Yes	#N/A
DSC1	Q08554	Desmocollin-1 OS=Homo sapiens OX=9606 GN=DSC1 PE=1 SV=2 - [DSC1_HUMAN]	8.04	0.057	4	5.22	0.0313	2	8.98	0.0593	4	Yes	4.75	0.0459	3	4.19	0.0246	2	4.45	0.0246	2	Yes	#N/A
KRT17	Q04695	Keratin, type I cytoskeletal 17 OS=Homo sapiens OX=9606 GN=KRT17 PE=1 SV=2 - [K1C17_HUMAN]	28.98	0.2222	4	52.89	0.3356	9	19.66	0.1435	1	Yes	33.96	0.1412	1	62.86	0.338	5	30.55	0.1829	3	Yes	#N/A
KRT77	Q7Z794	Keratin, type II cytoskeletal 1b OS=Homo sapiens OX=9606 GN=KRT77 PE=2 SV=3 - [K2C1B_HUMAN]	54.08	0.1073	4	43.5	0.0554	2	88.17	0.3183	14	Yes	54.62	0.1228	4	49.24	0.1263	4	42.22	0.0657	1	Yes	#N/A
KRT78	Q8N1N4	Keratin, type II cytoskeletal 78 OS=Homo sapiens OX=9606 GN=KRT78 PE=1 SV=2 - [K2C78_HUMAN]	10.33	0.0923	4	8.93	0.0808	4	8.46	0.0923	5	Yes	12.99	0.1365	6	7.15	0.1269	5	7.87	0.1019	5	Yes	#N/A
LYAR	Q9NX58	Cell growth-regulating nucleolar protein OS=Homo sapiens OX=9606 GN=LYAR PE=1 SV=2 - [LYAR_HUMAN]	8.56	0.1715	4	14.61	0.1979	5	#N/A	#N/A	#N/A	Yes	2.56	0.0475	1	9.58	0.1425	3	#N/A	#N/A	#N/A	Yes	#N/A
HNRNPK	P61978	Heterogeneous nuclear ribonucleoprotein K OS=Homo sapiens OX=9606 GN=HNRNPK PE=1 SV=1 - [HNRPK_HUMAN]	12.55	0.1533	4	49.08	0.3197	11	21.89	0.2527	8	Yes	11.65	0.1469	5	4.89	0.1123	3	1.78	0.0238	1	Yes	#N/A
CEP44	Q9C0F1	Centrosomal protein of 44 kDa OS=Homo sapiens OX=9606 GN=CEP44 PE=1 SV=2 - [CEP44_HUMAN]	13.89	0.1179	4	30.8	0.3308	9	22.19	0.3282	8		#N/A	#N/A	#N/A	#N/A	#N/A	#N/A	#N/A	#N/A	#N/A		10.62
IQCC	Q4KMZ1	IQ domain-containing protein C OS=Homo sapiens OX=9606 GN=IQCC PE=1 SV=2 - [IQCC_HUMAN]	7.74	0.1137	4	9.56	0.1137	4	3.89	0.0644	2		#N/A	#N/A	#N/A	#N/A	#N/A	#N/A	#N/A	#N/A	#N/A		9.01
HSPD1	P10809	60 kDa heat shock protein, mitochondrial OS=Homo sapiens OX=9606 GN=HSPD1 PE=1 SV=2 - [CH60_HUMAN]	14.06	0.1099	4	24.8	0.1501	5	12.97	0.089	3	Yes	28.13	0.164	8	6.11	0.0873	3	2.28	0.0349	2	Yes	#N/A
PLK1	P53350	Serine/threonine-protein kinase PLK1 OS=Homo sapiens OX=9606 GN=PLK1 PE=1 SV=1 - [PLK1_HUMAN]	14.72	0.1012	4	12.57	0.0929	4	8.91	0.0763	3		#N/A	#N/A	#N/A	#N/A	#N/A	#N/A	0	0.0249	1		7.62
KIF2C	Q99661	Kinesin-like protein KIF2C OS=Homo sapiens OX=9606 GN=KIF2C PE=1 SV=2 - [KIF2C_HUMAN]	14.95	0.1007	4	11.08	0.1034	5	5.45	0.0331	1		#N/A	#N/A	#N/A	#N/A	#N/A	#N/A	#N/A	#N/A	#N/A		7.47
CEP70	Q8NHQ1	Centrosomal protein of 70 kDa OS=Homo sapiens OX=9606 GN=CEP70 PE=1 SV=2 - [CEP70_HUMAN]	19.41	0.0972	4	21.73	0.1457	7	25.75	0.1323	6		#N/A	#N/A	#N/A	#N/A	#N/A	#N/A	2.18	0.0151	1		9.6
WDPCP	O95876	WD repeat-containing and planar cell polarity effector protein fritz homolog OS=Homo sapiens OX=9606 GN=WDPCP PE=1 SV=2 - [FRITZ_HUMAN]	6.9	0.0657	4	10.78	0.0442	2	4.56	0.0295	1		#N/A	#N/A	#N/A	#N/A	#N/A	#N/A	#N/A	#N/A	#N/A		7.6
MAP9	Q49MG5	Microtubule-associated protein 9 OS=Homo sapiens OX=9606 GN=MAP9 PE=1 SV=3 - [MAP9_HUMAN]	6.29	0.0649	4	4.87	0.0386	2	8.53	0.1066	6		#N/A	#N/A	#N/A	#N/A	#N/A	#N/A	#N/A	#N/A	#N/A		7.68
TTF1	Q15361	Transcription termination factor 1 OS=Homo sapiens OX=9606 GN=TTF1 PE=1 SV=3 - [TTF1_HUMAN]	7.66	0.0641	4	9.1	0.053	3	#N/A	#N/A	#N/A		4.3	0.0453	2	2.37	0.0144	1	1.86	0.0144	1		#N/A
PLK4	O00444	Serine/threonine-protein kinase PLK4 OS=Homo sapiens OX=9606 GN=PLK4 PE=1 SV=3 - [PLK4_HUMAN]	11.73	0.0495	4	4.86	0.0402	3	10.48	0.0443	4		14.66	0.1021	9	27.83	0.1216	10	29.76	0.1804	14		-1.59
LUZP1	Q86V48	Leucine zipper protein 1 OS=Homo sapiens OX=9606 GN=LUZP1 PE=1 SV=2 - [LUZP1_HUMAN]	8.52	0.0493	4	5.29	0.0223	2	9.46	0.0595	5		#N/A	#N/A	#N/A	#N/A	#N/A	#N/A	#N/A	#N/A	#N/A		3.9
TUBGCP5	Q96RT8	Gamma-tubulin complex component 5 OS=Homo sapiens OX=9606 GN=TUBGCP5 PE=1 SV=1 - [GCP5_HUMAN]	9.47	0.0488	4	3.89	0.0137	1	2.05	0.0088	1		#N/A	#N/A	#N/A	#N/A	#N/A	#N/A	#N/A	#N/A	#N/A		8.1
INTU	Q9ULD6	Protein inturned OS=Homo sapiens OX=9606 GN=INTU PE=1 SV=2 - [INTU_HUMAN]	7.45	0.0478	4	2.12	0.0096	1	6.26	0.0456	4		#N/A	#N/A	#N/A	#N/A	#N/A	#N/A	#N/A	#N/A	#N/A		9.16
NEK1	Q96PY6	Serine/threonine-protein kinase Nek1 OS=Homo sapiens OX=9606 GN=NEK1 PE=1 SV=2 - [NEK1_HUMAN]	7.56	0.0437	4	4.45	0.0278	3	0	0.0151	1		#N/A	#N/A	#N/A	#N/A	#N/A	#N/A	#N/A	#N/A	#N/A		7.29
TUBGCP6	Q96RT7	Gamma-tubulin complex component 6 OS=Homo sapiens OX=9606 GN=TUBGCP6 PE=1 SV=3 - [GCP6_HUMAN]	7.29	0.0363	4	8.96	0.0352	3	8.01	0.0286	3		#N/A	#N/A	#N/A	#N/A	#N/A	#N/A	#N/A	#N/A	#N/A		7.9
TUBB2B	Q9BVA1	Tubulin beta-2B chain OS=Homo sapiens OX=9606 GN=TUBB2B PE=1 SV=1 - [TBB2B_HUMAN]	245.66	0.5596	3	212.82	0.5416	1	#N/A	#N/A	#N/A	Yes	#N/A	#N/A	#N/A	#N/A	#N/A	#N/A	#N/A	#N/A	#N/A		#N/A
C3orf14	Q9HBI5	Uncharacterized protein C3orf14 OS=Homo sapiens OX=9606 GN=C3orf14 PE=2 SV=1 - [CC014_HUMAN]	8.57	0.3516	3	6.27	0.2422	2	8.12	0.1797	1		1.67	0.0938	1	2.4	0.0938	1	2.32	0.0938	1		9.03
MZT2B	Q6NZ67	Mitotic-spindle organizing protein 2B OS=Homo sapiens OX=9606 GN=MZT2B PE=1 SV=1 - [MZT2B_HUMAN]	12.8	0.2722	3	12.24	0.2722	3	6.99	0.1392	1		#N/A	#N/A	#N/A	0	0.1392	1	#N/A	#N/A	#N/A		9.52
YWHAQ	P27348	14-3-3 protein theta OS=Homo sapiens OX=9606 GN=YWHAQ PE=1 SV=1 - [1433T_HUMAN]	12.02	0.249	3	13.27	0.1755	2	9.79	0.1755	2	Yes	9.28	0.1796	2	5.68	0.098	1	2.21	0.0571	1	Yes	#N/A
NOL12	Q9UGY1	Nucleolar protein 12 OS=Homo sapiens OX=9606 GN=NOL12 PE=1 SV=1 - [NOL12_HUMAN]	5.22	0.2254	3	6.01	0.1221	2	#N/A	#N/A	#N/A	Yes	3.09	0.0798	1	4.61	0.0986	2	#N/A	#N/A	#N/A		#N/A
RPS14	P62263	40S ribosomal protein S14 OS=Homo sapiens OX=9606 GN=RPS14 PE=1 SV=3 - [RS14_HUMAN]	8.79	0.2252	3	10.39	0.2252	3	10.22	0.3113	4	Yes	6.36	0.1589	2	18.99	0.298	4	6.74	0.1589	2	Yes	#N/A
MLF2	Q15773	Myeloid leukemia factor 2 OS=Homo sapiens OX=9606 GN=MLF2 PE=1 SV=1 - [MLF2_HUMAN]	12.01	0.2137	3	9.34	0.1492	2	8.77	0.1492	2		#N/A	#N/A	#N/A	2.08	0.0484	1	#N/A	#N/A	#N/A		#N/A
SPATA24	Q86W54	Spermatogenesis-associated protein 24 OS=Homo sapiens OX=9606 GN=SPATA24 PE=1 SV=2 - [SPA24_HUMAN]	7.68	0.1805	3	5.21	0.1171	2	4.6	0.1171	2		#N/A	#N/A	#N/A	#N/A	#N/A	#N/A	#N/A	#N/A	#N/A		#N/A
NPM1	P06748	Nucleophosmin OS=Homo sapiens OX=9606 GN=NPM1 PE=1 SV=2 - [NPM_HUMAN]	42.06	0.1803	3	63.96	0.3537	5	92.3	0.2109	4	Yes	108.98	0.381	6	103.84	0.3367	5	138.29	0.2109	4	Yes	-0.82
CFAP410	O43822	Cilia- and flagella-associated protein 410 OS=Homo sapiens OX=9606 GN=CFAP410 PE=1 SV=1 - [CF410_HUMAN]	10.85	0.1719	3	6.5	0.1055	2	5.85	0.1055	2		#N/A	#N/A	#N/A	#N/A	#N/A	#N/A	#N/A	#N/A	#N/A		7.69
LUC7L	Q9NQ29	Putative RNA-binding protein Luc7-like 1 OS=Homo sapiens OX=9606 GN=LUC7L PE=1 SV=1 - [LUC7L_HUMAN]	4.59	0.1429	3	4.26	0.0701	2	#N/A	#N/A	#N/A		7.98	0.1294	2	11.14	0.124	2	#N/A	#N/A	#N/A		2.35
MRPL47	Q9HD33	39S ribosomal protein L47, mitochondrial OS=Homo sapiens OX=9606 GN=MRPL47 PE=1 SV=2 - [RM47_HUMAN]	5.52	0.124	3	4.42	0.08	2	#N/A	#N/A	#N/A		#N/A	#N/A	#N/A	#N/A	#N/A	#N/A	#N/A	#N/A	#N/A		5.89
PUF60	Q9UHX1	Poly(U)-binding-splicing factor PUF60 OS=Homo sapiens OX=9606 GN=PUF60 PE=1 SV=1 - [PUF60_HUMAN]	3.78	0.0716	3	5.14	0.127	4	#N/A	#N/A	#N/A	Yes	5.45	0.0751	3	4.54	0.102	3	0	0.0179	1	Yes	#N/A
NOP58	Q9Y2X3	Nucleolar protein 58 OS=Homo sapiens OX=9606 GN=NOP58 PE=1 SV=1 - [NOP58_HUMAN]	5.72	0.0775	3	67.55	0.2779	13	20.35	0.1682	8	Yes	5.82	0.0567	2	4.94	0.0775	3	5.15	0.051	2	Yes	#N/A
GTPBP4	Q9BZE4	Nucleolar GTP-binding protein 1 OS=Homo sapiens OX=9606 GN=GTPBP4 PE=1 SV=3 - [NOG1_HUMAN]	10.05	0.0757	3	27.64	0.1893	9	9.92	0.0899	4	Yes	4.36	0.082	4	4.56	0.0442	3	#N/A	#N/A	#N/A	Yes	#N/A
ZCCHC17	Q9NP64	Nucleolar protein of 40 kDa OS=Homo sapiens OX=9606 GN=ZCCHC17 PE=1 SV=1 - [NO40_HUMAN]	17.03	0.1743	3	11.32	0.1743	3	7.58	0.1743	3	Yes	14.99	0.2116	4	17.98	0.195	4	12.81	0.2573	5	Yes	#N/A
NOP56	O00567	Nucleolar protein 56 OS=Homo sapiens OX=9606 GN=NOP56 PE=1 SV=4 - [NOP56_HUMAN]	8.21	0.0606	3	58.26	0.2896	14	21.28	0.1818	8	Yes	1.69	0.0135	1	3.63	0.0455	2	#N/A	#N/A	#N/A	Yes	#N/A
LUC7L2	Q9Y383	Putative RNA-binding protein Luc7-like 2 OS=Homo sapiens OX=9606 GN=LUC7L2 PE=1 SV=2 - [LC7L2_HUMAN]	8.95	0.1352	3	12.25	0.1046	3	6.87	0.0765	2	Yes	11.64	0.1607	3	14.12	0.1556	3	1.95	0.0383	1	Yes	#N/A
LUC7L3	O95232	Luc7-like protein 3 OS=Homo sapiens OX=9606 GN=LUC7L3 PE=1 SV=2 - [LC7L3_HUMAN]	7.14	0.0995	3	4.52	0.0741	2	0	0.0417	1	Yes	2.96	0.0579	2	6.83	0.0741	3	#N/A	#N/A	#N/A	Yes	#N/A
MGAM	O43451	Maltase-glucoamylase, intestinal OS=Homo sapiens OX=9606 GN=MGAM PE=1 SV=5 - [MGA_HUMAN]	7.31	0.0172	3	4.58	0.0145	3	1.99	0.0043	1	Yes	3.94	0.0086	2	6.77	0.0151	3	4.67	0.0102	2	Yes	#N/A
GNL3	Q9BVP2	Guanine nucleotide-binding protein-like 3 OS=Homo sapiens OX=9606 GN=GNL3 PE=1 SV=2 - [GNL3_HUMAN]	8.95	0.1002	3	39.88	0.2313	9	1.95	0.0146	1	Yes	6.16	0.0474	3	16.97	0.1311	6	1.99	0.0128	1	Yes	#N/A
TUFM	P49411	Elongation factor Tu, mitochondrial OS=Homo sapiens OX=9606 GN=TUFM PE=1 SV=2 - [EFTU_HUMAN]	6.89	0.0863	3	12.02	0.1394	5	0	0.0199	1	Yes	2.17	0.0243	1	5.13	0.0553	2	0	0.0243	1	Yes	#N/A
DDX5	P17844	Probable ATP-dependent RNA helicase DDX5 OS=Homo sapiens OX=9606 GN=DDX5 PE=1 SV=1 - [DDX5_HUMAN]	11.86	0.1384	3	15.62	0.1743	5	8.03	0.1368	3	Yes	4.15	0.0309	1	9.85	0.0684	2	7.14	0.0554	1	Yes	#N/A
CPQ	Q9Y646	Carboxypeptidase Q OS=Homo sapiens OX=9606 GN=CPQ PE=1 SV=1 - [CBPQ_HUMAN]	13.22	0.0657	3	10.03	0.0657	3	12.65	0.0657	3	Yes	11.8	0.0657	3	19.42	0.0657	3	14.73	0.0657	3	Yes	#N/A
CASP14	P31944	Caspase-14 OS=Homo sapiens OX=9606 GN=CASP14 PE=1 SV=2 - [CASPE_HUMAN]	7.2	0.1405	3	3.94	0.095	2	11.66	0.1488	5	Yes	3.98	0.0455	2	4.87	0.0868	2	1.64	0.0413	1	Yes	#N/A
RPS3A	P61247	40S ribosomal protein S3a OS=Homo sapiens OX=9606 GN=RPS3A PE=1 SV=2 - [RS3A_HUMAN]	6.62	0.125	3	20.71	0.125	3	14.44	0.1705	4	Yes	7.89	0.1894	4	6.34	0.1742	4	#N/A	#N/A	#N/A	Yes	#N/A
RPL18	Q07020	60S ribosomal protein L18 OS=Homo sapiens OX=9606 GN=RPL18 PE=1 SV=2 - [RL18_HUMAN]	10.05	0.1968	3	14.22	0.1968	3	11.33	0.1968	3	Yes	8.63	0.1968	3	5.58	0.1277	2	5.67	0.1383	2	Yes	#N/A
RPL10	P27635	60S ribosomal protein L10 OS=Homo sapiens OX=9606 GN=RPL10 PE=1 SV=4 - [RL10_HUMAN]	27.12	0.1168	3	26.43	0.1495	3	28.13	0.2056	4	Yes	7.32	0.0607	1	7.07	0.0607	1	6.21	0.0607	1	Yes	3.32
PCMT1	P22061	Protein-L-isoaspartate(D-aspartate) O-methyltransferase OS=Homo sapiens OX=9606 GN=PCMT1 PE=1 SV=4 - [PIMT_HUMAN]	5.25	0.2775	3	9.28	0.1938	2	2.12	0.0441	1	Yes	5.53	0.1233	2	4.28	0.0837	1	3.12	0.0837	1	Yes	#N/A
RPL13	P26373	60S ribosomal protein L13 OS=Homo sapiens OX=9606 GN=RPL13 PE=1 SV=4 - [RL13_HUMAN]	15.47	0.1469	3	14.23	0.109	2	9.65	0.109	2	Yes	12.67	0.2464	5	11.37	0.1991	4	7.12	0.1517	3	Yes	#N/A
RPL24	P83731	60S ribosomal protein L24 OS=Homo sapiens OX=9606 GN=RPL24 PE=1 SV=1 - [RL24_HUMAN]	17.85	0.1911	3	9.31	0.1911	3	12.98	0.1338	2	Yes	9.4	0.1911	3	7.81	0.1338	2	2.19	0.1083	2	Yes	#N/A
RPL27A	P46776	60S ribosomal protein L27a OS=Homo sapiens OX=9606 GN=RPL27A PE=1 SV=2 - [RL27A_HUMAN]	8.43	0.1959	3	9.92	0.1419	2	5.06	0.1959	3	Yes	8.21	0.1419	2	4.72	0.1216	2	2.83	0.0676	1	Yes	#N/A
MKI67	P46013	Proliferation marker protein Ki-67 OS=Homo sapiens OX=9606 GN=MKI67 PE=1 SV=2 - [KI67_HUMAN]	5.16	0.0178	3	70.39	0.1345	27	15.98	0.0451	9	Yes	#N/A	#N/A	#N/A	#N/A	#N/A	#N/A	#N/A	#N/A	#N/A	Yes	#N/A
HYLS1	Q96M11	Hydrolethalus syndrome protein 1 OS=Homo sapiens OX=9606 GN=HYLS1 PE=1 SV=1 - [HYLS1_HUMAN]	8.19	0.1037	3	2.89	0.0401	1	4.82	0.1037	2		#N/A	#N/A	#N/A	#N/A	#N/A	#N/A	#N/A	#N/A	#N/A		7.07
RPS17	P08708	40S ribosomal protein S17 OS=Homo sapiens OX=9606 GN=RPS17 PE=1 SV=2 - [RS17_HUMAN]	21.56	0.3333	3	23.98	0.4074	4	5.5	0.237	2	Yes	6.93	0.163	1	4.95	0.163	1	2.26	0.163	1	Yes	#N/A
RPS24	P62847	40S ribosomal protein S24 OS=Homo sapiens OX=9606 GN=RPS24 PE=1 SV=1 - [RS24_HUMAN]	8.41	0.2857	3	11.43	0.2857	3	9.74	0.2857	3	Yes	6.59	0.1128	1	4.69	0.1128	1	#N/A	#N/A	#N/A	Yes	#N/A
RPS6	P62753	40S ribosomal protein S6 OS=Homo sapiens OX=9606 GN=RPS6 PE=1 SV=1 - [RS6_HUMAN]	14.1	0.1406	3	16.11	0.0924	2	13.67	0.1406	3	Yes	12.2	0.1406	3	11.06	0.1406	3	7.26	0.1084	2	Yes	#N/A
RPS26	P62854	40S ribosomal protein S26 OS=Homo sapiens OX=9606 GN=RPS26 PE=1 SV=3 - [RS26_HUMAN]	12.88	0.3391	3	14.41	0.3391	3	0	0.1304	1	Yes	5.43	0.2087	2	10.48	0.2087	2	5.38	0.2087	2	Yes	#N/A
INA	Q16352	Alpha-internexin OS=Homo sapiens OX=9606 GN=INA PE=1 SV=2 - [AINX_HUMAN]	8.92	0.0802	3	14.64	0.1964	7	3.64	0.0421	1	Yes	#N/A	#N/A	#N/A	#N/A	#N/A	#N/A	#N/A	#N/A	#N/A	Yes	#N/A
ANXA2	P07355	Annexin A2 OS=Homo sapiens OX=9606 GN=ANXA2 PE=1 SV=2 - [ANXA2_HUMAN]	5.24	0.1032	3	0	0.0413	1	#N/A	#N/A	#N/A	Yes	8.28	0.1091	4	11.04	0.118	4	#N/A	#N/A	#N/A	Yes	#N/A
YWHAZ	P63104	14-3-3 protein zeta/delta OS=Homo sapiens OX=9606 GN=YWHAZ PE=1 SV=1 - [1433Z_HUMAN]	9.18	0.249	3	12.84	0.1714	2	6.09	0.098	1	Yes	17.27	0.302	4	4.81	0.098	1	#N/A	#N/A	#N/A	Yes	#N/A
FBL	P22087	rRNA 2'-O-methyltransferase fibrillarin OS=Homo sapiens OX=9606 GN=FBL PE=1 SV=2 - [FBRL_HUMAN]	8.51	0.134	3	43.7	0.2991	8	8.18	0.134	3	Yes	5.41	0.134	3	7.67	0.1121	3	#N/A	#N/A	#N/A	Yes	#N/A
DNAJB6	O75190	DnaJ homolog subfamily B member 6 OS=Homo sapiens OX=9606 GN=DNAJB6 PE=1 SV=2 - [DNJB6_HUMAN]	8.93	0.1074	3	6.21	0.0706	2	8.63	0.0706	2	Yes	#N/A	#N/A	#N/A	#N/A	#N/A	#N/A	#N/A	#N/A	#N/A		#N/A
ACBD3	Q9H3P7	Golgi resident protein GCP60 OS=Homo sapiens OX=9606 GN=ACBD3 PE=1 SV=4 - [GCP60_HUMAN]	6.54	0.1004	3	#N/A	#N/A	#N/A	#N/A	#N/A	#N/A		1.8	0.0246	1	2.47	0.0246	1	#N/A	#N/A	#N/A		2.87
KRT6B	P04259	Keratin, type II cytoskeletal 6B OS=Homo sapiens OX=9606 GN=KRT6B PE=1 SV=5 - [K2C6B_HUMAN]	73.33	0.3103	3	107.31	0.3723	4	#N/A	#N/A	#N/A	Yes	70.83	0.2926	2	109.54	0.3794	4	57.66	0.2535	1	Yes	#N/A
KRT6A	P02538	Keratin, type II cytoskeletal 6A OS=Homo sapiens OX=9606 GN=KRT6A PE=1 SV=3 - [K2C6A_HUMAN]	63.94	0.3103	3	101.51	0.3723	4	121.72	0.2411	4	Yes	60.42	0.3103	4	104.54	0.3794	3	55.57	0.2996	3	Yes	#N/A
HSP90AB1	P08238	Heat shock protein HSP 90-beta OS=Homo sapiens OX=9606 GN=HSP90AB1 PE=1 SV=4 - [HS90B_HUMAN]	10.59	0.0856	3	29.84	0.2058	4	16.59	0.1119	3	Yes	33.7	0.2638	6	11.3	0.0953	1	#N/A	#N/A	#N/A	Yes	#N/A
HRNR	Q86YZ3	Hornerin OS=Homo sapiens OX=9606 GN=HRNR PE=1 SV=2 - [HORN_HUMAN]	6.56	0.0404	3	6.83	0.0235	2	2.94	0.0516	3	Yes	3.05	0.0337	2	12.73	0.0435	5	20.03	0.0519	5	Yes	-0.25
BAZ1B	Q9UIG0	Tyrosine-protein kinase BAZ1B OS=Homo sapiens OX=9606 GN=BAZ1B PE=1 SV=2 - [BAZ1B_HUMAN]	4.22	0.033	3	43.84	0.1227	13	18.58	0.0755	7	Yes	#N/A	#N/A	#N/A	#N/A	#N/A	#N/A	#N/A	#N/A	#N/A	Yes	#N/A
GAN	Q9H2C0	Gigaxonin OS=Homo sapiens OX=9606 GN=GAN PE=1 SV=1 - [GAN_HUMAN]	10.74	0.0888	3	1.82	0.0151	1	2.56	0.0184	1		#N/A	#N/A	#N/A	#N/A	#N/A	#N/A	#N/A	#N/A	#N/A		#N/A
DCP1A	Q9NPI6	mRNA-decapping enzyme 1A OS=Homo sapiens OX=9606 GN=DCP1A PE=1 SV=3 - [DCP1A_HUMAN]	7.5	0.0876	3	2.73	0.0619	2	3.1	0.0258	1		#N/A	#N/A	#N/A	#N/A	#N/A	#N/A	#N/A	#N/A	#N/A		7.63
KIF22	Q14807	Kinesin-like protein KIF22 OS=Homo sapiens OX=9606 GN=KIF22 PE=1 SV=5 - [KIF22_HUMAN]	6.89	0.0857	3	15.81	0.1263	6	6.65	0.0737	3		#N/A	#N/A	#N/A	#N/A	#N/A	#N/A	#N/A	#N/A	#N/A		8.14
SRSF11	Q05519	Serine/arginine-rich splicing factor 11 OS=Homo sapiens OX=9606 GN=SRSF11 PE=1 SV=1 - [SRS11_HUMAN]	7.26	0.0806	3	2.64	0.0351	1	#N/A	#N/A	#N/A		0	0.0165	1	2.3	0.0351	1	#N/A	#N/A	#N/A		#N/A
PPP2R1A	P30153	Serine/threonine-protein phosphatase 2A 65 kDa regulatory subunit A alpha isoform OS=Homo sapiens OX=9606 GN=PPP2R1A PE=1 SV=4 - [2AAA_HUMAN]	8.07	0.0781	3	7.62	0.0781	3	10.87	0.0968	4		0	0.0136	1	0	0.0136	1	0	0.0136	1	Yes	#N/A
TUBG1	P23258	Tubulin gamma-1 chain OS=Homo sapiens OX=9606 GN=TUBG1 PE=1 SV=2 - [TBG1_HUMAN]	7.87	0.0732	3	11.49	0.2439	6	3.32	0.051	2		#N/A	#N/A	#N/A	#N/A	#N/A	#N/A	#N/A	#N/A	#N/A		7.4
ARCN1	P48444	Coatomer subunit delta OS=Homo sapiens OX=9606 GN=ARCN1 PE=1 SV=1 - [COPD_HUMAN]	7.34	0.0626	3	4.41	0.045	2	1.62	0.0215	1		8.02	0.1076	5	8.86	0.1272	6	0	0.0215	1	Yes	0.22
COPG2	Q9UBF2	Coatomer subunit gamma-2 OS=Homo sapiens OX=9606 GN=COPG2 PE=1 SV=1 - [COPG2_HUMAN]	9.43	0.0574	3	7.45	0.0333	1	#N/A	#N/A	#N/A		3.57	0.0241	1	6.22	0.0241	1	#N/A	#N/A	#N/A	Yes	#N/A
TRIM37	O94972	E3 ubiquitin-protein ligase TRIM37 OS=Homo sapiens OX=9606 GN=TRIM37 PE=1 SV=2 - [TRI37_HUMAN]	6.71	0.0425	3	1.66	0.0114	1	1.84	0.0114	1		#N/A	#N/A	#N/A	#N/A	#N/A	#N/A	#N/A	#N/A	#N/A		7.16
KIF5B	P33176	Kinesin-1 heavy chain OS=Homo sapiens OX=9606 GN=KIF5B PE=1 SV=1 - [KINH_HUMAN]	6.73	0.0374	3	11.9	0.053	4	2.7	0.0343	3		#N/A	#N/A	#N/A	#N/A	#N/A	#N/A	#N/A	#N/A	#N/A		#N/A
NOL6	Q9H6R4	Nucleolar protein 6 OS=Homo sapiens OX=9606 GN=NOL6 PE=1 SV=2 - [NOL6_HUMAN]	4.66	0.0332	3	32.41	0.103	8	7.58	0.0349	3	Yes	#N/A	#N/A	#N/A	#N/A	#N/A	#N/A	#N/A	#N/A	#N/A	Yes	#N/A
RRP12	Q5JTH9	RRP12-like protein OS=Homo sapiens OX=9606 GN=RRP12 PE=1 SV=2 - [RRP12_HUMAN]	2.92	0.027	3	23.64	0.0964	7	2.63	0.0108	1	Yes	4.31	0.0177	2	2.3	0.0123	2	#N/A	#N/A	#N/A	Yes	#N/A
UBC	P0CG48	Polyubiquitin-C OS=Homo sapiens OX=9606 GN=UBC PE=1 SV=3 - [UBC_HUMAN]	4.75	0.3285	2	17.12	0.6175	4	14.26	0.4993	3	Yes	2.53	0.3285	2	5.2	0.3285	2	5.05	0.3285	2	Yes	#N/A
TUBB3	Q13509	Tubulin beta-3 chain OS=Homo sapiens OX=9606 GN=TUBB3 PE=1 SV=2 - [TBB3_HUMAN]	140.93	0.3244	2	122.65	0.3422	2	210.68	0.4311	3		#N/A	#N/A	#N/A	#N/A	#N/A	#N/A	#N/A	#N/A	#N/A		-0.24
TUBB6	Q9BUF5	Tubulin beta-6 chain OS=Homo sapiens OX=9606 GN=TUBB6 PE=1 SV=1 - [TBB6_HUMAN]	82.1	0.2803	2	80.43	0.2601	2	127.4	0.3161	2		#N/A	#N/A	#N/A	#N/A	#N/A	#N/A	#N/A	#N/A	#N/A		7.78
RPS15	P62841	40S ribosomal protein S15 OS=Homo sapiens OX=9606 GN=RPS15 PE=1 SV=2 - [RS15_HUMAN]	1.63	0.2138	2	21.15	0.2138	2	#N/A	#N/A	#N/A	Yes	0	0.0828	1	0	0.0828	1	#N/A	#N/A	#N/A		#N/A
CETN3	O15182	Centrin-3 OS=Homo sapiens OX=9606 GN=CETN3 PE=1 SV=2 - [CETN3_HUMAN]	23.92	0.1916	2	21.61	0.1916	2	28.52	0.1916	2		2.39	0.0719	1	3.03	0.0719	1	#N/A	#N/A	#N/A		10.33
AKIP1	Q9NQ31	A-kinase-interacting protein 1 OS=Homo sapiens OX=9606 GN=AKIP1 PE=1 SV=2 - [AKIP1_HUMAN]	2.43	0.1905	2	10.95	0.3476	4	24.18	0.4524	5		#N/A	#N/A	#N/A	#N/A	#N/A	#N/A	#N/A	#N/A	#N/A		7.52
RPS19BP1	Q86WX3	Active regulator of SIRT1 OS=Homo sapiens OX=9606 GN=RPS19BP1 PE=1 SV=1 - [AROS_HUMAN]	5.14	0.1838	2	5.44	0.1029	2	#N/A	#N/A	#N/A		#N/A	#N/A	#N/A	2.34	0.0956	1	#N/A	#N/A	#N/A	Yes	#N/A
SKP1	P63208	S-phase kinase-associated protein 1 OS=Homo sapiens OX=9606 GN=SKP1 PE=1 SV=2 - [SKP1_HUMAN]	5.63	0.1534	2	8.38	0.3252	3	3	0.0736	1	Yes	2.45	0.0736	1	#N/A	#N/A	#N/A	4.23	0.0736	1	Yes	#N/A
RAB1C	Q92928	Putative Ras-related protein Rab-1C OS=Homo sapiens OX=9606 GN=RAB1C PE=5 SV=2 - [RAB1C_HUMAN]	5.11	0.1343	2	5.33	0.1343	2	#N/A	#N/A	#N/A		#N/A	#N/A	#N/A	#N/A	#N/A	#N/A	#N/A	#N/A	#N/A		#N/A
PPP2CB	P62714	Serine/threonine-protein phosphatase 2A catalytic subunit beta isoform OS=Homo sapiens OX=9606 GN=PPP2CB PE=1 SV=1 - [PP2AB_HUMAN]	6.38	0.1294	2	5.62	0.0841	2	6.26	0.165	3		#N/A	#N/A	#N/A	#N/A	#N/A	#N/A	#N/A	#N/A	#N/A		#N/A
RPL34	P49207	60S ribosomal protein L34 OS=Homo sapiens OX=9606 GN=RPL34 PE=1 SV=3 - [RL34_HUMAN]	3.99	0.1282	2	4.13	0.1282	2	1.8	0.0598	1		0	0.0684	1	1.82	0.0684	1	#N/A	#N/A	#N/A		#N/A
IFFO2	Q5TF58	Intermediate filament family orphan 2 OS=Homo sapiens OX=9606 GN=IFFO2 PE=2 SV=3 - [IFFO2_HUMAN]	8.57	0.1277	2	7.28	0.1277	3	2	0.0619	1		#N/A	#N/A	#N/A	#N/A	#N/A	#N/A	#N/A	#N/A	#N/A		5.83
EFCAB11	Q9BUY7	EF-hand calcium-binding domain-containing protein 11 OS=Homo sapiens OX=9606 GN=EFCAB11 PE=2 SV=1 - [EFC11_HUMAN]	2.23	0.1104	2	0	0.0368	1	3.55	0.0982	2		#N/A	#N/A	#N/A	#N/A	#N/A	#N/A	#N/A	#N/A	#N/A		#N/A
KCNAB2	Q13303	Voltage-gated potassium channel subunit beta-2 OS=Homo sapiens OX=9606 GN=KCNAB2 PE=1 SV=2 - [KCAB2_HUMAN]	5.28	0.1063	2	5.17	0.1063	2	2.04	0.0272	1		#N/A	#N/A	#N/A	#N/A	#N/A	#N/A	#N/A	#N/A	#N/A		7.45
CXorf56	Q9H5V9	UPF0428 protein CXorf56 OS=Homo sapiens OX=9606 GN=CXorf56 PE=1 SV=1 - [CX056_HUMAN]	4.68	0.1036	2	2.37	0.0856	1	#N/A	#N/A	#N/A		#N/A	#N/A	#N/A	2.91	0.0631	1	#N/A	#N/A	#N/A		2.8
HAUS7	Q99871	HAUS augmin-like complex subunit 7 OS=Homo sapiens OX=9606 GN=HAUS7 PE=1 SV=3 - [HAUS7_HUMAN]	11.65	0.1005	2	12.89	0.1332	3	11.86	0.1223	3		#N/A	#N/A	#N/A	#N/A	#N/A	#N/A	#N/A	#N/A	#N/A		8.82
PROSER3	Q2NL68	Proline and serine-rich protein 3 OS=Homo sapiens OX=9606 GN=PROSER3 PE=2 SV=1 - [PRSR3_HUMAN]	5.57	0.1	2	1.69	0.0229	1	5.89	0.1167	2		#N/A	#N/A	#N/A	#N/A	#N/A	#N/A	#N/A	#N/A	#N/A		8.59
PCCA	P05165	Propionyl-CoA carboxylase alpha chain, mitochondrial OS=Homo sapiens OX=9606 GN=PCCA PE=1 SV=4 - [PCCA_HUMAN]	4.9	0.033	2	3.3	0.0398	2	8.11	0.0536	3	Yes	5.27	0.0591	4	10.67	0.114	7	2.55	0.0192	1	Yes	#N/A
POLDIP3	Q9BY77	Polymerase delta-interacting protein 3 OS=Homo sapiens OX=9606 GN=POLDIP3 PE=1 SV=2 - [PDIP3_HUMAN]	5.1	0.0736	2	4.74	0.1188	3	3.17	0.0404	1	Yes	3.54	0.0736	2	1.83	0.0404	1	#N/A	#N/A	#N/A	Yes	#N/A
NUP155	O75694	Nuclear pore complex protein Nup155 OS=Homo sapiens OX=9606 GN=NUP155 PE=1 SV=1 - [NU155_HUMAN]	2.03	0.0194	2	19.28	0.0755	8	5.4	0.0223	2	Yes	#N/A	#N/A	#N/A	#N/A	#N/A	#N/A	1.64	0.0093	1	Yes	#N/A
NIFK	Q9BYG3	MKI67 FHA domain-interacting nucleolar phosphoprotein OS=Homo sapiens OX=9606 GN=NIFK PE=1 SV=1 - [MK67I_HUMAN]	5.31	0.1092	2	13.61	0.1536	3	7.1	0.1092	2	Yes	#N/A	#N/A	#N/A	#N/A	#N/A	#N/A	#N/A	#N/A	#N/A	Yes	#N/A
KPRP	Q5T749	Keratinocyte proline-rich protein OS=Homo sapiens OX=9606 GN=KPRP PE=1 SV=1 - [KPRP_HUMAN]	6.84	0.0967	2	0	0.0553	1	2.5	0.0415	1		2.39	0.0415	1	#N/A	#N/A	#N/A	#N/A	#N/A	#N/A		#N/A
PCBP2	Q15366	Poly(rC)-binding protein 2 OS=Homo sapiens OX=9606 GN=PCBP2 PE=1 SV=1 - [PCBP2_HUMAN]	6.19	0.1205	2	16.52	0.2055	3	7.1	0.0849	2	Yes	10.64	0.0849	1	1.7	0.0301	1	1.77	0.0301	1	Yes	#N/A
NKAPD1	Q6ZUT1	Uncharacterized protein NKAPD1 OS=Homo sapiens OX=9606 GN=NKAPD1 PE=1 SV=2 - [NKAP1_HUMAN]	6.04	0.0822	2	2.6	0.0822	2	#N/A	#N/A	#N/A	Yes	8.09	0.1267	3	5.61	0.0822	2	2.96	0.0377	1	Yes	#N/A
DCTN2	Q13561	Dynactin subunit 2 OS=Homo sapiens OX=9606 GN=DCTN2 PE=1 SV=4 - [DCTN2_HUMAN]	4.62	0.0873	2	6.27	0.0873	2	3.41	0.0873	2		#N/A	#N/A	#N/A	#N/A	#N/A	#N/A	#N/A	#N/A	#N/A		7.25
TFAM	Q00059	Transcription factor A, mitochondrial OS=Homo sapiens OX=9606 GN=TFAM PE=1 SV=1 - [TFAM_HUMAN]	4.63	0.0854	2	5.05	0.0976	2	2.3	0.0407	1		#N/A	#N/A	#N/A	#N/A	#N/A	#N/A	#N/A	#N/A	#N/A		#N/A
DDX17	Q92841	Probable ATP-dependent RNA helicase DDX17 OS=Homo sapiens OX=9606 GN=DDX17 PE=1 SV=2 - [DDX17_HUMAN]	14.29	0.0837	2	17.23	0.1962	7	17.48	0.0988	4	Yes	4.94	0.0343	1	7.25	0.0508	1	6.74	0.0508	1	Yes	#N/A
ARL6IP4	Q66PJ3	ADP-ribosylation factor-like protein 6-interacting protein 4 OS=Homo sapiens OX=9606 GN=ARL6IP4 PE=1 SV=2 - [AR6P4_HUMAN]	7.23	0.0831	2	6.67	0.0831	2	5.92	0.0831	2	Yes	5.21	0.0665	2	6.57	0.0665	2	4.35	0.0736	2	Yes	#N/A
CAPZA1	P52907	F-actin-capping protein subunit alpha-1 OS=Homo sapiens OX=9606 GN=CAPZA1 PE=1 SV=3 - [CAZA1_HUMAN]	2.73	0.1469	2	16.78	0.2692	4	3.31	0.0559	1	Yes	#N/A	#N/A	#N/A	#N/A	#N/A	#N/A	#N/A	#N/A	#N/A	Yes	#N/A
C1QBP	Q07021	Complement component 1 Q subcomponent-binding protein, mitochondrial OS=Homo sapiens OX=9606 GN=C1QBP PE=1 SV=1 - [C1QBP_HUMAN]	4.67	0.117	2	13.32	0.1667	4	10.24	0.1702	3	Yes	6.58	0.0709	1	5.32	0.0709	1	#N/A	#N/A	#N/A	Yes	#N/A
FXR1	P51114	Fragile X mental retardation syndrome-related protein 1 OS=Homo sapiens OX=9606 GN=FXR1 PE=1 SV=3 - [FXR1_HUMAN]	4.01	0.066	2	10.05	0.087	3	10.65	0.087	2	Yes	1.72	0.0258	1	#N/A	#N/A	#N/A	3.55	0.029	1	Yes	#N/A
HSPA6	P17066	Heat shock 70 kDa protein 6 OS=Homo sapiens OX=9606 GN=HSPA6 PE=1 SV=2 - [HSP76_HUMAN]	31.7	0.1804	2	35.04	0.1431	1	#N/A	#N/A	#N/A	Yes	#N/A	#N/A	#N/A	#N/A	#N/A	#N/A	#N/A	#N/A	#N/A		#N/A
RPL9	P32969	60S ribosomal protein L9 OS=Homo sapiens OX=9606 GN=RPL9 PE=1 SV=1 - [RL9_HUMAN]	3	0.2396	2	6.43	0.2396	2	#N/A	#N/A	#N/A	Yes	2.09	0.099	1	#N/A	#N/A	#N/A	#N/A	#N/A	#N/A	Yes	#N/A
RPL8	P62917	60S ribosomal protein L8 OS=Homo sapiens OX=9606 GN=RPL8 PE=1 SV=2 - [RL8_HUMAN]	5.52	0.1051	2	7.3	0.0623	1	6.36	0.1051	2	Yes	5.36	0.1051	2	7.89	0.1051	2	2.68	0.0428	1	Yes	1.78
FAU	P62861	40S ribosomal protein S30 OS=Homo sapiens OX=9606 GN=FAU PE=1 SV=1 - [RS30_HUMAN]	4.62	0.1864	2	6.04	0.1864	2	2.47	0.1695	1	Yes	2.21	0.1695	1	5.06	0.1695	1	2.87	0.1695	1	Yes	#N/A
RPS15A	P62244	40S ribosomal protein S15a OS=Homo sapiens OX=9606 GN=RPS15A PE=1 SV=2 - [RS15A_HUMAN]	4.54	0.1308	2	8.56	0.2	3	4.94	0.1308	2	Yes	2.54	0.1385	2	6.54	0.2	3	2.47	0.0692	1	Yes	#N/A
RPL11	P62913	60S ribosomal protein L11 OS=Homo sapiens OX=9606 GN=RPL11 PE=1 SV=2 - [RL11_HUMAN]	6.12	0.1292	2	6.69	0.1292	2	5.55	0.1292	2	Yes	7.15	0.1292	2	7.86	0.1292	2	4.95	0.1292	2	Yes	#N/A
RPL7A	P62424	60S ribosomal protein L7a OS=Homo sapiens OX=9606 GN=RPL7A PE=1 SV=2 - [RL7A_HUMAN]	5.3	0.0902	2	22.11	0.1842	6	5.39	0.0827	2	Yes	4.17	0.1128	3	5.26	0.1203	3	4.07	0.0902	2	Yes	#N/A
RRP1B	Q14684	Ribosomal RNA processing protein 1 homolog B OS=Homo sapiens OX=9606 GN=RRP1B PE=1 SV=3 - [RRP1B_HUMAN]	2.35	0.033	2	16.2	0.1214	5	7.61	0.062	3	Yes	2.22	0.0185	1	2.23	0.0185	1	#N/A	#N/A	#N/A	Yes	#N/A
WDCP	Q9H6R7	WD repeat and coiled-coil-containing protein OS=Homo sapiens OX=9606 GN=WDCP PE=1 SV=1 - [WDCP_HUMAN]	4.22	0.0305	2	#N/A	#N/A	#N/A	2.26	0.0153	1	Yes	#N/A	#N/A	#N/A	#N/A	#N/A	#N/A	#N/A	#N/A	#N/A	Yes	#N/A
CKB	P12277	Creatine kinase B-type OS=Homo sapiens OX=9606 GN=CKB PE=1 SV=1 - [KCRB_HUMAN]	2.77	0.084	2	15.3	0.1864	5	7.31	0.1286	3	Yes	22.13	0.273	7	#N/A	#N/A	#N/A	#N/A	#N/A	#N/A	Yes	#N/A
NSA2	O95478	Ribosome biogenesis protein NSA2 homolog OS=Homo sapiens OX=9606 GN=NSA2 PE=1 SV=1 - [NSA2_HUMAN]	4.95	0.1	2	4.49	0.0731	1	1.81	0.0269	1	Yes	6.17	0.1231	2	4.15	0.0769	2	#N/A	#N/A	#N/A	Yes	#N/A
HNRNPA1L2	Q32P51	Heterogeneous nuclear ribonucleoprotein A1-like 2 OS=Homo sapiens OX=9606 GN=HNRNPA1L2 PE=2 SV=2 - [RA1L2_HUMAN]	5.08	0.075	2	#N/A	#N/A	#N/A	#N/A	#N/A	#N/A	Yes	11.29	0.1531	4	1.65	0.025	1	0	0.025	1		#N/A
RAE1	P78406	mRNA export factor OS=Homo sapiens OX=9606 GN=RAE1 PE=1 SV=1 - [RAE1L_HUMAN]	3.08	0.0571	2	14.68	0.1766	5	3.31	0.0571	2	Yes	#N/A	#N/A	#N/A	7.67	0.1114	3	1.94	0.0571	2	Yes	#N/A
RPL31	P62899	60S ribosomal protein L31 OS=Homo sapiens OX=9606 GN=RPL31 PE=1 SV=1 - [RL31_HUMAN]	6.95	0.184	2	4.24	0.184	2	2.15	0.112	1	Yes	#N/A	#N/A	#N/A	1.99	0.112	1	#N/A	#N/A	#N/A	Yes	#N/A
PRDX1	Q06830	Peroxiredoxin-1 OS=Homo sapiens OX=9606 GN=PRDX1 PE=1 SV=1 - [PRDX1_HUMAN]	5.49	0.1457	2	6.48	0.1558	2	10.96	0.196	3	Yes	6.57	0.1558	2	10.4	0.2513	4	6.33	0.1457	3	Yes	#N/A
PRPF19	Q9UMS4	Pre-mRNA-processing factor 19 OS=Homo sapiens OX=9606 GN=PRPF19 PE=1 SV=1 - [PRP19_HUMAN]	4.5	0.0694	2	21.03	0.3433	8	8	0.0972	3	Yes	6.66	0.1111	4	2.2	0.0218	1	1.92	0.0218	1	Yes	#N/A
RPL23	P62829	60S ribosomal protein L23 OS=Homo sapiens OX=9606 GN=RPL23 PE=1 SV=1 - [RL23_HUMAN]	9.69	0.1643	2	12.26	0.1643	2	8.74	0.1643	2	Yes	3.66	0.1071	1	12.78	0.2357	3	2.47	0.1071	1	Yes	#N/A
SRRM1	Q8IYB3	Serine/arginine repetitive matrix protein 1 OS=Homo sapiens OX=9606 GN=SRRM1 PE=1 SV=2 - [SRRM1_HUMAN]	8.45	0.0564	2	7.3	0.0686	3	#N/A	#N/A	#N/A	Yes	2.45	0.0188	1	4.12	0.0376	1	2.87	0.0188	1	Yes	#N/A
TRA2B	P62995	Transformer-2 protein homolog beta OS=Homo sapiens OX=9606 GN=TRA2B PE=1 SV=1 - [TRA2B_HUMAN]	4.26	0.0799	2	15.42	0.1285	3	10.68	0.1285	3	Yes	1.79	0.0903	2	#N/A	#N/A	#N/A	#N/A	#N/A	#N/A	Yes	#N/A
RPS18	P62269	40S ribosomal protein S18 OS=Homo sapiens OX=9606 GN=RPS18 PE=1 SV=3 - [RS18_HUMAN]	3.4	0.1579	2	6.73	0.1908	3	2.36	0.0789	2	Yes	0	0.0789	2	3.93	0.1842	3	1.64	0.0724	1	Yes	#N/A
RPSA	P08865	40S ribosomal protein SA OS=Homo sapiens OX=9606 GN=RPSA PE=1 SV=4 - [RSSA_HUMAN]	5.83	0.1017	2	7.06	0.1017	2	6.39	0.1017	2	Yes	4.31	0.0576	1	2.82	0.0576	1	0	0.0576	1	Yes	#N/A
MRPS34	P82930	28S ribosomal protein S34, mitochondrial OS=Homo sapiens OX=9606 GN=MRPS34 PE=1 SV=2 - [RT34_HUMAN]	3.61	0.1009	2	1.78	0.0963	2	2.02	0.0321	1	Yes	#N/A	#N/A	#N/A	#N/A	#N/A	#N/A	#N/A	#N/A	#N/A	Yes	#N/A
HNRNPA3	P51991	Heterogeneous nuclear ribonucleoprotein A3 OS=Homo sapiens OX=9606 GN=HNRNPA3 PE=1 SV=2 - [ROA3_HUMAN]	3.16	0.0847	2	34.28	0.246	6	14.34	0.1455	4	Yes	6.43	0.0688	2	2.83	0.0265	1	#N/A	#N/A	#N/A	Yes	#N/A
RPS16	P62249	40S ribosomal protein S16 OS=Homo sapiens OX=9606 GN=RPS16 PE=1 SV=2 - [RS16_HUMAN]	3.82	0.1233	2	8.94	0.2534	4	3.73	0.1233	2	Yes	2.67	0.0753	1	0	0.0685	1	#N/A	#N/A	#N/A	Yes	#N/A
SDHB	P21912	Succinate dehydrogenase [ubiquinone] iron-sulfur subunit, mitochondrial OS=Homo sapiens OX=9606 GN=SDHB PE=1 SV=3 - [SDHB_HUMAN]	4.24	0.0857	2	4.02	0.0857	2	#N/A	#N/A	#N/A	Yes	#N/A	#N/A	#N/A	#N/A	#N/A	#N/A	#N/A	#N/A	#N/A	Yes	#N/A
RPS25	P62851	40S ribosomal protein S25 OS=Homo sapiens OX=9606 GN=RPS25 PE=1 SV=1 - [RS25_HUMAN]	4.75	0.152	2	4.53	0.152	2	2.53	0.072	1	Yes	2.38	0.072	1	4.23	0.152	2	2.25	0.072	1	Yes	#N/A
MRPS27	Q92552	28S ribosomal protein S27, mitochondrial OS=Homo sapiens OX=9606 GN=MRPS27 PE=1 SV=3 - [RT27_HUMAN]	4.45	0.0459	2	2.37	0.0845	2	#N/A	#N/A	#N/A	Yes	#N/A	#N/A	#N/A	#N/A	#N/A	#N/A	#N/A	#N/A	#N/A	Yes	#N/A
RBMXL1	Q96E39	RNA binding motif protein, X-linked-like-1 OS=Homo sapiens OX=9606 GN=RBMXL1 PE=1 SV=1 - [RMXL1_HUMAN]	6.26	0.0692	2	18.37	0.0897	1	#N/A	#N/A	#N/A		5.13	0.0692	2	#N/A	#N/A	#N/A	#N/A	#N/A	#N/A	Yes	#N/A
SUB1	P53999	Activated RNA polymerase II transcriptional coactivator p15 OS=Homo sapiens OX=9606 GN=SUB1 PE=1 SV=3 - [TCP4_HUMAN]	5.81	0.189	2	5.42	0.0866	1	#N/A	#N/A	#N/A	Yes	2.67	0.0866	1	2.82	0.1575	2	2.59	0.0866	1	Yes	#N/A
PPP2R2A	P63151	Serine/threonine-protein phosphatase 2A 55 kDa regulatory subunit B alpha isoform OS=Homo sapiens OX=9606 GN=PPP2R2A PE=1 SV=1 - [2ABA_HUMAN]	5.76	0.0917	2	2.53	0.0246	1	3.56	0.0268	1	Yes	2.25	0.0268	1	#N/A	#N/A	#N/A	1.78	0.0246	1	Yes	#N/A
SLC25A5	P05141	ADP/ATP translocase 2 OS=Homo sapiens OX=9606 GN=SLC25A5 PE=1 SV=7 - [ADT2_HUMAN]	12.5	0.2081	2	9.13	0.151	2	1.72	0.0369	1	Yes	6.59	0.1074	2	6.69	0.1376	2	4.33	0.0805	2	Yes	#N/A
SLC25A6	P12236	ADP/ATP translocase 3 OS=Homo sapiens OX=9606 GN=SLC25A6 PE=1 SV=4 - [ADT3_HUMAN]	13.17	0.2081	2	9.11	0.151	2	#N/A	#N/A	#N/A	Yes	4.94	0.0705	1	3.69	0.094	1	#N/A	#N/A	#N/A	Yes	#N/A
AGK	Q53H12	Acylglycerol kinase, mitochondrial OS=Homo sapiens OX=9606 GN=AGK PE=1 SV=2 - [AGK_HUMAN]	4.39	0.0616	2	2.42	0.0284	1	#N/A	#N/A	#N/A	Yes	4.08	0.0498	2	#N/A	#N/A	#N/A	#N/A	#N/A	#N/A		#N/A
FAH	P16930	Fumarylacetoacetase OS=Homo sapiens OX=9606 GN=FAH PE=1 SV=2 - [FAAA_HUMAN]	5.22	0.0573	2	4.75	0.0573	2	2.52	0.0286	1	Yes	2.66	0.0286	1	5.06	0.0501	2	#N/A	#N/A	#N/A	Yes	#N/A
SUFU	Q9UMX1	Suppressor of fused homolog OS=Homo sapiens OX=9606 GN=SUFU PE=1 SV=2 - [SUFU_HUMAN]	5.13	0.0599	2	2.37	0.0289	1	#N/A	#N/A	#N/A		#N/A	#N/A	#N/A	#N/A	#N/A	#N/A	#N/A	#N/A	#N/A		8.03
PRKACA	P17612	cAMP-dependent protein kinase catalytic subunit alpha OS=Homo sapiens OX=9606 GN=PRKACA PE=1 SV=2 - [KAPCA_HUMAN]	5.52	0.0598	2	2.87	0.0342	1	5.54	0.0541	2		#N/A	#N/A	#N/A	#N/A	#N/A	#N/A	#N/A	#N/A	#N/A		9.9
FUS	P35637	RNA-binding protein FUS OS=Homo sapiens OX=9606 GN=FUS PE=1 SV=1 - [FUS_HUMAN]	1.93	0.0304	2	#N/A	#N/A	#N/A	#N/A	#N/A	#N/A	Yes	0	0.0304	1	#N/A	#N/A	#N/A	#N/A	#N/A	#N/A	Yes	4.71
H2BC12	O60814	Histone H2B type 1-K OS=Homo sapiens OX=9606 GN=HIST1H2BK PE=1 SV=3 - [H2B1K_HUMAN]	20.28	0.1905	2	337.61	0.3889	2	260.07	0.2698	2	Yes	38.49	0.3571	2	6.78	0.3492	1	1.71	0.2381	2	Yes	#N/A
NUSAP1	Q9BXS6	Nucleolar and spindle-associated protein 1 OS=Homo sapiens OX=9606 GN=NUSAP1 PE=1 SV=1 - [NUSAP_HUMAN]	2.31	0.059	2	4.23	0.1315	4	4.4	0.0544	2		#N/A	#N/A	#N/A	#N/A	#N/A	#N/A	#N/A	#N/A	#N/A		5
HNRNPF	P52597	Heterogeneous nuclear ribonucleoprotein F OS=Homo sapiens OX=9606 GN=HNRNPF PE=1 SV=3 - [HNRPF_HUMAN]	9.93	0.1205	2	38.52	0.2964	5	21.15	0.2458	4	Yes	4.67	0.0795	2	0	0.041	1	#N/A	#N/A	#N/A	Yes	#N/A
HNRNPM	P52272	Heterogeneous nuclear ribonucleoprotein M OS=Homo sapiens OX=9606 GN=HNRNPM PE=1 SV=3 - [HNRPM_HUMAN]	5.09	0.0329	2	140.47	0.4123	21	60.33	0.3041	16	Yes	8.44	0.0589	4	3.64	0.0301	2	5.83	0.0452	3	Yes	#N/A
AATF	Q9NY61	Protein AATF OS=Homo sapiens OX=9606 GN=AATF PE=1 SV=1 - [AATF_HUMAN]	2.92	0.0571	2	23.86	0.1929	7	#N/A	#N/A	#N/A	Yes	#N/A	#N/A	#N/A	0	0.025	1	#N/A	#N/A	#N/A	Yes	7.26
BAG2	O95816	BAG family molecular chaperone regulator 2 OS=Homo sapiens OX=9606 GN=BAG2 PE=1 SV=1 - [BAG2_HUMAN]	4.59	0.09	2	6.44	0.1327	3	1.94	0.0379	1	Yes	#N/A	#N/A	#N/A	#N/A	#N/A	#N/A	#N/A	#N/A	#N/A	Yes	#N/A
CCDC137	Q6PK04	Coiled-coil domain-containing protein 137 OS=Homo sapiens OX=9606 GN=CCDC137 PE=1 SV=1 - [CC137_HUMAN]	4.43	0.0969	2	3.07	0.0346	1	#N/A	#N/A	#N/A	Yes	#N/A	#N/A	#N/A	#N/A	#N/A	#N/A	#N/A	#N/A	#N/A		#N/A
TRMO	Q9BU70	tRNA (adenine(37)-N6)-methyltransferase OS=Homo sapiens OX=9606 GN=TRMO PE=2 SV=2 - [TRMO_HUMAN]	2.04	0.0567	2	2.75	0.0567	2	0	0.0317	1		#N/A	#N/A	#N/A	#N/A	#N/A	#N/A	#N/A	#N/A	#N/A		6.81
CCDC34	Q96HJ3	Coiled-coil domain-containing protein 34 OS=Homo sapiens OX=9606 GN=CCDC34 PE=1 SV=2 - [CCD34_HUMAN]	4.5	0.0536	2	2.34	0.0295	1	4.38	0.0536	2		#N/A	#N/A	#N/A	#N/A	#N/A	#N/A	#N/A	#N/A	#N/A		8.53
CTBP2	P56545	C-terminal-binding protein 2 OS=Homo sapiens OX=9606 GN=CTBP2 PE=1 SV=1 - [CTBP2_HUMAN]	4.54	0.0494	2	4.93	0.0697	2	2.25	0.0247	1		#N/A	#N/A	#N/A	#N/A	#N/A	#N/A	#N/A	#N/A	#N/A		#N/A
MAP7D2	Q96T17	MAP7 domain-containing protein 2 OS=Homo sapiens OX=9606 GN=MAP7D2 PE=1 SV=2 - [MA7D2_HUMAN]	2.42	0.0478	2	2.67	0.0505	2	#N/A	#N/A	#N/A		#N/A	#N/A	#N/A	#N/A	#N/A	#N/A	#N/A	#N/A	#N/A		6.29
TCTN1	Q2MV58	Tectonic-1 OS=Homo sapiens OX=9606 GN=TCTN1 PE=2 SV=2 - [TECT1_HUMAN]	4.62	0.0477	2	#N/A	#N/A	#N/A	5	0.0477	2		#N/A	#N/A	#N/A	#N/A	#N/A	#N/A	#N/A	#N/A	#N/A		7.18
FMR1	Q06787	Synaptic functional regulator FMR1 OS=Homo sapiens OX=9606 GN=FMR1 PE=1 SV=1 - [FMR1_HUMAN]	4.1	0.0459	2	5.39	0.0459	2	7.45	0.068	3		3.37	0.0253	1	8.27	0.0633	3	7.19	0.0459	2		0.42
COPG1	Q9Y678	Coatomer subunit gamma-1 OS=Homo sapiens OX=9606 GN=COPG1 PE=1 SV=1 - [COPG1_HUMAN]	5.86	0.0458	2	12.98	0.0629	3	4.32	0.0469	3		5.7	0.0412	2	9	0.0721	4	1.72	0.0355	2		1.02
CACTIN	Q8WUQ7	Cactin OS=Homo sapiens OX=9606 GN=CACTIN PE=1 SV=3 - [CATIN_HUMAN]	7.52	0.0409	2	3.43	0.0211	1	2.87	0.0198	1		8.69	0.0567	3	10.89	0.0765	4	#N/A	#N/A	#N/A		2.73
EPB41L5	Q9HCM4	Band 4.1-like protein 5 OS=Homo sapiens OX=9606 GN=EPB41L5 PE=1 SV=3 - [E41L5_HUMAN]	2.45	0.0396	2	3.62	0.0832	3	0	0.0191	1		2.5	0.0396	2	5.35	0.06	3	1.72	0.0191	1	Yes	#N/A
DDX10	Q13206	Probable ATP-dependent RNA helicase DDX10 OS=Homo sapiens OX=9606 GN=DDX10 PE=1 SV=2 - [DDX10_HUMAN]	2.71	0.0377	2	22.65	0.1691	10	1.99	0.0149	1		#N/A	#N/A	#N/A	2.01	0.0126	1	#N/A	#N/A	#N/A	Yes	#N/A
SSX2IP	Q9Y2D8	Afadin- and alpha-actinin-binding protein OS=Homo sapiens OX=9606 GN=SSX2IP PE=1 SV=3 - [ADIP_HUMAN]	4.88	0.0375	2	2.5	0.0228	1	#N/A	#N/A	#N/A		#N/A	#N/A	#N/A	#N/A	#N/A	#N/A	#N/A	#N/A	#N/A		7.39
GFPT1	Q06210	Glutamine--fructose-6-phosphate aminotransferase [isomerizing] 1 OS=Homo sapiens OX=9606 GN=GFPT1 PE=1 SV=3 - [GFPT1_HUMAN]	4.68	0.0343	2	7.19	0.0415	2	#N/A	#N/A	#N/A		#N/A	#N/A	#N/A	#N/A	#N/A	#N/A	#N/A	#N/A	#N/A		7.94
DNAJC10	Q8IXB1	DnaJ homolog subfamily C member 10 OS=Homo sapiens OX=9606 GN=DNAJC10 PE=1 SV=2 - [DJC10_HUMAN]	6.29	0.034	2	6.19	0.082	4	2.3	0.0126	1		#N/A	#N/A	#N/A	#N/A	#N/A	#N/A	#N/A	#N/A	#N/A		6.26
LRRCC1	Q9C099	Leucine-rich repeat and coiled-coil domain-containing protein 1 OS=Homo sapiens OX=9606 GN=LRRCC1 PE=1 SV=2 - [LRCC1_HUMAN]	4.62	0.0329	2	2.32	0.0213	1	2.33	0.032	2		#N/A	#N/A	#N/A	#N/A	#N/A	#N/A	#N/A	#N/A	#N/A		7.22
SDAD1	Q9NVU7	Protein SDA1 homolog OS=Homo sapiens OX=9606 GN=SDAD1 PE=1 SV=3 - [SDA1_HUMAN]	2.41	0.0291	2	1.82	0.0131	1	#N/A	#N/A	#N/A		4.51	0.0277	2	4.54	0.0277	2	#N/A	#N/A	#N/A		#N/A
PARP1	P09874	Poly [ADP-ribose] polymerase 1 OS=Homo sapiens OX=9606 GN=PARP1 PE=1 SV=4 - [PARP1_HUMAN]	4.8	0.0276	2	30.64	0.1637	13	12.17	0.0483	4	Yes	15.18	0.07	6	3.06	0.0148	1	#N/A	#N/A	#N/A	Yes	#N/A
NOC3L	Q8WTT2	Nucleolar complex protein 3 homolog OS=Homo sapiens OX=9606 GN=NOC3L PE=1 SV=1 - [NOC3L_HUMAN]	4.4	0.0263	2	9.82	0.0688	4	#N/A	#N/A	#N/A		#N/A	#N/A	#N/A	2.16	0.0138	1	#N/A	#N/A	#N/A	Yes	#N/A
CLASP1	Q7Z460	CLIP-associating protein 1 OS=Homo sapiens OX=9606 GN=CLASP1 PE=1 SV=1 - [CLAP1_HUMAN]	2.79	0.0228	2	3.95	0.0228	2	3.88	0.0312	3		#N/A	#N/A	#N/A	#N/A	#N/A	#N/A	#N/A	#N/A	#N/A		7.81
AHI1	Q8N157	Jouberin OS=Homo sapiens OX=9606 GN=AHI1 PE=1 SV=1 - [AHI1_HUMAN]	2.14	0.0201	2	2.63	0.0226	2	6.6	0.0242	2		#N/A	#N/A	#N/A	#N/A	#N/A	#N/A	#N/A	#N/A	#N/A		7.01
DCTN1	Q14203	Dynactin subunit 1 OS=Homo sapiens OX=9606 GN=DCTN1 PE=1 SV=3 - [DCTN1_HUMAN]	1.96	0.0164	2	#N/A	#N/A	#N/A	#N/A	#N/A	#N/A		#N/A	#N/A	#N/A	#N/A	#N/A	#N/A	#N/A	#N/A	#N/A		#N/A
NUP214	P35658	Nuclear pore complex protein Nup214 OS=Homo sapiens OX=9606 GN=NUP214 PE=1 SV=2 - [NU214_HUMAN]	2.45	0.0134	2	45.89	0.1426	15	4.08	0.0359	3	Yes	1.62	0.0086	1	2.31	0.0086	1	1.94	0.0057	1	Yes	#N/A
FLNA	P21333	Filamin-A OS=Homo sapiens OX=9606 GN=FLNA PE=1 SV=4 - [FLNA_HUMAN]	3.59	0.0091	2	10.82	0.0302	4	#N/A	#N/A	#N/A	Yes	0	0.0042	1	#N/A	#N/A	#N/A	#N/A	#N/A	#N/A		#N/A
TUBB4B	P68371	Tubulin beta-4B chain OS=Homo sapiens OX=9606 GN=TUBB4B PE=1 SV=1 - [TBB4B_HUMAN]	290.4	0.6584	1	247.52	0.5685	3	360.64	0.5865	1	Yes	33.54	0.2899	3	22.17	0.1753	3	25.27	0.2202	3	Yes	#N/A
TUBB4A	P04350	Tubulin beta-4A chain OS=Homo sapiens OX=9606 GN=TUBB4A PE=1 SV=2 - [TBB4A_HUMAN]	226.47	0.5923	1	#N/A	#N/A	#N/A	244.3	0.5203	1		#N/A	#N/A	#N/A	#N/A	#N/A	#N/A	#N/A	#N/A	#N/A		#N/A
STATH	P02808	Statherin OS=Homo sapiens OX=9606 GN=STATH PE=1 SV=2 - [STAT_HUMAN]	0	0.4839	1	#N/A	#N/A	#N/A	#N/A	#N/A	#N/A		#N/A	#N/A	#N/A	#N/A	#N/A	#N/A	#N/A	#N/A	#N/A		#N/A
CEP170P1	Q96L14	Cep170-like protein OS=Homo sapiens OX=9606 GN=CEP170P1 PE=5 SV=2 - [C170L_HUMAN]	23.2	0.372	1	24.86	0.4096	1	29.18	0.5154	1		#N/A	#N/A	#N/A	#N/A	#N/A	#N/A	#N/A	#N/A	#N/A		8.4
HIST1H2AH	Q96KK5	Histone H2A type 1-H OS=Homo sapiens OX=9606 GN=HIST1H2AH PE=1 SV=3 - [H2A1H_HUMAN]	12.38	0.2734	1	221.79	0.3281	1	#N/A	#N/A	#N/A	Yes	12.44	0.3047	2	22.36	0.2188	1	11.13	0.2188	1		#N/A
BOLA2	Q9H3K6	BolA-like protein 2 OS=Homo sapiens OX=9606 GN=BOLA2 PE=1 SV=1 - [BOLA2_HUMAN]	2.03	0.186	1	#N/A	#N/A	#N/A	4.49	0.186	1		2.9	0.186	1	3.87	0.186	1	#N/A	#N/A	#N/A		#N/A
ARF4	P18085	ADP-ribosylation factor 4 OS=Homo sapiens OX=9606 GN=ARF4 PE=1 SV=3 - [ARF4_HUMAN]	10.64	0.1722	1	10.83	0.2333	1	2.34	0.1167	1	Yes	#N/A	#N/A	#N/A	2.55	0.0556	1	#N/A	#N/A	#N/A	Yes	#N/A
S100A14	Q9HCY8	Protein S100-A14 OS=Homo sapiens OX=9606 GN=S100A14 PE=1 SV=1 - [S10AE_HUMAN]	2.48	0.1442	1	3.23	0.1442	1	4.37	0.1442	1		#N/A	#N/A	#N/A	0	0.1442	1	1.74	0.1442	1		3.44
POLR3H	Q9Y535	DNA-directed RNA polymerase III subunit RPC8 OS=Homo sapiens OX=9606 GN=POLR3H PE=1 SV=1 - [RPC8_HUMAN]	3.26	0.1422	1	#N/A	#N/A	#N/A	#N/A	#N/A	#N/A		3.45	0.1373	1	3.84	0.201	2	2.42	0.2157	2		-0.35
CSNK2B	P67870	Casein kinase II subunit beta OS=Homo sapiens OX=9606 GN=CSNK2B PE=1 SV=1 - [CSK2B_HUMAN]	0	0.1256	1	#N/A	#N/A	#N/A	#N/A	#N/A	#N/A		#N/A	#N/A	#N/A	#N/A	#N/A	#N/A	#N/A	#N/A	#N/A		#N/A
NHP2	Q9NX24	H/ACA ribonucleoprotein complex subunit 2 OS=Homo sapiens OX=9606 GN=NHP2 PE=1 SV=1 - [NHP2_HUMAN]	0	0.1242	1	#N/A	#N/A	#N/A	#N/A	#N/A	#N/A		#N/A	#N/A	#N/A	#N/A	#N/A	#N/A	#N/A	#N/A	#N/A		#N/A
DYNLL1	P63167	Dynein light chain 1, cytoplasmic OS=Homo sapiens OX=9606 GN=DYNLL1 PE=1 SV=1 - [DYL1_HUMAN]	2.03	0.1236	1	8.67	0.427	1	2.41	0.427	2	Yes	#N/A	#N/A	#N/A	0	0.1236	1	0	0.1236	1	Yes	#N/A
RPL36A	P83881	60S ribosomal protein L36a OS=Homo sapiens OX=9606 GN=RPL36A PE=1 SV=2 - [RL36A_HUMAN]	2.11	0.1226	1	2.45	0.1226	1	#N/A	#N/A	#N/A		6.01	0.1981	2	3.78	0.0755	1	0	0.0755	1		#N/A
CSTB	P04080	Cystatin-B OS=Homo sapiens OX=9606 GN=CSTB PE=1 SV=2 - [CYTB_HUMAN]	1.92	0.1224	1	#N/A	#N/A	#N/A	2.19	0.1224	1		#N/A	#N/A	#N/A	1.81	0.1224	1	#N/A	#N/A	#N/A		#N/A
RPS21	P63220	40S ribosomal protein S21 OS=Homo sapiens OX=9606 GN=RPS21 PE=1 SV=1 - [RS21_HUMAN]	0	0.1205	1	1.96	0.1205	1	#N/A	#N/A	#N/A		#N/A	#N/A	#N/A	#N/A	#N/A	#N/A	#N/A	#N/A	#N/A		#N/A
B9D2	Q9BPU9	B9 domain-containing protein 2 OS=Homo sapiens OX=9606 GN=B9D2 PE=1 SV=2 - [B9D2_HUMAN]	2.99	0.12	1	2.58	0.12	1	2.09	0.12	1		#N/A	#N/A	#N/A	#N/A	#N/A	#N/A	#N/A	#N/A	#N/A		#N/A
SSNA1	O43805	Sjoegren syndrome nuclear autoantigen 1 OS=Homo sapiens OX=9606 GN=SSNA1 PE=1 SV=2 - [SSNA1_HUMAN]	5.28	0.1092	1	3.08	0.1092	1	3.48	0.2017	2		#N/A	#N/A	#N/A	#N/A	#N/A	#N/A	#N/A	#N/A	#N/A		12.58
RPS20	P60866	40S ribosomal protein S20 OS=Homo sapiens OX=9606 GN=RPS20 PE=1 SV=1 - [RS20_HUMAN]	6.55	0.1008	1	5.51	0.1008	1	6.03	0.1933	2		#N/A	#N/A	#N/A	2.83	0.1933	2	#N/A	#N/A	#N/A	Yes	#N/A
PFN1	P07737	Profilin-1 OS=Homo sapiens OX=9606 GN=PFN1 PE=1 SV=2 - [PROF1_HUMAN]	2.46	0.1	1	9.11	0.3143	3	1.64	0.1	1		12.3	0.4143	4	#N/A	#N/A	#N/A	#N/A	#N/A	#N/A	Yes	#N/A
MRPL23	Q16540	39S ribosomal protein L23, mitochondrial OS=Homo sapiens OX=9606 GN=MRPL23 PE=1 SV=1 - [RM23_HUMAN]	2.41	0.098	1	#N/A	#N/A	#N/A	#N/A	#N/A	#N/A		#N/A	#N/A	#N/A	#N/A	#N/A	#N/A	#N/A	#N/A	#N/A		#N/A
YWHAH	Q04917	14-3-3 protein eta OS=Homo sapiens OX=9606 GN=YWHAH PE=1 SV=4 - [1433F_HUMAN]	4.38	0.0976	1	4.37	0.0976	1	4.9	0.0813	1		6.5	0.1301	1	#N/A	#N/A	#N/A	#N/A	#N/A	#N/A		5.25
PCBP1	Q15365	Poly(rC)-binding protein 1 OS=Homo sapiens OX=9606 GN=PCBP1 PE=1 SV=2 - [PCBP1_HUMAN]	6.97	0.0927	1	11.52	0.1152	1	#N/A	#N/A	#N/A		12.63	0.1124	2	0	0.0309	1	#N/A	#N/A	#N/A	Yes	#N/A
YWHAB	P31946	14-3-3 protein beta/alpha OS=Homo sapiens OX=9606 GN=YWHAB PE=1 SV=3 - [1433B_HUMAN]	4.13	0.0894	1	7.05	0.1667	2	#N/A	#N/A	#N/A		5.44	0.122	1	#N/A	#N/A	#N/A	#N/A	#N/A	#N/A		#N/A
PPP1CC	P36873	Serine/threonine-protein phosphatase PP1-gamma catalytic subunit OS=Homo sapiens OX=9606 GN=PPP1CC PE=1 SV=1 - [PP1G_HUMAN]	4.63	0.0836	1	6.23	0.0836	1	5.56	0.0836	1	Yes	1.81	0.031	1	#N/A	#N/A	#N/A	#N/A	#N/A	#N/A	Yes	#N/A
PPP1CB	P62140	Serine/threonine-protein phosphatase PP1-beta catalytic subunit OS=Homo sapiens OX=9606 GN=PPP1CB PE=1 SV=3 - [PP1B_HUMAN]	7.45	0.0826	1	5.45	0.0826	1	5.24	0.0826	1		#N/A	#N/A	#N/A	#N/A	#N/A	#N/A	#N/A	#N/A	#N/A		7.43
RPL35	P42766	60S ribosomal protein L35 OS=Homo sapiens OX=9606 GN=RPL35 PE=1 SV=2 - [RL35_HUMAN]	6.8	0.0813	1	13.33	0.187	2	5.38	0.0813	1	Yes	11.16	0.187	2	10.7	0.0813	1	7.56	0.0813	1	Yes	#N/A
PPP1CA	P62136	Serine/threonine-protein phosphatase PP1-alpha catalytic subunit OS=Homo sapiens OX=9606 GN=PPP1CA PE=1 SV=1 - [PP1A_HUMAN]	4.06	0.0788	1	7.97	0.1091	2	5.12	0.0788	1		2.25	0.0303	1	#N/A	#N/A	#N/A	#N/A	#N/A	#N/A		#N/A
SRSF2	Q01130	Serine/arginine-rich splicing factor 2 OS=Homo sapiens OX=9606 GN=SRSF2 PE=1 SV=4 - [SRSF2_HUMAN]	2.75	0.0769	1	3.53	0.0769	1	#N/A	#N/A	#N/A		6.69	0.1131	2	#N/A	#N/A	#N/A	#N/A	#N/A	#N/A		7.03
FBXW11	Q9UKB1	F-box/WD repeat-containing protein 11 OS=Homo sapiens OX=9606 GN=FBXW11 PE=1 SV=1 - [FBW1B_HUMAN]	8.25	0.0756	1	11.01	0.0886	4	#N/A	#N/A	#N/A		#N/A	#N/A	#N/A	#N/A	#N/A	#N/A	#N/A	#N/A	#N/A		8.02
SAMD3	Q8N6K7	Sterile alpha motif domain-containing protein 3 OS=Homo sapiens OX=9606 GN=SAMD3 PE=1 SV=2 - [SAMD3_HUMAN]	0	0.0731	1	#N/A	#N/A	#N/A	0	0.0731	1		#N/A	#N/A	#N/A	#N/A	#N/A	#N/A	#N/A	#N/A	#N/A		#N/A
BTRC	Q9Y297	F-box/WD repeat-containing protein 1A OS=Homo sapiens OX=9606 GN=BTRC PE=1 SV=1 - [FBW1A_HUMAN]	8.67	0.0727	1	#N/A	#N/A	#N/A	7.56	0.0727	3		#N/A	#N/A	#N/A	#N/A	#N/A	#N/A	#N/A	#N/A	#N/A		6.86
ZNF696	Q9H7X3	Zinc finger protein 696 OS=Homo sapiens OX=9606 GN=ZNF696 PE=2 SV=2 - [ZN696_HUMAN]	2.69	0.0668	1	3.38	0.0668	1	#N/A	#N/A	#N/A		#N/A	#N/A	#N/A	#N/A	#N/A	#N/A	#N/A	#N/A	#N/A		#N/A
RPS19	P39019	40S ribosomal protein S19 OS=Homo sapiens OX=9606 GN=RPS19 PE=1 SV=2 - [RS19_HUMAN]	1.79	0.0621	1	#N/A	#N/A	#N/A	2.01	0.0621	1		4.41	0.1241	2	2.01	0.0621	1	#N/A	#N/A	#N/A		#N/A
CUSTOS	Q96C57	Protein CUSTOS OS=Homo sapiens OX=9606 GN=CUSTOS PE=1 SV=2 - [CSTOS_HUMAN]	1.79	0.0611	1	#N/A	#N/A	#N/A	#N/A	#N/A	#N/A		#N/A	#N/A	#N/A	#N/A	#N/A	#N/A	#N/A	#N/A	#N/A		#N/A
AKAP8	O43823	A-kinase anchor protein 8 OS=Homo sapiens OX=9606 GN=AKAP8 PE=1 SV=1 - [AKAP8_HUMAN]	0	0.0289	1	3.28	0.0621	2	#N/A	#N/A	#N/A	Yes	#N/A	#N/A	#N/A	#N/A	#N/A	#N/A	#N/A	#N/A	#N/A	Yes	#N/A
PCCB	P05166	Propionyl-CoA carboxylase beta chain, mitochondrial OS=Homo sapiens OX=9606 GN=PCCB PE=1 SV=3 - [PCCB_HUMAN]	2.63	0.0297	1	#N/A	#N/A	#N/A	#N/A	#N/A	#N/A	Yes	3.4	0.0853	4	4.09	0.0631	3	#N/A	#N/A	#N/A	Yes	#N/A
COPZ1	P61923	Coatomer subunit zeta-1 OS=Homo sapiens OX=9606 GN=COPZ1 PE=1 SV=1 - [COPZ1_HUMAN]	1.75	0.0565	1	2.05	0.0565	1	#N/A	#N/A	#N/A		0	0.0565	1	4.68	0.226	3	2.19	0.0621	1		#N/A
MARCKSL1	P49006	MARCKS-related protein OS=Homo sapiens OX=9606 GN=MARCKSL1 PE=1 SV=2 - [MRP_HUMAN]	1.62	0.0769	1	2.37	0.0769	1	0	0.0769	1	Yes	#N/A	#N/A	#N/A	#N/A	#N/A	#N/A	#N/A	#N/A	#N/A		#N/A
#N/A	P0DPK2	Histone H3.Y OS=Homo sapiens OX=9606 PE=1 SV=1 - [H3Y_HUMAN]	1.98	0.0515	1	#N/A	#N/A	#N/A	#N/A	#N/A	#N/A		#N/A	#N/A	#N/A	#N/A	#N/A	#N/A	#N/A	#N/A	#N/A		#N/A
NOL10	Q9BSC4	Nucleolar protein 10 OS=Homo sapiens OX=9606 GN=NOL10 PE=1 SV=1 - [NOL10_HUMAN]	1.88	0.0116	1	19.87	0.1366	7	2.08	0.0262	1	Yes	1.67	0.0465	2	1.83	0.0378	2	#N/A	#N/A	#N/A	Yes	#N/A
NOLC1	Q14978	Nucleolar and coiled-body phosphoprotein 1 OS=Homo sapiens OX=9606 GN=NOLC1 PE=1 SV=2 - [NOLC1_HUMAN]	0	0.0157	1	6.8	0.0544	3	0	0.0415	2	Yes	1.85	0.03	2	0	0.0143	1	#N/A	#N/A	#N/A	Yes	#N/A
NDUFA4	O00483	Cytochrome c oxidase subunit NDUFA4 OS=Homo sapiens OX=9606 GN=NDUFA4 PE=1 SV=1 - [NDUA4_HUMAN]	2.01	0.1235	1	2.19	0.1235	1	2.16	0.1235	1	Yes	#N/A	#N/A	#N/A	0	0.1235	1	#N/A	#N/A	#N/A	Yes	0.94
NOL9	Q5SY16	Polynucleotide 5'-hydroxyl-kinase NOL9 OS=Homo sapiens OX=9606 GN=NOL9 PE=1 SV=1 - [NOL9_HUMAN]	2.26	0.0228	1	6.39	0.0499	2	1.99	0.0228	1	Yes	#N/A	#N/A	#N/A	#N/A	#N/A	#N/A	#N/A	#N/A	#N/A	Yes	#N/A
LMNA	P02545	Prelamin-A/C OS=Homo sapiens OX=9606 GN=LMNA PE=1 SV=1 - [LMNA_HUMAN]	1.98	0.0166	1	36.44	0.2108	10	12.23	0.0798	4	Yes	3.46	0.0361	2	3.44	0.0361	2	1.73	0.0151	1	Yes	#N/A
LDHB	P07195	L-lactate dehydrogenase B chain OS=Homo sapiens OX=9606 GN=LDHB PE=1 SV=2 - [LDHB_HUMAN]	1.78	0.0269	1	12.3	0.1467	4	0	0.0449	1	Yes	4.81	0.1048	3	#N/A	#N/A	#N/A	#N/A	#N/A	#N/A	Yes	#N/A
PES1	O00541	Pescadillo homolog OS=Homo sapiens OX=9606 GN=PES1 PE=1 SV=1 - [PESC_HUMAN]	2.7	0.0476	1	11.77	0.1412	6	1.74	0.0323	2	Yes	#N/A	#N/A	#N/A	5.33	0.0765	3	#N/A	#N/A	#N/A	Yes	#N/A
HSP90AA1	P07900	Heat shock protein HSP 90-alpha OS=Homo sapiens OX=9606 GN=HSP90AA1 PE=1 SV=5 - [HS90A_HUMAN]	7.67	0.0492	1	33.18	0.1776	5	16.6	0.1066	3	Yes	27.98	0.1872	5	11.42	0.123	3	6.05	0.0451	3	Yes	2.73
MATR3	P43243	Matrin-3 OS=Homo sapiens OX=9606 GN=MATR3 PE=1 SV=2 - [MATR3_HUMAN]	2.09	0.0165	1	42.87	0.222	12	20.69	0.1169	6	Yes	0	0.0165	1	#N/A	#N/A	#N/A	#N/A	#N/A	#N/A	Yes	#N/A
LMNB2	Q03252	Lamin-B2 OS=Homo sapiens OX=9606 GN=LMNB2 PE=1 SV=4 - [LMNB2_HUMAN]	2.29	0.0161	1	40.13	0.2742	13	17.94	0.1677	7	Yes	0	0.0161	1	0	0.0161	1	#N/A	#N/A	#N/A	Yes	#N/A
PKP1	Q13835	Plakophilin-1 OS=Homo sapiens OX=9606 GN=PKP1 PE=1 SV=2 - [PKP1_HUMAN]	3.82	0.0201	1	#N/A	#N/A	#N/A	#N/A	#N/A	#N/A	Yes	2.26	0.0348	2	5.63	0.0495	3	2.05	0.0147	1	Yes	#N/A
PKP2	Q99959	Plakophilin-2 OS=Homo sapiens OX=9606 GN=PKP2 PE=1 SV=2 - [PKP2_HUMAN]	1.86	0.0125	1	2.64	0.0125	1	2.39	0.025	2	Yes	#N/A	#N/A	#N/A	#N/A	#N/A	#N/A	#N/A	#N/A	#N/A		#N/A
NGDN	Q8NEJ9	Neuroguidin OS=Homo sapiens OX=9606 GN=NGDN PE=1 SV=1 - [NGDN_HUMAN]	3.38	0.0444	1	17.46	0.219	6	5.61	0.0794	2	Yes	3.3	0.0444	1	3.66	0.0444	1	#N/A	#N/A	#N/A	Yes	#N/A
TPM3	P06753	Tropomyosin alpha-3 chain OS=Homo sapiens OX=9606 GN=TPM3 PE=1 SV=2 - [TPM3_HUMAN]	2.58	0.0456	1	#N/A	#N/A	#N/A	2.96	0.0456	1		2.18	0.0351	1	#N/A	#N/A	#N/A	#N/A	#N/A	#N/A		#N/A
ACTR1A	P61163	Alpha-centractin OS=Homo sapiens OX=9606 GN=ACTR1A PE=1 SV=1 - [ACTZ_HUMAN]	1.63	0.0452	1	1.98	0.0452	1	1.72	0.0452	1		#N/A	#N/A	#N/A	#N/A	#N/A	#N/A	#N/A	#N/A	#N/A		#N/A
MRPS26	Q9BYN8	28S ribosomal protein S26, mitochondrial OS=Homo sapiens OX=9606 GN=MRPS26 PE=1 SV=1 - [RT26_HUMAN]	2.39	0.0439	1	4.5	0.1073	2	4.58	0.0976	2	Yes	#N/A	#N/A	#N/A	0	0.0488	1	#N/A	#N/A	#N/A		1.72
DCD	P81605	Dermcidin OS=Homo sapiens OX=9606 GN=DCD PE=1 SV=2 - [DCD_HUMAN]	1.63	0.1	1	2.33	0.1	1	5.67	0.1273	2	Yes	14.87	0.2364	3	2.43	0.1273	2	5.39	0.1273	2	Yes	#N/A
DDX18	Q9NVP1	ATP-dependent RNA helicase DDX18 OS=Homo sapiens OX=9606 GN=DDX18 PE=1 SV=2 - [DDX18_HUMAN]	2.58	0.0149	1	44.08	0.2582	11	7.39	0.091	4	Yes	4.07	0.0149	1	2.55	0.0313	2	#N/A	#N/A	#N/A	Yes	#N/A
ARF5	P84085	ADP-ribosylation factor 5 OS=Homo sapiens OX=9606 GN=ARF5 PE=1 SV=2 - [ARF5_HUMAN]	10.69	0.1722	1	#N/A	#N/A	#N/A	#N/A	#N/A	#N/A	Yes	#N/A	#N/A	#N/A	#N/A	#N/A	#N/A	#N/A	#N/A	#N/A		#N/A
CHIA	Q9BZP6	Acidic mammalian chitinase OS=Homo sapiens OX=9606 GN=CHIA PE=1 SV=1 - [CHIA_HUMAN]	1.96	0.0231	1	#N/A	#N/A	#N/A	#N/A	#N/A	#N/A	Yes	#N/A	#N/A	#N/A	0	0.0231	1	#N/A	#N/A	#N/A	Yes	#N/A
CSF3R	Q99062	Granulocyte colony-stimulating factor receptor OS=Homo sapiens OX=9606 GN=CSF3R PE=1 SV=1 - [CSF3R_HUMAN]	0	0.0431	1	#N/A	#N/A	#N/A	#N/A	#N/A	#N/A		#N/A	#N/A	#N/A	#N/A	#N/A	#N/A	#N/A	#N/A	#N/A		#N/A
KCTD15	Q96SI1	BTB/POZ domain-containing protein KCTD15 OS=Homo sapiens OX=9606 GN=KCTD15 PE=1 SV=1 - [KCD15_HUMAN]	0	0.0424	1	#N/A	#N/A	#N/A	#N/A	#N/A	#N/A		#N/A	#N/A	#N/A	#N/A	#N/A	#N/A	#N/A	#N/A	#N/A		#N/A
KRT24	Q2M2I5	Keratin, type I cytoskeletal 24 OS=Homo sapiens OX=9606 GN=KRT24 PE=1 SV=1 - [K1C24_HUMAN]	23.05	0.0419	1	#N/A	#N/A	#N/A	#N/A	#N/A	#N/A		#N/A	#N/A	#N/A	#N/A	#N/A	#N/A	#N/A	#N/A	#N/A		#N/A
CD72	P21854	B-cell differentiation antigen CD72 OS=Homo sapiens OX=9606 GN=CD72 PE=2 SV=1 - [CD72_HUMAN]	0	0.0418	1	#N/A	#N/A	#N/A	#N/A	#N/A	#N/A		#N/A	#N/A	#N/A	#N/A	#N/A	#N/A	#N/A	#N/A	#N/A		#N/A
LHCGR	P22888	Lutropin-choriogonadotropic hormone receptor OS=Homo sapiens OX=9606 GN=LHCGR PE=1 SV=4 - [LSHR_HUMAN]	0	0.0401	1	#N/A	#N/A	#N/A	#N/A	#N/A	#N/A		#N/A	#N/A	#N/A	#N/A	#N/A	#N/A	#N/A	#N/A	#N/A		#N/A
CPLANE2	Q9BU20	Ciliogenesis and planar polarity effector 2 OS=Homo sapiens OX=9606 GN=CPLANE2 PE=1 SV=2 - [CPLN2_HUMAN]	0	0.0388	1	#N/A	#N/A	#N/A	1.99	0.0388	1		#N/A	#N/A	#N/A	#N/A	#N/A	#N/A	#N/A	#N/A	#N/A		8.16
PRKAR2B	P31323	cAMP-dependent protein kinase type II-beta regulatory subunit OS=Homo sapiens OX=9606 GN=PRKAR2B PE=1 SV=3 - [KAP3_HUMAN]	2.81	0.0383	1	#N/A	#N/A	#N/A	#N/A	#N/A	#N/A		#N/A	#N/A	#N/A	#N/A	#N/A	#N/A	#N/A	#N/A	#N/A		#N/A
CAAP1	Q9H8G2	Caspase activity and apoptosis inhibitor 1 OS=Homo sapiens OX=9606 GN=CAAP1 PE=1 SV=2 - [CAAP1_HUMAN]	1.66	0.0443	1	3.32	0.0443	1	#N/A	#N/A	#N/A	Yes	#N/A	#N/A	#N/A	#N/A	#N/A	#N/A	#N/A	#N/A	#N/A	Yes	#N/A
LARP1	Q6PKG0	La-related protein 1 OS=Homo sapiens OX=9606 GN=LARP1 PE=1 SV=2 - [LARP1_HUMAN]	0	0.0374	1	#N/A	#N/A	#N/A	#N/A	#N/A	#N/A		#N/A	#N/A	#N/A	#N/A	#N/A	#N/A	#N/A	#N/A	#N/A		#N/A
SPOUT1	Q5T280	Putative methyltransferase C9orf114 OS=Homo sapiens OX=9606 GN=SPOUT1 PE=1 SV=3 - [CI114_HUMAN]	2.22	0.0372	1	5.22	0.0638	2	2.52	0.0372	1		#N/A	#N/A	#N/A	2.89	0.0346	1	#N/A	#N/A	#N/A		4.4
HOXB7	P09629	Homeobox protein Hox-B7 OS=Homo sapiens OX=9606 GN=HOXB7 PE=1 SV=4 - [HXB7_HUMAN]	0	0.0369	1	#N/A	#N/A	#N/A	#N/A	#N/A	#N/A		#N/A	#N/A	#N/A	#N/A	#N/A	#N/A	#N/A	#N/A	#N/A		#N/A
ARL1	P40616	ADP-ribosylation factor-like protein 1 OS=Homo sapiens OX=9606 GN=ARL1 PE=1 SV=1 - [ARL1_HUMAN]	2.36	0.0608	1	2.56	0.0608	1	#N/A	#N/A	#N/A	Yes	#N/A	#N/A	#N/A	#N/A	#N/A	#N/A	#N/A	#N/A	#N/A		#N/A
ARG1	P05089	Arginase-1 OS=Homo sapiens OX=9606 GN=ARG1 PE=1 SV=2 - [ARGI1_HUMAN]	2.59	0.0559	1	4.27	0.0559	1	2.43	0.0342	1	Yes	4.98	0.0683	2	4.21	0.0901	2	#N/A	#N/A	#N/A	Yes	#N/A
RPL26	P61254	60S ribosomal protein L26 OS=Homo sapiens OX=9606 GN=RPL26 PE=1 SV=1 - [RL26_HUMAN]	1.94	0.0483	1	3.54	0.1655	3	#N/A	#N/A	#N/A	Yes	2.12	0.0483	1	1.95	0.0483	1	#N/A	#N/A	#N/A	Yes	#N/A
RPL37A	P61513	60S ribosomal protein L37a OS=Homo sapiens OX=9606 GN=RPL37A PE=1 SV=2 - [RL37A_HUMAN]	2.69	0.1957	1	12.13	0.1957	1	3.63	0.1957	1	Yes	2.18	0.1957	1	1.68	0.1957	1	#N/A	#N/A	#N/A	Yes	#N/A
RPL4	P36578	60S ribosomal protein L4 OS=Homo sapiens OX=9606 GN=RPL4 PE=1 SV=5 - [RL4_HUMAN]	1.67	0.0328	1	8.55	0.1405	4	6.36	0.0796	3	Yes	#N/A	#N/A	#N/A	4.49	0.0539	2	3.72	0.0609	2	Yes	#N/A
MYF5	P13349	Myogenic factor 5 OS=Homo sapiens OX=9606 GN=MYF5 PE=1 SV=2 - [MYF5_HUMAN]	1.91	0.0353	1	#N/A	#N/A	#N/A	#N/A	#N/A	#N/A		#N/A	#N/A	#N/A	2.05	0.0353	1	#N/A	#N/A	#N/A		#N/A
RNPS1	Q15287	RNA-binding protein with serine-rich domain 1 OS=Homo sapiens OX=9606 GN=RNPS1 PE=1 SV=1 - [RNPS1_HUMAN]	3.13	0.0492	1	3.39	0.0492	1	1.97	0.0492	1	Yes	3.71	0.0492	1	1.85	0.0492	1	2.83	0.0492	1	Yes	#N/A
RPL19	P84098	60S ribosomal protein L19 OS=Homo sapiens OX=9606 GN=RPL19 PE=1 SV=1 - [RL19_HUMAN]	3.7	0.0867	1	3.7	0.0867	1	7.31	0.0918	2	Yes	2.14	0.1378	2	6.63	0.1327	2	4.09	0.1327	2	Yes	#N/A
RPL14	P50914	60S ribosomal protein L14 OS=Homo sapiens OX=9606 GN=RPL14 PE=1 SV=4 - [RL14_HUMAN]	3.16	0.0558	1	6.85	0.0558	1	3.44	0.0558	1	Yes	3.31	0.0558	1	#N/A	#N/A	#N/A	#N/A	#N/A	#N/A	Yes	#N/A
PRDX6	P30041	Peroxiredoxin-6 OS=Homo sapiens OX=9606 GN=PRDX6 PE=1 SV=3 - [PRDX6_HUMAN]	0	0.0313	1	5.53	0.0893	2	0	0.0759	1	Yes	6.11	0.1652	3	#N/A	#N/A	#N/A	#N/A	#N/A	#N/A	Yes	#N/A
PRDX2	P32119	Peroxiredoxin-2 OS=Homo sapiens OX=9606 GN=PRDX2 PE=1 SV=5 - [PRDX2_HUMAN]	5.63	0.1061	1	3.97	0.096	1	7.27	0.096	1	Yes	6.51	0.1465	2	5.24	0.1465	2	4.24	0.0909	2	Yes	#N/A
NOL7	Q9UMY1	Nucleolar protein 7 OS=Homo sapiens OX=9606 GN=NOL7 PE=1 SV=2 - [NOL7_HUMAN]	0	0.035	1	9.6	0.1206	3	1.91	0.035	1		#N/A	#N/A	#N/A	#N/A	#N/A	#N/A	#N/A	#N/A	#N/A	Yes	#N/A
PGAM5	Q96HS1	Serine/threonine-protein phosphatase PGAM5, mitochondrial OS=Homo sapiens OX=9606 GN=PGAM5 PE=1 SV=2 - [PGAM5_HUMAN]	2.31	0.0346	1	0	0.0623	2	2.06	0.0346	1	Yes	#N/A	#N/A	#N/A	1.97	0.0415	1	#N/A	#N/A	#N/A	Yes	#N/A
DEK	P35659	Protein DEK OS=Homo sapiens OX=9606 GN=DEK PE=1 SV=1 - [DEK_HUMAN]	2.76	0.0347	1	3.22	0.0347	1	#N/A	#N/A	#N/A		1.84	0.024	1	1.61	0.08	3	#N/A	#N/A	#N/A		-0.68
RRP7A	Q9Y3A4	Ribosomal RNA-processing protein 7 homolog A OS=Homo sapiens OX=9606 GN=RRP7A PE=1 SV=2 - [RRP7A_HUMAN]	3.01	0.0464	1	7.87	0.2036	4	8.37	0.1571	3	Yes	#N/A	#N/A	#N/A	#N/A	#N/A	#N/A	#N/A	#N/A	#N/A	Yes	#N/A
RPS10	P46783	40S ribosomal protein S10 OS=Homo sapiens OX=9606 GN=RPS10 PE=1 SV=1 - [RS10_HUMAN]	2.2	0.0545	1	4.62	0.1455	2	0	0.0545	1	Yes	2.14	0.0909	1	#N/A	#N/A	#N/A	#N/A	#N/A	#N/A	Yes	#N/A
SLTM	Q9NWH9	SAFB-like transcription modulator OS=Homo sapiens OX=9606 GN=SLTM PE=1 SV=2 - [SLTM_HUMAN]	0	0.0068	1	6.81	0.0416	3	#N/A	#N/A	#N/A	Yes	#N/A	#N/A	#N/A	#N/A	#N/A	#N/A	#N/A	#N/A	#N/A	Yes	#N/A
RPS27L	Q71UM5	40S ribosomal protein S27-like OS=Homo sapiens OX=9606 GN=RPS27L PE=1 SV=3 - [RS27L_HUMAN]	3.11	0.2857	1	5.4	0.2857	1	#N/A	#N/A	#N/A	Yes	4.74	0.2857	2	#N/A	#N/A	#N/A	#N/A	#N/A	#N/A		#N/A
AURKA	O14965	Aurora kinase A OS=Homo sapiens OX=9606 GN=AURKA PE=1 SV=2 - [AURKA_HUMAN]	3.44	0.0347	1	6.22	0.0744	2	3.45	0.0347	1		#N/A	#N/A	#N/A	#N/A	#N/A	#N/A	#N/A	#N/A	#N/A	Yes	6.98
RPLP0	P05388	60S acidic ribosomal protein P0 OS=Homo sapiens OX=9606 GN=RPLP0 PE=1 SV=1 - [RLA0_HUMAN]	2.31	0.0284	1	6.79	0.1293	2	2.29	0.0978	1	Yes	3.05	0.041	1	#N/A	#N/A	#N/A	#N/A	#N/A	#N/A	Yes	#N/A
RP9	Q8TA86	Retinitis pigmentosa 9 protein OS=Homo sapiens OX=9606 GN=RP9 PE=1 SV=2 - [RP9_HUMAN]	2.92	0.0543	1	6.05	0.1041	2	3.25	0.0543	1	Yes	6.36	0.1403	3	5.26	0.095	2	5.91	0.0407	1	Yes	#N/A
RBMX2	Q9Y388	RNA-binding motif protein, X-linked 2 OS=Homo sapiens OX=9606 GN=RBMX2 PE=1 SV=2 - [RBMX2_HUMAN]	2.07	0.0373	1	6.19	0.0932	3	#N/A	#N/A	#N/A	Yes	4.47	0.0683	2	4.02	0.0963	3	3.39	0.0683	2	Yes	#N/A
RPLP2	P05387	60S acidic ribosomal protein P2 OS=Homo sapiens OX=9606 GN=RPLP2 PE=1 SV=1 - [RLA2_HUMAN]	2.63	0.1043	1	7.9	0.3913	2	6.11	0.3913	2	Yes	2.37	0.287	1	#N/A	#N/A	#N/A	#N/A	#N/A	#N/A	Yes	#N/A
RPL7	P18124	60S ribosomal protein L7 OS=Homo sapiens OX=9606 GN=RPL7 PE=1 SV=1 - [RL7_HUMAN]	2.45	0.0444	1	13.36	0.2419	5	9.23	0.1976	4	Yes	2.36	0.0444	1	2.89	0.0444	1	2.19	0.0444	1	Yes	#N/A
RPL29	P47914	60S ribosomal protein L29 OS=Homo sapiens OX=9606 GN=RPL29 PE=1 SV=2 - [RL29_HUMAN]	2.6	0.0943	1	3.53	0.0943	1	1.97	0.0943	1	Yes	#N/A	#N/A	#N/A	#N/A	#N/A	#N/A	2.98	0.0943	1	Yes	#N/A
SBSN	Q6UWP8	Suprabasin OS=Homo sapiens OX=9606 GN=SBSN PE=1 SV=2 - [SBSN_HUMAN]	2.42	0.0305	1	4.2	0.0305	1	1.6	0.0542	2	Yes	#N/A	#N/A	#N/A	#N/A	#N/A	#N/A	#N/A	#N/A	#N/A	Yes	#N/A
PDIA6	Q15084	Protein disulfide-isomerase A6 OS=Homo sapiens OX=9606 GN=PDIA6 PE=1 SV=1 - [PDIA6_HUMAN]	3.24	0.0341	1	4.3	0.0341	1	#N/A	#N/A	#N/A		2.03	0.0341	1	#N/A	#N/A	#N/A	#N/A	#N/A	#N/A		#N/A
CDSN	Q15517	Corneodesmosin OS=Homo sapiens OX=9606 GN=CDSN PE=1 SV=3 - [CDSN_HUMAN]	2.65	0.034	1	4.6	0.0794	2	2.6	0.034	1	Yes	3.03	0.034	1	3.36	0.034	1	#N/A	#N/A	#N/A		#N/A
UBAP2L	Q14157	Ubiquitin-associated protein 2-like OS=Homo sapiens OX=9606 GN=UBAP2L PE=1 SV=2 - [UBP2L_HUMAN]	4.35	0.0138	1	4.87	0.0221	2	2.34	0.0138	1	Yes	#N/A	#N/A	#N/A	#N/A	#N/A	#N/A	2.94	0.0138	1	Yes	#N/A
YBX1	P67809	Nuclease-sensitive element-binding protein 1 OS=Homo sapiens OX=9606 GN=YBX1 PE=1 SV=3 - [YBOX1_HUMAN]	2.31	0.0586	1	21.71	0.3611	4	8.92	0.0833	1	Yes	2.49	0.0586	1	2.38	0.0586	1	2.17	0.0586	1	Yes	#N/A
U2AF1	Q01081	Splicing factor U2AF 35 kDa subunit OS=Homo sapiens OX=9606 GN=U2AF1 PE=1 SV=3 - [U2AF1_HUMAN]	1.75	0.0333	1	3.64	0.0333	1	#N/A	#N/A	#N/A		2.96	0.075	1	4.19	0.1083	2	#N/A	#N/A	#N/A	Yes	#N/A
VDAC2	P45880	Voltage-dependent anion-selective channel protein 2 OS=Homo sapiens OX=9606 GN=VDAC2 PE=1 SV=2 - [VDAC2_HUMAN]	2.5	0.0442	1	9.37	0.1803	4	2.65	0.0442	1	Yes	3.38	0.0442	1	#N/A	#N/A	#N/A	#N/A	#N/A	#N/A	Yes	#N/A
VNN2	O95498	Vascular non-inflammatory molecule 2 OS=Homo sapiens OX=9606 GN=VNN2 PE=1 SV=3 - [VNN2_HUMAN]	5.7	0.025	1	#N/A	#N/A	#N/A	7.56	0.025	1	Yes	8.28	0.025	1	3.1	0.025	1	3.31	0.025	1	Yes	#N/A
TEX9	Q8N6V9	Testis-expressed protein 9 OS=Homo sapiens OX=9606 GN=TEX9 PE=1 SV=1 - [TEX9_HUMAN]	3.02	0.0332	1	#N/A	#N/A	#N/A	3.27	0.0332	1		#N/A	#N/A	#N/A	#N/A	#N/A	#N/A	#N/A	#N/A	#N/A		7.34
TXN	P10599	Thioredoxin OS=Homo sapiens OX=9606 GN=TXN PE=1 SV=3 - [THIO_HUMAN]	2.71	0.1238	1	#N/A	#N/A	#N/A	#N/A	#N/A	#N/A	Yes	3.06	0.1238	1	3.49	0.1238	1	3.38	0.1238	1	Yes	#N/A
CKMT1A	P12532	Creatine kinase U-type, mitochondrial OS=Homo sapiens OX=9606 GN=CKMT1A PE=1 SV=1 - [KCRU_HUMAN]	1.68	0.0288	1	#N/A	#N/A	#N/A	0	0.0624	1		#N/A	#N/A	#N/A	0	0.0288	1	#N/A	#N/A	#N/A		3.37
FUZ	Q9BT04	Protein fuzzy homolog OS=Homo sapiens OX=9606 GN=FUZ PE=1 SV=1 - [FUZZY_HUMAN]	2.93	0.0287	1	2.76	0.0287	1	3.35	0.0287	1		#N/A	#N/A	#N/A	#N/A	#N/A	#N/A	#N/A	#N/A	#N/A		2.48
EDC3	Q96F86	Enhancer of mRNA-decapping protein 3 OS=Homo sapiens OX=9606 GN=EDC3 PE=1 SV=1 - [EDC3_HUMAN]	2.81	0.0276	1	6.84	0.0669	2	0	0.0394	1		#N/A	#N/A	#N/A	#N/A	#N/A	#N/A	#N/A	#N/A	#N/A		#N/A
SRSF3	P84103	Serine/arginine-rich splicing factor 3 OS=Homo sapiens OX=9606 GN=SRSF3 PE=1 SV=1 - [SRSF3_HUMAN]	2.33	0.0854	1	12.86	0.2134	2	3.86	0.1585	1	Yes	4.97	0.189	2	3.91	0.1402	2	#N/A	#N/A	#N/A	Yes	#N/A
SOCS7	O14512	Suppressor of cytokine signaling 7 OS=Homo sapiens OX=9606 GN=SOCS7 PE=1 SV=2 - [SOCS7_HUMAN]	0	0.0275	1	#N/A	#N/A	#N/A	#N/A	#N/A	#N/A		#N/A	#N/A	#N/A	#N/A	#N/A	#N/A	#N/A	#N/A	#N/A		#N/A
H1FX	Q92522	Histone H1x OS=Homo sapiens OX=9606 GN=H1FX PE=1 SV=1 - [H1X_HUMAN]	2.87	0.0469	1	2.95	0.0469	1	6.1	0.0469	1	Yes	0	0.0469	1	2.64	0.0469	1	#N/A	#N/A	#N/A	Yes	#N/A
CDK5	Q00535	Cyclin-dependent-like kinase 5 OS=Homo sapiens OX=9606 GN=CDK5 PE=1 SV=3 - [CDK5_HUMAN]	2.02	0.0274	1	#N/A	#N/A	#N/A	1.85	0.0274	1		#N/A	#N/A	#N/A	#N/A	#N/A	#N/A	#N/A	#N/A	#N/A	Yes	#N/A
SNX5	Q9Y5X3	Sorting nexin-5 OS=Homo sapiens OX=9606 GN=SNX5 PE=1 SV=1 - [SNX5_HUMAN]	0	0.0272	1	#N/A	#N/A	#N/A	#N/A	#N/A	#N/A		#N/A	#N/A	#N/A	#N/A	#N/A	#N/A	#N/A	#N/A	#N/A		#N/A
CDC14A	Q9UNH5	Dual specificity protein phosphatase CDC14A OS=Homo sapiens OX=9606 GN=CDC14A PE=1 SV=1 - [CC14A_HUMAN]	1.82	0.0269	1	#N/A	#N/A	#N/A	#N/A	#N/A	#N/A		#N/A	#N/A	#N/A	#N/A	#N/A	#N/A	#N/A	#N/A	#N/A		#N/A
GBP6	Q6ZN66	Guanylate-binding protein 6 OS=Homo sapiens OX=9606 GN=GBP6 PE=2 SV=1 - [GBP6_HUMAN]	0	0.0269	1	#N/A	#N/A	#N/A	#N/A	#N/A	#N/A		#N/A	#N/A	#N/A	#N/A	#N/A	#N/A	#N/A	#N/A	#N/A		#N/A
MKS1	Q9NXB0	Meckel syndrome type 1 protein OS=Homo sapiens OX=9606 GN=MKS1 PE=1 SV=2 - [MKS1_HUMAN]	1.73	0.0268	1	2.54	0.0268	1	2.18	0.0268	1		#N/A	#N/A	#N/A	#N/A	#N/A	#N/A	#N/A	#N/A	#N/A		7.33
SCFD1	Q8WVM8	Sec1 family domain-containing protein 1 OS=Homo sapiens OX=9606 GN=SCFD1 PE=1 SV=4 - [SCFD1_HUMAN]	2.86	0.0265	1	3.57	0.0265	1	#N/A	#N/A	#N/A		#N/A	#N/A	#N/A	#N/A	#N/A	#N/A	#N/A	#N/A	#N/A		7.13
KRT80	Q6KB66	Keratin, type II cytoskeletal 80 OS=Homo sapiens OX=9606 GN=KRT80 PE=1 SV=2 - [K2C80_HUMAN]	24.81	0.0531	1	#N/A	#N/A	#N/A	40.74	0.073	2	Yes	24.15	0.0708	2	10.96	0.1062	3	5.45	0.0553	1	Yes	#N/A
RUVBL1	Q9Y265	RuvB-like 1 OS=Homo sapiens OX=9606 GN=RUVBL1 PE=1 SV=1 - [RUVB1_HUMAN]	2.08	0.0263	1	19.91	0.1864	6	#N/A	#N/A	#N/A	Yes	2.71	0.0263	1	4.47	0.0504	2	#N/A	#N/A	#N/A	Yes	#N/A
PNN	Q9H307	Pinin OS=Homo sapiens OX=9606 GN=PNN PE=1 SV=5 - [PININ_HUMAN]	2.58	0.0237	1	23.73	0.1409	8	2.24	0.0153	1	Yes	#N/A	#N/A	#N/A	#N/A	#N/A	#N/A	#N/A	#N/A	#N/A	Yes	#N/A
RPL38	P63173	60S ribosomal protein L38 OS=Homo sapiens OX=9606 GN=RPL38 PE=1 SV=2 - [RL38_HUMAN]	6.31	0.1429	1	8.36	0.3286	3	2.36	0.1429	1	Yes	4.25	0.1429	1	6.2	0.2857	2	#N/A	#N/A	#N/A	Yes	#N/A
RUVBL2	Q9Y230	RuvB-like 2 OS=Homo sapiens OX=9606 GN=RUVBL2 PE=1 SV=3 - [RUVB2_HUMAN]	2.43	0.0259	1	13.15	0.1188	4	7.2	0.0734	3	Yes	6.96	0.0756	3	2.59	0.0259	1	2.16	0.0259	1	Yes	#N/A
ECM1	Q16610	Extracellular matrix protein 1 OS=Homo sapiens OX=9606 GN=ECM1 PE=1 SV=2 - [ECM1_HUMAN]	2.45	0.0259	1	1.8	0.0241	1	5.69	0.05	2		#N/A	#N/A	#N/A	#N/A	#N/A	#N/A	#N/A	#N/A	#N/A		#N/A
NPTX2	P47972	Neuronal pentraxin-2 OS=Homo sapiens OX=9606 GN=NPTX2 PE=1 SV=2 - [NPTX2_HUMAN]	2.89	0.0255	1	1.77	0.0186	1	1.99	0.0186	1		2.7	0.0255	1	9.06	0.0858	4	8.89	0.0719	3		#N/A
RPL13AP3	Q6NVV1	Putative 60S ribosomal protein L13a protein RPL13AP3 OS=Homo sapiens OX=9606 GN=RPL13AP3 PE=5 SV=1 - [R13P3_HUMAN]	2.32	0.1078	1	4.32	0.1863	2	2.42	0.1078	1	Yes	2.44	0.1078	1	1.97	0.1078	1	#N/A	#N/A	#N/A	Yes	#N/A
CCDC112	Q8NEF3	Coiled-coil domain-containing protein 112 OS=Homo sapiens OX=9606 GN=CCDC112 PE=1 SV=2 - [CC112_HUMAN]	0	0.0247	1	#N/A	#N/A	#N/A	2.04	0.0247	1		#N/A	#N/A	#N/A	#N/A	#N/A	#N/A	#N/A	#N/A	#N/A		#N/A
RPL21	P46778	60S ribosomal protein L21 OS=Homo sapiens OX=9606 GN=RPL21 PE=1 SV=2 - [RL21_HUMAN]	2.28	0.1125	1	5.62	0.2063	2	#N/A	#N/A	#N/A	Yes	#N/A	#N/A	#N/A	#N/A	#N/A	#N/A	#N/A	#N/A	#N/A		#N/A
RPL22	P35268	60S ribosomal protein L22 OS=Homo sapiens OX=9606 GN=RPL22 PE=1 SV=2 - [RL22_HUMAN]	5.11	0.1016	1	5.4	0.1875	2	2.47	0.1016	1	Yes	3.1	0.2188	2	2.76	0.1016	1	5.01	0.1875	2	Yes	#N/A
ZNF574	Q6ZN55	Zinc finger protein 574 OS=Homo sapiens OX=9606 GN=ZNF574 PE=1 SV=2 - [ZN574_HUMAN]	3.64	0.0246	1	#N/A	#N/A	#N/A	0	0.0167	1		#N/A	#N/A	#N/A	#N/A	#N/A	#N/A	#N/A	#N/A	#N/A		7.27
KPNA2	P52292	Importin subunit alpha-1 OS=Homo sapiens OX=9606 GN=KPNA2 PE=1 SV=1 - [IMA1_HUMAN]	0	0.0246	1	25.55	0.2098	8	10.7	0.1323	5	Yes	10.98	0.1323	5	#N/A	#N/A	#N/A	#N/A	#N/A	#N/A	Yes	#N/A
PPP2R3B	Q9Y5P8	Serine/threonine-protein phosphatase 2A regulatory subunit B'' subunit beta OS=Homo sapiens OX=9606 GN=PPP2R3B PE=1 SV=2 - [P2R3B_HUMAN]	3.01	0.0243	1	#N/A	#N/A	#N/A	6.52	0.0504	2		#N/A	#N/A	#N/A	#N/A	#N/A	#N/A	#N/A	#N/A	#N/A		7.57
SURF6	O75683	Surfeit locus protein 6 OS=Homo sapiens OX=9606 GN=SURF6 PE=1 SV=3 - [SURF6_HUMAN]	1.9	0.0249	1	4.19	0.0443	2	#N/A	#N/A	#N/A	Yes	#N/A	#N/A	#N/A	#N/A	#N/A	#N/A	#N/A	#N/A	#N/A	Yes	#N/A
STOML2	Q9UJZ1	Stomatin-like protein 2, mitochondrial OS=Homo sapiens OX=9606 GN=STOML2 PE=1 SV=1 - [STML2_HUMAN]	2.8	0.0421	1	33.76	0.3146	7	6.13	0.0899	2	Yes	#N/A	#N/A	#N/A	2.79	0.0421	1	#N/A	#N/A	#N/A	Yes	#N/A
GAS8	O95995	Dynein regulatory complex subunit 4 OS=Homo sapiens OX=9606 GN=GAS8 PE=1 SV=1 - [DRC4_HUMAN]	3.19	0.023	1	2.6	0.023	1	5.03	0.0418	2		#N/A	#N/A	#N/A	#N/A	#N/A	#N/A	#N/A	#N/A	#N/A		6.98
TARDBP	Q13148	TAR DNA-binding protein 43 OS=Homo sapiens OX=9606 GN=TARDBP PE=1 SV=1 - [TADBP_HUMAN]	0	0.0217	1	0	0.0507	2	2.21	0.0217	1		#N/A	#N/A	#N/A	#N/A	#N/A	#N/A	#N/A	#N/A	#N/A	Yes	#N/A
ESRRA	P11474	Steroid hormone receptor ERR1 OS=Homo sapiens OX=9606 GN=ESRRA PE=1 SV=3 - [ERR1_HUMAN]	1.73	0.0213	1	#N/A	#N/A	#N/A	#N/A	#N/A	#N/A		#N/A	#N/A	#N/A	#N/A	#N/A	#N/A	#N/A	#N/A	#N/A	Yes	#N/A
SNW1	Q13573	SNW domain-containing protein 1 OS=Homo sapiens OX=9606 GN=SNW1 PE=1 SV=1 - [SNW1_HUMAN]	1.72	0.028	1	14.26	0.1175	4	7.23	0.0914	3	Yes	#N/A	#N/A	#N/A	#N/A	#N/A	#N/A	#N/A	#N/A	#N/A	Yes	#N/A
SUMO2	P61956	Small ubiquitin-related modifier 2 OS=Homo sapiens OX=9606 GN=SUMO2 PE=1 SV=3 - [SUMO2_HUMAN]	2.54	0.1263	1	3.45	0.1263	1	2.76	0.1263	1	Yes	#N/A	#N/A	#N/A	#N/A	#N/A	#N/A	2.27	0.1263	1	Yes	#N/A
TOP1	P11387	DNA topoisomerase 1 OS=Homo sapiens OX=9606 GN=TOP1 PE=1 SV=2 - [TOP1_HUMAN]	0	0.0209	1	1.7	0.0209	1	#N/A	#N/A	#N/A	Yes	0	0.0131	1	2.18	0.0209	1	#N/A	#N/A	#N/A		#N/A
TWNK	Q96RR1	Twinkle protein, mitochondrial OS=Homo sapiens OX=9606 GN=TWNK PE=1 SV=1 - [PEO1_HUMAN]	3.1	0.0205	1	#N/A	#N/A	#N/A	#N/A	#N/A	#N/A		#N/A	#N/A	#N/A	#N/A	#N/A	#N/A	#N/A	#N/A	#N/A		7.23
DDX50	Q9BQ39	ATP-dependent RNA helicase DDX50 OS=Homo sapiens OX=9606 GN=DDX50 PE=1 SV=1 - [DDX50_HUMAN]	1.75	0.0204	1	9.39	0.0516	1	#N/A	#N/A	#N/A		#N/A	#N/A	#N/A	#N/A	#N/A	#N/A	#N/A	#N/A	#N/A		#N/A
SON	P18583	Protein SON OS=Homo sapiens OX=9606 GN=SON PE=1 SV=4 - [SON_HUMAN]	3.21	0.0107	1	43.83	0.0923	13	4.4	0.0272	4	Yes	2.09	0.021	3	10.68	0.0247	4	4.36	0.0103	2	Yes	#N/A
MRPS25	P82663	28S ribosomal protein S25, mitochondrial OS=Homo sapiens OX=9606 GN=MRPS25 PE=1 SV=1 - [RT25_HUMAN]	4.13	0.0983	1	7.28	0.1734	2	6.37	0.1734	2	Yes	#N/A	#N/A	#N/A	#N/A	#N/A	#N/A	#N/A	#N/A	#N/A	Yes	#N/A
RPS23	P62266	40S ribosomal protein S23 OS=Homo sapiens OX=9606 GN=RPS23 PE=1 SV=3 - [RS23_HUMAN]	2.21	0.0769	1	3.26	0.0769	1	#N/A	#N/A	#N/A	Yes	10.18	0.2378	4	3.39	0.1538	2	1.8	0.0769	1	Yes	#N/A
RPS27	P42677	40S ribosomal protein S27 OS=Homo sapiens OX=9606 GN=RPS27 PE=1 SV=3 - [RS27_HUMAN]	5.43	0.2857	1	10.94	0.2857	1	11.25	0.2857	2	Yes	#N/A	#N/A	#N/A	2.56	0.1548	1	2.7	0.1548	1	Yes	#N/A
SEC61A1	P61619	Protein transport protein Sec61 subunit alpha isoform 1 OS=Homo sapiens OX=9606 GN=SEC61A1 PE=1 SV=2 - [S61A1_HUMAN]	1.71	0.0231	1	#N/A	#N/A	#N/A	2.43	0.0231	1	Yes	0	0.0231	1	#N/A	#N/A	#N/A	#N/A	#N/A	#N/A	Yes	#N/A
TCTN2	Q96GX1	Tectonic-2 OS=Homo sapiens OX=9606 GN=TCTN2 PE=2 SV=1 - [TECT2_HUMAN]	2.5	0.0201	1	2.11	0.0201	1	#N/A	#N/A	#N/A		#N/A	#N/A	#N/A	#N/A	#N/A	#N/A	#N/A	#N/A	#N/A		7.22
SCYL1	Q96KG9	N-terminal kinase-like protein OS=Homo sapiens OX=9606 GN=SCYL1 PE=1 SV=1 - [SCYL1_HUMAN]	0	0.0198	1	#N/A	#N/A	#N/A	#N/A	#N/A	#N/A		#N/A	#N/A	#N/A	#N/A	#N/A	#N/A	#N/A	#N/A	#N/A		#N/A
C19orf44	Q9H6X5	Uncharacterized protein C19orf44 OS=Homo sapiens OX=9606 GN=C19orf44 PE=1 SV=1 - [CS044_HUMAN]	0	0.0198	1	#N/A	#N/A	#N/A	0	0.0198	1		#N/A	#N/A	#N/A	#N/A	#N/A	#N/A	#N/A	#N/A	#N/A		6.12
TGM1	P22735	Protein-glutamine gamma-glutamyltransferase K OS=Homo sapiens OX=9606 GN=TGM1 PE=1 SV=4 - [TGM1_HUMAN]	3.41	0.0196	1	#N/A	#N/A	#N/A	15.19	0.093	6		#N/A	#N/A	#N/A	2.55	0.033	2	#N/A	#N/A	#N/A	Yes	#N/A
SNRPF	P62306	Small nuclear ribonucleoprotein F OS=Homo sapiens OX=9606 GN=SNRPF PE=1 SV=1 - [RUXF_HUMAN]	1.87	0.1512	1	6.04	0.1512	1	2.92	0.1512	1	Yes	0	0.1512	1	1.97	0.1512	1	#N/A	#N/A	#N/A	Yes	#N/A
MRPS17	Q9Y2R5	28S ribosomal protein S17, mitochondrial OS=Homo sapiens OX=9606 GN=MRPS17 PE=1 SV=1 - [RT17_HUMAN]	1.94	0.0692	1	#N/A	#N/A	#N/A	#N/A	#N/A	#N/A	Yes	#N/A	#N/A	#N/A	#N/A	#N/A	#N/A	#N/A	#N/A	#N/A	Yes	#N/A
NUP62	P37198	Nuclear pore glycoprotein p62 OS=Homo sapiens OX=9606 GN=NUP62 PE=1 SV=3 - [NUP62_HUMAN]	2.58	0.0192	1	9.14	0.0785	4	2.83	0.0268	1	Yes	#N/A	#N/A	#N/A	#N/A	#N/A	#N/A	#N/A	#N/A	#N/A	Yes	#N/A
CC2D2A	Q9P2K1	Coiled-coil and C2 domain-containing protein 2A OS=Homo sapiens OX=9606 GN=CC2D2A PE=1 SV=3 - [C2D2A_HUMAN]	0	0.0191	1	2.8	0.0093	1	2.69	0.0185	2		#N/A	#N/A	#N/A	#N/A	#N/A	#N/A	#N/A	#N/A	#N/A		6.48
MRPS22	P82650	28S ribosomal protein S22, mitochondrial OS=Homo sapiens OX=9606 GN=MRPS22 PE=1 SV=1 - [RT22_HUMAN]	2.29	0.0333	1	0	0.0222	1	1.84	0.0306	1	Yes	#N/A	#N/A	#N/A	0	0.0306	1	#N/A	#N/A	#N/A	Yes	#N/A
CPA4	Q9UI42	Carboxypeptidase A4 OS=Homo sapiens OX=9606 GN=CPA4 PE=1 SV=2 - [CBPA4_HUMAN]	1.68	0.019	1	#N/A	#N/A	#N/A	1.76	0.019	1		#N/A	#N/A	#N/A	0	0.019	1	#N/A	#N/A	#N/A		-0.74
CKAP2	Q8WWK9	Cytoskeleton-associated protein 2 OS=Homo sapiens OX=9606 GN=CKAP2 PE=1 SV=1 - [CKAP2_HUMAN]	2.32	0.019	1	6.07	0.0556	2	1.98	0.0498	2		#N/A	#N/A	#N/A	#N/A	#N/A	#N/A	#N/A	#N/A	#N/A	Yes	#N/A
PHLDB3	Q6NSJ2	Pleckstrin homology-like domain family B member 3 OS=Homo sapiens OX=9606 GN=PHLDB3 PE=2 SV=3 - [PHLB3_HUMAN]	0	0.0188	1	#N/A	#N/A	#N/A	#N/A	#N/A	#N/A		#N/A	#N/A	#N/A	#N/A	#N/A	#N/A	#N/A	#N/A	#N/A		#N/A
USO1	O60763	General vesicular transport factor p115 OS=Homo sapiens OX=9606 GN=USO1 PE=1 SV=2 - [USO1_HUMAN]	0	0.0187	1	2.89	0.0187	1	#N/A	#N/A	#N/A		#N/A	#N/A	#N/A	#N/A	#N/A	#N/A	#N/A	#N/A	#N/A		4.61
TCP1	P17987	T-complex protein 1 subunit alpha OS=Homo sapiens OX=9606 GN=TCP1 PE=1 SV=1 - [TCPA_HUMAN]	1.91	0.018	1	2.76	0.0198	1	#N/A	#N/A	#N/A	Yes	6.05	0.0827	4	#N/A	#N/A	#N/A	#N/A	#N/A	#N/A	Yes	#N/A
CPNE6	O95741	Copine-6 OS=Homo sapiens OX=9606 GN=CPNE6 PE=1 SV=3 - [CPNE6_HUMAN]	0	0.018	1	#N/A	#N/A	#N/A	#N/A	#N/A	#N/A		#N/A	#N/A	#N/A	#N/A	#N/A	#N/A	#N/A	#N/A	#N/A		#N/A
SERPINB3	P29508	Serpin B3 OS=Homo sapiens OX=9606 GN=SERPINB3 PE=1 SV=2 - [SPB3_HUMAN]	0	0.0179	1	1.83	0.0179	1	1.78	0.0179	1		#N/A	#N/A	#N/A	1.86	0.0179	1	#N/A	#N/A	#N/A		#N/A
BUD13	Q9BRD0	BUD13 homolog OS=Homo sapiens OX=9606 GN=BUD13 PE=1 SV=1 - [BUD13_HUMAN]	1.9	0.0178	1	#N/A	#N/A	#N/A	#N/A	#N/A	#N/A		#N/A	#N/A	#N/A	#N/A	#N/A	#N/A	#N/A	#N/A	#N/A		#N/A
ZBTB21	Q9ULJ3	Zinc finger and BTB domain-containing protein 21 OS=Homo sapiens OX=9606 GN=ZBTB21 PE=1 SV=2 - [ZBT21_HUMAN]	2.23	0.0178	1	0	0.0141	1	2.88	0.0178	1		#N/A	#N/A	#N/A	#N/A	#N/A	#N/A	#N/A	#N/A	#N/A		5.47
INTS6	Q9UL03	Integrator complex subunit 6 OS=Homo sapiens OX=9606 GN=INTS6 PE=1 SV=1 - [INT6_HUMAN]	0	0.0169	1	0	0.0169	1	#N/A	#N/A	#N/A		#N/A	#N/A	#N/A	#N/A	#N/A	#N/A	#N/A	#N/A	#N/A		#N/A
TRIM28	Q13263	Transcription intermediary factor 1-beta OS=Homo sapiens OX=9606 GN=TRIM28 PE=1 SV=5 - [TIF1B_HUMAN]	2.26	0.018	1	52.88	0.3114	13	10.32	0.0719	4	Yes	1.87	0.0132	1	#N/A	#N/A	#N/A	#N/A	#N/A	#N/A	Yes	#N/A
ALYREF	Q86V81	THO complex subunit 4 OS=Homo sapiens OX=9606 GN=ALYREF PE=1 SV=3 - [THOC4_HUMAN]	0	0.0973	1	6	0.2101	3	#N/A	#N/A	#N/A	Yes	5.82	0.1128	2	6.44	0.1128	2	#N/A	#N/A	#N/A	Yes	#N/A
TBCCD1	Q9NVR7	TBCC domain-containing protein 1 OS=Homo sapiens OX=9606 GN=TBCCD1 PE=2 SV=1 - [TBCC1_HUMAN]	1.95	0.0162	1	#N/A	#N/A	#N/A	#N/A	#N/A	#N/A		#N/A	#N/A	#N/A	#N/A	#N/A	#N/A	#N/A	#N/A	#N/A		8.76
SLIT2	O94813	Slit homolog 2 protein OS=Homo sapiens OX=9606 GN=SLIT2 PE=1 SV=1 - [SLIT2_HUMAN]	2.85	0.0157	1	3.05	0.0157	1	#N/A	#N/A	#N/A		#N/A	#N/A	#N/A	#N/A	#N/A	#N/A	#N/A	#N/A	#N/A		6.8
UTP11	Q9Y3A2	Probable U3 small nucleolar RNA-associated protein 11 OS=Homo sapiens OX=9606 GN=UTP11 PE=1 SV=2 - [UTP11_HUMAN]	0	0.0316	1	6.33	0.1423	4	1.96	0.0593	2	Yes	#N/A	#N/A	#N/A	#N/A	#N/A	#N/A	#N/A	#N/A	#N/A	Yes	#N/A
ACTG2	P63267	Actin, gamma-enteric smooth muscle OS=Homo sapiens OX=9606 GN=ACTG2 PE=1 SV=1 - [ACTH_HUMAN]	11.32	0.1941	1	30.87	0.1649	1	#N/A	#N/A	#N/A	Yes	24.44	0.2394	2	16.23	0.1968	1	#N/A	#N/A	#N/A	Yes	#N/A
SHKBP1	Q8TBC3	SH3KBP1-binding protein 1 OS=Homo sapiens OX=9606 GN=SHKBP1 PE=1 SV=2 - [SHKB1_HUMAN]	2.03	0.0156	1	#N/A	#N/A	#N/A	#N/A	#N/A	#N/A		#N/A	#N/A	#N/A	#N/A	#N/A	#N/A	#N/A	#N/A	#N/A		8.01
ABT1	Q9ULW3	Activator of basal transcription 1 OS=Homo sapiens OX=9606 GN=ABT1 PE=1 SV=1 - [ABT1_HUMAN]	2.5	0.0404	1	3.84	0.1066	2	#N/A	#N/A	#N/A	Yes	#N/A	#N/A	#N/A	#N/A	#N/A	#N/A	#N/A	#N/A	#N/A	Yes	#N/A
ABCA10	Q8WWZ4	ATP-binding cassette sub-family A member 10 OS=Homo sapiens OX=9606 GN=ABCA10 PE=2 SV=3 - [ABCAA_HUMAN]	2.13	0.0104	1	#N/A	#N/A	#N/A	2.12	0.0104	1	Yes	#N/A	#N/A	#N/A	#N/A	#N/A	#N/A	#N/A	#N/A	#N/A	Yes	#N/A
FAM13A	O94988	Protein FAM13A OS=Homo sapiens OX=9606 GN=FAM13A PE=1 SV=2 - [FA13A_HUMAN]	2.29	0.0156	1	#N/A	#N/A	#N/A	1.84	0.0156	1		#N/A	#N/A	#N/A	#N/A	#N/A	#N/A	#N/A	#N/A	#N/A		6.27
HAL	P42357	Histidine ammonia-lyase OS=Homo sapiens OX=9606 GN=HAL PE=1 SV=1 - [HUTH_HUMAN]	2.53	0.0152	1	#N/A	#N/A	#N/A	#N/A	#N/A	#N/A		#N/A	#N/A	#N/A	2.38	0.0152	1	#N/A	#N/A	#N/A		4.88
CIRBP	Q14011	Cold-inducible RNA-binding protein OS=Homo sapiens OX=9606 GN=CIRBP PE=1 SV=1 - [CIRBP_HUMAN]	1.79	0.064	1	#N/A	#N/A	#N/A	#N/A	#N/A	#N/A	Yes	#N/A	#N/A	#N/A	#N/A	#N/A	#N/A	#N/A	#N/A	#N/A		#N/A
MIB1	Q86YT6	E3 ubiquitin-protein ligase MIB1 OS=Homo sapiens OX=9606 GN=MIB1 PE=1 SV=1 - [MIB1_HUMAN]	3.63	0.0149	1	3.25	0.0149	1	3.24	0.0149	1		#N/A	#N/A	#N/A	#N/A	#N/A	#N/A	#N/A	#N/A	#N/A		7.23
MAP7D3	Q8IWC1	MAP7 domain-containing protein 3 OS=Homo sapiens OX=9606 GN=MAP7D3 PE=1 SV=2 - [MA7D3_HUMAN]	2.56	0.0148	1	3.2	0.0148	1	2.32	0.0137	1		#N/A	#N/A	#N/A	#N/A	#N/A	#N/A	#N/A	#N/A	#N/A		5.95
ELAVL1	Q15717	ELAV-like protein 1 OS=Homo sapiens OX=9606 GN=ELAVL1 PE=1 SV=2 - [ELAV1_HUMAN]	2.1	0.0337	1	22.46	0.2883	7	4.75	0.0613	2	Yes	2.09	0.0337	1	#N/A	#N/A	#N/A	#N/A	#N/A	#N/A	Yes	#N/A
FABP5	Q01469	Fatty acid-binding protein 5 OS=Homo sapiens OX=9606 GN=FABP5 PE=1 SV=3 - [FABP5_HUMAN]	0	0.0667	1	2.64	0.0667	1	2.23	0.0667	1	Yes	1.66	0.0667	1	#N/A	#N/A	#N/A	1.74	0.0667	1	Yes	#N/A
FAM133B	Q5BKY9	Protein FAM133B OS=Homo sapiens OX=9606 GN=FAM133B PE=1 SV=1 - [F133B_HUMAN]	2.57	0.0445	1	0	0.0445	1	#N/A	#N/A	#N/A	Yes	2.09	0.0769	2	2.74	0.0769	2	2.56	0.0769	2		#N/A
MAP7	Q14244	Ensconsin OS=Homo sapiens OX=9606 GN=MAP7 PE=1 SV=1 - [MAP7_HUMAN]	1.64	0.0147	1	#N/A	#N/A	#N/A	1.67	0.0147	1		#N/A	#N/A	#N/A	#N/A	#N/A	#N/A	#N/A	#N/A	#N/A		#N/A
EMD	P50402	Emerin OS=Homo sapiens OX=9606 GN=EMD PE=1 SV=1 - [EMD_HUMAN]	1.62	0.0315	1	2.42	0.0906	2	4.43	0.1496	3	Yes	#N/A	#N/A	#N/A	#N/A	#N/A	#N/A	#N/A	#N/A	#N/A	Yes	#N/A
CAMSAP3	Q9P1Y5	Calmodulin-regulated spectrin-associated protein 3 OS=Homo sapiens OX=9606 GN=CAMSAP3 PE=1 SV=2 - [CAMP3_HUMAN]	1.63	0.0144	1	0	0.0072	1	0	0.0112	1		#N/A	#N/A	#N/A	#N/A	#N/A	#N/A	#N/A	#N/A	#N/A		#N/A
HERC5	Q9UII4	E3 ISG15--protein ligase HERC5 OS=Homo sapiens OX=9606 GN=HERC5 PE=1 SV=2 - [HERC5_HUMAN]	0	0.0342	1	#N/A	#N/A	#N/A	0	0.0342	1	Yes	0	0.0342	1	#N/A	#N/A	#N/A	#N/A	#N/A	#N/A	Yes	#N/A
DHX8	Q14562	ATP-dependent RNA helicase DHX8 OS=Homo sapiens OX=9606 GN=DHX8 PE=1 SV=1 - [DHX8_HUMAN]	2.95	0.0139	1	11.27	0.0689	5	#N/A	#N/A	#N/A		2.41	0.0139	1	2.37	0.0213	2	#N/A	#N/A	#N/A		#N/A
FAM83H	Q6ZRV2	Protein FAM83H OS=Homo sapiens OX=9606 GN=FAM83H PE=1 SV=3 - [FA83H_HUMAN]	2.12	0.0136	1	5.14	0.0246	2	1.88	0.011	1		#N/A	#N/A	#N/A	#N/A	#N/A	#N/A	#N/A	#N/A	#N/A		6.56
DNAJA3	Q96EY1	DnaJ homolog subfamily A member 3, mitochondrial OS=Homo sapiens OX=9606 GN=DNAJA3 PE=1 SV=2 - [DNJA3_HUMAN]	2.03	0.025	1	2.45	0.025	1	#N/A	#N/A	#N/A	Yes	#N/A	#N/A	#N/A	#N/A	#N/A	#N/A	#N/A	#N/A	#N/A	Yes	#N/A
BICD1	Q96G01	Protein bicaudal D homolog 1 OS=Homo sapiens OX=9606 GN=BICD1 PE=1 SV=3 - [BICD1_HUMAN]	2.37	0.0133	1	0	0.0205	1	1.7	0.0133	1		#N/A	#N/A	#N/A	#N/A	#N/A	#N/A	#N/A	#N/A	#N/A		#N/A
IMMT	Q16891	MICOS complex subunit MIC60 OS=Homo sapiens OX=9606 GN=IMMT PE=1 SV=1 - [MIC60_HUMAN]	1.71	0.0132	1	42.46	0.2177	11	4.76	0.0303	2	Yes	#N/A	#N/A	#N/A	#N/A	#N/A	#N/A	#N/A	#N/A	#N/A	Yes	#N/A
SEC24C	P53992	Protein transport protein Sec24C OS=Homo sapiens OX=9606 GN=SEC24C PE=1 SV=3 - [SC24C_HUMAN]	1.64	0.0128	1	0	0.0128	1	1.86	0.0091	1	Yes	5.96	0.0347	3	1.62	0.021	2	2.24	0.0119	1		#N/A
PDXDC1	Q6P996	Pyridoxal-dependent decarboxylase domain-containing protein 1 OS=Homo sapiens OX=9606 GN=PDXDC1 PE=1 SV=2 - [PDXD1_HUMAN]	1.78	0.0127	1	#N/A	#N/A	#N/A	#N/A	#N/A	#N/A		#N/A	#N/A	#N/A	#N/A	#N/A	#N/A	#N/A	#N/A	#N/A		#N/A
ZNF594	Q96JF6	Zinc finger protein 594 OS=Homo sapiens OX=9606 GN=ZNF594 PE=2 SV=3 - [ZN594_HUMAN]	0	0.0124	1	#N/A	#N/A	#N/A	#N/A	#N/A	#N/A		#N/A	#N/A	#N/A	#N/A	#N/A	#N/A	#N/A	#N/A	#N/A		#N/A
MYH9	P35579	Myosin-9 OS=Homo sapiens OX=9606 GN=MYH9 PE=1 SV=4 - [MYH9_HUMAN]	1.65	0.0122	1	42.13	0.1056	10	3.81	0.023	2		0	0.0066	1	#N/A	#N/A	#N/A	#N/A	#N/A	#N/A	Yes	#N/A
DDX46	Q7L014	Probable ATP-dependent RNA helicase DDX46 OS=Homo sapiens OX=9606 GN=DDX46 PE=1 SV=2 - [DDX46_HUMAN]	1.65	0.0116	1	2.45	0.0204	2	#N/A	#N/A	#N/A		1.67	0.0097	1	9.25	0.0543	5	#N/A	#N/A	#N/A		#N/A
NEURL4	Q96JN8	Neuralized-like protein 4 OS=Homo sapiens OX=9606 GN=NEURL4 PE=1 SV=2 - [NEUL4_HUMAN]	2.6	0.0115	1	3.86	0.0166	2	#N/A	#N/A	#N/A		#N/A	#N/A	#N/A	#N/A	#N/A	#N/A	#N/A	#N/A	#N/A		#N/A
VPS13A	Q96RL7	Vacuolar protein sorting-associated protein 13A OS=Homo sapiens OX=9606 GN=VPS13A PE=1 SV=2 - [VP13A_HUMAN]	0	0.011	1	#N/A	#N/A	#N/A	#N/A	#N/A	#N/A		#N/A	#N/A	#N/A	#N/A	#N/A	#N/A	#N/A	#N/A	#N/A		#N/A
WDR62	O43379	WD repeat-containing protein 62 OS=Homo sapiens OX=9606 GN=WDR62 PE=1 SV=4 - [WDR62_HUMAN]	2.29	0.0105	1	3.05	0.0105	1	2.24	0.0105	1		#N/A	#N/A	#N/A	#N/A	#N/A	#N/A	#N/A	#N/A	#N/A		6.46
IGF2BP2	Q9Y6M1	Insulin-like growth factor 2 mRNA-binding protein 2 OS=Homo sapiens OX=9606 GN=IGF2BP2 PE=1 SV=2 - [IF2B2_HUMAN]	2.18	0.0217	1	9.02	0.0568	2	7.86	0.0718	2	Yes	#N/A	#N/A	#N/A	#N/A	#N/A	#N/A	#N/A	#N/A	#N/A	Yes	#N/A
TSPYL2	Q9H2G4	Testis-specific Y-encoded-like protein 2 OS=Homo sapiens OX=9606 GN=TSPYL2 PE=1 SV=1 - [TSYL2_HUMAN]	2.18	0.0101	1	1.88	0.0101	1	2.3	0.0101	1	Yes	2.2	0.0101	1	2.05	0.0101	1	2.08	0.0101	1	Yes	#N/A
LYZ	P61626	Lysozyme C OS=Homo sapiens OX=9606 GN=LYZ PE=1 SV=1 - [LYSC_HUMAN]	2.76	0.0811	1	#N/A	#N/A	#N/A	#N/A	#N/A	#N/A	Yes	#N/A	#N/A	#N/A	2.67	0.0811	1	1.78	0.0811	1		#N/A
IGF2BP3	O00425	Insulin-like growth factor 2 mRNA-binding protein 3 OS=Homo sapiens OX=9606 GN=IGF2BP3 PE=1 SV=2 - [IF2B3_HUMAN]	1.84	0.0225	1	28.88	0.1831	6	13.29	0.0933	3	Yes	2.78	0.0294	1	#N/A	#N/A	#N/A	2.97	0.0449	1	Yes	#N/A
IRS4	O14654	Insulin receptor substrate 4 OS=Homo sapiens OX=9606 GN=IRS4 PE=1 SV=1 - [IRS4_HUMAN]	2.72	0.0103	1	16.78	0.0939	7	0	0.0095	1	Yes	#N/A	#N/A	#N/A	#N/A	#N/A	#N/A	#N/A	#N/A	#N/A	Yes	#N/A
H1-0	P07305	Histone H1.0 OS=Homo sapiens OX=9606 GN=H1F0 PE=1 SV=3 - [H10_HUMAN]	2.39	0.067	1	3.43	0.1082	2	3.15	0.067	1	Yes	#N/A	#N/A	#N/A	6.28	0.067	1	2.47	0.067	1	Yes	#N/A
EIF4A1	P60842	Eukaryotic initiation factor 4A-I OS=Homo sapiens OX=9606 GN=EIF4A1 PE=1 SV=1 - [IF4A1_HUMAN]	2.23	0.0246	1	15.51	0.1897	4	2.11	0.0246	1	Yes	7.96	0.0961	3	#N/A	#N/A	#N/A	#N/A	#N/A	#N/A	Yes	#N/A
H2AZ1	P0C0S5	Histone H2A.Z OS=Homo sapiens OX=9606 GN=H2AFZ PE=1 SV=2 - [H2AZ_HUMAN]	6.61	0.2031	1	107.19	0.3125	2	36.7	0.3125	2	Yes	3.92	0.1484	1	4.24	0.1484	1	4.21	0.1484	1	Yes	#N/A
HIST1H2AA	Q96QV6	Histone H2A type 1-A OS=Homo sapiens OX=9606 GN=HIST1H2AA PE=1 SV=3 - [H2A1A_HUMAN]	8.87	0.2977	1	142.46	0.3511	1	#N/A	#N/A	#N/A	Yes	#N/A	#N/A	#N/A	#N/A	#N/A	#N/A	#N/A	#N/A	#N/A	Yes	#N/A
DDX54	Q8TDD1	ATP-dependent RNA helicase DDX54 OS=Homo sapiens OX=9606 GN=DDX54 PE=1 SV=2 - [DDX54_HUMAN]	2.04	0.0091	1	3.66	0.0454	3	0	0.0272	1		#N/A	#N/A	#N/A	#N/A	#N/A	#N/A	#N/A	#N/A	#N/A		#N/A
CYFIP1	Q7L576	Cytoplasmic FMR1-interacting protein 1 OS=Homo sapiens OX=9606 GN=CYFIP1 PE=1 SV=1 - [CYFP1_HUMAN]	0	0.0088	1	#N/A	#N/A	#N/A	#N/A	#N/A	#N/A		#N/A	#N/A	#N/A	#N/A	#N/A	#N/A	#N/A	#N/A	#N/A		#N/A
IQGAP3	Q86VI3	Ras GTPase-activating-like protein IQGAP3 OS=Homo sapiens OX=9606 GN=IQGAP3 PE=1 SV=2 - [IQGA3_HUMAN]	1.85	0.0086	1	#N/A	#N/A	#N/A	#N/A	#N/A	#N/A		#N/A	#N/A	#N/A	#N/A	#N/A	#N/A	#N/A	#N/A	#N/A		#N/A
IQGAP1	P46940	Ras GTPase-activating-like protein IQGAP1 OS=Homo sapiens OX=9606 GN=IQGAP1 PE=1 SV=1 - [IQGA1_HUMAN]	0	0.0084	1	0	0.0066	1	#N/A	#N/A	#N/A		#N/A	#N/A	#N/A	#N/A	#N/A	#N/A	#N/A	#N/A	#N/A		#N/A
KIF24	Q5T7B8	Kinesin-like protein KIF24 OS=Homo sapiens OX=9606 GN=KIF24 PE=1 SV=2 - [KIF24_HUMAN]	2.29	0.008	1	#N/A	#N/A	#N/A	#N/A	#N/A	#N/A		#N/A	#N/A	#N/A	#N/A	#N/A	#N/A	#N/A	#N/A	#N/A		#N/A
KIF27	Q86VH2	Kinesin-like protein KIF27 OS=Homo sapiens OX=9606 GN=KIF27 PE=2 SV=1 - [KIF27_HUMAN]	2.08	0.0071	1	#N/A	#N/A	#N/A	2.02	0.0071	1		#N/A	#N/A	#N/A	#N/A	#N/A	#N/A	#N/A	#N/A	#N/A		6.51
HNRNPUL1	Q9BUJ2	Heterogeneous nuclear ribonucleoprotein U-like protein 1 OS=Homo sapiens OX=9606 GN=HNRNPUL1 PE=1 SV=2 - [HNRL1_HUMAN]	1.93	0.0175	1	5.73	0.035	2	2.93	0.0175	1	Yes	0	0.0093	1	1.78	0.0269	2	#N/A	#N/A	#N/A	Yes	#N/A
HNRNPC	P07910	Heterogeneous nuclear ribonucleoproteins C1/C2 OS=Homo sapiens OX=9606 GN=HNRNPC PE=1 SV=4 - [HNRPC_HUMAN]	1.74	0.0523	1	93.54	0.3954	5	62.84	0.366	11	Yes	4.35	0.1307	3	#N/A	#N/A	#N/A	2.31	0.0359	1	Yes	#N/A
MYBBP1A	Q9BQG0	Myb-binding protein 1A OS=Homo sapiens OX=9606 GN=MYBBP1A PE=1 SV=2 - [MBB1A_HUMAN]	2.12	0.0083	1	8.52	0.0444	4	1.83	0.0083	1	Yes	3.62	0.0279	3	2.59	0.0083	1	#N/A	#N/A	#N/A	Yes	#N/A
HSPB1	P04792	Heat shock protein beta-1 OS=Homo sapiens OX=9606 GN=HSPB1 PE=1 SV=2 - [HSPB1_HUMAN]	0	0.0829	1	5.95	0.161	2	1.66	0.0488	1	Yes	4.75	0.1659	2	#N/A	#N/A	#N/A	#N/A	#N/A	#N/A	Yes	#N/A
GAR1	Q9NY12	H/ACA ribonucleoprotein complex subunit 1 OS=Homo sapiens OX=9606 GN=GAR1 PE=1 SV=1 - [GAR1_HUMAN]	2.55	0.0415	1	2.86	0.0415	1	2.63	0.0415	1	Yes	#N/A	#N/A	#N/A	2.54	0.0415	1	2.39	0.0415	1	Yes	#N/A
CTTNBP2	Q8WZ74	Cortactin-binding protein 2 OS=Homo sapiens OX=9606 GN=CTTNBP2 PE=1 SV=1 - [CTTB2_HUMAN]	1.89	0.006	1	#N/A	#N/A	#N/A	#N/A	#N/A	#N/A		#N/A	#N/A	#N/A	#N/A	#N/A	#N/A	#N/A	#N/A	#N/A		#N/A
TARBP1	Q13395	Probable methyltransferase TARBP1 OS=Homo sapiens OX=9606 GN=TARBP1 PE=1 SV=1 - [TARB1_HUMAN]	0	0.0056	1	1.64	0.0056	1	#N/A	#N/A	#N/A		#N/A	#N/A	#N/A	#N/A	#N/A	#N/A	#N/A	#N/A	#N/A		6.79
GGCT	O75223	Gamma-glutamylcyclotransferase OS=Homo sapiens OX=9606 GN=GGCT PE=1 SV=1 - [GGCT_HUMAN]	2.27	0.0532	1	#N/A	#N/A	#N/A	4.44	0.1436	2	Yes	7.55	0.1223	2	2.78	0.0532	1	2.17	0.0532	1		#N/A
KIAA1549	Q9HCM3	UPF0606 protein KIAA1549 OS=Homo sapiens OX=9606 GN=KIAA1549 PE=1 SV=4 - [K1549_HUMAN]	1.74	0.0056	1	#N/A	#N/A	#N/A	2.27	0.0056	1		#N/A	#N/A	#N/A	#N/A	#N/A	#N/A	#N/A	#N/A	#N/A		6.87
HNRNPD	Q14103	Heterogeneous nuclear ribonucleoprotein D0 OS=Homo sapiens OX=9606 GN=HNRNPD PE=1 SV=1 - [HNRPD_HUMAN]	2.78	0.0394	1	10.07	0.1155	2	#N/A	#N/A	#N/A	Yes	3.02	0.0394	1	2.16	0.0394	1	#N/A	#N/A	#N/A	Yes	#N/A
FLNB	O75369	Filamin-B OS=Homo sapiens OX=9606 GN=FLNB PE=1 SV=2 - [FLNB_HUMAN]	1.94	0.0054	1	4.92	0.0119	2	#N/A	#N/A	#N/A		#N/A	#N/A	#N/A	#N/A	#N/A	#N/A	#N/A	#N/A	#N/A		#N/A
SNRNP200	O75643	U5 small nuclear ribonucleoprotein 200 kDa helicase OS=Homo sapiens OX=9606 GN=SNRNP200 PE=1 SV=2 - [U520_HUMAN]	0	0.0051	1	67.91	0.1503	24	17.08	0.0492	8	Yes	12.1	0.029	5	2.77	0.0061	1	#N/A	#N/A	#N/A	Yes	#N/A
USP9X	Q93008	Probable ubiquitin carboxyl-terminal hydrolase FAF-X OS=Homo sapiens OX=9606 GN=USP9X PE=1 SV=3 - [USP9X_HUMAN]	1.72	0.0043	1	#N/A	#N/A	#N/A	#N/A	#N/A	#N/A		#N/A	#N/A	#N/A	#N/A	#N/A	#N/A	#N/A	#N/A	#N/A		6.65
HYDIN	Q4G0P3	Hydrocephalus-inducing protein homolog OS=Homo sapiens OX=9606 GN=HYDIN PE=1 SV=3 - [HYDIN_HUMAN]	0	0.0029	1	#N/A	#N/A	#N/A	#N/A	#N/A	#N/A		#N/A	#N/A	#N/A	#N/A	#N/A	#N/A	#N/A	#N/A	#N/A		#N/A
APOC3	P02656	Apolipoprotein C-III OS=Homo sapiens OX=9606 GN=APOC3 PE=1 SV=1 - [APOC3_HUMAN]	3.01	0.1616	1	2.92	0.1616	1	2.9	0.1616	1	Yes	3.07	0.1616	1	#N/A	#N/A	#N/A	2.96	0.1616	1		#N/A
MUC5B	Q9HC84	Mucin-5B OS=Homo sapiens OX=9606 GN=MUC5B PE=1 SV=3 - [MUC5B_HUMAN]	0	0.0023	1	#N/A	#N/A	#N/A	#N/A	#N/A	#N/A		#N/A	#N/A	#N/A	#N/A	#N/A	#N/A	#N/A	#N/A	#N/A		#N/A
RPL7L1	Q6DKI1	60S ribosomal protein L7-like 1 OS=Homo sapiens OX=9606 GN=RPL7L1 PE=1 SV=2 - [RL7L_HUMAN]	2.29	0.0549	1	15.48	0.2706	6	0	0.0314	1	Yes	1.72	0.0706	2	3.76	0.0706	2	#N/A	#N/A	#N/A	Yes	#N/A
RBM12B	Q8IXT5	RNA-binding protein 12B OS=Homo sapiens OX=9606 GN=RBM12B PE=1 SV=2 - [RB12B_HUMAN]	#N/A	#N/A	#N/A	4.72	0.019	2	2.35	0.01	1		#N/A	#N/A	#N/A	#N/A	#N/A	#N/A	#N/A	#N/A	#N/A	Yes	#N/A
S100A8	P05109	Protein S100-A8 OS=Homo sapiens OX=9606 GN=S100A8 PE=1 SV=1 - [S10A8_HUMAN]	#N/A	#N/A	#N/A	2.59	0.1183	1	#N/A	#N/A	#N/A	Yes	#N/A	#N/A	#N/A	0	0.1183	1	#N/A	#N/A	#N/A		#N/A
WBP11	Q9Y2W2	WW domain-binding protein 11 OS=Homo sapiens OX=9606 GN=WBP11 PE=1 SV=1 - [WBP11_HUMAN]	#N/A	#N/A	#N/A	0	0.0187	1	#N/A	#N/A	#N/A		#N/A	#N/A	#N/A	#N/A	#N/A	#N/A	#N/A	#N/A	#N/A		#N/A
SENP1	Q9P0U3	Sentrin-specific protease 1 OS=Homo sapiens OX=9606 GN=SENP1 PE=1 SV=2 - [SENP1_HUMAN]	#N/A	#N/A	#N/A	2.56	0.0186	1	#N/A	#N/A	#N/A		#N/A	#N/A	#N/A	#N/A	#N/A	#N/A	#N/A	#N/A	#N/A		7.06
SNRPE	P62304	Small nuclear ribonucleoprotein E OS=Homo sapiens OX=9606 GN=SNRPE PE=1 SV=1 - [RUXE_HUMAN]	#N/A	#N/A	#N/A	2.99	0.1196	1	#N/A	#N/A	#N/A	Yes	#N/A	#N/A	#N/A	#N/A	#N/A	#N/A	#N/A	#N/A	#N/A	Yes	#N/A
BRD7	Q9NPI1	Bromodomain-containing protein 7 OS=Homo sapiens OX=9606 GN=BRD7 PE=1 SV=1 - [BRD7_HUMAN]	#N/A	#N/A	#N/A	0	0.0184	1	#N/A	#N/A	#N/A		#N/A	#N/A	#N/A	#N/A	#N/A	#N/A	#N/A	#N/A	#N/A		#N/A
SEC23A	Q15436	Protein transport protein Sec23A OS=Homo sapiens OX=9606 GN=SEC23A PE=1 SV=2 - [SC23A_HUMAN]	#N/A	#N/A	#N/A	2.32	0.0183	1	#N/A	#N/A	#N/A		2	0.0144	1	#N/A	#N/A	#N/A	1.8	0.0144	1	Yes	#N/A
CCT3	P49368	T-complex protein 1 subunit gamma OS=Homo sapiens OX=9606 GN=CCT3 PE=1 SV=4 - [TCPG_HUMAN]	#N/A	#N/A	#N/A	0	0.0183	1	#N/A	#N/A	#N/A	Yes	2.67	0.0349	2	#N/A	#N/A	#N/A	#N/A	#N/A	#N/A	Yes	#N/A
PML	P29590	Protein PML OS=Homo sapiens OX=9606 GN=PML PE=1 SV=3 - [PML_HUMAN]	#N/A	#N/A	#N/A	2.11	0.0181	1	#N/A	#N/A	#N/A		#N/A	#N/A	#N/A	#N/A	#N/A	#N/A	#N/A	#N/A	#N/A	Yes	#N/A
ZNF281	Q9Y2X9	Zinc finger protein 281 OS=Homo sapiens OX=9606 GN=ZNF281 PE=1 SV=1 - [ZN281_HUMAN]	#N/A	#N/A	#N/A	1.95	0.0179	1	#N/A	#N/A	#N/A		#N/A	#N/A	#N/A	#N/A	#N/A	#N/A	#N/A	#N/A	#N/A		#N/A
ATP6V0A1	Q93050	V-type proton ATPase 116 kDa subunit a isoform 1 OS=Homo sapiens OX=9606 GN=ATP6V0A1 PE=1 SV=3 - [VPP1_HUMAN]	#N/A	#N/A	#N/A	0	0.0179	1	#N/A	#N/A	#N/A		#N/A	#N/A	#N/A	#N/A	#N/A	#N/A	#N/A	#N/A	#N/A		#N/A
ZNF48	Q96MX3	Zinc finger protein 48 OS=Homo sapiens OX=9606 GN=ZNF48 PE=1 SV=2 - [ZNF48_HUMAN]	#N/A	#N/A	#N/A	0	0.0178	1	#N/A	#N/A	#N/A		#N/A	#N/A	#N/A	#N/A	#N/A	#N/A	#N/A	#N/A	#N/A		#N/A
MRPS18B	Q9Y676	28S ribosomal protein S18b, mitochondrial OS=Homo sapiens OX=9606 GN=MRPS18B PE=1 SV=1 - [RT18B_HUMAN]	#N/A	#N/A	#N/A	1.94	0.0388	1	#N/A	#N/A	#N/A	Yes	#N/A	#N/A	#N/A	#N/A	#N/A	#N/A	#N/A	#N/A	#N/A	Yes	#N/A
HSD17B4	P51659	Peroxisomal multifunctional enzyme type 2 OS=Homo sapiens OX=9606 GN=HSD17B4 PE=1 SV=3 - [DHB4_HUMAN]	#N/A	#N/A	#N/A	3.15	0.0177	1	#N/A	#N/A	#N/A	Yes	#N/A	#N/A	#N/A	#N/A	#N/A	#N/A	#N/A	#N/A	#N/A		#N/A
WIZ	O95785	Protein Wiz OS=Homo sapiens OX=9606 GN=WIZ PE=1 SV=2 - [WIZ_HUMAN]	#N/A	#N/A	#N/A	0	0.0176	2	#N/A	#N/A	#N/A		#N/A	#N/A	#N/A	#N/A	#N/A	#N/A	#N/A	#N/A	#N/A		#N/A
YARS	P54577	Tyrosine--tRNA ligase, cytoplasmic OS=Homo sapiens OX=9606 GN=YARS PE=1 SV=4 - [SYYC_HUMAN]	#N/A	#N/A	#N/A	2.19	0.017	1	#N/A	#N/A	#N/A		#N/A	#N/A	#N/A	#N/A	#N/A	#N/A	#N/A	#N/A	#N/A		#N/A
CCT7	Q99832	T-complex protein 1 subunit eta OS=Homo sapiens OX=9606 GN=CCT7 PE=1 SV=2 - [TCPH_HUMAN]	#N/A	#N/A	#N/A	2.47	0.0258	1	#N/A	#N/A	#N/A	Yes	#N/A	#N/A	#N/A	#N/A	#N/A	#N/A	#N/A	#N/A	#N/A	Yes	#N/A
PSMD2	Q13200	26S proteasome non-ATPase regulatory subunit 2 OS=Homo sapiens OX=9606 GN=PSMD2 PE=1 SV=3 - [PSMD2_HUMAN]	#N/A	#N/A	#N/A	2.63	0.0165	1	#N/A	#N/A	#N/A		#N/A	#N/A	#N/A	#N/A	#N/A	#N/A	#N/A	#N/A	#N/A		#N/A
DNMT3B	Q9UBC3	DNA (cytosine-5)-methyltransferase 3B OS=Homo sapiens OX=9606 GN=DNMT3B PE=1 SV=1 - [DNM3B_HUMAN]	#N/A	#N/A	#N/A	2.43	0.0164	1	#N/A	#N/A	#N/A		#N/A	#N/A	#N/A	#N/A	#N/A	#N/A	#N/A	#N/A	#N/A		#N/A
ZNF865	P0CJ78	Zinc finger protein 865 OS=Homo sapiens OX=9606 GN=ZNF865 PE=1 SV=1 - [ZN865_HUMAN]	#N/A	#N/A	#N/A	2.32	0.0161	1	#N/A	#N/A	#N/A		#N/A	#N/A	#N/A	#N/A	#N/A	#N/A	#N/A	#N/A	#N/A		#N/A
GPI	P06744	Glucose-6-phosphate isomerase OS=Homo sapiens OX=9606 GN=GPI PE=1 SV=4 - [G6PI_HUMAN]	#N/A	#N/A	#N/A	0	0.0161	1	#N/A	#N/A	#N/A		#N/A	#N/A	#N/A	#N/A	#N/A	#N/A	#N/A	#N/A	#N/A		#N/A
ZNF512B	Q96KM6	Zinc finger protein 512B OS=Homo sapiens OX=9606 GN=ZNF512B PE=1 SV=1 - [Z512B_HUMAN]	#N/A	#N/A	#N/A	0	0.0157	1	#N/A	#N/A	#N/A		#N/A	#N/A	#N/A	#N/A	#N/A	#N/A	#N/A	#N/A	#N/A		#N/A
RRBP1	Q9P2E9	Ribosome-binding protein 1 OS=Homo sapiens OX=9606 GN=RRBP1 PE=1 SV=5 - [RRBP1_HUMAN]	#N/A	#N/A	#N/A	6.12	0.0156	1	#N/A	#N/A	#N/A		#N/A	#N/A	#N/A	#N/A	#N/A	#N/A	#N/A	#N/A	#N/A		#N/A
IMPDH2	P12268	Inosine-5'-monophosphate dehydrogenase 2 OS=Homo sapiens OX=9606 GN=IMPDH2 PE=1 SV=2 - [IMDH2_HUMAN]	#N/A	#N/A	#N/A	1.61	0.0156	1	#N/A	#N/A	#N/A		#N/A	#N/A	#N/A	1.76	0.0214	1	#N/A	#N/A	#N/A	Yes	#N/A
ABCF1	Q8NE71	ATP-binding cassette sub-family F member 1 OS=Homo sapiens OX=9606 GN=ABCF1 PE=1 SV=2 - [ABCF1_HUMAN]	#N/A	#N/A	#N/A	2.38	0.0154	1	#N/A	#N/A	#N/A		#N/A	#N/A	#N/A	#N/A	#N/A	#N/A	#N/A	#N/A	#N/A		6.59
RARS	P54136	Arginine--tRNA ligase, cytoplasmic OS=Homo sapiens OX=9606 GN=RARS PE=1 SV=2 - [SYRC_HUMAN]	#N/A	#N/A	#N/A	1.84	0.0152	1	#N/A	#N/A	#N/A		#N/A	#N/A	#N/A	#N/A	#N/A	#N/A	#N/A	#N/A	#N/A	Yes	#N/A
NOM1	Q5C9Z4	Nucleolar MIF4G domain-containing protein 1 OS=Homo sapiens OX=9606 GN=NOM1 PE=1 SV=1 - [NOM1_HUMAN]	#N/A	#N/A	#N/A	1.99	0.0151	1	#N/A	#N/A	#N/A		#N/A	#N/A	#N/A	#N/A	#N/A	#N/A	#N/A	#N/A	#N/A		2.49
UHRF1	Q96T88	E3 ubiquitin-protein ligase UHRF1 OS=Homo sapiens OX=9606 GN=UHRF1 PE=1 SV=1 - [UHRF1_HUMAN]	#N/A	#N/A	#N/A	2.8	0.0151	1	2.92	0.0151	1		#N/A	#N/A	#N/A	#N/A	#N/A	#N/A	#N/A	#N/A	#N/A	Yes	#N/A
RBM5	P52756	RNA-binding protein 5 OS=Homo sapiens OX=9606 GN=RBM5 PE=1 SV=2 - [RBM5_HUMAN]	#N/A	#N/A	#N/A	2.53	0.0147	1	#N/A	#N/A	#N/A		#N/A	#N/A	#N/A	#N/A	#N/A	#N/A	#N/A	#N/A	#N/A	Yes	#N/A
DIEXF	Q68CQ4	Digestive organ expansion factor homolog OS=Homo sapiens OX=9606 GN=DIEXF PE=1 SV=2 - [DIEXF_HUMAN]	#N/A	#N/A	#N/A	2.16	0.0146	1	#N/A	#N/A	#N/A		#N/A	#N/A	#N/A	#N/A	#N/A	#N/A	#N/A	#N/A	#N/A		#N/A
RPA1	P27694	Replication protein A 70 kDa DNA-binding subunit OS=Homo sapiens OX=9606 GN=RPA1 PE=1 SV=2 - [RFA1_HUMAN]	#N/A	#N/A	#N/A	0	0.0146	1	#N/A	#N/A	#N/A		#N/A	#N/A	#N/A	#N/A	#N/A	#N/A	#N/A	#N/A	#N/A	Yes	#N/A
RBM15B	Q8NDT2	Putative RNA-binding protein 15B OS=Homo sapiens OX=9606 GN=RBM15B PE=1 SV=3 - [RB15B_HUMAN]	#N/A	#N/A	#N/A	0	0.0146	1	#N/A	#N/A	#N/A		#N/A	#N/A	#N/A	#N/A	#N/A	#N/A	#N/A	#N/A	#N/A		#N/A
LCP1	P13796	Plastin-2 OS=Homo sapiens OX=9606 GN=LCP1 PE=1 SV=6 - [PLSL_HUMAN]	#N/A	#N/A	#N/A	1.61	0.0144	1	#N/A	#N/A	#N/A		#N/A	#N/A	#N/A	#N/A	#N/A	#N/A	#N/A	#N/A	#N/A		#N/A
ABCD3	P28288	ATP-binding cassette sub-family D member 3 OS=Homo sapiens OX=9606 GN=ABCD3 PE=1 SV=1 - [ABCD3_HUMAN]	#N/A	#N/A	#N/A	0	0.0137	1	#N/A	#N/A	#N/A		#N/A	#N/A	#N/A	#N/A	#N/A	#N/A	#N/A	#N/A	#N/A		#N/A
SMARCC1	Q92922	SWI/SNF complex subunit SMARCC1 OS=Homo sapiens OX=9606 GN=SMARCC1 PE=1 SV=3 - [SMRC1_HUMAN]	#N/A	#N/A	#N/A	3.13	0.0136	1	#N/A	#N/A	#N/A		#N/A	#N/A	#N/A	#N/A	#N/A	#N/A	#N/A	#N/A	#N/A		#N/A
BMP1	P13497	Bone morphogenetic protein 1 OS=Homo sapiens OX=9606 GN=BMP1 PE=1 SV=2 - [BMP1_HUMAN]	#N/A	#N/A	#N/A	0	0.0132	1	#N/A	#N/A	#N/A		#N/A	#N/A	#N/A	#N/A	#N/A	#N/A	#N/A	#N/A	#N/A		#N/A
BPTF	Q12830	Nucleosome-remodeling factor subunit BPTF OS=Homo sapiens OX=9606 GN=BPTF PE=1 SV=3 - [BPTF_HUMAN]	#N/A	#N/A	#N/A	2.47	0.0131	2	#N/A	#N/A	#N/A		#N/A	#N/A	#N/A	#N/A	#N/A	#N/A	#N/A	#N/A	#N/A	Yes	#N/A
CLINT1	Q14677	Clathrin interactor 1 OS=Homo sapiens OX=9606 GN=CLINT1 PE=1 SV=1 - [EPN4_HUMAN]	#N/A	#N/A	#N/A	0	0.0208	1	#N/A	#N/A	#N/A	Yes	#N/A	#N/A	#N/A	#N/A	#N/A	#N/A	#N/A	#N/A	#N/A	Yes	#N/A
BAZ1A	Q9NRL2	Bromodomain adjacent to zinc finger domain protein 1A OS=Homo sapiens OX=9606 GN=BAZ1A PE=1 SV=2 - [BAZ1A_HUMAN]	#N/A	#N/A	#N/A	2.47	0.0129	1	#N/A	#N/A	#N/A		#N/A	#N/A	#N/A	#N/A	#N/A	#N/A	#N/A	#N/A	#N/A		#N/A
PDS5A	Q29RF7	Sister chromatid cohesion protein PDS5 homolog A OS=Homo sapiens OX=9606 GN=PDS5A PE=1 SV=1 - [PDS5A_HUMAN]	#N/A	#N/A	#N/A	0	0.0127	1	#N/A	#N/A	#N/A		#N/A	#N/A	#N/A	#N/A	#N/A	#N/A	#N/A	#N/A	#N/A		#N/A
PRMT5	O14744	Protein arginine N-methyltransferase 5 OS=Homo sapiens OX=9606 GN=PRMT5 PE=1 SV=4 - [ANM5_HUMAN]	#N/A	#N/A	#N/A	0	0.0126	1	#N/A	#N/A	#N/A		#N/A	#N/A	#N/A	#N/A	#N/A	#N/A	#N/A	#N/A	#N/A		0.81
MTREX	P42285	Exosome RNA helicase MTR4 OS=Homo sapiens OX=9606 GN=MTREX PE=1 SV=3 - [MTREX_HUMAN]	#N/A	#N/A	#N/A	2.3	0.0125	1	#N/A	#N/A	#N/A		#N/A	#N/A	#N/A	#N/A	#N/A	#N/A	#N/A	#N/A	#N/A	Yes	#N/A
KIF20A	O95235	Kinesin-like protein KIF20A OS=Homo sapiens OX=9606 GN=KIF20A PE=1 SV=1 - [KI20A_HUMAN]	#N/A	#N/A	#N/A	0	0.0124	1	#N/A	#N/A	#N/A		#N/A	#N/A	#N/A	#N/A	#N/A	#N/A	#N/A	#N/A	#N/A	Yes	#N/A
CTNND1	O60716	Catenin delta-1 OS=Homo sapiens OX=9606 GN=CTNND1 PE=1 SV=1 - [CTND1_HUMAN]	#N/A	#N/A	#N/A	1.87	0.0124	1	#N/A	#N/A	#N/A		#N/A	#N/A	#N/A	#N/A	#N/A	#N/A	#N/A	#N/A	#N/A	Yes	#N/A
KMT2A	Q03164	Histone-lysine N-methyltransferase 2A OS=Homo sapiens OX=9606 GN=KMT2A PE=1 SV=5 - [KMT2A_HUMAN]	#N/A	#N/A	#N/A	9.01	0.0123	3	#N/A	#N/A	#N/A		#N/A	#N/A	#N/A	#N/A	#N/A	#N/A	#N/A	#N/A	#N/A	Yes	#N/A
MARS	P56192	Methionine--tRNA ligase, cytoplasmic OS=Homo sapiens OX=9606 GN=MARS PE=1 SV=2 - [SYMC_HUMAN]	#N/A	#N/A	#N/A	2.3	0.0122	1	#N/A	#N/A	#N/A		#N/A	#N/A	#N/A	#N/A	#N/A	#N/A	#N/A	#N/A	#N/A		#N/A
MCM6	Q14566	DNA replication licensing factor MCM6 OS=Homo sapiens OX=9606 GN=MCM6 PE=1 SV=1 - [MCM6_HUMAN]	#N/A	#N/A	#N/A	0	0.0122	1	#N/A	#N/A	#N/A		#N/A	#N/A	#N/A	#N/A	#N/A	#N/A	#N/A	#N/A	#N/A		#N/A
DMAP1	Q9NPF5	DNA methyltransferase 1-associated protein 1 OS=Homo sapiens OX=9606 GN=DMAP1 PE=1 SV=1 - [DMAP1_HUMAN]	#N/A	#N/A	#N/A	2.69	0.0707	1	#N/A	#N/A	#N/A	Yes	#N/A	#N/A	#N/A	#N/A	#N/A	#N/A	#N/A	#N/A	#N/A		#N/A
ZMYND8	Q9ULU4	Protein kinase C-binding protein 1 OS=Homo sapiens OX=9606 GN=ZMYND8 PE=1 SV=2 - [PKCB1_HUMAN]	#N/A	#N/A	#N/A	2.83	0.0118	1	#N/A	#N/A	#N/A		#N/A	#N/A	#N/A	#N/A	#N/A	#N/A	#N/A	#N/A	#N/A		7.65
HSPE1	P61604	10 kDa heat shock protein, mitochondrial OS=Homo sapiens OX=9606 GN=HSPE1 PE=1 SV=2 - [CH10_HUMAN]	#N/A	#N/A	#N/A	3.15	0.1373	1	1.7	0.098	1	Yes	1.69	0.098	1	#N/A	#N/A	#N/A	#N/A	#N/A	#N/A	Yes	#N/A
U2SURP	O15042	U2 snRNP-associated SURP motif-containing protein OS=Homo sapiens OX=9606 GN=U2SURP PE=1 SV=2 - [SR140_HUMAN]	#N/A	#N/A	#N/A	2.25	0.0117	1	#N/A	#N/A	#N/A	Yes	0	0.0311	1	#N/A	#N/A	#N/A	#N/A	#N/A	#N/A	Yes	#N/A
SCAF1	Q9H7N4	Splicing factor, arginine/serine-rich 19 OS=Homo sapiens OX=9606 GN=SCAF1 PE=1 SV=3 - [SFR19_HUMAN]	#N/A	#N/A	#N/A	3.05	0.0114	1	#N/A	#N/A	#N/A		#N/A	#N/A	#N/A	2.37	0.0099	1	#N/A	#N/A	#N/A	Yes	#N/A
SART3	Q15020	Squamous cell carcinoma antigen recognized by T-cells 3 OS=Homo sapiens OX=9606 GN=SART3 PE=1 SV=1 - [SART3_HUMAN]	#N/A	#N/A	#N/A	0	0.0114	1	#N/A	#N/A	#N/A		#N/A	#N/A	#N/A	#N/A	#N/A	#N/A	#N/A	#N/A	#N/A		#N/A
CUL4A	Q13619	Cullin-4A OS=Homo sapiens OX=9606 GN=CUL4A PE=1 SV=3 - [CUL4A_HUMAN]	#N/A	#N/A	#N/A	4.16	0.0264	1	#N/A	#N/A	#N/A	Yes	#N/A	#N/A	#N/A	#N/A	#N/A	#N/A	#N/A	#N/A	#N/A		#N/A
SYNE2	Q8WXH0	Nesprin-2 OS=Homo sapiens OX=9606 GN=SYNE2 PE=1 SV=3 - [SYNE2_HUMAN]	#N/A	#N/A	#N/A	11.67	0.0113	5	#N/A	#N/A	#N/A	Yes	#N/A	#N/A	#N/A	#N/A	#N/A	#N/A	#N/A	#N/A	#N/A		#N/A
PHLDB1	Q86UU1	Pleckstrin homology-like domain family B member 1 OS=Homo sapiens OX=9606 GN=PHLDB1 PE=1 SV=1 - [PHLB1_HUMAN]	#N/A	#N/A	#N/A	1.95	0.0109	1	#N/A	#N/A	#N/A		#N/A	#N/A	#N/A	#N/A	#N/A	#N/A	#N/A	#N/A	#N/A		8.4
CCDC71	Q8IV32	Coiled-coil domain-containing protein 71 OS=Homo sapiens OX=9606 GN=CCDC71 PE=1 SV=3 - [CCD71_HUMAN]	#N/A	#N/A	#N/A	1.81	0.0321	1	#N/A	#N/A	#N/A	Yes	#N/A	#N/A	#N/A	#N/A	#N/A	#N/A	#N/A	#N/A	#N/A		#N/A
CHD1	O14646	Chromodomain-helicase-DNA-binding protein 1 OS=Homo sapiens OX=9606 GN=CHD1 PE=1 SV=2 - [CHD1_HUMAN]	#N/A	#N/A	#N/A	3.77	0.0105	1	1.72	0.0105	1		#N/A	#N/A	#N/A	#N/A	#N/A	#N/A	#N/A	#N/A	#N/A	Yes	6.88
ISY1	Q9ULR0	Pre-mRNA-splicing factor ISY1 homolog OS=Homo sapiens OX=9606 GN=ISY1 PE=1 SV=3 - [ISY1_HUMAN]	#N/A	#N/A	#N/A	3.78	0.0491	1	#N/A	#N/A	#N/A	Yes	#N/A	#N/A	#N/A	#N/A	#N/A	#N/A	#N/A	#N/A	#N/A	Yes	#N/A
DHX37	Q8IY37	Probable ATP-dependent RNA helicase DHX37 OS=Homo sapiens OX=9606 GN=DHX37 PE=1 SV=1 - [DHX37_HUMAN]	#N/A	#N/A	#N/A	1.73	0.0104	1	#N/A	#N/A	#N/A		#N/A	#N/A	#N/A	#N/A	#N/A	#N/A	#N/A	#N/A	#N/A		#N/A
PPA2	Q9H2U2	Inorganic pyrophosphatase 2, mitochondrial OS=Homo sapiens OX=9606 GN=PPA2 PE=1 SV=2 - [IPYR2_HUMAN]	#N/A	#N/A	#N/A	0	0.0389	1	#N/A	#N/A	#N/A	Yes	#N/A	#N/A	#N/A	#N/A	#N/A	#N/A	#N/A	#N/A	#N/A	Yes	#N/A
ARMC9	Q7Z3E5	LisH domain-containing protein ARMC9 OS=Homo sapiens OX=9606 GN=ARMC9 PE=1 SV=3 - [ARMC9_HUMAN]	#N/A	#N/A	#N/A	0	0.0098	1	#N/A	#N/A	#N/A		#N/A	#N/A	#N/A	#N/A	#N/A	#N/A	#N/A	#N/A	#N/A		#N/A
KPNA3	O00505	Importin subunit alpha-4 OS=Homo sapiens OX=9606 GN=KPNA3 PE=1 SV=2 - [IMA4_HUMAN]	#N/A	#N/A	#N/A	1.64	0.0173	1	#N/A	#N/A	#N/A	Yes	#N/A	#N/A	#N/A	#N/A	#N/A	#N/A	#N/A	#N/A	#N/A		#N/A
CRNKL1	Q9BZJ0	Crooked neck-like protein 1 OS=Homo sapiens OX=9606 GN=CRNKL1 PE=1 SV=4 - [CRNL1_HUMAN]	#N/A	#N/A	#N/A	1.85	0.0094	1	#N/A	#N/A	#N/A	Yes	#N/A	#N/A	#N/A	#N/A	#N/A	#N/A	#N/A	#N/A	#N/A	Yes	#N/A
KDM1A	O60341	Lysine-specific histone demethylase 1A OS=Homo sapiens OX=9606 GN=KDM1A PE=1 SV=2 - [KDM1A_HUMAN]	#N/A	#N/A	#N/A	3.18	0.0176	1	#N/A	#N/A	#N/A	Yes	#N/A	#N/A	#N/A	#N/A	#N/A	#N/A	#N/A	#N/A	#N/A		#N/A
MFAP1	P55081	Microfibrillar-associated protein 1 OS=Homo sapiens OX=9606 GN=MFAP1 PE=1 SV=2 - [MFAP1_HUMAN]	#N/A	#N/A	#N/A	5.96	0.0569	1	#N/A	#N/A	#N/A	Yes	#N/A	#N/A	#N/A	#N/A	#N/A	#N/A	#N/A	#N/A	#N/A	Yes	#N/A
TTLL4	Q14679	Tubulin polyglutamylase TTLL4 OS=Homo sapiens OX=9606 GN=TTLL4 PE=1 SV=2 - [TTLL4_HUMAN]	#N/A	#N/A	#N/A	1.72	0.0092	1	5.5	0.0259	2		#N/A	#N/A	#N/A	#N/A	#N/A	#N/A	#N/A	#N/A	#N/A		3.66
ZNF644	Q9H582	Zinc finger protein 644 OS=Homo sapiens OX=9606 GN=ZNF644 PE=1 SV=2 - [ZN644_HUMAN]	#N/A	#N/A	#N/A	2.67	0.009	1	2.14	0.009	1		#N/A	#N/A	#N/A	#N/A	#N/A	#N/A	#N/A	#N/A	#N/A		#N/A
TNPO2	O14787	Transportin-2 OS=Homo sapiens OX=9606 GN=TNPO2 PE=1 SV=3 - [TNPO2_HUMAN]	#N/A	#N/A	#N/A	0	0.0089	1	#N/A	#N/A	#N/A		#N/A	#N/A	#N/A	#N/A	#N/A	#N/A	#N/A	#N/A	#N/A		#N/A
KHSRP	Q92945	Far upstream element-binding protein 2 OS=Homo sapiens OX=9606 GN=KHSRP PE=1 SV=4 - [FUBP2_HUMAN]	#N/A	#N/A	#N/A	2.56	0.0183	1	#N/A	#N/A	#N/A	Yes	4.12	0.0366	2	#N/A	#N/A	#N/A	#N/A	#N/A	#N/A	Yes	#N/A
SCAF11	Q99590	Protein SCAF11 OS=Homo sapiens OX=9606 GN=SCAF11 PE=1 SV=2 - [SCAFB_HUMAN]	#N/A	#N/A	#N/A	2.2	0.0089	1	#N/A	#N/A	#N/A		#N/A	#N/A	#N/A	#N/A	#N/A	#N/A	#N/A	#N/A	#N/A		#N/A
AQR	O60306	RNA helicase aquarius OS=Homo sapiens OX=9606 GN=AQR PE=1 SV=4 - [AQR_HUMAN]	#N/A	#N/A	#N/A	2.6	0.0088	1	#N/A	#N/A	#N/A		#N/A	#N/A	#N/A	#N/A	#N/A	#N/A	#N/A	#N/A	#N/A	Yes	#N/A
NIPBL	Q6KC79	Nipped-B-like protein OS=Homo sapiens OX=9606 GN=NIPBL PE=1 SV=2 - [NIPBL_HUMAN]	#N/A	#N/A	#N/A	2.86	0.0086	2	#N/A	#N/A	#N/A		#N/A	#N/A	#N/A	#N/A	#N/A	#N/A	#N/A	#N/A	#N/A	Yes	#N/A
PRDM15	P57071	PR domain zinc finger protein 15 OS=Homo sapiens OX=9606 GN=PRDM15 PE=1 SV=4 - [PRD15_HUMAN]	#N/A	#N/A	#N/A	1.79	0.0086	1	#N/A	#N/A	#N/A		#N/A	#N/A	#N/A	#N/A	#N/A	#N/A	#N/A	#N/A	#N/A		5.92
LGALS7	P47929	Galectin-7 OS=Homo sapiens OX=9606 GN=LGALS7 PE=1 SV=2 - [LEG7_HUMAN]	#N/A	#N/A	#N/A	2.46	0.0809	1	#N/A	#N/A	#N/A	Yes	7.69	0.2426	3	3.04	0.0809	1	#N/A	#N/A	#N/A	Yes	#N/A
USP42	Q9H9J4	Ubiquitin carboxyl-terminal hydrolase 42 OS=Homo sapiens OX=9606 GN=USP42 PE=1 SV=3 - [UBP42_HUMAN]	#N/A	#N/A	#N/A	3.24	0.0083	1	#N/A	#N/A	#N/A		2.16	0.0083	1	2.68	0.0083	1	#N/A	#N/A	#N/A		#N/A
H2BC11	P06899	Histone H2B type 1-J OS=Homo sapiens OX=9606 GN=HIST1H2BJ PE=1 SV=3 - [H2B1J_HUMAN]	#N/A	#N/A	#N/A	322.65	0.381	1	250.98	0.2698	2	Yes	34.4	0.3492	1	6.86	0.3492	1	1.75	0.2302	1		#N/A
PHC1	P78364	Polyhomeotic-like protein 1 OS=Homo sapiens OX=9606 GN=PHC1 PE=1 SV=3 - [PHC1_HUMAN]	#N/A	#N/A	#N/A	1.73	0.008	1	#N/A	#N/A	#N/A		#N/A	#N/A	#N/A	#N/A	#N/A	#N/A	#N/A	#N/A	#N/A		#N/A
MYO5C	Q9NQX4	Unconventional myosin-Vc OS=Homo sapiens OX=9606 GN=MYO5C PE=1 SV=2 - [MYO5C_HUMAN]	#N/A	#N/A	#N/A	2.92	0.008	1	#N/A	#N/A	#N/A		#N/A	#N/A	#N/A	#N/A	#N/A	#N/A	#N/A	#N/A	#N/A		#N/A
GART	P22102	Trifunctional purine biosynthetic protein adenosine-3 OS=Homo sapiens OX=9606 GN=GART PE=1 SV=1 - [PUR2_HUMAN]	#N/A	#N/A	#N/A	0	0.0079	1	#N/A	#N/A	#N/A		#N/A	#N/A	#N/A	#N/A	#N/A	#N/A	#N/A	#N/A	#N/A		#N/A
LONRF1	Q17RB8	LON peptidase N-terminal domain and RING finger protein 1 OS=Homo sapiens OX=9606 GN=LONRF1 PE=1 SV=2 - [LONF1_HUMAN]	#N/A	#N/A	#N/A	0	0.0078	1	#N/A	#N/A	#N/A		#N/A	#N/A	#N/A	#N/A	#N/A	#N/A	#N/A	#N/A	#N/A		#N/A
STK36	Q9NRP7	Serine/threonine-protein kinase 36 OS=Homo sapiens OX=9606 GN=STK36 PE=1 SV=2 - [STK36_HUMAN]	#N/A	#N/A	#N/A	1.87	0.0076	1	#N/A	#N/A	#N/A		#N/A	#N/A	#N/A	#N/A	#N/A	#N/A	#N/A	#N/A	#N/A		#N/A
BRWD1	Q9NSI6	Bromodomain and WD repeat-containing protein 1 OS=Homo sapiens OX=9606 GN=BRWD1 PE=1 SV=4 - [BRWD1_HUMAN]	#N/A	#N/A	#N/A	0	0.0073	1	#N/A	#N/A	#N/A		#N/A	#N/A	#N/A	#N/A	#N/A	#N/A	#N/A	#N/A	#N/A		#N/A
ZNF638	Q14966	Zinc finger protein 638 OS=Homo sapiens OX=9606 GN=ZNF638 PE=1 SV=2 - [ZN638_HUMAN]	#N/A	#N/A	#N/A	2.2	0.0071	1	0	0.0056	1		#N/A	#N/A	#N/A	#N/A	#N/A	#N/A	#N/A	#N/A	#N/A		#N/A
SMARCA4	P51532	Transcription activator BRG1 OS=Homo sapiens OX=9606 GN=SMARCA4 PE=1 SV=2 - [SMCA4_HUMAN]	#N/A	#N/A	#N/A	3.04	0.0067	1	#N/A	#N/A	#N/A		#N/A	#N/A	#N/A	#N/A	#N/A	#N/A	#N/A	#N/A	#N/A		#N/A
RAI1	Q7Z5J4	Retinoic acid-induced protein 1 OS=Homo sapiens OX=9606 GN=RAI1 PE=1 SV=2 - [RAI1_HUMAN]	#N/A	#N/A	#N/A	1.63	0.0063	1	#N/A	#N/A	#N/A		#N/A	#N/A	#N/A	#N/A	#N/A	#N/A	#N/A	#N/A	#N/A		#N/A
HIVEP1	P15822	Zinc finger protein 40 OS=Homo sapiens OX=9606 GN=HIVEP1 PE=1 SV=3 - [ZEP1_HUMAN]	#N/A	#N/A	#N/A	0	0.0059	1	#N/A	#N/A	#N/A		#N/A	#N/A	#N/A	#N/A	#N/A	#N/A	#N/A	#N/A	#N/A		#N/A
IGKC	P01834	Immunoglobulin kappa constant OS=Homo sapiens OX=9606 GN=IGKC PE=1 SV=2 - [IGKC_HUMAN]	#N/A	#N/A	#N/A	0	0.1869	1	2.29	0.1869	1	Yes	#N/A	#N/A	#N/A	#N/A	#N/A	#N/A	#N/A	#N/A	#N/A		#N/A
HMG20A	Q9NP66	High mobility group protein 20A OS=Homo sapiens OX=9606 GN=HMG20A PE=1 SV=1 - [HM20A_HUMAN]	#N/A	#N/A	#N/A	3.21	0.0346	1	#N/A	#N/A	#N/A	Yes	#N/A	#N/A	#N/A	#N/A	#N/A	#N/A	#N/A	#N/A	#N/A	Yes	#N/A
HNRNPCL1	O60812	Heterogeneous nuclear ribonucleoprotein C-like 1 OS=Homo sapiens OX=9606 GN=HNRNPCL1 PE=1 SV=1 - [HNRC1_HUMAN]	#N/A	#N/A	#N/A	37.61	0.2355	1	#N/A	#N/A	#N/A	Yes	#N/A	#N/A	#N/A	#N/A	#N/A	#N/A	#N/A	#N/A	#N/A		#N/A
ZNF292	O60281	Zinc finger protein 292 OS=Homo sapiens OX=9606 GN=ZNF292 PE=1 SV=3 - [ZN292_HUMAN]	#N/A	#N/A	#N/A	2.05	0.0059	1	#N/A	#N/A	#N/A		#N/A	#N/A	#N/A	#N/A	#N/A	#N/A	#N/A	#N/A	#N/A		#N/A
BRPF1	P55201	Peregrin OS=Homo sapiens OX=9606 GN=BRPF1 PE=1 SV=2 - [BRPF1_HUMAN]	#N/A	#N/A	#N/A	1.64	0.0058	1	#N/A	#N/A	#N/A		#N/A	#N/A	#N/A	#N/A	#N/A	#N/A	#N/A	#N/A	#N/A	Yes	#N/A
CNP	P09543	2',3'-cyclic-nucleotide 3'-phosphodiesterase OS=Homo sapiens OX=9606 GN=CNP PE=1 SV=2 - [CN37_HUMAN]	#N/A	#N/A	#N/A	2.22	0.0333	1	#N/A	#N/A	#N/A	Yes	#N/A	#N/A	#N/A	#N/A	#N/A	#N/A	#N/A	#N/A	#N/A	Yes	#N/A
ATP5F1D	P30049	ATP synthase subunit delta, mitochondrial OS=Homo sapiens OX=9606 GN=ATP5F1D PE=1 SV=2 - [ATPD_HUMAN]	#N/A	#N/A	#N/A	3.5	0.0833	1	2.95	0.0833	1	Yes	#N/A	#N/A	#N/A	#N/A	#N/A	#N/A	#N/A	#N/A	#N/A	Yes	#N/A
ZMYM4	Q5VZL5	Zinc finger MYM-type protein 4 OS=Homo sapiens OX=9606 GN=ZMYM4 PE=1 SV=1 - [ZMYM4_HUMAN]	#N/A	#N/A	#N/A	1.74	0.0052	1	#N/A	#N/A	#N/A		#N/A	#N/A	#N/A	#N/A	#N/A	#N/A	#N/A	#N/A	#N/A		#N/A
SPEN	Q96T58	Msx2-interacting protein OS=Homo sapiens OX=9606 GN=SPEN PE=1 SV=1 - [MINT_HUMAN]	#N/A	#N/A	#N/A	1.8	0.0038	1	#N/A	#N/A	#N/A		#N/A	#N/A	#N/A	#N/A	#N/A	#N/A	#N/A	#N/A	#N/A	Yes	#N/A
SI	P14410	Sucrase-isomaltase, intestinal OS=Homo sapiens OX=9606 GN=SI PE=1 SV=6 - [SUIS_HUMAN]	#N/A	#N/A	#N/A	0	0.0038	1	#N/A	#N/A	#N/A		1.67	0.0038	1	#N/A	#N/A	#N/A	#N/A	#N/A	#N/A		#N/A
DYNC1H1	Q14204	Cytoplasmic dynein 1 heavy chain 1 OS=Homo sapiens OX=9606 GN=DYNC1H1 PE=1 SV=5 - [DYHC1_HUMAN]	#N/A	#N/A	#N/A	0	0.0024	1	#N/A	#N/A	#N/A		#N/A	#N/A	#N/A	1.87	0.0022	1	#N/A	#N/A	#N/A		#N/A
MDN1	Q9NU22	Midasin OS=Homo sapiens OX=9606 GN=MDN1 PE=1 SV=2 - [MDN1_HUMAN]	#N/A	#N/A	#N/A	3.35	0.0023	1	#N/A	#N/A	#N/A		#N/A	#N/A	#N/A	#N/A	#N/A	#N/A	#N/A	#N/A	#N/A	Yes	#N/A
SACS	Q9NZJ4	Sacsin OS=Homo sapiens OX=9606 GN=SACS PE=1 SV=2 - [SACS_HUMAN]	#N/A	#N/A	#N/A	0	0.002	1	#N/A	#N/A	#N/A		#N/A	#N/A	#N/A	#N/A	#N/A	#N/A	#N/A	#N/A	#N/A		#N/A
TUBB2A	Q13885	Tubulin beta-2A chain OS=Homo sapiens OX=9606 GN=TUBB2A PE=1 SV=1 - [TBB2A_HUMAN]	#N/A	#N/A	#N/A	213.21	0.5416	1	331.98	0.4719	3		34.58	0.2629	1	#N/A	#N/A	#N/A	21.26	0.1933	1	Yes	8.38
TUBA1A	Q71U36	Tubulin alpha-1A chain OS=Homo sapiens OX=9606 GN=TUBA1A PE=1 SV=1 - [TBA1A_HUMAN]	#N/A	#N/A	#N/A	118.91	0.4568	1	194.1	0.4568	1		#N/A	#N/A	#N/A	#N/A	#N/A	#N/A	#N/A	#N/A	#N/A		#N/A
DHX9	Q08211	ATP-dependent RNA helicase A OS=Homo sapiens OX=9606 GN=DHX9 PE=1 SV=4 - [DHX9_HUMAN]	#N/A	#N/A	#N/A	108.47	0.2449	23	48.85	0.1866	16	Yes	5.33	0.0205	2	2.19	0.0126	1	#N/A	#N/A	#N/A	Yes	#N/A
H2AFY	O75367	Core histone macro-H2A.1 OS=Homo sapiens OX=9606 GN=H2AFY PE=1 SV=4 - [H2AY_HUMAN]	#N/A	#N/A	#N/A	98.76	0.3871	8	47.2	0.328	6	Yes	6.64	0.1102	3	#N/A	#N/A	#N/A	2.3	0.0242	1	Yes	#N/A
CSTA	P01040	Cystatin-A OS=Homo sapiens OX=9606 GN=CSTA PE=1 SV=1 - [CYTA_HUMAN]	#N/A	#N/A	#N/A	2.54	0.1837	1	5.36	0.3061	2		7.37	0.449	3	7.53	0.3061	2	4.75	0.3061	2		#N/A
HIST2H2AB	Q8IUE6	Histone H2A type 2-B OS=Homo sapiens OX=9606 GN=HIST2H2AB PE=1 SV=3 - [H2A2B_HUMAN]	#N/A	#N/A	#N/A	#N/A	#N/A	#N/A	41.06	0.3	2		4.44	0.2462	1	#N/A	#N/A	#N/A	#N/A	#N/A	#N/A		10.4
SMARCA5	O60264	SWI/SNF-related matrix-associated actin-dependent regulator of chromatin subfamily A member 5 OS=Homo sapiens OX=9606 GN=SMARCA5 PE=1 SV=1 - [SMCA5_HUMAN]	#N/A	#N/A	#N/A	74.88	0.2624	18	29.58	0.1797	13	Yes	3.19	0.0143	1	#N/A	#N/A	#N/A	#N/A	#N/A	#N/A	Yes	#N/A
NOP2	P46087	Probable 28S rRNA (cytosine(4447)-C(5))-methyltransferase OS=Homo sapiens OX=9606 GN=NOP2 PE=1 SV=2 - [NOP2_HUMAN]	#N/A	#N/A	#N/A	46.9	0.2044	13	23.74	0.165	9	Yes	1.71	0.0172	1	#N/A	#N/A	#N/A	#N/A	#N/A	#N/A	Yes	#N/A
S100A7	P31151	Protein S100-A7 OS=Homo sapiens OX=9606 GN=S100A7 PE=1 SV=4 - [S10A7_HUMAN]	#N/A	#N/A	#N/A	2.72	0.2178	2	2.97	0.2178	2		#N/A	#N/A	#N/A	1.92	0.1089	1	#N/A	#N/A	#N/A		5.71
EBNA1BP2	Q99848	Probable rRNA-processing protein EBP2 OS=Homo sapiens OX=9606 GN=EBNA1BP2 PE=1 SV=2 - [EBP2_HUMAN]	#N/A	#N/A	#N/A	21.31	0.268	6	12.43	0.2124	5	Yes	#N/A	#N/A	#N/A	#N/A	#N/A	#N/A	#N/A	#N/A	#N/A	Yes	#N/A
TOP2B	Q02880	DNA topoisomerase 2-beta OS=Homo sapiens OX=9606 GN=TOP2B PE=1 SV=3 - [TOP2B_HUMAN]	#N/A	#N/A	#N/A	103.63	0.2423	23	39.46	0.1193	8	Yes	#N/A	#N/A	#N/A	#N/A	#N/A	#N/A	#N/A	#N/A	#N/A	Yes	#N/A
SUPT16H	Q9Y5B9	FACT complex subunit SPT16 OS=Homo sapiens OX=9606 GN=SUPT16H PE=1 SV=1 - [SP16H_HUMAN]	#N/A	#N/A	#N/A	46.77	0.1671	14	18.88	0.0955	8	Yes	5.33	0.0334	2	#N/A	#N/A	#N/A	#N/A	#N/A	#N/A	Yes	#N/A
EIF4A3	P38919	Eukaryotic initiation factor 4A-III OS=Homo sapiens OX=9606 GN=EIF4A3 PE=1 SV=4 - [IF4A3_HUMAN]	#N/A	#N/A	#N/A	26.04	0.3552	10	14.61	0.2263	7	Yes	#N/A	#N/A	#N/A	#N/A	#N/A	#N/A	#N/A	#N/A	#N/A	Yes	#N/A
DDX21	Q9NR30	Nucleolar RNA helicase 2 OS=Homo sapiens OX=9606 GN=DDX21 PE=1 SV=5 - [DDX21_HUMAN]	#N/A	#N/A	#N/A	46.57	0.2337	13	14.86	0.0932	6	Yes	17.48	0.1418	9	8.11	0.0562	4	2.24	0.014	1	Yes	#N/A
PDCD11	Q14690	Protein RRP5 homolog OS=Homo sapiens OX=9606 GN=PDCD11 PE=1 SV=3 - [RRP5_HUMAN]	#N/A	#N/A	#N/A	65.95	0.1545	21	11.55	0.0401	6	Yes	#N/A	#N/A	#N/A	#N/A	#N/A	#N/A	#N/A	#N/A	#N/A	Yes	#N/A
SSRP1	Q08945	FACT complex subunit SSRP1 OS=Homo sapiens OX=9606 GN=SSRP1 PE=1 SV=1 - [SSRP1_HUMAN]	#N/A	#N/A	#N/A	15.94	0.1058	6	15.65	0.0987	6	Yes	#N/A	#N/A	#N/A	#N/A	#N/A	#N/A	#N/A	#N/A	#N/A	Yes	#N/A
HEATR1	Q9H583	HEAT repeat-containing protein 1 OS=Homo sapiens OX=9606 GN=HEATR1 PE=1 SV=3 - [HEAT1_HUMAN]	#N/A	#N/A	#N/A	61.04	0.1385	25	11.98	0.0336	6	Yes	#N/A	#N/A	#N/A	#N/A	#N/A	#N/A	#N/A	#N/A	#N/A	Yes	#N/A
SF3A1	Q15459	Splicing factor 3A subunit 1 OS=Homo sapiens OX=9606 GN=SF3A1 PE=1 SV=1 - [SF3A1_HUMAN]	#N/A	#N/A	#N/A	22.22	0.1652	8	6.52	0.1299	6	Yes	#N/A	#N/A	#N/A	#N/A	#N/A	#N/A	#N/A	#N/A	#N/A	Yes	#N/A
SERPINB12	Q96P63	Serpin B12 OS=Homo sapiens OX=9606 GN=SERPINB12 PE=1 SV=1 - [SPB12_HUMAN]	#N/A	#N/A	#N/A	#N/A	#N/A	#N/A	12.91	0.1704	4		5.64	0.0765	3	10.49	0.1062	4	2.13	0.0395	1		#N/A
SRP14	P37108	Signal recognition particle 14 kDa protein OS=Homo sapiens OX=9606 GN=SRP14 PE=1 SV=2 - [SRP14_HUMAN]	#N/A	#N/A	#N/A	#N/A	#N/A	#N/A	4.11	0.1691	2		#N/A	#N/A	#N/A	#N/A	#N/A	#N/A	#N/A	#N/A	#N/A		#N/A
TOP2A	P11388	DNA topoisomerase 2-alpha OS=Homo sapiens OX=9606 GN=TOP2A PE=1 SV=3 - [TOP2A_HUMAN]	#N/A	#N/A	#N/A	102.99	0.2201	20	52.01	0.1502	12	Yes	1.89	0.017	2	#N/A	#N/A	#N/A	#N/A	#N/A	#N/A	Yes	#N/A
HNRNPA1	P09651	Heterogeneous nuclear ribonucleoprotein A1 OS=Homo sapiens OX=9606 GN=HNRNPA1 PE=1 SV=5 - [ROA1_HUMAN]	#N/A	#N/A	#N/A	37.72	0.3199	7	12.2	0.1747	5	Yes	#N/A	#N/A	#N/A	#N/A	#N/A	#N/A	#N/A	#N/A	#N/A	Yes	#N/A
PHIP	Q8WWQ0	PH-interacting protein OS=Homo sapiens OX=9606 GN=PHIP PE=1 SV=2 - [PHIP_HUMAN]	#N/A	#N/A	#N/A	33.84	0.1181	15	14.01	0.0384	5	Yes	#N/A	#N/A	#N/A	#N/A	#N/A	#N/A	#N/A	#N/A	#N/A	Yes	#N/A
PRPF8	Q6P2Q9	Pre-mRNA-processing-splicing factor 8 OS=Homo sapiens OX=9606 GN=PRPF8 PE=1 SV=2 - [PRP8_HUMAN]	#N/A	#N/A	#N/A	80.26	0.1953	31	9.99	0.0236	5	Yes	0	0.0039	1	#N/A	#N/A	#N/A	#N/A	#N/A	#N/A	Yes	#N/A
SMC1A	Q14683	Structural maintenance of chromosomes protein 1A OS=Homo sapiens OX=9606 GN=SMC1A PE=1 SV=2 - [SMC1A_HUMAN]	#N/A	#N/A	#N/A	40.96	0.1703	18	12.29	0.0406	5	Yes	#N/A	#N/A	#N/A	#N/A	#N/A	#N/A	#N/A	#N/A	#N/A	Yes	#N/A
SF3B1	O75533	Splicing factor 3B subunit 1 OS=Homo sapiens OX=9606 GN=SF3B1 PE=1 SV=3 - [SF3B1_HUMAN]	#N/A	#N/A	#N/A	47.23	0.181	18	11.98	0.0475	5	Yes	#N/A	#N/A	#N/A	#N/A	#N/A	#N/A	#N/A	#N/A	#N/A	Yes	#N/A
RSF1	Q96T23	Remodeling and spacing factor 1 OS=Homo sapiens OX=9606 GN=RSF1 PE=1 SV=2 - [RSF1_HUMAN]	#N/A	#N/A	#N/A	48.09	0.1839	17	15.72	0.0458	5	Yes	#N/A	#N/A	#N/A	#N/A	#N/A	#N/A	#N/A	#N/A	#N/A	Yes	#N/A
TCEAL4	Q96EI5	Transcription elongation factor A protein-like 4 OS=Homo sapiens OX=9606 GN=TCEAL4 PE=1 SV=2 - [TCAL4_HUMAN]	#N/A	#N/A	#N/A	0	0.0977	1	1.93	0.1395	2		#N/A	#N/A	#N/A	#N/A	#N/A	#N/A	1.9	0.0419	1		#N/A
CENPV	Q7Z7K6	Centromere protein V OS=Homo sapiens OX=9606 GN=CENPV PE=1 SV=1 - [CENPV_HUMAN]	#N/A	#N/A	#N/A	31.57	0.3455	5	20.29	0.3709	5	Yes	#N/A	#N/A	#N/A	#N/A	#N/A	#N/A	#N/A	#N/A	#N/A	Yes	#N/A
ILF3	Q12906	Interleukin enhancer-binding factor 3 OS=Homo sapiens OX=9606 GN=ILF3 PE=1 SV=3 - [ILF3_HUMAN]	#N/A	#N/A	#N/A	32.8	0.2002	13	13.61	0.0649	5	Yes	#N/A	#N/A	#N/A	#N/A	#N/A	#N/A	#N/A	#N/A	#N/A	Yes	#N/A
MZT1	Q08AG7	Mitotic-spindle organizing protein 1 OS=Homo sapiens OX=9606 GN=MZT1 PE=1 SV=2 - [MZT1_HUMAN]	#N/A	#N/A	#N/A	#N/A	#N/A	#N/A	2.85	0.1341	1		#N/A	#N/A	#N/A	#N/A	#N/A	#N/A	#N/A	#N/A	#N/A		7.45
GRB2	P62993	Growth factor receptor-bound protein 2 OS=Homo sapiens OX=9606 GN=GRB2 PE=1 SV=1 - [GRB2_HUMAN]	#N/A	#N/A	#N/A	#N/A	#N/A	#N/A	0	0.1336	1		#N/A	#N/A	#N/A	#N/A	#N/A	#N/A	#N/A	#N/A	#N/A		#N/A
NUP88	Q99567	Nuclear pore complex protein Nup88 OS=Homo sapiens OX=9606 GN=NUP88 PE=1 SV=2 - [NUP88_HUMAN]	#N/A	#N/A	#N/A	18.17	0.1579	7	7.75	0.0972	4	Yes	#N/A	#N/A	#N/A	1.7	0.0148	1	#N/A	#N/A	#N/A	Yes	#N/A
NUP153	P49790	Nuclear pore complex protein Nup153 OS=Homo sapiens OX=9606 GN=NUP153 PE=1 SV=2 - [NU153_HUMAN]	#N/A	#N/A	#N/A	39.29	0.1546	14	7.47	0.0386	4	Yes	#N/A	#N/A	#N/A	#N/A	#N/A	#N/A	#N/A	#N/A	#N/A	Yes	#N/A
NOL11	Q9H8H0	Nucleolar protein 11 OS=Homo sapiens OX=9606 GN=NOL11 PE=1 SV=1 - [NOL11_HUMAN]	#N/A	#N/A	#N/A	35.98	0.2281	11	9.41	0.0682	4	Yes	#N/A	#N/A	#N/A	#N/A	#N/A	#N/A	#N/A	#N/A	#N/A	Yes	#N/A
ENO1	P06733	Alpha-enolase OS=Homo sapiens OX=9606 GN=ENO1 PE=1 SV=2 - [ENOA_HUMAN]	#N/A	#N/A	#N/A	16.82	0.1521	5	7.08	0.1037	4	Yes	15.53	0.2258	6	5.37	0.0576	2	#N/A	#N/A	#N/A	Yes	#N/A
CBX3	Q13185	Chromobox protein homolog 3 OS=Homo sapiens OX=9606 GN=CBX3 PE=1 SV=4 - [CBX3_HUMAN]	#N/A	#N/A	#N/A	50.22	0.235	4	32.13	0.235	4	Yes	4.29	0.1639	2	#N/A	#N/A	#N/A	#N/A	#N/A	#N/A	Yes	#N/A
WDR12	Q9GZL7	Ribosome biogenesis protein WDR12 OS=Homo sapiens OX=9606 GN=WDR12 PE=1 SV=2 - [WDR12_HUMAN]	#N/A	#N/A	#N/A	20.12	0.3026	8	7.95	0.1868	4	Yes	0	0.0496	1	#N/A	#N/A	#N/A	#N/A	#N/A	#N/A	Yes	#N/A
H2AFY2	Q9P0M6	Core histone macro-H2A.2 OS=Homo sapiens OX=9606 GN=H2AFY2 PE=1 SV=3 - [H2AW_HUMAN]	#N/A	#N/A	#N/A	94.2	0.4113	10	25.27	0.2688	4	Yes	#N/A	#N/A	#N/A	#N/A	#N/A	#N/A	#N/A	#N/A	#N/A	Yes	#N/A
POGZ	Q7Z3K3	Pogo transposable element with ZNF domain OS=Homo sapiens OX=9606 GN=POGZ PE=1 SV=2 - [POGZ_HUMAN]	#N/A	#N/A	#N/A	36.94	0.1333	13	9.49	0.0426	4	Yes	#N/A	#N/A	#N/A	#N/A	#N/A	#N/A	#N/A	#N/A	#N/A	Yes	#N/A
SAFB	Q15424	Scaffold attachment factor B1 OS=Homo sapiens OX=9606 GN=SAFB PE=1 SV=4 - [SAFB1_HUMAN]	#N/A	#N/A	#N/A	15.93	0.0896	3	11.28	0.0754	4	Yes	#N/A	#N/A	#N/A	#N/A	#N/A	#N/A	#N/A	#N/A	#N/A	Yes	#N/A
POLR2A	P24928	DNA-directed RNA polymerase II subunit RPB1 OS=Homo sapiens OX=9606 GN=POLR2A PE=1 SV=2 - [RPB1_HUMAN]	#N/A	#N/A	#N/A	48.77	0.1	13	9.39	0.0264	4	Yes	#N/A	#N/A	#N/A	#N/A	#N/A	#N/A	#N/A	#N/A	#N/A	Yes	#N/A
DNTTIP2	Q5QJE6	Deoxynucleotidyltransferase terminal-interacting protein 2 OS=Homo sapiens OX=9606 GN=DNTTIP2 PE=1 SV=2 - [TDIF2_HUMAN]	#N/A	#N/A	#N/A	38.01	0.2143	11	12	0.0688	4	Yes	#N/A	#N/A	#N/A	#N/A	#N/A	#N/A	#N/A	#N/A	#N/A	Yes	#N/A
TBL3	Q12788	Transducin beta-like protein 3 OS=Homo sapiens OX=9606 GN=TBL3 PE=1 SV=2 - [TBL3_HUMAN]	#N/A	#N/A	#N/A	37.15	0.2054	10	11.04	0.0817	4	Yes	#N/A	#N/A	#N/A	#N/A	#N/A	#N/A	#N/A	#N/A	#N/A	Yes	#N/A
UTP14A	Q9BVJ6	U3 small nucleolar RNA-associated protein 14 homolog A OS=Homo sapiens OX=9606 GN=UTP14A PE=1 SV=1 - [UT14A_HUMAN]	#N/A	#N/A	#N/A	35.29	0.2957	16	8.58	0.07	4	Yes	#N/A	#N/A	#N/A	#N/A	#N/A	#N/A	#N/A	#N/A	#N/A	Yes	#N/A
ACIN1	Q9UKV3	Apoptotic chromatin condensation inducer in the nucleus OS=Homo sapiens OX=9606 GN=ACIN1 PE=1 SV=2 - [ACINU_HUMAN]	#N/A	#N/A	#N/A	17.84	0.0925	8	2.14	0.0611	4	Yes	#N/A	#N/A	#N/A	#N/A	#N/A	#N/A	#N/A	#N/A	#N/A	Yes	#N/A
HNRNPH3	P31942	Heterogeneous nuclear ribonucleoprotein H3 OS=Homo sapiens OX=9606 GN=HNRNPH3 PE=1 SV=2 - [HNRH3_HUMAN]	#N/A	#N/A	#N/A	49.8	0.289	7	11.24	0.1416	4	Yes	1.78	0.0607	2	0	0.0607	2	#N/A	#N/A	#N/A	Yes	#N/A
NVL	O15381	Nuclear valosin-containing protein-like OS=Homo sapiens OX=9606 GN=NVL PE=1 SV=1 - [NVL_HUMAN]	#N/A	#N/A	#N/A	24.57	0.1612	10	5.58	0.0479	3	Yes	#N/A	#N/A	#N/A	#N/A	#N/A	#N/A	#N/A	#N/A	#N/A	Yes	#N/A
RANBP2	P49792	E3 SUMO-protein ligase RanBP2 OS=Homo sapiens OX=9606 GN=RANBP2 PE=1 SV=2 - [RBP2_HUMAN]	#N/A	#N/A	#N/A	52.99	0.0934	19	4.05	0.0109	3	Yes	#N/A	#N/A	#N/A	#N/A	#N/A	#N/A	#N/A	#N/A	#N/A	Yes	#N/A
MAGOH	P61326	Protein mago nashi homolog OS=Homo sapiens OX=9606 GN=MAGOH PE=1 SV=1 - [MGN_HUMAN]	#N/A	#N/A	#N/A	10.85	0.2808	3	7.6	0.2808	3	Yes	#N/A	#N/A	#N/A	#N/A	#N/A	#N/A	#N/A	#N/A	#N/A	Yes	#N/A
CBX1	P83916	Chromobox protein homolog 1 OS=Homo sapiens OX=9606 GN=CBX1 PE=1 SV=1 - [CBX1_HUMAN]	#N/A	#N/A	#N/A	42.58	0.2757	3	27.22	0.2378	3	Yes	#N/A	#N/A	#N/A	#N/A	#N/A	#N/A	#N/A	#N/A	#N/A	Yes	#N/A
CBX5	P45973	Chromobox protein homolog 5 OS=Homo sapiens OX=9606 GN=CBX5 PE=1 SV=1 - [CBX5_HUMAN]	#N/A	#N/A	#N/A	15.49	0.2461	5	7.3	0.2042	3	Yes	1.81	0.0576	1	#N/A	#N/A	#N/A	#N/A	#N/A	#N/A	Yes	#N/A
KRT8	P05787	Keratin, type II cytoskeletal 8 OS=Homo sapiens OX=9606 GN=KRT8 PE=1 SV=7 - [K2C8_HUMAN]	#N/A	#N/A	#N/A	#N/A	#N/A	#N/A	52.89	0.1118	2		#N/A	#N/A	#N/A	#N/A	#N/A	#N/A	#N/A	#N/A	#N/A	Yes	#N/A
POLR2B	P30876	DNA-directed RNA polymerase II subunit RPB2 OS=Homo sapiens OX=9606 GN=POLR2B PE=1 SV=1 - [RPB2_HUMAN]	#N/A	#N/A	#N/A	22.98	0.0954	8	7.48	0.0503	3	Yes	#N/A	#N/A	#N/A	#N/A	#N/A	#N/A	#N/A	#N/A	#N/A	Yes	#N/A
RSL1D1	O76021	Ribosomal L1 domain-containing protein 1 OS=Homo sapiens OX=9606 GN=RSL1D1 PE=1 SV=3 - [RL1D1_HUMAN]	#N/A	#N/A	#N/A	23.55	0.1633	7	9.15	0.0755	3	Yes	#N/A	#N/A	#N/A	#N/A	#N/A	#N/A	#N/A	#N/A	#N/A	Yes	#N/A
RBMX	P38159	RNA-binding motif protein, X chromosome OS=Homo sapiens OX=9606 GN=RBMX PE=1 SV=3 - [RBMX_HUMAN]	#N/A	#N/A	#N/A	32.86	0.11	2	10.74	0.0895	3	Yes	#N/A	#N/A	#N/A	4.86	0.1023	3	#N/A	#N/A	#N/A	Yes	#N/A
RPL6	Q02878	60S ribosomal protein L6 OS=Homo sapiens OX=9606 GN=RPL6 PE=1 SV=3 - [RL6_HUMAN]	#N/A	#N/A	#N/A	31.83	0.3681	10	2.84	0.1007	3	Yes	1.63	0.0972	3	0	0.066	2	0	0.0313	1	Yes	#N/A
GSK3B	P49841	Glycogen synthase kinase-3 beta OS=Homo sapiens OX=9606 GN=GSK3B PE=1 SV=2 - [GSK3B_HUMAN]	#N/A	#N/A	#N/A	0	0.0571	1	2.69	0.1095	2		#N/A	#N/A	#N/A	#N/A	#N/A	#N/A	#N/A	#N/A	#N/A		4.86
RPF2	Q9H7B2	Ribosome production factor 2 homolog OS=Homo sapiens OX=9606 GN=RPF2 PE=1 SV=2 - [RPF2_HUMAN]	#N/A	#N/A	#N/A	9.87	0.1307	3	7.7	0.1242	3	Yes	#N/A	#N/A	#N/A	#N/A	#N/A	#N/A	#N/A	#N/A	#N/A	Yes	#N/A
ZNF280C	Q8ND82	Zinc finger protein 280C OS=Homo sapiens OX=9606 GN=ZNF280C PE=1 SV=1 - [Z280C_HUMAN]	#N/A	#N/A	#N/A	17.58	0.1357	5	8.38	0.0882	3	Yes	#N/A	#N/A	#N/A	#N/A	#N/A	#N/A	#N/A	#N/A	#N/A	Yes	#N/A
SRSF7	Q16629	Serine/arginine-rich splicing factor 7 OS=Homo sapiens OX=9606 GN=SRSF7 PE=1 SV=1 - [SRSF7_HUMAN]	#N/A	#N/A	#N/A	16.25	0.1765	3	4.4	0.1092	1	Yes	#N/A	#N/A	#N/A	#N/A	#N/A	#N/A	#N/A	#N/A	#N/A	Yes	#N/A
H3C1	P68431	Histone H3.1 OS=Homo sapiens OX=9606 GN=HIST1H3A PE=1 SV=2 - [H31_HUMAN]	#N/A	#N/A	#N/A	34.77	0.1985	3	13.89	0.1985	3	Yes	#N/A	#N/A	#N/A	0	0.0515	1	#N/A	#N/A	#N/A	Yes	#N/A
SF3B2	Q13435	Splicing factor 3B subunit 2 OS=Homo sapiens OX=9606 GN=SF3B2 PE=1 SV=2 - [SF3B2_HUMAN]	#N/A	#N/A	#N/A	21.82	0.1039	7	7.42	0.0391	3	Yes	#N/A	#N/A	#N/A	#N/A	#N/A	#N/A	#N/A	#N/A	#N/A	Yes	#N/A
GLRX	P35754	Glutaredoxin-1 OS=Homo sapiens OX=9606 GN=GLRX PE=1 SV=2 - [GLRX1_HUMAN]	#N/A	#N/A	#N/A	#N/A	#N/A	#N/A	2.41	0.1038	1		#N/A	#N/A	#N/A	#N/A	#N/A	#N/A	#N/A	#N/A	#N/A		#N/A
PFN2	P35080	Profilin-2 OS=Homo sapiens OX=9606 GN=PFN2 PE=1 SV=3 - [PROF2_HUMAN]	#N/A	#N/A	#N/A	#N/A	#N/A	#N/A	1.68	0.1	1		0	0.1	1	#N/A	#N/A	#N/A	#N/A	#N/A	#N/A	Yes	#N/A
DDX39B	Q13838	Spliceosome RNA helicase DDX39B OS=Homo sapiens OX=9606 GN=DDX39B PE=1 SV=1 - [DX39B_HUMAN]	#N/A	#N/A	#N/A	23.58	0.25	9	4.83	0.0958	3	Yes	#N/A	#N/A	#N/A	#N/A	#N/A	#N/A	#N/A	#N/A	#N/A	Yes	#N/A
HIST2H2AC	Q16777	Histone H2A type 2-C OS=Homo sapiens OX=9606 GN=HIST2H2AC PE=1 SV=4 - [H2A2C_HUMAN]	#N/A	#N/A	#N/A	#N/A	#N/A	#N/A	101.14	0.5814	3	Yes	#N/A	#N/A	#N/A	#N/A	#N/A	#N/A	#N/A	#N/A	#N/A	Yes	#N/A
SF3B3	Q15393	Splicing factor 3B subunit 3 OS=Homo sapiens OX=9606 GN=SF3B3 PE=1 SV=4 - [SF3B3_HUMAN]	#N/A	#N/A	#N/A	34.7	0.1479	11	22.07	0.097	9	Yes	#N/A	#N/A	#N/A	#N/A	#N/A	#N/A	#N/A	#N/A	#N/A	Yes	#N/A
HNRNPDL	O14979	Heterogeneous nuclear ribonucleoprotein D-like OS=Homo sapiens OX=9606 GN=HNRNPDL PE=1 SV=3 - [HNRDL_HUMAN]	#N/A	#N/A	#N/A	19	0.15	4	5.9	0.1024	3	Yes	#N/A	#N/A	#N/A	#N/A	#N/A	#N/A	#N/A	#N/A	#N/A	Yes	#N/A
RPL12	P30050	60S ribosomal protein L12 OS=Homo sapiens OX=9606 GN=RPL12 PE=1 SV=1 - [RL12_HUMAN]	#N/A	#N/A	#N/A	9.59	0.1879	2	2.89	0.097	1	Yes	2.11	0.0545	1	#N/A	#N/A	#N/A	#N/A	#N/A	#N/A	Yes	#N/A
ANXA2P2	A6NMY6	Putative annexin A2-like protein OS=Homo sapiens OX=9606 GN=ANXA2P2 PE=5 SV=2 - [AXA2L_HUMAN]	#N/A	#N/A	#N/A	#N/A	#N/A	#N/A	8.9	0.0944	3	Yes	#N/A	#N/A	#N/A	#N/A	#N/A	#N/A	2.61	0.0295	1		#N/A
FAM205C	A6NFA0	Protein FAM205C OS=Homo sapiens OX=9606 GN=FAM205C PE=3 SV=2 - [F205C_HUMAN]	#N/A	#N/A	#N/A	#N/A	#N/A	#N/A	0	0.0947	#N/A		#N/A	#N/A	#N/A	#N/A	#N/A	#N/A	#N/A	#N/A	#N/A		#N/A
NUP205	Q92621	Nuclear pore complex protein Nup205 OS=Homo sapiens OX=9606 GN=NUP205 PE=1 SV=3 - [NU205_HUMAN]	#N/A	#N/A	#N/A	41.5	0.1014	16	4.71	0.0119	16	Yes	#N/A	#N/A	#N/A	#N/A	#N/A	#N/A	#N/A	#N/A	#N/A	Yes	#N/A
MYL6	P60660	Myosin light polypeptide 6 OS=Homo sapiens OX=9606 GN=MYL6 PE=1 SV=2 - [MYL6_HUMAN]	#N/A	#N/A	#N/A	4.84	0.1457	2	2.47	0.0861	2		2.27	0.0861	1	0	0.0861	1	#N/A	#N/A	#N/A	Yes	#N/A
VDAC1	P21796	Voltage-dependent anion-selective channel protein 1 OS=Homo sapiens OX=9606 GN=VDAC1 PE=1 SV=2 - [VDAC1_HUMAN]	#N/A	#N/A	#N/A	9.27	0.2544	4	4.73	0.0848	4		2.51	0.0459	1	1.62	0.0459	1	#N/A	#N/A	#N/A	Yes	#N/A
SNU13	P55769	NHP2-like protein 1 OS=Homo sapiens OX=9606 GN=SNU13 PE=1 SV=3 - [NH2L1_HUMAN]	#N/A	#N/A	#N/A	3.76	0.2422	3	6.01	0.1797	3	Yes	2.74	0.0938	1	3.22	0.0938	1	#N/A	#N/A	#N/A	Yes	#N/A
UTP20	O75691	Small subunit processome component 20 homolog OS=Homo sapiens OX=9606 GN=UTP20 PE=1 SV=3 - [UTP20_HUMAN]	#N/A	#N/A	#N/A	24.85	0.0506	11	2.9	0.009	11	Yes	#N/A	#N/A	#N/A	#N/A	#N/A	#N/A	#N/A	#N/A	#N/A	Yes	#N/A
DKC1	O60832	H/ACA ribonucleoprotein complex subunit DKC1 OS=Homo sapiens OX=9606 GN=DKC1 PE=1 SV=3 - [DKC1_HUMAN]	#N/A	#N/A	#N/A	4.73	0.1109	4	0	0.0389	4	Yes	3.55	0.0409	2	0	0.0195	1	#N/A	#N/A	#N/A	Yes	#N/A
CCDC59	Q9P031	Thyroid transcription factor 1-associated protein 26 OS=Homo sapiens OX=9606 GN=CCDC59 PE=1 SV=2 - [TAP26_HUMAN]	#N/A	#N/A	#N/A	#N/A	#N/A	#N/A	2.74	0.083	#N/A		2.33	0.0456	1	2.06	0.0456	1	#N/A	#N/A	#N/A		#N/A
CDCA8	Q53HL2	Borealin OS=Homo sapiens OX=9606 GN=CDCA8 PE=1 SV=2 - [BOREA_HUMAN]	#N/A	#N/A	#N/A	21.48	0.325	6	4	0.0679	6	Yes	#N/A	#N/A	#N/A	#N/A	#N/A	#N/A	#N/A	#N/A	#N/A	Yes	#N/A
BRIX1	Q8TDN6	Ribosome biogenesis protein BRX1 homolog OS=Homo sapiens OX=9606 GN=BRIX1 PE=1 SV=2 - [BRX1_HUMAN]	#N/A	#N/A	#N/A	7.87	0.1246	4	3.36	0.0397	4	Yes	#N/A	#N/A	#N/A	#N/A	#N/A	#N/A	#N/A	#N/A	#N/A	Yes	#N/A
YWHAG	P61981	14-3-3 protein gamma OS=Homo sapiens OX=9606 GN=YWHAG PE=1 SV=2 - [1433G_HUMAN]	#N/A	#N/A	#N/A	#N/A	#N/A	#N/A	4.85	0.081	#N/A		6.7	0.1296	1	#N/A	#N/A	#N/A	#N/A	#N/A	#N/A		7.97
BYSL	Q13895	Bystin OS=Homo sapiens OX=9606 GN=BYSL PE=1 SV=3 - [BYST_HUMAN]	#N/A	#N/A	#N/A	13.05	0.135	5	2.49	0.0755	5	Yes	#N/A	#N/A	#N/A	#N/A	#N/A	#N/A	#N/A	#N/A	#N/A	Yes	#N/A
RALY	Q9UKM9	RNA-binding protein Raly OS=Homo sapiens OX=9606 GN=RALY PE=1 SV=1 - [RALY_HUMAN]	#N/A	#N/A	#N/A	15.49	0.2026	5	4.06	0.0686	5	Yes	#N/A	#N/A	#N/A	#N/A	#N/A	#N/A	#N/A	#N/A	#N/A	Yes	#N/A
PELP1	Q8IZL8	Proline-, glutamic acid- and leucine-rich protein 1 OS=Homo sapiens OX=9606 GN=PELP1 PE=1 SV=2 - [PELP1_HUMAN]	#N/A	#N/A	#N/A	5.61	0.0531	3	0	0.031	3	Yes	#N/A	#N/A	#N/A	#N/A	#N/A	#N/A	#N/A	#N/A	#N/A	Yes	#N/A
RRS1	Q15050	Ribosome biogenesis regulatory protein homolog OS=Homo sapiens OX=9606 GN=RRS1 PE=1 SV=2 - [RRS1_HUMAN]	#N/A	#N/A	#N/A	27.44	0.1671	4	8.09	0.0986	4	Yes	#N/A	#N/A	#N/A	#N/A	#N/A	#N/A	#N/A	#N/A	#N/A	Yes	#N/A
RCC2	Q9P258	Protein RCC2 OS=Homo sapiens OX=9606 GN=RCC2 PE=1 SV=2 - [RCC2_HUMAN]	#N/A	#N/A	#N/A	3.27	0.0287	1	4.45	0.0421	1	Yes	0	0.0326	1	#N/A	#N/A	#N/A	#N/A	#N/A	#N/A	Yes	#N/A
RBM8A	Q9Y5S9	RNA-binding protein 8A OS=Homo sapiens OX=9606 GN=RBM8A PE=1 SV=1 - [RBM8A_HUMAN]	#N/A	#N/A	#N/A	14.23	0.2184	3	6.34	0.1552	3	Yes	1.76	0.046	1	0	0.046	1	#N/A	#N/A	#N/A	Yes	#N/A
RBM28	Q9NW13	RNA-binding protein 28 OS=Homo sapiens OX=9606 GN=RBM28 PE=1 SV=3 - [RBM28_HUMAN]	#N/A	#N/A	#N/A	19.16	0.0935	6	5.23	0.0329	6	Yes	#N/A	#N/A	#N/A	#N/A	#N/A	#N/A	#N/A	#N/A	#N/A	Yes	#N/A
RCL1	Q9Y2P8	RNA 3'-terminal phosphate cyclase-like protein OS=Homo sapiens OX=9606 GN=RCL1 PE=1 SV=3 - [RCL1_HUMAN]	#N/A	#N/A	#N/A	11.41	0.1153	4	4.45	0.0724	4	Yes	#N/A	#N/A	#N/A	#N/A	#N/A	#N/A	#N/A	#N/A	#N/A	Yes	#N/A
XRCC6	P12956	X-ray repair cross-complementing protein 6 OS=Homo sapiens OX=9606 GN=XRCC6 PE=1 SV=2 - [XRCC6_HUMAN]	#N/A	#N/A	#N/A	17.76	0.197	8	5.38	0.0591	8	Yes	1.75	0.0411	2	#N/A	#N/A	#N/A	#N/A	#N/A	#N/A	Yes	#N/A
WDR36	Q8NI36	WD repeat-containing protein 36 OS=Homo sapiens OX=9606 GN=WDR36 PE=1 SV=1 - [WDR36_HUMAN]	#N/A	#N/A	#N/A	22.76	0.142	9	2.63	0.0221	9	Yes	#N/A	#N/A	#N/A	#N/A	#N/A	#N/A	#N/A	#N/A	#N/A	Yes	#N/A
ARHGDIA	P52565	Rho GDP-dissociation inhibitor 1 OS=Homo sapiens OX=9606 GN=ARHGDIA PE=1 SV=3 - [GDIR1_HUMAN]	#N/A	#N/A	#N/A	2.51	0.0735	1	1.64	0.0735	1		2.02	0.0735	1	#N/A	#N/A	#N/A	#N/A	#N/A	#N/A	Yes	#N/A
PABPN1	Q86U42	Polyadenylate-binding protein 2 OS=Homo sapiens OX=9606 GN=PABPN1 PE=1 SV=3 - [PABP2_HUMAN]	#N/A	#N/A	#N/A	13.01	0.2157	3	5.12	0.0686	3	Yes	#N/A	#N/A	#N/A	#N/A	#N/A	#N/A	#N/A	#N/A	#N/A	Yes	#N/A
SRSF10	O75494	Serine/arginine-rich splicing factor 10 OS=Homo sapiens OX=9606 GN=SRSF10 PE=1 SV=1 - [SRS10_HUMAN]	#N/A	#N/A	#N/A	11.54	0.145	3	3.18	0.084	3	Yes	#N/A	#N/A	#N/A	#N/A	#N/A	#N/A	#N/A	#N/A	#N/A	Yes	#N/A
SNRPB	P14678	Small nuclear ribonucleoprotein-associated proteins B and B' OS=Homo sapiens OX=9606 GN=SNRPB PE=1 SV=2 - [RSMB_HUMAN]	#N/A	#N/A	#N/A	4.22	0.0625	2	4.45	0.0917	2	Yes	#N/A	#N/A	#N/A	1.78	0.0292	1	1.71	0.0292	1	Yes	#N/A
SUGP2	Q8IX01	SURP and G-patch domain-containing protein 2 OS=Homo sapiens OX=9606 GN=SUGP2 PE=1 SV=2 - [SUGP2_HUMAN]	#N/A	#N/A	#N/A	13.96	0.0628	5	5	0.0259	5	Yes	#N/A	#N/A	#N/A	#N/A	#N/A	#N/A	#N/A	#N/A	#N/A	Yes	#N/A
NAP1L1	P55209	Nucleosome assembly protein 1-like 1 OS=Homo sapiens OX=9606 GN=NAP1L1 PE=1 SV=1 - [NP1L1_HUMAN]	#N/A	#N/A	#N/A	6.65	0.0972	3	2.57	0.0716	3	Yes	2.1	0.0435	1	5.05	0.0895	2	#N/A	#N/A	#N/A		#N/A
SF3A3	Q12874	Splicing factor 3A subunit 3 OS=Homo sapiens OX=9606 GN=SF3A3 PE=1 SV=1 - [SF3A3_HUMAN]	#N/A	#N/A	#N/A	12.5	0.1417	4	2.79	0.0659	4	Yes	#N/A	#N/A	#N/A	#N/A	#N/A	#N/A	#N/A	#N/A	#N/A	Yes	#N/A
SMARCA1	P28370	Probable global transcription activator SNF2L1 OS=Homo sapiens OX=9606 GN=SMARCA1 PE=1 SV=2 - [SMCA1_HUMAN]	#N/A	#N/A	#N/A	30.61	0.1395	6	11.17	0.0427	6	Yes	#N/A	#N/A	#N/A	#N/A	#N/A	#N/A	#N/A	#N/A	#N/A	Yes	#N/A
CTSD	P07339	Cathepsin D OS=Homo sapiens OX=9606 GN=CTSD PE=1 SV=1 - [CATD_HUMAN]	#N/A	#N/A	#N/A	#N/A	#N/A	#N/A	5.15	0.0704	#N/A		4.19	0.0194	1	7.9	0.1044	4	#N/A	#N/A	#N/A	Yes	#N/A
SNRPA1	P09661	U2 small nuclear ribonucleoprotein A' OS=Homo sapiens OX=9606 GN=SNRPA1 PE=1 SV=2 - [RU2A_HUMAN]	#N/A	#N/A	#N/A	16.24	0.251	5	4.61	0.0824	5	Yes	#N/A	#N/A	#N/A	#N/A	#N/A	#N/A	#N/A	#N/A	#N/A	Yes	#N/A
UTP3	Q9NQZ2	Something about silencing protein 10 OS=Homo sapiens OX=9606 GN=UTP3 PE=1 SV=1 - [SAS10_HUMAN]	#N/A	#N/A	#N/A	15.48	0.1628	6	1.69	0.0647	6	Yes	0	0.0209	1	0	0.0209	1	#N/A	#N/A	#N/A	Yes	6.62
INCENP	Q9NQS7	Inner centromere protein OS=Homo sapiens OX=9606 GN=INCENP PE=1 SV=3 - [INCE_HUMAN]	#N/A	#N/A	#N/A	25	0.1155	7	10.88	0.0664	7	Yes	#N/A	#N/A	#N/A	#N/A	#N/A	#N/A	#N/A	#N/A	#N/A	Yes	#N/A
UTP18	Q9Y5J1	U3 small nucleolar RNA-associated protein 18 homolog OS=Homo sapiens OX=9606 GN=UTP18 PE=1 SV=3 - [UTP18_HUMAN]	#N/A	#N/A	#N/A	11.48	0.1043	4	5.83	0.0522	4	Yes	#N/A	#N/A	#N/A	#N/A	#N/A	#N/A	#N/A	#N/A	#N/A	Yes	#N/A
UTP15	Q8TED0	U3 small nucleolar RNA-associated protein 15 homolog OS=Homo sapiens OX=9606 GN=UTP15 PE=1 SV=3 - [UTP15_HUMAN]	#N/A	#N/A	#N/A	21.32	0.222	7	5.2	0.0405	7	Yes	#N/A	#N/A	#N/A	#N/A	#N/A	#N/A	#N/A	#N/A	#N/A	Yes	#N/A
MYL12A	P19105	Myosin regulatory light chain 12A OS=Homo sapiens OX=9606 GN=MYL12A PE=1 SV=2 - [ML12A_HUMAN]	#N/A	#N/A	#N/A	5.18	0.1228	2	2.87	0.0643	2		2.69	0.0643	1	2.09	0.0643	1	#N/A	#N/A	#N/A		#N/A
CHTOP	Q9Y3Y2	Chromatin target of PRMT1 protein OS=Homo sapiens OX=9606 GN=CHTOP PE=1 SV=2 - [CHTOP_HUMAN]	#N/A	#N/A	#N/A	8.68	0.1452	2	2.3	0.1169	2	Yes	4.81	0.0524	1	0	0.0524	1	#N/A	#N/A	#N/A	Yes	#N/A
B9D1	Q9UPM9	B9 domain-containing protein 1 OS=Homo sapiens OX=9606 GN=B9D1 PE=1 SV=1 - [B9D1_HUMAN]	#N/A	#N/A	#N/A	#N/A	#N/A	#N/A	0	0.0637	#N/A		#N/A	#N/A	#N/A	#N/A	#N/A	#N/A	#N/A	#N/A	#N/A		#N/A
PPAN	Q9NQ55	Suppressor of SWI4 1 homolog OS=Homo sapiens OX=9606 GN=PPAN PE=2 SV=1 - [SSF1_HUMAN]	#N/A	#N/A	#N/A	22.51	0.1818	5	5.59	0.0634	5	Yes	#N/A	#N/A	#N/A	#N/A	#N/A	#N/A	#N/A	#N/A	#N/A	Yes	#N/A
CUL4B	Q13620	Cullin-4B OS=Homo sapiens OX=9606 GN=CUL4B PE=1 SV=4 - [CUL4B_HUMAN]	#N/A	#N/A	#N/A	8.35	0.0734	4	2.22	0.0394	4	Yes	#N/A	#N/A	#N/A	#N/A	#N/A	#N/A	#N/A	#N/A	#N/A	Yes	#N/A
DHX30	Q7L2E3	ATP-dependent RNA helicase DHX30 OS=Homo sapiens OX=9606 GN=DHX30 PE=1 SV=1 - [DHX30_HUMAN]	#N/A	#N/A	#N/A	20.27	0.0771	7	4.51	0.0184	7	Yes	#N/A	#N/A	#N/A	#N/A	#N/A	#N/A	#N/A	#N/A	#N/A	Yes	#N/A
KRT12	Q99456	Keratin, type I cytoskeletal 12 OS=Homo sapiens OX=9606 GN=KRT12 PE=1 SV=1 - [K1C12_HUMAN]	#N/A	#N/A	#N/A	0	0.0587	1	2.18	0.0607	1		#N/A	#N/A	#N/A	#N/A	#N/A	#N/A	#N/A	#N/A	#N/A		#N/A
DNAJC9	Q8WXX5	DnaJ homolog subfamily C member 9 OS=Homo sapiens OX=9606 GN=DNAJC9 PE=1 SV=1 - [DNJC9_HUMAN]	#N/A	#N/A	#N/A	9.93	0.1615	4	6.14	0.0885	4	Yes	#N/A	#N/A	#N/A	#N/A	#N/A	#N/A	#N/A	#N/A	#N/A		#N/A
RPL10A	P62906	60S ribosomal protein L10a OS=Homo sapiens OX=9606 GN=RPL10A PE=1 SV=2 - [RL10A_HUMAN]	#N/A	#N/A	#N/A	6.78	0.1613	3	2.53	0.0599	3	Yes	1.71	0.0369	1	#N/A	#N/A	#N/A	#N/A	#N/A	#N/A	Yes	#N/A
RPL27	P61353	60S ribosomal protein L27 OS=Homo sapiens OX=9606 GN=RPL27 PE=1 SV=2 - [RL27_HUMAN]	#N/A	#N/A	#N/A	7.36	0.2941	3	2.21	0.0588	3	Yes	1.86	0.0662	1	2.15	0.0662	1	#N/A	#N/A	#N/A	Yes	#N/A
NCS1	P62166	Neuronal calcium sensor 1 OS=Homo sapiens OX=9606 GN=NCS1 PE=1 SV=2 - [NCS1_HUMAN]	#N/A	#N/A	#N/A	#N/A	#N/A	#N/A	1.77	0.0579	#N/A		#N/A	#N/A	#N/A	#N/A	#N/A	#N/A	#N/A	#N/A	#N/A		#N/A
HNRNPL	P14866	Heterogeneous nuclear ribonucleoprotein L OS=Homo sapiens OX=9606 GN=HNRNPL PE=1 SV=2 - [HNRPL_HUMAN]	#N/A	#N/A	#N/A	17.82	0.1494	5	5.93	0.0628	5	Yes	#N/A	#N/A	#N/A	#N/A	#N/A	#N/A	#N/A	#N/A	#N/A	Yes	#N/A
HNRNPUL2	Q1KMD3	Heterogeneous nuclear ribonucleoprotein U-like protein 2 OS=Homo sapiens OX=9606 GN=HNRNPUL2 PE=1 SV=1 - [HNRL2_HUMAN]	#N/A	#N/A	#N/A	17.29	0.0977	7	6.03	0.0415	7	Yes	#N/A	#N/A	#N/A	#N/A	#N/A	#N/A	#N/A	#N/A	#N/A	Yes	#N/A
LAS1L	Q9Y4W2	Ribosomal biogenesis protein LAS1L OS=Homo sapiens OX=9606 GN=LAS1L PE=1 SV=2 - [LAS1L_HUMAN]	#N/A	#N/A	#N/A	6.86	0.0627	3	2.91	0.03	3	Yes	#N/A	#N/A	#N/A	#N/A	#N/A	#N/A	#N/A	#N/A	#N/A	Yes	#N/A
RPRD1A	Q96P16	Regulation of nuclear pre-mRNA domain-containing protein 1A OS=Homo sapiens OX=9606 GN=RPRD1A PE=1 SV=1 - [RPR1A_HUMAN]	#N/A	#N/A	#N/A	12.18	0.1474	3	0	0.0577	3		#N/A	#N/A	#N/A	#N/A	#N/A	#N/A	#N/A	#N/A	#N/A	Yes	#N/A
COIL	P38432	Coilin OS=Homo sapiens OX=9606 GN=COIL PE=1 SV=1 - [COIL_HUMAN]	#N/A	#N/A	#N/A	9.06	0.0885	4	5.4	0.0451	4	Yes	#N/A	#N/A	#N/A	#N/A	#N/A	#N/A	#N/A	#N/A	#N/A	Yes	#N/A
TRIM24	O15164	Transcription intermediary factor 1-alpha OS=Homo sapiens OX=9606 GN=TRIM24 PE=1 SV=3 - [TIF1A_HUMAN]	#N/A	#N/A	#N/A	13.43	0.08	4	3.9	0.0276	4	Yes	#N/A	#N/A	#N/A	#N/A	#N/A	#N/A	#N/A	#N/A	#N/A	Yes	#N/A
MRPL15	Q9P015	39S ribosomal protein L15, mitochondrial OS=Homo sapiens OX=9606 GN=MRPL15 PE=1 SV=1 - [RM15_HUMAN]	#N/A	#N/A	#N/A	#N/A	#N/A	#N/A	1.93	0.0541	#N/A		#N/A	#N/A	#N/A	#N/A	#N/A	#N/A	#N/A	#N/A	#N/A		#N/A
TUBAL3	A6NHL2	Tubulin alpha chain-like 3 OS=Homo sapiens OX=9606 GN=TUBAL3 PE=1 SV=2 - [TBAL3_HUMAN]	#N/A	#N/A	#N/A	14.63	0.0538	1	7.84	0.0538	1		#N/A	#N/A	#N/A	#N/A	#N/A	#N/A	#N/A	#N/A	#N/A		#N/A
ASAH1	Q13510	Acid ceramidase OS=Homo sapiens OX=9606 GN=ASAH1 PE=1 SV=5 - [ASAH1_HUMAN]	#N/A	#N/A	#N/A	#N/A	#N/A	#N/A	5.46	0.0532	#N/A		#N/A	#N/A	#N/A	#N/A	#N/A	#N/A	#N/A	#N/A	#N/A		#N/A
PTBP1	P26599	Polypyrimidine tract-binding protein 1 OS=Homo sapiens OX=9606 GN=PTBP1 PE=1 SV=1 - [PTBP1_HUMAN]	#N/A	#N/A	#N/A	21.82	0.3013	8	1.66	0.0151	8	Yes	2.21	0.0207	1	#N/A	#N/A	#N/A	#N/A	#N/A	#N/A	Yes	#N/A
MTF2	Q9Y483	Metal-response element-binding transcription factor 2 OS=Homo sapiens OX=9606 GN=MTF2 PE=1 SV=3 - [MTF2_HUMAN]	#N/A	#N/A	#N/A	5.43	0.0573	2	2.58	0.0371	2	Yes	#N/A	#N/A	#N/A	#N/A	#N/A	#N/A	#N/A	#N/A	#N/A	Yes	#N/A
MTHFD2	P13995	Bifunctional methylenetetrahydrofolate dehydrogenase/cyclohydrolase, mitochondrial OS=Homo sapiens OX=9606 GN=MTHFD2 PE=1 SV=2 - [MTDC_HUMAN]	#N/A	#N/A	#N/A	2.16	0.0314	1	1.87	0.0314	1	Yes	1.97	0.0314	1	#N/A	#N/A	#N/A	#N/A	#N/A	#N/A		#N/A
MPHOSPH8	Q99549	M-phase phosphoprotein 8 OS=Homo sapiens OX=9606 GN=MPHOSPH8 PE=1 SV=2 - [MPP8_HUMAN]	#N/A	#N/A	#N/A	9.81	0.1151	5	0	0.0081	5	Yes	#N/A	#N/A	#N/A	#N/A	#N/A	#N/A	#N/A	#N/A	#N/A		#N/A
PDE9A	O76083	High affinity cGMP-specific 3',5'-cyclic phosphodiesterase 9A OS=Homo sapiens OX=9606 GN=PDE9A PE=1 SV=1 - [PDE9A_HUMAN]	#N/A	#N/A	#N/A	#N/A	#N/A	#N/A	0	0.0523	#N/A		#N/A	#N/A	#N/A	#N/A	#N/A	#N/A	#N/A	#N/A	#N/A		#N/A
NTPCR	Q9BSD7	Cancer-related nucleoside-triphosphatase OS=Homo sapiens OX=9606 GN=NTPCR PE=1 SV=1 - [NTPCR_HUMAN]	#N/A	#N/A	#N/A	2.34	0.0947	1	0	0.0579	1	Yes	#N/A	#N/A	#N/A	#N/A	#N/A	#N/A	#N/A	#N/A	#N/A	Yes	#N/A
DHPS	P49366	Deoxyhypusine synthase OS=Homo sapiens OX=9606 GN=DHPS PE=1 SV=1 - [DHYS_HUMAN]	#N/A	#N/A	#N/A	#N/A	#N/A	#N/A	0	0.0515	#N/A		#N/A	#N/A	#N/A	#N/A	#N/A	#N/A	#N/A	#N/A	#N/A		#N/A
NUP133	Q8WUM0	Nuclear pore complex protein Nup133 OS=Homo sapiens OX=9606 GN=NUP133 PE=1 SV=2 - [NU133_HUMAN]	#N/A	#N/A	#N/A	44.2	0.2413	18	2.52	0.0138	18	Yes	#N/A	#N/A	#N/A	#N/A	#N/A	#N/A	#N/A	#N/A	#N/A	Yes	#N/A
NUP160	Q12769	Nuclear pore complex protein Nup160 OS=Homo sapiens OX=9606 GN=NUP160 PE=1 SV=3 - [NU160_HUMAN]	#N/A	#N/A	#N/A	11.13	0.0369	5	2.27	0.007	5	Yes	#N/A	#N/A	#N/A	#N/A	#N/A	#N/A	#N/A	#N/A	#N/A	Yes	#N/A
RAB5A	P20339	Ras-related protein Rab-5A OS=Homo sapiens OX=9606 GN=RAB5A PE=1 SV=2 - [RAB5A_HUMAN]	#N/A	#N/A	#N/A	#N/A	#N/A	#N/A	2.17	0.0512	#N/A		2.46	0.0512	1	#N/A	#N/A	#N/A	#N/A	#N/A	#N/A		#N/A
CAPZB	P47756	F-actin-capping protein subunit beta OS=Homo sapiens OX=9606 GN=CAPZB PE=1 SV=4 - [CAPZB_HUMAN]	#N/A	#N/A	#N/A	4.05	0.0505	1	2.2	0.0505	1		#N/A	#N/A	#N/A	#N/A	#N/A	#N/A	#N/A	#N/A	#N/A	Yes	3.05
NOC4L	Q9BVI4	Nucleolar complex protein 4 homolog OS=Homo sapiens OX=9606 GN=NOC4L PE=1 SV=1 - [NOC4L_HUMAN]	#N/A	#N/A	#N/A	17.12	0.1434	5	0	0.0407	5	Yes	#N/A	#N/A	#N/A	#N/A	#N/A	#N/A	#N/A	#N/A	#N/A	Yes	#N/A
FXR2	P51116	Fragile X mental retardation syndrome-related protein 2 OS=Homo sapiens OX=9606 GN=FXR2 PE=1 SV=2 - [FXR2_HUMAN]	#N/A	#N/A	#N/A	#N/A	#N/A	#N/A	6.07	0.049	#N/A		#N/A	#N/A	#N/A	#N/A	#N/A	#N/A	4.63	0.0312	1		1.26
MPHOSPH10	O00566	U3 small nucleolar ribonucleoprotein protein MPP10 OS=Homo sapiens OX=9606 GN=MPHOSPH10 PE=1 SV=2 - [MPP10_HUMAN]	#N/A	#N/A	#N/A	25.43	0.1733	8	1.91	0.0294	8	Yes	#N/A	#N/A	#N/A	#N/A	#N/A	#N/A	#N/A	#N/A	#N/A	Yes	#N/A
BARHL1	Q9BZE3	BarH-like 1 homeobox protein OS=Homo sapiens OX=9606 GN=BARHL1 PE=2 SV=1 - [BARH1_HUMAN]	#N/A	#N/A	#N/A	#N/A	#N/A	#N/A	2.37	0.0489	#N/A		#N/A	#N/A	#N/A	#N/A	#N/A	#N/A	#N/A	#N/A	#N/A		#N/A
NCL	P19338	Nucleolin OS=Homo sapiens OX=9606 GN=NCL PE=1 SV=3 - [NUCL_HUMAN]	#N/A	#N/A	#N/A	26.98	0.169	10	2.87	0.0127	10	Yes	8.57	0.0662	4	#N/A	#N/A	#N/A	#N/A	#N/A	#N/A	Yes	#N/A
MAD2L1	Q13257	Mitotic spindle assembly checkpoint protein MAD2A OS=Homo sapiens OX=9606 GN=MAD2L1 PE=1 SV=1 - [MD2L1_HUMAN]	#N/A	#N/A	#N/A	0	0.0488	1	1.85	0.0488	1		1.7	0.0488	1	1.82	0.0878	2	#N/A	#N/A	#N/A	Yes	#N/A
NAT10	Q9H0A0	RNA cytidine acetyltransferase OS=Homo sapiens OX=9606 GN=NAT10 PE=1 SV=2 - [NAT10_HUMAN]	#N/A	#N/A	#N/A	31.79	0.1395	11	1.68	0.0078	11	Yes	#N/A	#N/A	#N/A	#N/A	#N/A	#N/A	#N/A	#N/A	#N/A	Yes	#N/A
MTA1	Q13330	Metastasis-associated protein MTA1 OS=Homo sapiens OX=9606 GN=MTA1 PE=1 SV=2 - [MTA1_HUMAN]	#N/A	#N/A	#N/A	11.6	0.0769	3	1.75	0.0252	3	Yes	#N/A	#N/A	#N/A	#N/A	#N/A	#N/A	#N/A	#N/A	#N/A	Yes	#N/A
ZNF777	Q9ULD5	Zinc finger protein 777 OS=Homo sapiens OX=9606 GN=ZNF777 PE=1 SV=3 - [ZN777_HUMAN]	#N/A	#N/A	#N/A	#N/A	#N/A	#N/A	2.19	0.0481	#N/A		#N/A	#N/A	#N/A	#N/A	#N/A	#N/A	#N/A	#N/A	#N/A		#N/A
RANGAP1	P46060	Ran GTPase-activating protein 1 OS=Homo sapiens OX=9606 GN=RANGAP1 PE=1 SV=1 - [RAGP1_HUMAN]	#N/A	#N/A	#N/A	20.87	0.1635	6	4.77	0.0477	6	Yes	0	0.0273	1	#N/A	#N/A	#N/A	#N/A	#N/A	#N/A	Yes	#N/A
GGH	Q92820	Gamma-glutamyl hydrolase OS=Homo sapiens OX=9606 GN=GGH PE=1 SV=2 - [GGH_HUMAN]	#N/A	#N/A	#N/A	#N/A	#N/A	#N/A	2.28	0.0472	#N/A		#N/A	#N/A	#N/A	#N/A	#N/A	#N/A	#N/A	#N/A	#N/A		7.95
PIP	P12273	Prolactin-inducible protein OS=Homo sapiens OX=9606 GN=PIP PE=1 SV=1 - [PIP_HUMAN]	#N/A	#N/A	#N/A	#N/A	#N/A	#N/A	2.04	0.1096	#N/A	Yes	#N/A	#N/A	#N/A	#N/A	#N/A	#N/A	#N/A	#N/A	#N/A		#N/A
MRTO4	Q9UKD2	mRNA turnover protein 4 homolog OS=Homo sapiens OX=9606 GN=MRTO4 PE=1 SV=2 - [MRT4_HUMAN]	#N/A	#N/A	#N/A	4.41	0.1046	2	2.06	0.046	2	Yes	#N/A	#N/A	#N/A	#N/A	#N/A	#N/A	#N/A	#N/A	#N/A	Yes	#N/A
NCBP1	Q09161	Nuclear cap-binding protein subunit 1 OS=Homo sapiens OX=9606 GN=NCBP1 PE=1 SV=1 - [NCBP1_HUMAN]	#N/A	#N/A	#N/A	2.62	0.0139	1	0	0.0266	1	Yes	#N/A	#N/A	#N/A	#N/A	#N/A	#N/A	#N/A	#N/A	#N/A	Yes	#N/A
NSD2	O96028	Histone-lysine N-methyltransferase NSD2 OS=Homo sapiens OX=9606 GN=NSD2 PE=1 SV=1 - [NSD2_HUMAN]	#N/A	#N/A	#N/A	16.59	0.0769	6	1.9	0.0095	6	Yes	#N/A	#N/A	#N/A	#N/A	#N/A	#N/A	#N/A	#N/A	#N/A	Yes	#N/A
UTP6	Q9NYH9	U3 small nucleolar RNA-associated protein 6 homolog OS=Homo sapiens OX=9606 GN=UTP6 PE=2 SV=2 - [UTP6_HUMAN]	#N/A	#N/A	#N/A	12.17	0.1223	5	2.12	0.0151	5	Yes	#N/A	#N/A	#N/A	#N/A	#N/A	#N/A	#N/A	#N/A	#N/A	Yes	#N/A
EFTUD2	Q15029	116 kDa U5 small nuclear ribonucleoprotein component OS=Homo sapiens OX=9606 GN=EFTUD2 PE=1 SV=1 - [U5S1_HUMAN]	#N/A	#N/A	#N/A	44.36	0.2305	16	2.69	0.0134	16	Yes	4.18	0.0257	2	1.75	0.0134	1	#N/A	#N/A	#N/A	Yes	#N/A
AHCTF1	Q8WYP5	Protein ELYS OS=Homo sapiens OX=9606 GN=AHCTF1 PE=1 SV=3 - [ELYS_HUMAN]	#N/A	#N/A	#N/A	37.14	0.0816	12	0	0.0071	12	Yes	#N/A	#N/A	#N/A	#N/A	#N/A	#N/A	#N/A	#N/A	#N/A	Yes	#N/A
CCDC8	Q9H0W5	Coiled-coil domain-containing protein 8 OS=Homo sapiens OX=9606 GN=CCDC8 PE=1 SV=2 - [CCDC8_HUMAN]	#N/A	#N/A	#N/A	#N/A	#N/A	#N/A	0	0.0446	#N/A		#N/A	#N/A	#N/A	#N/A	#N/A	#N/A	#N/A	#N/A	#N/A		4.18
PITX3	O75364	Pituitary homeobox 3 OS=Homo sapiens OX=9606 GN=PITX3 PE=1 SV=1 - [PITX3_HUMAN]	#N/A	#N/A	#N/A	#N/A	#N/A	#N/A	0	0.043	#N/A		#N/A	#N/A	#N/A	#N/A	#N/A	#N/A	#N/A	#N/A	#N/A		#N/A
LAS2	Q8IYD9	Lung adenoma susceptibility protein 2 OS=Homo sapiens OX=9606 GN=LAS2 PE=1 SV=1 - [LAS2_HUMAN]	#N/A	#N/A	#N/A	#N/A	#N/A	#N/A	0	0.043	#N/A		#N/A	#N/A	#N/A	#N/A	#N/A	#N/A	#N/A	#N/A	#N/A		#N/A
LINGO2	Q7L985	Leucine-rich repeat and immunoglobulin-like domain-containing nogo receptor-interacting protein 2 OS=Homo sapiens OX=9606 GN=LINGO2 PE=2 SV=1 - [LIGO2_HUMAN]	#N/A	#N/A	#N/A	#N/A	#N/A	#N/A	0	0.0429	#N/A		#N/A	#N/A	#N/A	#N/A	#N/A	#N/A	#N/A	#N/A	#N/A		#N/A
DDX56	Q9NY93	Probable ATP-dependent RNA helicase DDX56 OS=Homo sapiens OX=9606 GN=DDX56 PE=1 SV=1 - [DDX56_HUMAN]	#N/A	#N/A	#N/A	12.4	0.1042	5	3.3	0.0256	5	Yes	#N/A	#N/A	#N/A	#N/A	#N/A	#N/A	#N/A	#N/A	#N/A	Yes	#N/A
KRT25	Q7Z3Z0	Keratin, type I cytoskeletal 25 OS=Homo sapiens OX=9606 GN=KRT25 PE=1 SV=1 - [K1C25_HUMAN]	#N/A	#N/A	#N/A	#N/A	#N/A	#N/A	23.27	0.0422	#N/A		#N/A	#N/A	#N/A	#N/A	#N/A	#N/A	#N/A	#N/A	#N/A		#N/A
BMS1	Q14692	Ribosome biogenesis protein BMS1 homolog OS=Homo sapiens OX=9606 GN=BMS1 PE=1 SV=1 - [BMS1_HUMAN]	#N/A	#N/A	#N/A	27.57	0.124	10	0	0.0117	10	Yes	#N/A	#N/A	#N/A	#N/A	#N/A	#N/A	#N/A	#N/A	#N/A	Yes	#N/A
CENPB	P07199	Major centromere autoantigen B OS=Homo sapiens OX=9606 GN=CENPB PE=1 SV=2 - [CENPB_HUMAN]	#N/A	#N/A	#N/A	11.59	0.1085	4	3.07	0.02	4	Yes	#N/A	#N/A	#N/A	#N/A	#N/A	#N/A	#N/A	#N/A	#N/A	Yes	#N/A
CDYL	Q9Y232	Chromodomain Y-like protein OS=Homo sapiens OX=9606 GN=CDYL PE=1 SV=2 - [CDYL_HUMAN]	#N/A	#N/A	#N/A	2.92	0.0251	1	0	0.0251	1	Yes	#N/A	#N/A	#N/A	#N/A	#N/A	#N/A	#N/A	#N/A	#N/A	Yes	#N/A
CBX8	Q9HC52	Chromobox protein homolog 8 OS=Homo sapiens OX=9606 GN=CBX8 PE=1 SV=3 - [CBX8_HUMAN]	#N/A	#N/A	#N/A	9.43	0.1311	4	0	0.036	4	Yes	#N/A	#N/A	#N/A	#N/A	#N/A	#N/A	#N/A	#N/A	#N/A	Yes	#N/A
DIABLO	Q9NR28	Diablo homolog, mitochondrial OS=Homo sapiens OX=9606 GN=DIABLO PE=1 SV=1 - [DBLOH_HUMAN]	#N/A	#N/A	#N/A	#N/A	#N/A	#N/A	1.83	0.0418	#N/A		#N/A	#N/A	#N/A	1.84	0.0418	1	#N/A	#N/A	#N/A		#N/A
NPTX1	Q15818	Neuronal pentraxin-1 OS=Homo sapiens OX=9606 GN=NPTX1 PE=2 SV=2 - [NPTX1_HUMAN]	#N/A	#N/A	#N/A	8.71	0.0625	2	2.48	0.0417	2		#N/A	#N/A	#N/A	0	0.0208	1	#N/A	#N/A	#N/A		#N/A
AURKB	Q96GD4	Aurora kinase B OS=Homo sapiens OX=9606 GN=AURKB PE=1 SV=3 - [AURKB_HUMAN]	#N/A	#N/A	#N/A	5.85	0.0756	2	3.32	0.0407	2	Yes	#N/A	#N/A	#N/A	#N/A	#N/A	#N/A	#N/A	#N/A	#N/A	Yes	#N/A
PRSS1	P07477	Trypsin-1 OS=Homo sapiens OX=9606 GN=PRSS1 PE=1 SV=1 - [TRY1_HUMAN]	#N/A	#N/A	#N/A	#N/A	#N/A	#N/A	0	0.0405	#N/A		#N/A	#N/A	#N/A	#N/A	#N/A	#N/A	#N/A	#N/A	#N/A		#N/A
EHMT1	Q9H9B1	Histone-lysine N-methyltransferase EHMT1 OS=Homo sapiens OX=9606 GN=EHMT1 PE=1 SV=4 - [EHMT1_HUMAN]	#N/A	#N/A	#N/A	8.18	0.0539	4	0	0.0116	4	Yes	#N/A	#N/A	#N/A	#N/A	#N/A	#N/A	#N/A	#N/A	#N/A	Yes	#N/A
NCCRP1	Q6ZVX7	F-box only protein 50 OS=Homo sapiens OX=9606 GN=NCCRP1 PE=1 SV=1 - [FBX50_HUMAN]	#N/A	#N/A	#N/A	#N/A	#N/A	#N/A	0	0.04	#N/A		#N/A	#N/A	#N/A	#N/A	#N/A	#N/A	#N/A	#N/A	#N/A		#N/A
NUP35	Q8NFH5	Nucleoporin NUP35 OS=Homo sapiens OX=9606 GN=NUP35 PE=1 SV=1 - [NUP35_HUMAN]	#N/A	#N/A	#N/A	10.03	0.1534	3	2.45	0.0399	3	Yes	#N/A	#N/A	#N/A	#N/A	#N/A	#N/A	#N/A	#N/A	#N/A	Yes	#N/A
RPL18A	Q02543	60S ribosomal protein L18a OS=Homo sapiens OX=9606 GN=RPL18A PE=1 SV=2 - [RL18A_HUMAN]	#N/A	#N/A	#N/A	1.8	0.0398	1	1.87	0.0398	1		#N/A	#N/A	#N/A	#N/A	#N/A	#N/A	#N/A	#N/A	#N/A	Yes	#N/A
CTSH	P09668	Pro-cathepsin H OS=Homo sapiens OX=9606 GN=CTSH PE=1 SV=4 - [CATH_HUMAN]	#N/A	#N/A	#N/A	#N/A	#N/A	#N/A	2.37	0.0388	#N/A		#N/A	#N/A	#N/A	#N/A	#N/A	#N/A	#N/A	#N/A	#N/A		#N/A
PRKCA	P17252	Protein kinase C alpha type OS=Homo sapiens OX=9606 GN=PRKCA PE=1 SV=4 - [KPCA_HUMAN]	#N/A	#N/A	#N/A	#N/A	#N/A	#N/A	0	0.0387	#N/A		1.95	0.0595	2	2.4	0.0789	3	0	0.0789	3		2.19
C1orf131	Q8NDD1	Uncharacterized protein C1orf131 OS=Homo sapiens OX=9606 GN=C1orf131 PE=1 SV=4 - [CA131_HUMAN]	#N/A	#N/A	#N/A	12.3	0.1911	4	0	0.0375	4	Yes	#N/A	#N/A	#N/A	#N/A	#N/A	#N/A	#N/A	#N/A	#N/A		#N/A
SLC25A4	P12235	ADP/ATP translocase 1 OS=Homo sapiens OX=9606 GN=SLC25A4 PE=1 SV=4 - [ADT1_HUMAN]	#N/A	#N/A	#N/A	#N/A	#N/A	#N/A	0	0.0369	#N/A		#N/A	#N/A	#N/A	#N/A	#N/A	#N/A	#N/A	#N/A	#N/A		#N/A
HMGA2	P52926	High mobility group protein HMGI-C OS=Homo sapiens OX=9606 GN=HMGA2 PE=1 SV=1 - [HMGA2_HUMAN]	#N/A	#N/A	#N/A	2.44	0.2018	1	0	0.2018	1	Yes	#N/A	#N/A	#N/A	#N/A	#N/A	#N/A	#N/A	#N/A	#N/A	Yes	#N/A
NUP43	Q8NFH3	Nucleoporin Nup43 OS=Homo sapiens OX=9606 GN=NUP43 PE=1 SV=1 - [NUP43_HUMAN]	#N/A	#N/A	#N/A	4.55	0.0368	1	1.96	0.0368	1		#N/A	#N/A	#N/A	#N/A	#N/A	#N/A	#N/A	#N/A	#N/A	Yes	#N/A
TMEM209	Q96SK2	Transmembrane protein 209 OS=Homo sapiens OX=9606 GN=TMEM209 PE=1 SV=2 - [TM209_HUMAN]	#N/A	#N/A	#N/A	9.37	0.098	3	2.54	0.0357	3	Yes	#N/A	#N/A	#N/A	#N/A	#N/A	#N/A	#N/A	#N/A	#N/A	Yes	#N/A
RPL36	Q9Y3U8	60S ribosomal protein L36 OS=Homo sapiens OX=9606 GN=RPL36 PE=1 SV=3 - [RL36_HUMAN]	#N/A	#N/A	#N/A	#N/A	#N/A	#N/A	2.54	0.1048	#N/A	Yes	#N/A	#N/A	#N/A	2.13	0.1048	1	#N/A	#N/A	#N/A	Yes	#N/A
RAB10	P61026	Ras-related protein Rab-10 OS=Homo sapiens OX=9606 GN=RAB10 PE=1 SV=1 - [RAB10_HUMAN]	#N/A	#N/A	#N/A	#N/A	#N/A	#N/A	1.93	0.055	#N/A	Yes	4.73	0.17	3	#N/A	#N/A	#N/A	#N/A	#N/A	#N/A	Yes	#N/A
RPL3	P39023	60S ribosomal protein L3 OS=Homo sapiens OX=9606 GN=RPL3 PE=1 SV=2 - [RL3_HUMAN]	#N/A	#N/A	#N/A	24.35	0.1886	5	6.71	0.0596	5	Yes	#N/A	#N/A	#N/A	#N/A	#N/A	#N/A	#N/A	#N/A	#N/A	Yes	#N/A
RPLP1	P05386	60S acidic ribosomal protein P1 OS=Homo sapiens OX=9606 GN=RPLP1 PE=1 SV=1 - [RLA1_HUMAN]	#N/A	#N/A	#N/A	2.97	0.1404	1	2.17	0.1404	1	Yes	#N/A	#N/A	#N/A	#N/A	#N/A	#N/A	#N/A	#N/A	#N/A	Yes	#N/A
MRPS15	P82914	28S ribosomal protein S15, mitochondrial OS=Homo sapiens OX=9606 GN=MRPS15 PE=1 SV=1 - [RT15_HUMAN]	#N/A	#N/A	#N/A	#N/A	#N/A	#N/A	1.92	0.035	#N/A		#N/A	#N/A	#N/A	#N/A	#N/A	#N/A	#N/A	#N/A	#N/A		#N/A
MRPL22	Q9NWU5	39S ribosomal protein L22, mitochondrial OS=Homo sapiens OX=9606 GN=MRPL22 PE=1 SV=1 - [RM22_HUMAN]	#N/A	#N/A	#N/A	0	0.034	1	0	0.068	1	Yes	#N/A	#N/A	#N/A	#N/A	#N/A	#N/A	#N/A	#N/A	#N/A	Yes	#N/A
POLR2K	P53803	DNA-directed RNA polymerases I, II, and III subunit RPABC4 OS=Homo sapiens OX=9606 GN=POLR2K PE=1 SV=1 - [RPAB4_HUMAN]	#N/A	#N/A	#N/A	0	0.1207	1	0	0.1207	1	Yes	#N/A	#N/A	#N/A	#N/A	#N/A	#N/A	#N/A	#N/A	#N/A		#N/A
POLR2E	P19388	DNA-directed RNA polymerases I, II, and III subunit RPABC1 OS=Homo sapiens OX=9606 GN=POLR2E PE=1 SV=4 - [RPAB1_HUMAN]	#N/A	#N/A	#N/A	9.23	0.1905	3	2.62	0.0667	3	Yes	#N/A	#N/A	#N/A	#N/A	#N/A	#N/A	#N/A	#N/A	#N/A	Yes	#N/A
RPF1	Q9H9Y2	Ribosome production factor 1 OS=Homo sapiens OX=9606 GN=RPF1 PE=1 SV=2 - [RPF1_HUMAN]	#N/A	#N/A	#N/A	13.94	0.1347	4	2.76	0.0344	4		#N/A	#N/A	#N/A	#N/A	#N/A	#N/A	#N/A	#N/A	#N/A	Yes	7.92
PHC2	Q8IXK0	Polyhomeotic-like protein 2 OS=Homo sapiens OX=9606 GN=PHC2 PE=1 SV=1 - [PHC2_HUMAN]	#N/A	#N/A	#N/A	6.58	0.0361	3	0	0.0268	3	Yes	#N/A	#N/A	#N/A	#N/A	#N/A	#N/A	#N/A	#N/A	#N/A	Yes	#N/A
NPRL2	Q8WTW4	GATOR complex protein NPRL2 OS=Homo sapiens OX=9606 GN=NPRL2 PE=1 SV=2 - [NPRL2_HUMAN]	#N/A	#N/A	#N/A	#N/A	#N/A	#N/A	1.98	0.0342	#N/A		#N/A	#N/A	#N/A	#N/A	#N/A	#N/A	#N/A	#N/A	#N/A		#N/A
SEC13	P55735	Protein SEC13 homolog OS=Homo sapiens OX=9606 GN=SEC13 PE=1 SV=3 - [SEC13_HUMAN]	#N/A	#N/A	#N/A	5.28	0.0342	1	2.24	0.0342	1		#N/A	#N/A	#N/A	#N/A	#N/A	#N/A	#N/A	#N/A	#N/A	Yes	#N/A
RRP8	O43159	Ribosomal RNA-processing protein 8 OS=Homo sapiens OX=9606 GN=RRP8 PE=1 SV=2 - [RRP8_HUMAN]	#N/A	#N/A	#N/A	8.25	0.0746	2	3.17	0.0351	2	Yes	#N/A	#N/A	#N/A	#N/A	#N/A	#N/A	#N/A	#N/A	#N/A	Yes	#N/A
RRP15	Q9Y3B9	RRP15-like protein OS=Homo sapiens OX=9606 GN=RRP15 PE=1 SV=2 - [RRP15_HUMAN]	#N/A	#N/A	#N/A	6.84	0.1135	3	0	0.0248	3	Yes	#N/A	#N/A	#N/A	0	0.0248	1	#N/A	#N/A	#N/A	Yes	#N/A
RRP9	O43818	U3 small nucleolar RNA-interacting protein 2 OS=Homo sapiens OX=9606 GN=RRP9 PE=1 SV=1 - [U3IP2_HUMAN]	#N/A	#N/A	#N/A	5.02	0.0863	3	4.34	0.0337	3		#N/A	#N/A	#N/A	#N/A	#N/A	#N/A	#N/A	#N/A	#N/A	Yes	#N/A
HNRNPAB	Q99729	Heterogeneous nuclear ribonucleoprotein A/B OS=Homo sapiens OX=9606 GN=HNRNPAB PE=1 SV=2 - [ROAA_HUMAN]	#N/A	#N/A	#N/A	13.06	0.1054	3	1.93	0.0572	3	Yes	#N/A	#N/A	#N/A	#N/A	#N/A	#N/A	#N/A	#N/A	#N/A	Yes	#N/A
ZKSCAN3	Q9BRR0	Zinc finger protein with KRAB and SCAN domains 3 OS=Homo sapiens OX=9606 GN=ZKSCAN3 PE=1 SV=2 - [ZKSC3_HUMAN]	#N/A	#N/A	#N/A	#N/A	#N/A	#N/A	0	0.0335	#N/A		#N/A	#N/A	#N/A	#N/A	#N/A	#N/A	#N/A	#N/A	#N/A		#N/A
RPL15	P61313	60S ribosomal protein L15 OS=Homo sapiens OX=9606 GN=RPL15 PE=1 SV=2 - [RL15_HUMAN]	#N/A	#N/A	#N/A	3.25	0.0686	1	0	0.0343	1	Yes	#N/A	#N/A	#N/A	#N/A	#N/A	#N/A	#N/A	#N/A	#N/A	Yes	#N/A
PRPF40A	O75400	Pre-mRNA-processing factor 40 homolog A OS=Homo sapiens OX=9606 GN=PRPF40A PE=1 SV=2 - [PR40A_HUMAN]	#N/A	#N/A	#N/A	#N/A	#N/A	#N/A	1.67	0.0136	#N/A	Yes	#N/A	#N/A	#N/A	#N/A	#N/A	#N/A	#N/A	#N/A	#N/A	Yes	#N/A
SRSF5	Q13243	Serine/arginine-rich splicing factor 5 OS=Homo sapiens OX=9606 GN=SRSF5 PE=1 SV=1 - [SRSF5_HUMAN]	#N/A	#N/A	#N/A	#N/A	#N/A	#N/A	1.68	0.0331	#N/A		#N/A	#N/A	#N/A	1.73	0.0331	1	#N/A	#N/A	#N/A		#N/A
ALOX12B	O75342	Arachidonate 12-lipoxygenase, 12R-type OS=Homo sapiens OX=9606 GN=ALOX12B PE=1 SV=1 - [LX12B_HUMAN]	#N/A	#N/A	#N/A	#N/A	#N/A	#N/A	5	0.0328	#N/A		#N/A	#N/A	#N/A	#N/A	#N/A	#N/A	#N/A	#N/A	#N/A		#N/A
CAMK2D	Q13557	Calcium/calmodulin-dependent protein kinase type II subunit delta OS=Homo sapiens OX=9606 GN=CAMK2D PE=1 SV=3 - [KCC2D_HUMAN]	#N/A	#N/A	#N/A	0	0.0321	1	2.47	0.0321	1		#N/A	#N/A	#N/A	#N/A	#N/A	#N/A	#N/A	#N/A	#N/A		#N/A
SQSTM1	Q13501	Sequestosome-1 OS=Homo sapiens OX=9606 GN=SQSTM1 PE=1 SV=1 - [SQSTM_HUMAN]	#N/A	#N/A	#N/A	#N/A	#N/A	#N/A	0	0.0318	#N/A		#N/A	#N/A	#N/A	#N/A	#N/A	#N/A	#N/A	#N/A	#N/A	Yes	#N/A
TPR	P12270	Nucleoprotein TPR OS=Homo sapiens OX=9606 GN=TPR PE=1 SV=3 - [TPR_HUMAN]	#N/A	#N/A	#N/A	92.95	0.182	32	2.25	0.0055	32	Yes	#N/A	#N/A	#N/A	#N/A	#N/A	#N/A	#N/A	#N/A	#N/A	Yes	#N/A
XP32	Q5T750	Skin-specific protein 32 OS=Homo sapiens OX=9606 GN=XP32 PE=1 SV=1 - [XP32_HUMAN]	#N/A	#N/A	#N/A	0	0.032	1	1.65	0.032	1	Yes	2.39	0.032	1	2.32	0.032	1	#N/A	#N/A	#N/A		#N/A
WDR43	Q15061	WD repeat-containing protein 43 OS=Homo sapiens OX=9606 GN=WDR43 PE=1 SV=3 - [WDR43_HUMAN]	#N/A	#N/A	#N/A	19.21	0.0827	5	1.68	0.0118	5	Yes	#N/A	#N/A	#N/A	#N/A	#N/A	#N/A	#N/A	#N/A	#N/A	Yes	#N/A
GPNMB	Q14956	Transmembrane glycoprotein NMB OS=Homo sapiens OX=9606 GN=GPNMB PE=1 SV=2 - [GPNMB_HUMAN]	#N/A	#N/A	#N/A	#N/A	#N/A	#N/A	2.87	0.0315	#N/A		#N/A	#N/A	#N/A	#N/A	#N/A	#N/A	#N/A	#N/A	#N/A		#N/A
ZC3H14	Q6PJT7	Zinc finger CCCH domain-containing protein 14 OS=Homo sapiens OX=9606 GN=ZC3H14 PE=1 SV=1 - [ZC3HE_HUMAN]	#N/A	#N/A	#N/A	8.17	0.1386	6	2.24	0.0204	6	Yes	#N/A	#N/A	#N/A	#N/A	#N/A	#N/A	#N/A	#N/A	#N/A	Yes	#N/A
YTHDF3	Q7Z739	YTH domain-containing family protein 3 OS=Homo sapiens OX=9606 GN=YTHDF3 PE=1 SV=1 - [YTHD3_HUMAN]	#N/A	#N/A	#N/A	#N/A	#N/A	#N/A	2.68	0.0274	#N/A	Yes	2.8	0.053	2	2.7	0.0462	2	5.11	0.0547	2		#N/A
ZMYM3	Q14202	Zinc finger MYM-type protein 3 OS=Homo sapiens OX=9606 GN=ZMYM3 PE=1 SV=2 - [ZMYM3_HUMAN]	#N/A	#N/A	#N/A	4.83	0.0241	2	1.96	0.0109	2	Yes	#N/A	#N/A	#N/A	#N/A	#N/A	#N/A	#N/A	#N/A	#N/A		#N/A
KRT23	Q9C075	Keratin, type I cytoskeletal 23 OS=Homo sapiens OX=9606 GN=KRT23 PE=1 SV=2 - [K1C23_HUMAN]	#N/A	#N/A	#N/A	#N/A	#N/A	#N/A	2.2	0.0308	#N/A		#N/A	#N/A	#N/A	#N/A	#N/A	#N/A	#N/A	#N/A	#N/A		#N/A
ZNF326	Q5BKZ1	DBIRD complex subunit ZNF326 OS=Homo sapiens OX=9606 GN=ZNF326 PE=1 SV=2 - [ZN326_HUMAN]	#N/A	#N/A	#N/A	13.57	0.1289	5	3.3	0.0395	5	Yes	#N/A	#N/A	#N/A	#N/A	#N/A	#N/A	#N/A	#N/A	#N/A	Yes	#N/A
XRN2	Q9H0D6	5'-3' exoribonuclease 2 OS=Homo sapiens OX=9606 GN=XRN2 PE=1 SV=1 - [XRN2_HUMAN]	#N/A	#N/A	#N/A	12.54	0.0558	4	2.27	0.0168	4	Yes	#N/A	#N/A	#N/A	#N/A	#N/A	#N/A	#N/A	#N/A	#N/A	Yes	#N/A
GSDMA	Q96QA5	Gasdermin-A OS=Homo sapiens OX=9606 GN=GSDMA PE=1 SV=4 - [GSDMA_HUMAN]	#N/A	#N/A	#N/A	#N/A	#N/A	#N/A	3.09	0.0292	#N/A		#N/A	#N/A	#N/A	#N/A	#N/A	#N/A	#N/A	#N/A	#N/A		#N/A
WDR18	Q9BV38	WD repeat-containing protein 18 OS=Homo sapiens OX=9606 GN=WDR18 PE=1 SV=2 - [WDR18_HUMAN]	#N/A	#N/A	#N/A	4.44	0.0764	3	0	0.0347	3	Yes	#N/A	#N/A	#N/A	#N/A	#N/A	#N/A	#N/A	#N/A	#N/A	Yes	#N/A
CTSA	P10619	Lysosomal protective protein OS=Homo sapiens OX=9606 GN=CTSA PE=1 SV=2 - [PPGB_HUMAN]	#N/A	#N/A	#N/A	#N/A	#N/A	#N/A	2.53	0.0271	#N/A		#N/A	#N/A	#N/A	#N/A	#N/A	#N/A	#N/A	#N/A	#N/A		#N/A
CANX	P27824	Calnexin OS=Homo sapiens OX=9606 GN=CANX PE=1 SV=2 - [CALX_HUMAN]	#N/A	#N/A	#N/A	2.69	0.022	1	1.93	0.027	1		3.04	0.0203	1	#N/A	#N/A	#N/A	#N/A	#N/A	#N/A		#N/A
SSB	P05455	Lupus La protein OS=Homo sapiens OX=9606 GN=SSB PE=1 SV=2 - [LA_HUMAN]	#N/A	#N/A	#N/A	5.03	0.0539	2	0	0.027	2		0	0.027	1	#N/A	#N/A	#N/A	#N/A	#N/A	#N/A	Yes	#N/A
TRA2A	Q13595	Transformer-2 protein homolog alpha OS=Homo sapiens OX=9606 GN=TRA2A PE=1 SV=1 - [TRA2A_HUMAN]	#N/A	#N/A	#N/A	7.65	0.0816	2	1.91	0.0496	2	Yes	0	0.0496	1	#N/A	#N/A	#N/A	#N/A	#N/A	#N/A	Yes	#N/A
KRR1	Q13601	KRR1 small subunit processome component homolog OS=Homo sapiens OX=9606 GN=KRR1 PE=1 SV=4 - [KRR1_HUMAN]	#N/A	#N/A	#N/A	11.92	0.1837	6	2.73	0.0315	6	Yes	#N/A	#N/A	#N/A	#N/A	#N/A	#N/A	#N/A	#N/A	#N/A	Yes	#N/A
TTBK2	Q6IQ55	Tau-tubulin kinase 2 OS=Homo sapiens OX=9606 GN=TTBK2 PE=1 SV=2 - [TTBK2_HUMAN]	#N/A	#N/A	#N/A	5.35	0.0281	2	2.51	0.0265	2		#N/A	#N/A	#N/A	#N/A	#N/A	#N/A	#N/A	#N/A	#N/A		7.33
DUSP11	O75319	RNA/RNP complex-1-interacting phosphatase OS=Homo sapiens OX=9606 GN=DUSP11 PE=1 SV=2 - [DUS11_HUMAN]	#N/A	#N/A	#N/A	2.24	0.0424	1	0	0.0265	1		#N/A	#N/A	#N/A	#N/A	#N/A	#N/A	#N/A	#N/A	#N/A		#N/A
CEP55	Q53EZ4	Centrosomal protein of 55 kDa OS=Homo sapiens OX=9606 GN=CEP55 PE=1 SV=3 - [CEP55_HUMAN]	#N/A	#N/A	#N/A	#N/A	#N/A	#N/A	0	0.0259	#N/A		#N/A	#N/A	#N/A	#N/A	#N/A	#N/A	#N/A	#N/A	#N/A		5.35
CCT8	P50990	T-complex protein 1 subunit theta OS=Homo sapiens OX=9606 GN=CCT8 PE=1 SV=4 - [TCPQ_HUMAN]	#N/A	#N/A	#N/A	#N/A	#N/A	#N/A	2.2	0.0255	#N/A	Yes	9.54	0.0931	4	4.41	0.0529	2	#N/A	#N/A	#N/A	Yes	#N/A
WDR91	A4D1P6	WD repeat-containing protein 91 OS=Homo sapiens OX=9606 GN=WDR91 PE=1 SV=2 - [WDR91_HUMAN]	#N/A	#N/A	#N/A	#N/A	#N/A	#N/A	2.32	0.0254	#N/A		#N/A	#N/A	#N/A	#N/A	#N/A	#N/A	#N/A	#N/A	#N/A		6.18
PUM3	Q15397	Pumilio homolog 3 OS=Homo sapiens OX=9606 GN=PUM3 PE=1 SV=3 - [PUM3_HUMAN]	#N/A	#N/A	#N/A	6.03	0.0401	2	2.19	0.0123	2	Yes	#N/A	#N/A	#N/A	#N/A	#N/A	#N/A	#N/A	#N/A	#N/A	Yes	#N/A
SERBP1	Q8NC51	Plasminogen activator inhibitor 1 RNA-binding protein OS=Homo sapiens OX=9606 GN=SERBP1 PE=1 SV=2 - [PAIRB_HUMAN]	#N/A	#N/A	#N/A	3.25	0.0392	1	2.12	0.0392	1	Yes	2.14	0.0392	1	#N/A	#N/A	#N/A	#N/A	#N/A	#N/A	Yes	#N/A
SEC24D	O94855	Protein transport protein Sec24D OS=Homo sapiens OX=9606 GN=SEC24D PE=1 SV=2 - [SC24D_HUMAN]	#N/A	#N/A	#N/A	#N/A	#N/A	#N/A	0	0.0242	#N/A		#N/A	#N/A	#N/A	#N/A	#N/A	#N/A	#N/A	#N/A	#N/A		#N/A
NUP210	Q8TEM1	Nuclear pore membrane glycoprotein 210 OS=Homo sapiens OX=9606 GN=NUP210 PE=1 SV=3 - [PO210_HUMAN]	#N/A	#N/A	#N/A	29.32	0.079	12	3.2	0.0085	12	Yes	#N/A	#N/A	#N/A	#N/A	#N/A	#N/A	#N/A	#N/A	#N/A	Yes	#N/A
CCT4	P50991	T-complex protein 1 subunit delta OS=Homo sapiens OX=9606 GN=CCT4 PE=1 SV=4 - [TCPD_HUMAN]	#N/A	#N/A	#N/A	6.51	0.0779	2	2.89	0.0241	2	Yes	6.99	0.0761	3	2.03	0.026	1	#N/A	#N/A	#N/A	Yes	#N/A
PPHLN1	Q8NEY8	Periphilin-1 OS=Homo sapiens OX=9606 GN=PPHLN1 PE=1 SV=2 - [PPHLN_HUMAN]	#N/A	#N/A	#N/A	#N/A	#N/A	#N/A	2.21	0.024	#N/A		#N/A	#N/A	#N/A	#N/A	#N/A	#N/A	#N/A	#N/A	#N/A		#N/A
ACP1	P24666	Low molecular weight phosphotyrosine protein phosphatase OS=Homo sapiens OX=9606 GN=ACP1 PE=1 SV=3 - [PPAC_HUMAN]	#N/A	#N/A	#N/A	2.8	0.0696	1	2.23	0.0696	1	Yes	2.55	0.057	1	5.24	0.1329	2	2.34	0.0696	1	Yes	#N/A
AAAS	Q9NRG9	Aladin OS=Homo sapiens OX=9606 GN=AAAS PE=1 SV=1 - [AAAS_HUMAN]	#N/A	#N/A	#N/A	11.19	0.0952	4	2.27	0.0238	4	Yes	#N/A	#N/A	#N/A	#N/A	#N/A	#N/A	#N/A	#N/A	#N/A	Yes	#N/A
PPIA	P62937	Peptidyl-prolyl cis-trans isomerase A OS=Homo sapiens OX=9606 GN=PPIA PE=1 SV=2 - [PPIA_HUMAN]	#N/A	#N/A	#N/A	6.59	0.1879	4	0	0.0545	4	Yes	4.06	0.1636	3	2.07	0.0545	1	#N/A	#N/A	#N/A	Yes	#N/A
CDC5L	Q99459	Cell division cycle 5-like protein OS=Homo sapiens OX=9606 GN=CDC5L PE=1 SV=2 - [CDC5L_HUMAN]	#N/A	#N/A	#N/A	21.2	0.1621	9	2.9	0.0237	9	Yes	2.85	0.02	1	1.63	0.0125	1	#N/A	#N/A	#N/A	Yes	#N/A
RBBP4	Q09028	Histone-binding protein RBBP4 OS=Homo sapiens OX=9606 GN=RBBP4 PE=1 SV=3 - [RBBP4_HUMAN]	#N/A	#N/A	#N/A	7.57	0.0776	3	1.99	0.0188	3	Yes	#N/A	#N/A	#N/A	#N/A	#N/A	#N/A	2.7	0.0306	1	Yes	#N/A
FLG	P20930	Filaggrin OS=Homo sapiens OX=9606 GN=FLG PE=1 SV=3 - [FILA_HUMAN]	#N/A	#N/A	#N/A	#N/A	#N/A	#N/A	9.72	0.0231	#N/A		2	0.0025	1	0	0.0025	1	2.19	0.0025	1	Yes	5.57
PWP2	Q15269	Periodic tryptophan protein 2 homolog OS=Homo sapiens OX=9606 GN=PWP2 PE=2 SV=2 - [PWP2_HUMAN]	#N/A	#N/A	#N/A	44.85	0.1654	12	1.9	0.0076	12	Yes	#N/A	#N/A	#N/A	#N/A	#N/A	#N/A	#N/A	#N/A	#N/A	Yes	#N/A
WDR46	O15213	WD repeat-containing protein 46 OS=Homo sapiens OX=9606 GN=WDR46 PE=1 SV=3 - [WDR46_HUMAN]	#N/A	#N/A	#N/A	24.45	0.1328	6	2.96	0.023	6		#N/A	#N/A	#N/A	#N/A	#N/A	#N/A	#N/A	#N/A	#N/A	Yes	#N/A
RBM34	P42696	RNA-binding protein 34 OS=Homo sapiens OX=9606 GN=RBM34 PE=1 SV=2 - [RBM34_HUMAN]	#N/A	#N/A	#N/A	13.95	0.1721	5	2.73	0.0302	5	Yes	#N/A	#N/A	#N/A	#N/A	#N/A	#N/A	#N/A	#N/A	#N/A	Yes	#N/A
KLC1	Q07866	Kinesin light chain 1 OS=Homo sapiens OX=9606 GN=KLC1 PE=1 SV=2 - [KLC1_HUMAN]	#N/A	#N/A	#N/A	2.69	0.0227	1	0	0.0227	1		#N/A	#N/A	#N/A	#N/A	#N/A	#N/A	#N/A	#N/A	#N/A		#N/A
SRPRB	Q9Y5M8	Signal recognition particle receptor subunit beta OS=Homo sapiens OX=9606 GN=SRPRB PE=1 SV=3 - [SRPRB_HUMAN]	#N/A	#N/A	#N/A	#N/A	#N/A	#N/A	2.48	0.0701	#N/A	Yes	#N/A	#N/A	#N/A	#N/A	#N/A	#N/A	#N/A	#N/A	#N/A	Yes	#N/A
SRSF1	Q07955	Serine/arginine-rich splicing factor 1 OS=Homo sapiens OX=9606 GN=SRSF1 PE=1 SV=2 - [SRSF1_HUMAN]	#N/A	#N/A	#N/A	10.82	0.1855	5	0	0.0363	5	Yes	2.35	0.0766	2	#N/A	#N/A	#N/A	#N/A	#N/A	#N/A	Yes	#N/A
SRSF9	Q13242	Serine/arginine-rich splicing factor 9 OS=Homo sapiens OX=9606 GN=SRSF9 PE=1 SV=1 - [SRSF9_HUMAN]	#N/A	#N/A	#N/A	14.29	0.2534	6	2.51	0.0407	6	Yes	#N/A	#N/A	#N/A	#N/A	#N/A	#N/A	#N/A	#N/A	#N/A	Yes	#N/A
STAU1	O95793	Double-stranded RNA-binding protein Staufen homolog 1 OS=Homo sapiens OX=9606 GN=STAU1 PE=1 SV=2 - [STAU1_HUMAN]	#N/A	#N/A	#N/A	7.94	0.1057	3	2.07	0.0277	3	Yes	#N/A	#N/A	#N/A	#N/A	#N/A	#N/A	#N/A	#N/A	#N/A	Yes	#N/A
RBM4B	Q9BQ04	RNA-binding protein 4B OS=Homo sapiens OX=9606 GN=RBM4B PE=1 SV=1 - [RBM4B_HUMAN]	#N/A	#N/A	#N/A	#N/A	#N/A	#N/A	1.8	0.0223	#N/A		#N/A	#N/A	#N/A	#N/A	#N/A	#N/A	0	0.0223	1		#N/A
ZNF57	Q68EA5	Zinc finger protein 57 OS=Homo sapiens OX=9606 GN=ZNF57 PE=2 SV=3 - [ZNF57_HUMAN]	#N/A	#N/A	#N/A	#N/A	#N/A	#N/A	1.66	0.0216	#N/A		#N/A	#N/A	#N/A	#N/A	#N/A	#N/A	#N/A	#N/A	#N/A		#N/A
MAP7D1	Q3KQU3	MAP7 domain-containing protein 1 OS=Homo sapiens OX=9606 GN=MAP7D1 PE=1 SV=1 - [MA7D1_HUMAN]	#N/A	#N/A	#N/A	1.61	0.0214	1	0	0.0214	1		#N/A	#N/A	#N/A	#N/A	#N/A	#N/A	#N/A	#N/A	#N/A		5.66
SPATA6	Q9NWH7	Spermatogenesis-associated protein 6 OS=Homo sapiens OX=9606 GN=SPATA6 PE=1 SV=1 - [SPAT6_HUMAN]	#N/A	#N/A	#N/A	#N/A	#N/A	#N/A	0	0.0205	#N/A		#N/A	#N/A	#N/A	#N/A	#N/A	#N/A	#N/A	#N/A	#N/A		#N/A
NLN	Q9BYT8	Neurolysin, mitochondrial OS=Homo sapiens OX=9606 GN=NLN PE=1 SV=1 - [NEUL_HUMAN]	#N/A	#N/A	#N/A	0	0.0199	1	0	0.0199	1		#N/A	#N/A	#N/A	#N/A	#N/A	#N/A	#N/A	#N/A	#N/A	Yes	#N/A
SUN1	O94901	SUN domain-containing protein 1 OS=Homo sapiens OX=9606 GN=SUN1 PE=1 SV=3 - [SUN1_HUMAN]	#N/A	#N/A	#N/A	28.65	0.1663	8	1.87	0.0197	8	Yes	#N/A	#N/A	#N/A	#N/A	#N/A	#N/A	#N/A	#N/A	#N/A	Yes	#N/A
KRI1	Q8N9T8	Protein KRI1 homolog OS=Homo sapiens OX=9606 GN=KRI1 PE=1 SV=3 - [KRI1_HUMAN]	#N/A	#N/A	#N/A	13.63	0.111	5	2.3	0.0199	5	Yes	#N/A	#N/A	#N/A	#N/A	#N/A	#N/A	#N/A	#N/A	#N/A	Yes	#N/A
SNRPB2	P08579	U2 small nuclear ribonucleoprotein B'' OS=Homo sapiens OX=9606 GN=SNRPB2 PE=1 SV=1 - [RU2B_HUMAN]	#N/A	#N/A	#N/A	#N/A	#N/A	#N/A	2.24	0.0356	#N/A	Yes	#N/A	#N/A	#N/A	#N/A	#N/A	#N/A	#N/A	#N/A	#N/A	Yes	#N/A
SENP3	Q9H4L4	Sentrin-specific protease 3 OS=Homo sapiens OX=9606 GN=SENP3 PE=1 SV=2 - [SENP3_HUMAN]	#N/A	#N/A	#N/A	7.12	0.0714	3	2.3	0.0314	3	Yes	#N/A	#N/A	#N/A	#N/A	#N/A	#N/A	#N/A	#N/A	#N/A	Yes	#N/A
SF3B4	Q15427	Splicing factor 3B subunit 4 OS=Homo sapiens OX=9606 GN=SF3B4 PE=1 SV=1 - [SF3B4_HUMAN]	#N/A	#N/A	#N/A	3.64	0.033	1	3.71	0.033	1	Yes	2.58	0.033	1	#N/A	#N/A	#N/A	#N/A	#N/A	#N/A	Yes	#N/A
TRAF7	Q6Q0C0	E3 ubiquitin-protein ligase TRAF7 OS=Homo sapiens OX=9606 GN=TRAF7 PE=1 SV=1 - [TRAF7_HUMAN]	#N/A	#N/A	#N/A	#N/A	#N/A	#N/A	0	0.0179	#N/A	Yes	#N/A	#N/A	#N/A	#N/A	#N/A	#N/A	#N/A	#N/A	#N/A	Yes	#N/A
EMSY	Q7Z589	BRCA2-interacting transcriptional repressor EMSY OS=Homo sapiens OX=9606 GN=EMSY PE=1 SV=2 - [EMSY_HUMAN]	#N/A	#N/A	#N/A	#N/A	#N/A	#N/A	0	0.0197	#N/A		#N/A	#N/A	#N/A	#N/A	#N/A	#N/A	#N/A	#N/A	#N/A		#N/A
NDC1	Q9BTX1	Nucleoporin NDC1 OS=Homo sapiens OX=9606 GN=NDC1 PE=1 SV=2 - [NDC1_HUMAN]	#N/A	#N/A	#N/A	6.43	0.0356	2	3.55	0.0193	2		#N/A	#N/A	#N/A	#N/A	#N/A	#N/A	#N/A	#N/A	#N/A		#N/A
SNRNP40	Q96DI7	U5 small nuclear ribonucleoprotein 40 kDa protein OS=Homo sapiens OX=9606 GN=SNRNP40 PE=1 SV=1 - [SNR40_HUMAN]	#N/A	#N/A	#N/A	#N/A	#N/A	#N/A	1.87	0.028	#N/A	Yes	#N/A	#N/A	#N/A	#N/A	#N/A	#N/A	#N/A	#N/A	#N/A	Yes	#N/A
SART1	O43290	U4/U6.U5 tri-snRNP-associated protein 1 OS=Homo sapiens OX=9606 GN=SART1 PE=1 SV=1 - [SNUT1_HUMAN]	#N/A	#N/A	#N/A	9.41	0.095	4	0	0.025	4	Yes	#N/A	#N/A	#N/A	#N/A	#N/A	#N/A	#N/A	#N/A	#N/A		#N/A
ZNF7	P17097	Zinc finger protein 7 OS=Homo sapiens OX=9606 GN=ZNF7 PE=1 SV=1 - [ZNF7_HUMAN]	#N/A	#N/A	#N/A	#N/A	#N/A	#N/A	2.36	0.019	#N/A		#N/A	#N/A	#N/A	#N/A	#N/A	#N/A	#N/A	#N/A	#N/A		6.07
TEX10	Q9NXF1	Testis-expressed protein 10 OS=Homo sapiens OX=9606 GN=TEX10 PE=1 SV=2 - [TEX10_HUMAN]	#N/A	#N/A	#N/A	8.95	0.0463	3	1.98	0.014	3	Yes	#N/A	#N/A	#N/A	#N/A	#N/A	#N/A	#N/A	#N/A	#N/A	Yes	#N/A
AHCY	P23526	Adenosylhomocysteinase OS=Homo sapiens OX=9606 GN=AHCY PE=1 SV=4 - [SAHH_HUMAN]	#N/A	#N/A	#N/A	#N/A	#N/A	#N/A	0	0.0185	#N/A		5.41	0.0741	3	#N/A	#N/A	#N/A	#N/A	#N/A	#N/A		#N/A
NUMA1	Q14980	Nuclear mitotic apparatus protein 1 OS=Homo sapiens OX=9606 GN=NUMA1 PE=1 SV=2 - [NUMA1_HUMAN]	#N/A	#N/A	#N/A	89.81	0.2	27	2.13	0.018	27	Yes	#N/A	#N/A	#N/A	#N/A	#N/A	#N/A	#N/A	#N/A	#N/A	Yes	#N/A
CUL1	Q13616	Cullin-1 OS=Homo sapiens OX=9606 GN=CUL1 PE=1 SV=2 - [CUL1_HUMAN]	#N/A	#N/A	#N/A	#N/A	#N/A	#N/A	3	0.0168	#N/A		#N/A	#N/A	#N/A	#N/A	#N/A	#N/A	#N/A	#N/A	#N/A		#N/A
CHD4	Q14839	Chromodomain-helicase-DNA-binding protein 4 OS=Homo sapiens OX=9606 GN=CHD4 PE=1 SV=2 - [CHD4_HUMAN]	#N/A	#N/A	#N/A	29.85	0.1056	12	3.38	0.0167	12	Yes	#N/A	#N/A	#N/A	#N/A	#N/A	#N/A	#N/A	#N/A	#N/A	Yes	#N/A
YBX3	P16989	Y-box-binding protein 3 OS=Homo sapiens OX=9606 GN=YBX3 PE=1 SV=4 - [YBOX3_HUMAN]	#N/A	#N/A	#N/A	9.95	0.1532	2	5.13	0.0726	2	Yes	#N/A	#N/A	#N/A	#N/A	#N/A	#N/A	#N/A	#N/A	#N/A	Yes	#N/A
NUP98	P52948	Nuclear pore complex protein Nup98-Nup96 OS=Homo sapiens OX=9606 GN=NUP98 PE=1 SV=4 - [NUP98_HUMAN]	#N/A	#N/A	#N/A	33.46	0.0903	12	5.18	0.0165	12	Yes	3.93	0.0231	3	2.37	0.0072	1	0	0.005	1	Yes	#N/A
ADNP	Q9H2P0	Activity-dependent neuroprotector homeobox protein OS=Homo sapiens OX=9606 GN=ADNP PE=1 SV=1 - [ADNP_HUMAN]	#N/A	#N/A	#N/A	18.67	0.1198	9	2.73	0.0154	9	Yes	#N/A	#N/A	#N/A	#N/A	#N/A	#N/A	#N/A	#N/A	#N/A	Yes	#N/A
CSE1L	P55060	Exportin-2 OS=Homo sapiens OX=9606 GN=CSE1L PE=1 SV=3 - [XPO2_HUMAN]	#N/A	#N/A	#N/A	4.47	0.0247	2	1.69	0.0165	2	Yes	3.38	0.0165	1	#N/A	#N/A	#N/A	#N/A	#N/A	#N/A	Yes	#N/A
ZNF624	Q9P2J8	Zinc finger protein 624 OS=Homo sapiens OX=9606 GN=ZNF624 PE=1 SV=3 - [ZN624_HUMAN]	#N/A	#N/A	#N/A	3.56	0.022	1	2.88	0.0162	1		#N/A	#N/A	#N/A	#N/A	#N/A	#N/A	#N/A	#N/A	#N/A		6.56
DEPDC7	Q96QD5	DEP domain-containing protein 7 OS=Homo sapiens OX=9606 GN=DEPDC7 PE=2 SV=1 - [DEPD7_HUMAN]	#N/A	#N/A	#N/A	#N/A	#N/A	#N/A	0	0.0157	#N/A		#N/A	#N/A	#N/A	#N/A	#N/A	#N/A	#N/A	#N/A	#N/A		#N/A
CCDC150	Q8NCX0	Coiled-coil domain-containing protein 150 OS=Homo sapiens OX=9606 GN=CCDC150 PE=1 SV=2 - [CC150_HUMAN]	#N/A	#N/A	#N/A	#N/A	#N/A	#N/A	0	0.0154	#N/A		#N/A	#N/A	#N/A	0	0.0154	1	#N/A	#N/A	#N/A		#N/A
NUP93	Q8N1F7	Nuclear pore complex protein Nup93 OS=Homo sapiens OX=9606 GN=NUP93 PE=1 SV=2 - [NUP93_HUMAN]	#N/A	#N/A	#N/A	38.29	0.2613	17	2.73	0.0147	17	Yes	#N/A	#N/A	#N/A	#N/A	#N/A	#N/A	#N/A	#N/A	#N/A	Yes	#N/A
SND1	Q7KZF4	Staphylococcal nuclease domain-containing protein 1 OS=Homo sapiens OX=9606 GN=SND1 PE=1 SV=1 - [SND1_HUMAN]	#N/A	#N/A	#N/A	#N/A	#N/A	#N/A	0	0.0143	#N/A		#N/A	#N/A	#N/A	#N/A	#N/A	#N/A	#N/A	#N/A	#N/A		-0.4
MYH7	P12883	Myosin-7 OS=Homo sapiens OX=9606 GN=MYH7 PE=1 SV=5 - [MYH7_HUMAN]	#N/A	#N/A	#N/A	#N/A	#N/A	#N/A	5.73	0.014	#N/A		#N/A	#N/A	#N/A	#N/A	#N/A	#N/A	#N/A	#N/A	#N/A		#N/A
SMC3	Q9UQE7	Structural maintenance of chromosomes protein 3 OS=Homo sapiens OX=9606 GN=SMC3 PE=1 SV=2 - [SMC3_HUMAN]	#N/A	#N/A	#N/A	61.24	0.203	20	2.32	0.014	20	Yes	#N/A	#N/A	#N/A	#N/A	#N/A	#N/A	#N/A	#N/A	#N/A	Yes	#N/A
KPNB1	Q14974	Importin subunit beta-1 OS=Homo sapiens OX=9606 GN=KPNB1 PE=1 SV=2 - [IMB1_HUMAN]	#N/A	#N/A	#N/A	46.68	0.2032	13	1.94	0.0137	13	Yes	#N/A	#N/A	#N/A	#N/A	#N/A	#N/A	#N/A	#N/A	#N/A	Yes	#N/A
HCN1	O60741	Potassium/sodium hyperpolarization-activated cyclic nucleotide-gated channel 1 OS=Homo sapiens OX=9606 GN=HCN1 PE=1 SV=3 - [HCN1_HUMAN]	#N/A	#N/A	#N/A	#N/A	#N/A	#N/A	0	0.0135	#N/A		#N/A	#N/A	#N/A	#N/A	#N/A	#N/A	#N/A	#N/A	#N/A		#N/A
ADAR	P55265	Double-stranded RNA-specific adenosine deaminase OS=Homo sapiens OX=9606 GN=ADAR PE=1 SV=4 - [DSRAD_HUMAN]	#N/A	#N/A	#N/A	8.37	0.0457	4	2.27	0.0082	4	Yes	#N/A	#N/A	#N/A	#N/A	#N/A	#N/A	#N/A	#N/A	#N/A	Yes	#N/A
NUP107	P57740	Nuclear pore complex protein Nup107 OS=Homo sapiens OX=9606 GN=NUP107 PE=1 SV=1 - [NU107_HUMAN]	#N/A	#N/A	#N/A	28.79	0.1492	9	2.93	0.013	9	Yes	#N/A	#N/A	#N/A	#N/A	#N/A	#N/A	#N/A	#N/A	#N/A	Yes	#N/A
MYO6	Q9UM54	Unconventional myosin-VI OS=Homo sapiens OX=9606 GN=MYO6 PE=1 SV=4 - [MYO6_HUMAN]	#N/A	#N/A	#N/A	9.9	0.0386	4	0	0.0124	4		#N/A	#N/A	#N/A	#N/A	#N/A	#N/A	#N/A	#N/A	#N/A		#N/A
CCDC86	Q9H6F5	Coiled-coil domain-containing protein 86 OS=Homo sapiens OX=9606 GN=CCDC86 PE=1 SV=1 - [CCD86_HUMAN]	#N/A	#N/A	#N/A	12.89	0.2111	4	2.85	0.0639	4	Yes	#N/A	#N/A	#N/A	#N/A	#N/A	#N/A	#N/A	#N/A	#N/A	Yes	#N/A
RBM15	Q96T37	RNA-binding protein 15 OS=Homo sapiens OX=9606 GN=RBM15 PE=1 SV=2 - [RBM15_HUMAN]	#N/A	#N/A	#N/A	6.79	0.0409	3	0	0.0123	3		#N/A	#N/A	#N/A	#N/A	#N/A	#N/A	#N/A	#N/A	#N/A		5.55
MARK4	Q96L34	MAP/microtubule affinity-regulating kinase 4 OS=Homo sapiens OX=9606 GN=MARK4 PE=1 SV=1 - [MARK4_HUMAN]	#N/A	#N/A	#N/A	#N/A	#N/A	#N/A	1.85	0.012	#N/A		#N/A	#N/A	#N/A	#N/A	#N/A	#N/A	#N/A	#N/A	#N/A		#N/A
WDR3	Q9UNX4	WD repeat-containing protein 3 OS=Homo sapiens OX=9606 GN=WDR3 PE=1 SV=1 - [WDR3_HUMAN]	#N/A	#N/A	#N/A	43.53	0.228	15	2.46	0.0117	15	Yes	#N/A	#N/A	#N/A	#N/A	#N/A	#N/A	#N/A	#N/A	#N/A	Yes	#N/A
HOXD13	P35453	Homeobox protein Hox-D13 OS=Homo sapiens OX=9606 GN=HOXD13 PE=1 SV=3 - [HXD13_HUMAN]	#N/A	#N/A	#N/A	#N/A	#N/A	#N/A	0	0.0292	#N/A	Yes	#N/A	#N/A	#N/A	#N/A	#N/A	#N/A	#N/A	#N/A	#N/A		#N/A
IMP3	Q9NV31	U3 small nucleolar ribonucleoprotein protein IMP3 OS=Homo sapiens OX=9606 GN=IMP3 PE=1 SV=1 - [IMP3_HUMAN]	#N/A	#N/A	#N/A	5.13	0.1359	2	2.12	0.0815	2	Yes	#N/A	#N/A	#N/A	#N/A	#N/A	#N/A	#N/A	#N/A	#N/A	Yes	#N/A
CFAP61	Q8NHU2	Cilia- and flagella-associated protein 61 OS=Homo sapiens OX=9606 GN=CFAP61 PE=2 SV=3 - [CFA61_HUMAN]	#N/A	#N/A	#N/A	#N/A	#N/A	#N/A	0	0.0113	#N/A	Yes	#N/A	#N/A	#N/A	#N/A	#N/A	#N/A	#N/A	#N/A	#N/A		#N/A
MECP2	P51608	Methyl-CpG-binding protein 2 OS=Homo sapiens OX=9606 GN=MECP2 PE=1 SV=1 - [MECP2_HUMAN]	#N/A	#N/A	#N/A	17.79	0.2099	7	2.62	0.0329	7	Yes	#N/A	#N/A	#N/A	#N/A	#N/A	#N/A	#N/A	#N/A	#N/A	Yes	#N/A
ILF2	Q12905	Interleukin enhancer-binding factor 2 OS=Homo sapiens OX=9606 GN=ILF2 PE=1 SV=2 - [ILF2_HUMAN]	#N/A	#N/A	#N/A	27.88	0.3154	8	2.27	0.0256	8	Yes	0	0.0564	2	#N/A	#N/A	#N/A	#N/A	#N/A	#N/A	Yes	#N/A
IMP4	Q96G21	U3 small nucleolar ribonucleoprotein protein IMP4 OS=Homo sapiens OX=9606 GN=IMP4 PE=1 SV=1 - [IMP4_HUMAN]	#N/A	#N/A	#N/A	2.61	0.0722	2	3.59	0.0481	2	Yes	3.84	0.0825	2	1.7	0.0344	1	#N/A	#N/A	#N/A	Yes	#N/A
XPO1	O14980	Exportin-1 OS=Homo sapiens OX=9606 GN=XPO1 PE=1 SV=1 - [XPO1_HUMAN]	#N/A	#N/A	#N/A	5.01	0.0261	2	0	0.0093	2		2.31	0.014	1	0	0.0093	1	#N/A	#N/A	#N/A	Yes	#N/A
EIF6	P56537	Eukaryotic translation initiation factor 6 OS=Homo sapiens OX=9606 GN=EIF6 PE=1 SV=1 - [IF6_HUMAN]	#N/A	#N/A	#N/A	19.21	0.2735	4	1.73	0.0571	4	Yes	#N/A	#N/A	#N/A	#N/A	#N/A	#N/A	#N/A	#N/A	#N/A	Yes	#N/A
CHCHD3	Q9NX63	MICOS complex subunit MIC19 OS=Homo sapiens OX=9606 GN=CHCHD3 PE=1 SV=1 - [MIC19_HUMAN]	#N/A	#N/A	#N/A	14.65	0.185	4	3.68	0.0661	4	Yes	3.98	0.1145	2	#N/A	#N/A	#N/A	#N/A	#N/A	#N/A	Yes	#N/A
CPSF1	Q10570	Cleavage and polyadenylation specificity factor subunit 1 OS=Homo sapiens OX=9606 GN=CPSF1 PE=1 SV=2 - [CPSF1_HUMAN]	#N/A	#N/A	#N/A	#N/A	#N/A	#N/A	0	0.009	#N/A		#N/A	#N/A	#N/A	#N/A	#N/A	#N/A	#N/A	#N/A	#N/A		#N/A
COL1A1	P02452	Collagen alpha-1(I) chain OS=Homo sapiens OX=9606 GN=COL1A1 PE=1 SV=5 - [CO1A1_HUMAN]	#N/A	#N/A	#N/A	#N/A	#N/A	#N/A	0	0.013	#N/A	Yes	#N/A	#N/A	#N/A	#N/A	#N/A	#N/A	#N/A	#N/A	#N/A		#N/A
ATRNL1	Q5VV63	Attractin-like protein 1 OS=Homo sapiens OX=9606 GN=ATRNL1 PE=2 SV=2 - [ATRN1_HUMAN]	#N/A	#N/A	#N/A	#N/A	#N/A	#N/A	0	0.0254	#N/A	Yes	#N/A	#N/A	#N/A	#N/A	#N/A	#N/A	#N/A	#N/A	#N/A		#N/A
MCM3	P25205	DNA replication licensing factor MCM3 OS=Homo sapiens OX=9606 GN=MCM3 PE=1 SV=3 - [MCM3_HUMAN]	#N/A	#N/A	#N/A	#N/A	#N/A	#N/A	0	0.0087	#N/A		#N/A	#N/A	#N/A	#N/A	#N/A	#N/A	#N/A	#N/A	#N/A		#N/A
ATRX	P46100	Transcriptional regulator ATRX OS=Homo sapiens OX=9606 GN=ATRX PE=1 SV=5 - [ATRX_HUMAN]	#N/A	#N/A	#N/A	10.76	0.0301	5	0	0.0072	5	Yes	0	0.0128	1	#N/A	#N/A	#N/A	#N/A	#N/A	#N/A	Yes	#N/A
TCHH	Q07283	Trichohyalin OS=Homo sapiens OX=9606 GN=TCHH PE=1 SV=2 - [TRHY_HUMAN]	#N/A	#N/A	#N/A	#N/A	#N/A	#N/A	0	0.0051	#N/A		#N/A	#N/A	#N/A	#N/A	#N/A	#N/A	#N/A	#N/A	#N/A		#N/A
BANF1	O75531	Barrier-to-autointegration factor OS=Homo sapiens OX=9606 GN=BANF1 PE=1 SV=1 - [BAF_HUMAN]	#N/A	#N/A	#N/A	15.67	0.4045	2	9.92	0.2697	2	Yes	#N/A	#N/A	#N/A	#N/A	#N/A	#N/A	#N/A	#N/A	#N/A	Yes	#N/A
PBRM1	Q86U86	Protein polybromo-1 OS=Homo sapiens OX=9606 GN=PBRM1 PE=1 SV=1 - [PB1_HUMAN]	#N/A	#N/A	#N/A	#N/A	#N/A	#N/A	0	0.0047	#N/A		#N/A	#N/A	#N/A	#N/A	#N/A	#N/A	#N/A	#N/A	#N/A		#N/A
CENPC	Q03188	Centromere protein C OS=Homo sapiens OX=9606 GN=CENPC PE=1 SV=2 - [CENPC_HUMAN]	#N/A	#N/A	#N/A	11.83	0.053	4	1.84	0.0138	4	Yes	#N/A	#N/A	#N/A	#N/A	#N/A	#N/A	#N/A	#N/A	#N/A	Yes	#N/A

## Sheet: HEK CAPture (Centrinone)
			CAPture 1 centrinone			CAPture 2 centrinone			CAPture 3 centrinone
Gene name	Accession	Description	Score	Coverage	# Unique Peptides	Score	Coverage	# Unique Peptides	Score	Coverage	# Unique Peptides	Is it in BO?
ACACA	Q13085	Acetyl-CoA carboxylase 1 OS=Homo sapiens OX=9606 GN=ACACA PE=1 SV=2 - [ACACA_HUMAN]	179.32	0.2656	43	237.64	0.2882	47	193.07	0.2506	40	Yes
KRT1	P04264	Keratin, type II cytoskeletal 1 OS=Homo sapiens OX=9606 GN=KRT1 PE=1 SV=6 - [K2C1_HUMAN]	482.6	0.5326	29	389.5	0.4565	23	365.67	0.4736	21	Yes
KRT9	P35527	Keratin, type I cytoskeletal 9 OS=Homo sapiens OX=9606 GN=KRT9 PE=1 SV=3 - [K1C9_HUMAN]	375.98	0.5859	29	360.56	0.5843	28	314.11	0.5457	24	Yes
KRT10	P13645	Keratin, type I cytoskeletal 10 OS=Homo sapiens OX=9606 GN=KRT10 PE=1 SV=6 - [K1C10_HUMAN]	397.12	0.4589	26	274.16	0.4298	20	202.31	0.339	18	Yes
KRT2	P35908	Keratin, type II cytoskeletal 2 epidermal OS=Homo sapiens OX=9606 GN=KRT2 PE=1 SV=2 - [K22E_HUMAN]	289.21	0.6041	26	221.72	0.493	20	151.51	0.4257	18	Yes
COPA	P53621	Coatomer subunit alpha OS=Homo sapiens OX=9606 GN=COPA PE=1 SV=2 - [COPA_HUMAN]	85.98	0.2508	25	103.28	0.2712	28	115.37	0.2426	25	Yes
CSTA	P01040	Cystatin-A OS=Homo sapiens OX=9606 GN=CSTA PE=1 SV=1 - [CYTA_HUMAN]	7.37	0.449	3	7.53	0.3061	2	4.75	0.3061	2
HSPA5	P11021	Endoplasmic reticulum chaperone BiP OS=Homo sapiens OX=9606 GN=HSPA5 PE=1 SV=2 - [BIP_HUMAN]	110.93	0.4281	21	116.84	0.3976	19	56.99	0.3471	15	Yes
PC	P11498	Pyruvate carboxylase, mitochondrial OS=Homo sapiens OX=9606 GN=PC PE=1 SV=2 - [PYC_HUMAN]	80.52	0.2334	20	78.26	0.2487	21	43.57	0.1537	13	Yes
DSP	P15924	Desmoplakin OS=Homo sapiens OX=9606 GN=DSP PE=1 SV=3 - [DESP_HUMAN]	44.15	0.0812	19	44.28	0.0735	20	30.39	0.0575	14	Yes
HSPA8	P11142	Heat shock cognate 71 kDa protein OS=Homo sapiens OX=9606 GN=HSPA8 PE=1 SV=1 - [HSP7C_HUMAN]	153.27	0.3932	18	179.8	0.3762	16	141.29	0.3607	15	Yes
NPM1	P06748	Nucleophosmin OS=Homo sapiens OX=9606 GN=NPM1 PE=1 SV=2 - [NPM_HUMAN]	108.98	0.381	6	103.84	0.3367	5	138.29	0.2109	4	Yes
HBB	P68871	Hemoglobin subunit beta OS=Homo sapiens OX=9606 GN=HBB PE=1 SV=2 - [HBB_HUMAN]	13.33	0.3605	4	#N/A	#N/A	#N/A	#N/A	#N/A	#N/A
VIM	P08670	Vimentin OS=Homo sapiens OX=9606 GN=VIM PE=1 SV=4 - [VIME_HUMAN]	54.2	0.3991	15	31.85	0.3004	13	28.34	0.2554	11	Yes
TUBA1C	Q9BQE3	Tubulin alpha-1C chain OS=Homo sapiens OX=9606 GN=TUBA1C PE=1 SV=1 - [TBA1C_HUMAN]	37.69	0.3474	11	#N/A	#N/A	#N/A	36.07	0.2428	8
HSPA1B	P0DMV9	Heat shock 70 kDa protein 1B OS=Homo sapiens OX=9606 GN=HSPA1B PE=1 SV=1 - [HS71B_HUMAN]	100.99	0.3417	13	112.45	0.2824	12	88.3	0.2886	13	Yes
CALML5	Q9NZT1	Calmodulin-like protein 5 OS=Homo sapiens OX=9606 GN=CALML5 PE=1 SV=2 - [CALL5_HUMAN]	13.85	0.3288	3	4.08	0.2123	2	4.66	0.2123	2
UBC	P0CG48	Polyubiquitin-C OS=Homo sapiens OX=9606 GN=UBC PE=1 SV=3 - [UBC_HUMAN]	2.53	0.3285	2	5.2	0.3285	2	5.05	0.3285	2	Yes
YWHAE	P62258	14-3-3 protein epsilon OS=Homo sapiens OX=9606 GN=YWHAE PE=1 SV=1 - [1433E_HUMAN]	18.31	0.3059	5	2.42	0.0745	1	1.7	0.0353	1	Yes
HIST1H2AH	Q96KK5	Histone H2A type 1-H OS=Homo sapiens OX=9606 GN=HIST1H2AH PE=1 SV=3 - [H2A1H_HUMAN]	12.44	0.3047	2	22.36	0.2188	1	11.13	0.2188	1
TUBB4B	P68371	Tubulin beta-4B chain OS=Homo sapiens OX=9606 GN=TUBB4B PE=1 SV=1 - [TBB4B_HUMAN]	33.54	0.2899	3	22.17	0.1753	3	25.27	0.2202	3	Yes
COPB2	P35606	Coatomer subunit beta' OS=Homo sapiens OX=9606 GN=COPB2 PE=1 SV=2 - [COPB2_HUMAN]	65.17	0.2837	19	76.25	0.3102	21	61.49	0.2671	19
DDX41	Q9UJV9	Probable ATP-dependent RNA helicase DDX41 OS=Homo sapiens OX=9606 GN=DDX41 PE=1 SV=2 - [DDX41_HUMAN]	22.52	0.1576	10	47.37	0.2862	16	27.2	0.1785	12	Yes
RPS13	P62277	40S ribosomal protein S13 OS=Homo sapiens OX=9606 GN=RPS13 PE=1 SV=2 - [RS13_HUMAN]	6.6	0.2715	4	6.19	0.1457	2	7.38	0.1921	3	Yes
TUBB2A	Q13885	Tubulin beta-2A chain OS=Homo sapiens OX=9606 GN=TUBB2A PE=1 SV=1 - [TBB2A_HUMAN]	34.58	0.2629	1	#N/A	#N/A	#N/A	21.26	0.1933	1	Yes
KRT5	P13647	Keratin, type II cytoskeletal 5 OS=Homo sapiens OX=9606 GN=KRT5 PE=1 SV=3 - [K2C5_HUMAN]	72.91	0.3102	10	102.77	0.339	12	71.57	0.3017	11	Yes
HSPA9	P38646	Stress-70 protein, mitochondrial OS=Homo sapiens OX=9606 GN=HSPA9 PE=1 SV=2 - [GRP75_HUMAN]	43.31	0.2518	12	57.03	0.2887	14	42.37	0.2371	11	Yes
DDX21	Q9NR30	Nucleolar RNA helicase 2 OS=Homo sapiens OX=9606 GN=DDX21 PE=1 SV=5 - [DDX21_HUMAN]	17.48	0.1418	9	8.11	0.0562	4	2.24	0.014	1	Yes
KRT16	P08779	Keratin, type I cytoskeletal 16 OS=Homo sapiens OX=9606 GN=KRT16 PE=1 SV=4 - [K1C16_HUMAN]	109.16	0.3636	9	174	0.4715	11	71.94	0.3721	7	Yes
DDB1	Q16531	DNA damage-binding protein 1 OS=Homo sapiens OX=9606 GN=DDB1 PE=1 SV=1 - [DDB1_HUMAN]	25.35	0.0982	8	28.88	0.1088	10	20.91	0.093	8	Yes
PRPF4B	Q13523	Serine/threonine-protein kinase PRP4 homolog OS=Homo sapiens OX=9606 GN=PRPF4B PE=1 SV=3 - [PRP4B_HUMAN]	16.66	0.1043	8	21.37	0.1192	10	2.17	0.0109	1	Yes
CEP128	Q6ZU80	Centrosomal protein of 128 kDa OS=Homo sapiens OX=9606 GN=CEP128 PE=1 SV=2 - [CE128_HUMAN]	53.35	0.2486	21	64.07	0.2888	27	61.64	0.2486	25
TCOF1	Q13428	Treacle protein OS=Homo sapiens OX=9606 GN=TCOF1 PE=1 SV=3 - [TCOF_HUMAN]	14.26	0.0645	8	11.38	0.0706	9	17.9	0.0746	9	Yes
HIST2H2AB	Q8IUE6	Histone H2A type 2-B OS=Homo sapiens OX=9606 GN=HIST2H2AB PE=1 SV=3 - [H2A2B_HUMAN]	4.44	0.2462	1	#N/A	#N/A	#N/A	#N/A	#N/A	#N/A
IGF2BP1	Q9NZI8	Insulin-like growth factor 2 mRNA-binding protein 1 OS=Homo sapiens OX=9606 GN=IGF2BP1 PE=1 SV=2 - [IF2B1_HUMAN]	21	0.1837	8	24.41	0.2045	9	16.69	0.1716	6	Yes
CKB	P12277	Creatine kinase B-type OS=Homo sapiens OX=9606 GN=CKB PE=1 SV=1 - [KCRB_HUMAN]	22.13	0.273	7	#N/A	#N/A	#N/A	#N/A	#N/A	#N/A	Yes
KRT14	P02533	Keratin, type I cytoskeletal 14 OS=Homo sapiens OX=9606 GN=KRT14 PE=1 SV=4 - [K1C14_HUMAN]	117.5	0.4237	7	165.91	0.5106	9	99.08	0.4237	7	Yes
RPS9	P46781	40S ribosomal protein S9 OS=Homo sapiens OX=9606 GN=RPS9 PE=1 SV=3 - [RS9_HUMAN]	12.17	0.2371	5	16.39	0.232	6	4.47	0.1392	3	Yes
RPL36A	P83881	60S ribosomal protein L36a OS=Homo sapiens OX=9606 GN=RPL36A PE=1 SV=2 - [RL36A_HUMAN]	6.01	0.1981	2	3.78	0.0755	1	0	0.0755	1
H1-2	P16403	Histone H1.2 OS=Homo sapiens OX=9606 GN=HIST1H1C PE=1 SV=2 - [H12_HUMAN]	30.61	0.1784	7	23.32	0.1549	4	14.85	0.1549	4	Yes
HNRNPU	Q00839	Heterogeneous nuclear ribonucleoprotein U OS=Homo sapiens OX=9606 GN=HNRNPU PE=1 SV=6 - [HNRPU_HUMAN]	19.51	0.1127	7	12.47	0.08	5	6.86	0.0388	3	Yes
RPL39	P62891	60S ribosomal protein L39 OS=Homo sapiens OX=9606 GN=RPL39 PE=1 SV=2 - [RL39_HUMAN]	2.09	0.1961	1	2.11	0.1961	1	#N/A	#N/A	#N/A
JUP	P14923	Junction plakoglobin OS=Homo sapiens OX=9606 GN=JUP PE=1 SV=3 - [PLAK_HUMAN]	11.78	0.0805	6	25.52	0.1893	12	11.02	0.0765	5	Yes
NKAP	Q8N5F7	NF-kappa-B-activating protein OS=Homo sapiens OX=9606 GN=NKAP PE=1 SV=1 - [NKAP_HUMAN]	18.2	0.1952	6	23.46	0.1976	7	11.68	0.0988	4	Yes
CEP63	Q96MT8	Centrosomal protein of 63 kDa OS=Homo sapiens OX=9606 GN=CEP63 PE=1 SV=1 - [CEP63_HUMAN]	19.37	0.1892	10	23.03	0.1522	8	22.95	0.1394	8
ENO1	P06733	Alpha-enolase OS=Homo sapiens OX=9606 GN=ENO1 PE=1 SV=2 - [ENOA_HUMAN]	15.53	0.2258	6	5.37	0.0576	2	#N/A	#N/A	#N/A	Yes
ALB	P02768	Serum albumin OS=Homo sapiens OX=9606 GN=ALB PE=1 SV=2 - [ALBU_HUMAN]	151.13	0.0854	6	146.74	0.1002	7	156.07	0.069	5	Yes
EEF1A1	P68104	Elongation factor 1-alpha 1 OS=Homo sapiens OX=9606 GN=EEF1A1 PE=1 SV=1 - [EF1A1_HUMAN]	20.97	0.1602	6	10.35	0.0931	3	4.28	0.0411	2	Yes
HSP90AA1	P07900	Heat shock protein HSP 90-alpha OS=Homo sapiens OX=9606 GN=HSP90AA1 PE=1 SV=5 - [HS90A_HUMAN]	27.98	0.1872	5	11.42	0.123	3	6.05	0.0451	3	Yes
DSG1	Q02413	Desmoglein-1 OS=Homo sapiens OX=9606 GN=DSG1 PE=1 SV=2 - [DSG1_HUMAN]	24.78	0.0848	6	27.9	0.1106	8	12.99	0.0896	7	Yes
KRT78	Q8N1N4	Keratin, type II cytoskeletal 78 OS=Homo sapiens OX=9606 GN=KRT78 PE=1 SV=2 - [K2C78_HUMAN]	12.99	0.1365	6	7.15	0.1269	5	7.87	0.1019	5	Yes
HSP90AB1	P08238	Heat shock protein HSP 90-beta OS=Homo sapiens OX=9606 GN=HSP90AB1 PE=1 SV=4 - [HS90B_HUMAN]	33.7	0.2638	6	11.3	0.0953	1	#N/A	#N/A	#N/A	Yes
RPL35	P42766	60S ribosomal protein L35 OS=Homo sapiens OX=9606 GN=RPL35 PE=1 SV=2 - [RL35_HUMAN]	11.16	0.187	2	10.7	0.0813	1	7.56	0.0813	1	Yes
MCCC1	Q96RQ3	Methylcrotonoyl-CoA carboxylase subunit alpha, mitochondrial OS=Homo sapiens OX=9606 GN=MCCC1 PE=1 SV=3 - [MCCA_HUMAN]	10.19	0.1034	5	10.01	0.069	4	4.94	0.0345	2	Yes
DDX27	Q96GQ7	Probable ATP-dependent RNA helicase DDX27 OS=Homo sapiens OX=9606 GN=DDX27 PE=1 SV=2 - [DDX27_HUMAN]	7.46	0.0704	5	15.51	0.1143	8	0	0.0151	1	Yes
BCLAF1	Q9NYF8	Bcl-2-associated transcription factor 1 OS=Homo sapiens OX=9606 GN=BCLAF1 PE=1 SV=2 - [BCLF1_HUMAN]	9.02	0.0946	5	19.04	0.112	7	13.76	0.0978	6	Yes
RPS4X	P62701	40S ribosomal protein S4, X isoform OS=Homo sapiens OX=9606 GN=RPS4X PE=1 SV=2 - [RS4X_HUMAN]	16.71	0.2091	5	14.73	0.2167	5	9.8	0.1749	4	Yes
HNRNPA2B1	P22626	Heterogeneous nuclear ribonucleoproteins A2/B1 OS=Homo sapiens OX=9606 GN=HNRNPA2B1 PE=1 SV=2 - [ROA2_HUMAN]	13.47	0.1643	5	4.44	0.051	2	2.55	0.0283	1	Yes
RPL13	P26373	60S ribosomal protein L13 OS=Homo sapiens OX=9606 GN=RPL13 PE=1 SV=4 - [RL13_HUMAN]	12.67	0.2464	5	11.37	0.1991	4	7.12	0.1517	3	Yes
BOLA2	Q9H3K6	BolA-like protein 2 OS=Homo sapiens OX=9606 GN=BOLA2 PE=1 SV=1 - [BOLA2_HUMAN]	2.9	0.186	1	3.87	0.186	1	#N/A	#N/A	#N/A
H4-16	P62805	Histone H4 OS=Homo sapiens OX=9606 GN=HIST1H4A PE=1 SV=2 - [H4_HUMAN]	24.85	0.4175	5	16.19	0.4078	4	12.22	0.4175	5	Yes
YWHAQ	P27348	14-3-3 protein theta OS=Homo sapiens OX=9606 GN=YWHAQ PE=1 SV=1 - [1433T_HUMAN]	9.28	0.1796	2	5.68	0.098	1	2.21	0.0571	1	Yes
FTSJ3	Q8IY81	pre-rRNA 2'-O-ribose RNA methyltransferase FTSJ3 OS=Homo sapiens OX=9606 GN=FTSJ3 PE=1 SV=2 - [SPB1_HUMAN]	32.32	0.1677	8	37.33	0.2054	11	1.63	0.0401	2	Yes
NME1	P15531	Nucleoside diphosphate kinase A OS=Homo sapiens OX=9606 GN=NME1 PE=1 SV=1 - [NDKA_HUMAN]	3.79	0.1645	2	#N/A	#N/A	#N/A	#N/A	#N/A	#N/A	Yes
GAPDH	P04406	Glyceraldehyde-3-phosphate dehydrogenase OS=Homo sapiens OX=9606 GN=GAPDH PE=1 SV=3 - [G3P_HUMAN]	12.47	0.1821	5	9.71	0.1493	4	3.21	0.0627	2	Yes
HSPD1	P10809	60 kDa heat shock protein, mitochondrial OS=Homo sapiens OX=9606 GN=HSPD1 PE=1 SV=2 - [CH60_HUMAN]	28.13	0.164	8	6.11	0.0873	3	2.28	0.0349	2	Yes
ARF3	P61204	ADP-ribosylation factor 3 OS=Homo sapiens OX=9606 GN=ARF3 PE=1 SV=2 - [ARF3_HUMAN]	5.3	0.1602	2	#N/A	#N/A	#N/A	#N/A	#N/A	#N/A
RPS14	P62263	40S ribosomal protein S14 OS=Homo sapiens OX=9606 GN=RPS14 PE=1 SV=3 - [RS14_HUMAN]	6.36	0.1589	2	18.99	0.298	4	6.74	0.1589	2	Yes
HNRNPK	P61978	Heterogeneous nuclear ribonucleoprotein K OS=Homo sapiens OX=9606 GN=HNRNPK PE=1 SV=1 - [HNRPK_HUMAN]	11.65	0.1469	5	4.89	0.1123	3	1.78	0.0238	1	Yes
ARCN1	P48444	Coatomer subunit delta OS=Homo sapiens OX=9606 GN=ARCN1 PE=1 SV=1 - [COPD_HUMAN]	8.02	0.1076	5	8.86	0.1272	6	0	0.0215	1	Yes
PCCB	P05166	Propionyl-CoA carboxylase beta chain, mitochondrial OS=Homo sapiens OX=9606 GN=PCCB PE=1 SV=3 - [PCCB_HUMAN]	3.4	0.0853	4	4.09	0.0631	3	#N/A	#N/A	#N/A	Yes
PCCA	P05165	Propionyl-CoA carboxylase alpha chain, mitochondrial OS=Homo sapiens OX=9606 GN=PCCA PE=1 SV=4 - [PCCA_HUMAN]	5.27	0.0591	4	10.67	0.114	7	2.55	0.0192	1	Yes
GTPBP4	Q9BZE4	Nucleolar GTP-binding protein 1 OS=Homo sapiens OX=9606 GN=GTPBP4 PE=1 SV=3 - [NOG1_HUMAN]	4.36	0.082	4	4.56	0.0442	3	#N/A	#N/A	#N/A	Yes
ZCCHC17	Q9NP64	Nucleolar protein of 40 kDa OS=Homo sapiens OX=9606 GN=ZCCHC17 PE=1 SV=1 - [NO40_HUMAN]	14.99	0.2116	4	17.98	0.195	4	12.81	0.2573	5	Yes
GNL2	Q13823	Nucleolar GTP-binding protein 2 OS=Homo sapiens OX=9606 GN=GNL2 PE=1 SV=1 - [NOG2_HUMAN]	8.74	0.0876	4	17.52	0.1245	7	#N/A	#N/A	#N/A	Yes
NCL	P19338	Nucleolin OS=Homo sapiens OX=9606 GN=NCL PE=1 SV=3 - [NUCL_HUMAN]	8.57	0.0662	4	#N/A	#N/A	#N/A	#N/A	#N/A	#N/A	Yes
LMNB1	P20700	Lamin-B1 OS=Homo sapiens OX=9606 GN=LMNB1 PE=1 SV=2 - [LMNB1_HUMAN]	7.53	0.0887	4	14.14	0.1399	7	8.73	0.0717	4	Yes
RCN2	Q14257	Reticulocalbin-2 OS=Homo sapiens OX=9606 GN=RCN2 PE=1 SV=1 - [RCN2_HUMAN]	8.03	0.1577	3	#N/A	#N/A	#N/A	#N/A	#N/A	#N/A
RPS3A	P61247	40S ribosomal protein S3a OS=Homo sapiens OX=9606 GN=RPS3A PE=1 SV=2 - [RS3A_HUMAN]	7.89	0.1894	4	6.34	0.1742	4	#N/A	#N/A	#N/A	Yes
RPS3	P23396	40S ribosomal protein S3 OS=Homo sapiens OX=9606 GN=RPS3 PE=1 SV=2 - [RS3_HUMAN]	7	0.1811	4	9.09	0.1811	4	2.75	0.0535	1	Yes
PFN1	P07737	Profilin-1 OS=Homo sapiens OX=9606 GN=PFN1 PE=1 SV=2 - [PROF1_HUMAN]	12.3	0.4143	4	#N/A	#N/A	#N/A	#N/A	#N/A	#N/A	Yes
RPL17	P18621	60S ribosomal protein L17 OS=Homo sapiens OX=9606 GN=RPL17 PE=1 SV=3 - [RL17_HUMAN]	17.19	0.2609	4	12.4	0.2609	4	7.82	0.1304	2	Yes
PEBP1	P30086	Phosphatidylethanolamine-binding protein 1 OS=Homo sapiens OX=9606 GN=PEBP1 PE=1 SV=3 - [PEBP1_HUMAN]	2.75	0.1497	2	#N/A	#N/A	#N/A	#N/A	#N/A	#N/A
RAN	P62826	GTP-binding nuclear protein Ran OS=Homo sapiens OX=9606 GN=RAN PE=1 SV=3 - [RAN_HUMAN]	6.69	0.1481	3	#N/A	#N/A	#N/A	#N/A	#N/A	#N/A	Yes
CCSAP	Q6IQ19	Centriole, cilia and spindle-associated protein OS=Homo sapiens OX=9606 GN=CCSAP PE=1 SV=2 - [CCSAP_HUMAN]	2.32	0.1481	2	3.89	0.1074	1	1.78	0.0519	1
HNRNPA1L2	Q32P51	Heterogeneous nuclear ribonucleoprotein A1-like 2 OS=Homo sapiens OX=9606 GN=HNRNPA1L2 PE=2 SV=2 - [RA1L2_HUMAN]	11.29	0.1531	4	1.65	0.025	1	0	0.025	1	Yes
PRPF19	Q9UMS4	Pre-mRNA-processing factor 19 OS=Homo sapiens OX=9606 GN=PRPF19 PE=1 SV=1 - [PRP19_HUMAN]	6.66	0.1111	4	2.2	0.0218	1	1.92	0.0218	1	Yes
SRRM2	Q9UQ35	Serine/arginine repetitive matrix protein 2 OS=Homo sapiens OX=9606 GN=SRRM2 PE=1 SV=2 - [SRRM2_HUMAN]	7.88	0.0203	4	3.02	0.0069	1	5.25	0.02	3	Yes
PHGDH	O43175	D-3-phosphoglycerate dehydrogenase OS=Homo sapiens OX=9606 GN=PHGDH PE=1 SV=4 - [SERA_HUMAN]	6.84	0.0826	4	2.6	0.0244	1	0	0.0244	1	Yes
RPS2	P15880	40S ribosomal protein S2 OS=Homo sapiens OX=9606 GN=RPS2 PE=1 SV=2 - [RS2_HUMAN]	11.29	0.1638	4	7.71	0.1092	3	6.39	0.1502	4	Yes
RPS23	P62266	40S ribosomal protein S23 OS=Homo sapiens OX=9606 GN=RPS23 PE=1 SV=3 - [RS23_HUMAN]	10.18	0.2378	4	3.39	0.1538	2	1.8	0.0769	1	Yes
ATP5ME	P56385	ATP synthase subunit e, mitochondrial OS=Homo sapiens OX=9606 GN=ATP5ME PE=1 SV=2 - [ATP5I_HUMAN]	0	0.1449	1	#N/A	#N/A	#N/A	#N/A	#N/A	#N/A
ODF2	Q5BJF6	Outer dense fiber protein 2 OS=Homo sapiens OX=9606 GN=ODF2 PE=1 SV=1 - [ODFP2_HUMAN]	24.56	0.1435	10	26.57	0.1194	9	46.81	0.1616	14
ANXA2	P07355	Annexin A2 OS=Homo sapiens OX=9606 GN=ANXA2 PE=1 SV=2 - [ANXA2_HUMAN]	8.28	0.1091	4	11.04	0.118	4	#N/A	#N/A	#N/A	Yes
YWHAZ	P63104	14-3-3 protein zeta/delta OS=Homo sapiens OX=9606 GN=YWHAZ PE=1 SV=1 - [1433Z_HUMAN]	17.27	0.302	4	4.81	0.098	1	#N/A	#N/A	#N/A	Yes
KRT6A	P02538	Keratin, type II cytoskeletal 6A OS=Homo sapiens OX=9606 GN=KRT6A PE=1 SV=3 - [K2C6A_HUMAN]	60.42	0.3103	4	104.54	0.3794	3	55.57	0.2996	3	Yes
KRT77	Q7Z794	Keratin, type II cytoskeletal 1b OS=Homo sapiens OX=9606 GN=KRT77 PE=2 SV=3 - [K2C1B_HUMAN]	54.62	0.1228	4	49.24	0.1263	4	42.22	0.0657	1	Yes
HNRNPM	P52272	Heterogeneous nuclear ribonucleoprotein M OS=Homo sapiens OX=9606 GN=HNRNPM PE=1 SV=3 - [HNRPM_HUMAN]	8.44	0.0589	4	3.64	0.0301	2	5.83	0.0452	3	Yes
PKM	P14618	Pyruvate kinase PKM OS=Homo sapiens OX=9606 GN=PKM PE=1 SV=4 - [KPYM_HUMAN]	11.54	0.113	4	4.58	0.0791	3	#N/A	#N/A	#N/A	Yes
ATP5F1A	P25705	ATP synthase subunit alpha, mitochondrial OS=Homo sapiens OX=9606 GN=ATP5F1A PE=1 SV=1 - [ATPA_HUMAN]	10.3	0.0868	4	#N/A	#N/A	#N/A	#N/A	#N/A	#N/A	Yes
COX7C	P15954	Cytochrome c oxidase subunit 7C, mitochondrial OS=Homo sapiens OX=9606 GN=COX7C PE=1 SV=1 - [COX7C_HUMAN]	1.66	0.1429	1	#N/A	#N/A	#N/A	#N/A	#N/A	#N/A
PUF60	Q9UHX1	Poly(U)-binding-splicing factor PUF60 OS=Homo sapiens OX=9606 GN=PUF60 PE=1 SV=1 - [PUF60_HUMAN]	5.45	0.0751	3	4.54	0.102	3	0	0.0179	1	Yes
ALDOA	P04075	Fructose-bisphosphate aldolase A OS=Homo sapiens OX=9606 GN=ALDOA PE=1 SV=2 - [ALDOA_HUMAN]	6.72	0.1374	3	0	0.022	1	#N/A	#N/A	#N/A
LDHB	P07195	L-lactate dehydrogenase B chain OS=Homo sapiens OX=9606 GN=LDHB PE=1 SV=2 - [LDHB_HUMAN]	4.81	0.1048	3	#N/A	#N/A	#N/A	#N/A	#N/A	#N/A	Yes
PDIA4	P13667	Protein disulfide-isomerase A4 OS=Homo sapiens OX=9606 GN=PDIA4 PE=1 SV=2 - [PDIA4_HUMAN]	6.09	0.0698	3	#N/A	#N/A	#N/A	#N/A	#N/A	#N/A	Yes
LUC7L2	Q9Y383	Putative RNA-binding protein Luc7-like 2 OS=Homo sapiens OX=9606 GN=LUC7L2 PE=1 SV=2 - [LC7L2_HUMAN]	11.64	0.1607	3	14.12	0.1556	3	1.95	0.0383	1	Yes
NKAPD1	Q6ZUT1	Uncharacterized protein NKAPD1 OS=Homo sapiens OX=9606 GN=NKAPD1 PE=1 SV=2 - [NKAP1_HUMAN]	8.09	0.1267	3	5.61	0.0822	2	2.96	0.0377	1	Yes
POLR3H	Q9Y535	DNA-directed RNA polymerase III subunit RPC8 OS=Homo sapiens OX=9606 GN=POLR3H PE=1 SV=1 - [RPC8_HUMAN]	3.45	0.1373	1	3.84	0.201	2	2.42	0.2157	2
GNL3	Q9BVP2	Guanine nucleotide-binding protein-like 3 OS=Homo sapiens OX=9606 GN=GNL3 PE=1 SV=2 - [GNL3_HUMAN]	6.16	0.0474	3	16.97	0.1311	6	1.99	0.0128	1	Yes
DHX15	O43143	Pre-mRNA-splicing factor ATP-dependent RNA helicase DHX15 OS=Homo sapiens OX=9606 GN=DHX15 PE=1 SV=2 - [DHX15_HUMAN]	4.69	0.0377	3	2.51	0.0553	4	2.17	0.0164	1	Yes
DCD	P81605	Dermcidin OS=Homo sapiens OX=9606 GN=DCD PE=1 SV=2 - [DCD_HUMAN]	14.87	0.2364	3	2.43	0.1273	2	5.39	0.1273	2	Yes
KPNA2	P52292	Importin subunit alpha-1 OS=Homo sapiens OX=9606 GN=KPNA2 PE=1 SV=1 - [IMA1_HUMAN]	10.98	0.1323	5	#N/A	#N/A	#N/A	#N/A	#N/A	#N/A	Yes
CPQ	Q9Y646	Carboxypeptidase Q OS=Homo sapiens OX=9606 GN=CPQ PE=1 SV=1 - [CBPQ_HUMAN]	11.8	0.0657	3	19.42	0.0657	3	14.73	0.0657	3	Yes
RPS28	P62857	40S ribosomal protein S28 OS=Homo sapiens OX=9606 GN=RPS28 PE=1 SV=1 - [RS28_HUMAN]	2.01	0.1304	1	#N/A	#N/A	#N/A	#N/A	#N/A	#N/A
YWHAH	Q04917	14-3-3 protein eta OS=Homo sapiens OX=9606 GN=YWHAH PE=1 SV=4 - [1433F_HUMAN]	6.5	0.1301	1	#N/A	#N/A	#N/A	#N/A	#N/A	#N/A
RAB10	P61026	Ras-related protein Rab-10 OS=Homo sapiens OX=9606 GN=RAB10 PE=1 SV=1 - [RAB10_HUMAN]	4.73	0.17	3	#N/A	#N/A	#N/A	#N/A	#N/A	#N/A	Yes
RPL18	Q07020	60S ribosomal protein L18 OS=Homo sapiens OX=9606 GN=RPL18 PE=1 SV=2 - [RL18_HUMAN]	8.63	0.1968	3	5.58	0.1277	2	5.67	0.1383	2	Yes
PRDX6	P30041	Peroxiredoxin-6 OS=Homo sapiens OX=9606 GN=PRDX6 PE=1 SV=3 - [PRDX6_HUMAN]	6.11	0.1652	3	#N/A	#N/A	#N/A	#N/A	#N/A	#N/A	Yes
RPS11	P62280	40S ribosomal protein S11 OS=Homo sapiens OX=9606 GN=RPS11 PE=1 SV=3 - [RS11_HUMAN]	10.5	0.1203	3	6.1	0.1646	3	7.92	0.2152	4	Yes
RP9	Q8TA86	Retinitis pigmentosa 9 protein OS=Homo sapiens OX=9606 GN=RP9 PE=1 SV=2 - [RP9_HUMAN]	6.36	0.1403	3	5.26	0.095	2	5.91	0.0407	1	Yes
RBM14	Q96PK6	RNA-binding protein 14 OS=Homo sapiens OX=9606 GN=RBM14 PE=1 SV=2 - [RBM14_HUMAN]	6.79	0.0717	3	5.59	0.0867	4	2.13	0.0135	1	Yes
RPL6	Q02878	60S ribosomal protein L6 OS=Homo sapiens OX=9606 GN=RPL6 PE=1 SV=3 - [RL6_HUMAN]	1.63	0.0972	3	0	0.066	2	0	0.0313	1	Yes
RPL24	P83731	60S ribosomal protein L24 OS=Homo sapiens OX=9606 GN=RPL24 PE=1 SV=1 - [RL24_HUMAN]	9.4	0.1911	3	7.81	0.1338	2	2.19	0.1083	2	Yes
YWHAG	P61981	14-3-3 protein gamma OS=Homo sapiens OX=9606 GN=YWHAG PE=1 SV=2 - [1433G_HUMAN]	6.7	0.1296	1	#N/A	#N/A	#N/A	#N/A	#N/A	#N/A
RPL7A	P62424	60S ribosomal protein L7a OS=Homo sapiens OX=9606 GN=RPL7A PE=1 SV=2 - [RL7A_HUMAN]	4.17	0.1128	3	5.26	0.1203	3	4.07	0.0902	2	Yes
LUC7L	Q9NQ29	Putative RNA-binding protein Luc7-like 1 OS=Homo sapiens OX=9606 GN=LUC7L PE=1 SV=1 - [LUC7L_HUMAN]	7.98	0.1294	2	11.14	0.124	2	#N/A	#N/A	#N/A
MMTAG2	Q9BU76	Multiple myeloma tumor-associated protein 2 OS=Homo sapiens OX=9606 GN=MMTAG2 PE=1 SV=1 - [MMTA2_HUMAN]	14.61	0.1483	3	18.48	0.1749	4	13.24	0.1483	3	Yes
EEF1D	P29692	Elongation factor 1-delta OS=Homo sapiens OX=9606 GN=EEF1D PE=1 SV=5 - [EF1D_HUMAN]	5.84	0.1281	2	#N/A	#N/A	#N/A	#N/A	#N/A	#N/A
PPIA	P62937	Peptidyl-prolyl cis-trans isomerase A OS=Homo sapiens OX=9606 GN=PPIA PE=1 SV=2 - [PPIA_HUMAN]	4.06	0.1636	3	2.07	0.0545	1	#N/A	#N/A	#N/A	Yes
RPL23A	P62750	60S ribosomal protein L23a OS=Homo sapiens OX=9606 GN=RPL23A PE=1 SV=1 - [RL23A_HUMAN]	7.24	0.1218	3	11.83	0.1923	4	2.22	0.1987	3	Yes
UBE2N	P61088	Ubiquitin-conjugating enzyme E2 N OS=Homo sapiens OX=9606 GN=UBE2N PE=1 SV=1 - [UBE2N_HUMAN]	2.2	0.125	2	#N/A	#N/A	#N/A	#N/A	#N/A	#N/A
SON	P18583	Protein SON OS=Homo sapiens OX=9606 GN=SON PE=1 SV=4 - [SON_HUMAN]	2.09	0.021	3	10.68	0.0247	4	4.36	0.0103	2	Yes
RPS19	P39019	40S ribosomal protein S19 OS=Homo sapiens OX=9606 GN=RPS19 PE=1 SV=2 - [RS19_HUMAN]	4.41	0.1241	2	2.01	0.0621	1	#N/A	#N/A	#N/A
RPS8	P62241	40S ribosomal protein S8 OS=Homo sapiens OX=9606 GN=RPS8 PE=1 SV=2 - [RS8_HUMAN]	17.2	0.1875	3	19.62	0.1875	3	8.75	0.1875	3	Yes
RPS6	P62753	40S ribosomal protein S6 OS=Homo sapiens OX=9606 GN=RPS6 PE=1 SV=1 - [RS6_HUMAN]	12.2	0.1406	3	11.06	0.1406	3	7.26	0.1084	2	Yes
THRAP3	Q9Y2W1	Thyroid hormone receptor-associated protein 3 OS=Homo sapiens OX=9606 GN=THRAP3 PE=1 SV=2 - [TR150_HUMAN]	30.22	0.1236	10	23.52	0.1037	7	32.84	0.1686	12
HSP90B1	P14625	Endoplasmin OS=Homo sapiens OX=9606 GN=HSP90B1 PE=1 SV=1 - [ENPL_HUMAN]	16.16	0.1233	7	#N/A	#N/A	#N/A	#N/A	#N/A	#N/A	Yes
YWHAB	P31946	14-3-3 protein beta/alpha OS=Homo sapiens OX=9606 GN=YWHAB PE=1 SV=3 - [1433B_HUMAN]	5.44	0.122	1	#N/A	#N/A	#N/A	#N/A	#N/A	#N/A
TUBB	P07437	Tubulin beta chain OS=Homo sapiens OX=9606 GN=TUBB PE=1 SV=2 - [TBB5_HUMAN]	41.02	0.3243	3	28.42	0.1757	3	25.17	0.1937	1	Yes
SET	Q01105	Protein SET OS=Homo sapiens OX=9606 GN=SET PE=1 SV=3 - [SET_HUMAN]	7.17	0.1207	3	#N/A	#N/A	#N/A	#N/A	#N/A	#N/A
ACTB	P60709	Actin, cytoplasmic 1 OS=Homo sapiens OX=9606 GN=ACTB PE=1 SV=1 - [ACTB_HUMAN]	33.91	0.2667	3	26.98	0.3147	4	28.95	0.2933	8	Yes
RPS7	P62081	40S ribosomal protein S7 OS=Homo sapiens OX=9606 GN=RPS7 PE=1 SV=1 - [RS7_HUMAN]	4.69	0.1186	2	1.87	0.0619	1	#N/A	#N/A	#N/A	Yes
FBL	P22087	rRNA 2'-O-methyltransferase fibrillarin OS=Homo sapiens OX=9606 GN=FBL PE=1 SV=2 - [FBRL_HUMAN]	5.41	0.134	3	7.67	0.1121	3	#N/A	#N/A	#N/A	Yes
DSC1	Q08554	Desmocollin-1 OS=Homo sapiens OX=9606 GN=DSC1 PE=1 SV=2 - [DSC1_HUMAN]	4.75	0.0459	3	4.19	0.0246	2	4.45	0.0246	2	Yes
H3F3C	Q6NXT2	Histone H3.3C OS=Homo sapiens OX=9606 GN=H3F3C PE=1 SV=3 - [H3C_HUMAN]	6.38	0.1185	2	#N/A	#N/A	#N/A	1.72	0.0519	1
GPATCH4	Q5T3I0	G patch domain-containing protein 4 OS=Homo sapiens OX=9606 GN=GPATCH4 PE=1 SV=2 - [GPTC4_HUMAN]	12.99	0.0919	3	7.41	0.0919	4	#N/A	#N/A	#N/A	Yes
LGALS7	P47929	Galectin-7 OS=Homo sapiens OX=9606 GN=LGALS7 PE=1 SV=2 - [LEG7_HUMAN]	7.69	0.2426	3	3.04	0.0809	1	#N/A	#N/A	#N/A	Yes
EIF4A1	P60842	Eukaryotic initiation factor 4A-I OS=Homo sapiens OX=9606 GN=EIF4A1 PE=1 SV=1 - [IF4A1_HUMAN]	7.96	0.0961	3	#N/A	#N/A	#N/A	#N/A	#N/A	#N/A	Yes
CEP57	Q86XR8	Centrosomal protein of 57 kDa OS=Homo sapiens OX=9606 GN=CEP57 PE=1 SV=2 - [CEP57_HUMAN]	11.97	0.114	5	12.68	0.112	5	14.36	0.134	6	Yes
HNRNPC	P07910	Heterogeneous nuclear ribonucleoproteins C1/C2 OS=Homo sapiens OX=9606 GN=HNRNPC PE=1 SV=4 - [HNRPC_HUMAN]	4.35	0.1307	3	#N/A	#N/A	#N/A	2.31	0.0359	1	Yes
MYBBP1A	Q9BQG0	Myb-binding protein 1A OS=Homo sapiens OX=9606 GN=MYBBP1A PE=1 SV=2 - [MBB1A_HUMAN]	3.62	0.0279	3	2.59	0.0083	1	#N/A	#N/A	#N/A	Yes
HNRNPH1	P31943	Heterogeneous nuclear ribonucleoprotein H OS=Homo sapiens OX=9606 GN=HNRNPH1 PE=1 SV=4 - [HNRH1_HUMAN]	7.87	0.0869	3	#N/A	#N/A	#N/A	2.8	0.0379	1	Yes
KNOP1	Q1ED39	Lysine-rich nucleolar protein 1 OS=Homo sapiens OX=9606 GN=KNOP1 PE=1 SV=1 - [KNOP1_HUMAN]	7.05	0.0808	3	5.04	0.0852	3	2.16	0.0306	1	Yes
CLTC	Q00610	Clathrin heavy chain 1 OS=Homo sapiens OX=9606 GN=CLTC PE=1 SV=5 - [CLH1_HUMAN]	6.51	0.0233	3	#N/A	#N/A	#N/A	#N/A	#N/A	#N/A	Yes
ATP5F1B	P06576	ATP synthase subunit beta, mitochondrial OS=Homo sapiens OX=9606 GN=ATP5F1B PE=1 SV=3 - [ATPB_HUMAN]	8.74	0.0718	3	#N/A	#N/A	#N/A	#N/A	#N/A	#N/A	Yes
SRSF2	Q01130	Serine/arginine-rich splicing factor 2 OS=Homo sapiens OX=9606 GN=SRSF2 PE=1 SV=4 - [SRSF2_HUMAN]	6.69	0.1131	2	#N/A	#N/A	#N/A	#N/A	#N/A	#N/A
POLDIP3	Q9BY77	Polymerase delta-interacting protein 3 OS=Homo sapiens OX=9606 GN=POLDIP3 PE=1 SV=2 - [PDIP3_HUMAN]	3.54	0.0736	2	1.83	0.0404	1	#N/A	#N/A	#N/A	Yes
H2AFY	O75367	Core histone macro-H2A.1 OS=Homo sapiens OX=9606 GN=H2AFY PE=1 SV=4 - [H2AY_HUMAN]	6.64	0.1102	3	#N/A	#N/A	#N/A	2.3	0.0242	1	Yes
PTMS	P20962	Parathymosin OS=Homo sapiens OX=9606 GN=PTMS PE=1 SV=2 - [PTMS_HUMAN]	0	0.1078	1	#N/A	#N/A	#N/A	#N/A	#N/A	#N/A
RBM39	Q14498	RNA-binding protein 39 OS=Homo sapiens OX=9606 GN=RBM39 PE=1 SV=2 - [RBM39_HUMAN]	13.1	0.1057	4	16.62	0.1057	4	2.81	0.0208	1	Yes
NOP58	Q9Y2X3	Nucleolar protein 58 OS=Homo sapiens OX=9606 GN=NOP58 PE=1 SV=1 - [NOP58_HUMAN]	5.82	0.0567	2	4.94	0.0775	3	5.15	0.051	2	Yes
NOC2L	Q9Y3T9	Nucleolar complex protein 2 homolog OS=Homo sapiens OX=9606 GN=NOC2L PE=1 SV=4 - [NOC2L_HUMAN]	2.12	0.0334	2	4.63	0.0454	3	#N/A	#N/A	#N/A	Yes
NOL10	Q9BSC4	Nucleolar protein 10 OS=Homo sapiens OX=9606 GN=NOL10 PE=1 SV=1 - [NOL10_HUMAN]	1.67	0.0465	2	1.83	0.0378	2	#N/A	#N/A	#N/A	Yes
NOLC1	Q14978	Nucleolar and coiled-body phosphoprotein 1 OS=Homo sapiens OX=9606 GN=NOLC1 PE=1 SV=2 - [NOLC1_HUMAN]	1.85	0.03	2	0	0.0143	1	#N/A	#N/A	#N/A	Yes
LMNA	P02545	Prelamin-A/C OS=Homo sapiens OX=9606 GN=LMNA PE=1 SV=1 - [LMNA_HUMAN]	3.46	0.0361	2	3.44	0.0361	2	1.73	0.0151	1	Yes
PCBP1	Q15365	Poly(rC)-binding protein 1 OS=Homo sapiens OX=9606 GN=PCBP1 PE=1 SV=2 - [PCBP1_HUMAN]	12.63	0.1124	2	0	0.0309	1	#N/A	#N/A	#N/A	Yes
PLK4	O00444	Serine/threonine-protein kinase PLK4 OS=Homo sapiens OX=9606 GN=PLK4 PE=1 SV=3 - [PLK4_HUMAN]	14.66	0.1021	9	27.83	0.1216	10	29.76	0.1804	14
PGRMC1	O00264	Membrane-associated progesterone receptor component 1 OS=Homo sapiens OX=9606 GN=PGRMC1 PE=1 SV=3 - [PGRC1_HUMAN]	0	0.0821	2	#N/A	#N/A	#N/A	#N/A	#N/A	#N/A	Yes
CETN2	P41208	Centrin-2 OS=Homo sapiens OX=9606 GN=CETN2 PE=1 SV=1 - [CETN2_HUMAN]	6.33	0.0988	1	7	0.0988	1	3.78	0.0988	1	Yes
LUC7L3	O95232	Luc7-like protein 3 OS=Homo sapiens OX=9606 GN=LUC7L3 PE=1 SV=2 - [LC7L3_HUMAN]	2.96	0.0579	2	6.83	0.0741	3	#N/A	#N/A	#N/A	Yes
CEP152	O94986	Centrosomal protein of 152 kDa OS=Homo sapiens OX=9606 GN=CEP152 PE=1 SV=4 - [CE152_HUMAN]	22.99	0.0953	13	36.83	0.1339	16	58.63	0.1696	22
CRBN	Q96SW2	Protein cereblon OS=Homo sapiens OX=9606 GN=CRBN PE=1 SV=1 - [CRBN_HUMAN]	7.27	0.095	3	8.62	0.1176	3	9.63	0.1425	4
PKP1	Q13835	Plakophilin-1 OS=Homo sapiens OX=9606 GN=PKP1 PE=1 SV=2 - [PKP1_HUMAN]	2.26	0.0348	2	5.63	0.0495	3	2.05	0.0147	1	Yes
MGAM	O43451	Maltase-glucoamylase, intestinal OS=Homo sapiens OX=9606 GN=MGAM PE=1 SV=5 - [MGA_HUMAN]	3.94	0.0086	2	6.77	0.0151	3	4.67	0.0102	2	Yes
EFTUD2	Q15029	116 kDa U5 small nuclear ribonucleoprotein component OS=Homo sapiens OX=9606 GN=EFTUD2 PE=1 SV=1 - [U5S1_HUMAN]	4.18	0.0257	2	1.75	0.0134	1	#N/A	#N/A	#N/A	Yes
C3orf14	Q9HBI5	Uncharacterized protein C3orf14 OS=Homo sapiens OX=9606 GN=C3orf14 PE=2 SV=1 - [CC014_HUMAN]	1.67	0.0938	1	2.4	0.0938	1	2.32	0.0938	1
DHX9	Q08211	ATP-dependent RNA helicase A OS=Homo sapiens OX=9606 GN=DHX9 PE=1 SV=4 - [DHX9_HUMAN]	5.33	0.0205	2	2.19	0.0126	1	#N/A	#N/A	#N/A	Yes
DKC1	O60832	H/ACA ribonucleoprotein complex subunit DKC1 OS=Homo sapiens OX=9606 GN=DKC1 PE=1 SV=3 - [DKC1_HUMAN]	3.55	0.0409	2	0	0.0195	1	#N/A	#N/A	#N/A	Yes
ARL6IP4	Q66PJ3	ADP-ribosylation factor-like protein 6-interacting protein 4 OS=Homo sapiens OX=9606 GN=ARL6IP4 PE=1 SV=2 - [AR6P4_HUMAN]	5.21	0.0665	2	6.57	0.0665	2	4.35	0.0736	2	Yes
BOP1	Q14137	Ribosome biogenesis protein BOP1 OS=Homo sapiens OX=9606 GN=BOP1 PE=1 SV=2 - [BOP1_HUMAN]	5.11	0.0442	2	4.84	0.0442	2	#N/A	#N/A	#N/A	Yes
CCT8	P50990	T-complex protein 1 subunit theta OS=Homo sapiens OX=9606 GN=CCT8 PE=1 SV=4 - [TCPQ_HUMAN]	9.54	0.0931	4	4.41	0.0529	2	#N/A	#N/A	#N/A	Yes
CAT	P04040	Catalase OS=Homo sapiens OX=9606 GN=CAT PE=1 SV=3 - [CATA_HUMAN]	5.96	0.0531	2	2.67	0.0247	1	#N/A	#N/A	#N/A	Yes
CASP14	P31944	Caspase-14 OS=Homo sapiens OX=9606 GN=CASP14 PE=1 SV=2 - [CASPE_HUMAN]	3.98	0.0455	2	4.87	0.0868	2	1.64	0.0413	1	Yes
CBX3	Q13185	Chromobox protein homolog 3 OS=Homo sapiens OX=9606 GN=CBX3 PE=1 SV=4 - [CBX3_HUMAN]	4.29	0.1639	2	#N/A	#N/A	#N/A	#N/A	#N/A	#N/A	Yes
EEF2	P13639	Elongation factor 2 OS=Homo sapiens OX=9606 GN=EEF2 PE=1 SV=4 - [EF2_HUMAN]	13.18	0.0897	7	2.2	0.0128	1	#N/A	#N/A	#N/A	Yes
ARG1	P05089	Arginase-1 OS=Homo sapiens OX=9606 GN=ARG1 PE=1 SV=2 - [ARGI1_HUMAN]	4.98	0.0683	2	4.21	0.0901	2	#N/A	#N/A	#N/A	Yes
RACK1	P63244	Receptor of activated protein C kinase 1 OS=Homo sapiens OX=9606 GN=RACK1 PE=1 SV=3 - [RACK1_HUMAN]	3.89	0.0852	2	#N/A	#N/A	#N/A	#N/A	#N/A	#N/A
RPS15	P62841	40S ribosomal protein S15 OS=Homo sapiens OX=9606 GN=RPS15 PE=1 SV=2 - [RS15_HUMAN]	0	0.0828	1	0	0.0828	1	#N/A	#N/A	#N/A
RPL8	P62917	60S ribosomal protein L8 OS=Homo sapiens OX=9606 GN=RPL8 PE=1 SV=2 - [RL8_HUMAN]	5.36	0.1051	2	7.89	0.1051	2	2.68	0.0428	1	Yes
RPL19	P84098	60S ribosomal protein L19 OS=Homo sapiens OX=9606 GN=RPL19 PE=1 SV=1 - [RL19_HUMAN]	2.14	0.1378	2	6.63	0.1327	2	4.09	0.1327	2	Yes
RPS15A	P62244	40S ribosomal protein S15a OS=Homo sapiens OX=9606 GN=RPS15A PE=1 SV=2 - [RS15A_HUMAN]	2.54	0.1385	2	6.54	0.2	3	2.47	0.0692	1	Yes
PRDX2	P32119	Peroxiredoxin-2 OS=Homo sapiens OX=9606 GN=PRDX2 PE=1 SV=5 - [PRDX2_HUMAN]	6.51	0.1465	2	5.24	0.1465	2	4.24	0.0909	2	Yes
PRKDC	P78527	DNA-dependent protein kinase catalytic subunit OS=Homo sapiens OX=9606 GN=PRKDC PE=1 SV=3 - [PRKDC_HUMAN]	2.12	0.0053	2	#N/A	#N/A	#N/A	#N/A	#N/A	#N/A	Yes
TCP1	P17987	T-complex protein 1 subunit alpha OS=Homo sapiens OX=9606 GN=TCP1 PE=1 SV=1 - [TCPA_HUMAN]	6.05	0.0827	4	#N/A	#N/A	#N/A	#N/A	#N/A	#N/A	Yes
PCMT1	P22061	Protein-L-isoaspartate(D-aspartate) O-methyltransferase OS=Homo sapiens OX=9606 GN=PCMT1 PE=1 SV=4 - [PIMT_HUMAN]	5.53	0.1233	2	4.28	0.0837	1	3.12	0.0837	1	Yes
NOL12	Q9UGY1	Nucleolar protein 12 OS=Homo sapiens OX=9606 GN=NOL12 PE=1 SV=1 - [NOL12_HUMAN]	3.09	0.0798	1	4.61	0.0986	2	#N/A	#N/A	#N/A
RPS27L	Q71UM5	40S ribosomal protein S27-like OS=Homo sapiens OX=9606 GN=RPS27L PE=1 SV=3 - [RS27L_HUMAN]	4.74	0.2857	2	#N/A	#N/A	#N/A	#N/A	#N/A	#N/A	Yes
RBMX2	Q9Y388	RNA-binding motif protein, X-linked 2 OS=Homo sapiens OX=9606 GN=RBMX2 PE=1 SV=2 - [RBMX2_HUMAN]	4.47	0.0683	2	4.02	0.0963	3	3.39	0.0683	2	Yes
RPL11	P62913	60S ribosomal protein L11 OS=Homo sapiens OX=9606 GN=RPL11 PE=1 SV=2 - [RL11_HUMAN]	7.15	0.1292	2	7.86	0.1292	2	4.95	0.1292	2	Yes
RPL27A	P46776	60S ribosomal protein L27a OS=Homo sapiens OX=9606 GN=RPL27A PE=1 SV=2 - [RL27A_HUMAN]	8.21	0.1419	2	4.72	0.1216	2	2.83	0.0676	1	Yes
RBMXL1	Q96E39	RNA binding motif protein, X-linked-like-1 OS=Homo sapiens OX=9606 GN=RBMXL1 PE=1 SV=1 - [RMXL1_HUMAN]	5.13	0.0692	2	#N/A	#N/A	#N/A	#N/A	#N/A	#N/A	Yes
EIF5A2	Q9GZV4	Eukaryotic translation initiation factor 5A-2 OS=Homo sapiens OX=9606 GN=EIF5A2 PE=1 SV=3 - [IF5A2_HUMAN]	2.88	0.0784	1	#N/A	#N/A	#N/A	#N/A	#N/A	#N/A
U2AF2	P26368	Splicing factor U2AF 65 kDa subunit OS=Homo sapiens OX=9606 GN=U2AF2 PE=1 SV=4 - [U2AF2_HUMAN]	4.78	0.0653	2	27.49	0.1453	4	#N/A	#N/A	#N/A	Yes
XRCC6	P12956	X-ray repair cross-complementing protein 6 OS=Homo sapiens OX=9606 GN=XRCC6 PE=1 SV=2 - [XRCC6_HUMAN]	1.75	0.0411	2	#N/A	#N/A	#N/A	#N/A	#N/A	#N/A	Yes
YTHDF3	Q7Z739	YTH domain-containing family protein 3 OS=Homo sapiens OX=9606 GN=YTHDF3 PE=1 SV=1 - [YTHD3_HUMAN]	2.8	0.053	2	2.7	0.0462	2	5.11	0.0547	2	Yes
SRSF3	P84103	Serine/arginine-rich splicing factor 3 OS=Homo sapiens OX=9606 GN=SRSF3 PE=1 SV=1 - [SRSF3_HUMAN]	4.97	0.189	2	3.91	0.1402	2	#N/A	#N/A	#N/A	Yes
SUPT16H	Q9Y5B9	FACT complex subunit SPT16 OS=Homo sapiens OX=9606 GN=SUPT16H PE=1 SV=1 - [SP16H_HUMAN]	5.33	0.0334	2	#N/A	#N/A	#N/A	#N/A	#N/A	#N/A	Yes
PHB	P35232	Prohibitin OS=Homo sapiens OX=9606 GN=PHB PE=1 SV=1 - [PHB_HUMAN]	3.89	0.0772	2	#N/A	#N/A	#N/A	#N/A	#N/A	#N/A
KRT80	Q6KB66	Keratin, type II cytoskeletal 80 OS=Homo sapiens OX=9606 GN=KRT80 PE=1 SV=2 - [K2C80_HUMAN]	24.15	0.0708	2	10.96	0.1062	3	5.45	0.0553	1	Yes
NSA2	O95478	Ribosome biogenesis protein NSA2 homolog OS=Homo sapiens OX=9606 GN=NSA2 PE=1 SV=1 - [NSA2_HUMAN]	6.17	0.1231	2	4.15	0.0769	2	#N/A	#N/A	#N/A	Yes
SERPINB12	Q96P63	Serpin B12 OS=Homo sapiens OX=9606 GN=SERPINB12 PE=1 SV=1 - [SPB12_HUMAN]	5.64	0.0765	3	10.49	0.1062	4	2.13	0.0395	1
PRDX1	Q06830	Peroxiredoxin-1 OS=Homo sapiens OX=9606 GN=PRDX1 PE=1 SV=1 - [PRDX1_HUMAN]	6.57	0.1558	2	10.4	0.2513	4	6.33	0.1457	3	Yes
RPL22	P35268	60S ribosomal protein L22 OS=Homo sapiens OX=9606 GN=RPL22 PE=1 SV=2 - [RL22_HUMAN]	3.1	0.2188	2	2.76	0.1016	1	5.01	0.1875	2	Yes
SRSF1	Q07955	Serine/arginine-rich splicing factor 1 OS=Homo sapiens OX=9606 GN=SRSF1 PE=1 SV=2 - [SRSF1_HUMAN]	2.35	0.0766	2	#N/A	#N/A	#N/A	#N/A	#N/A	#N/A	Yes
CCT4	P50991	T-complex protein 1 subunit delta OS=Homo sapiens OX=9606 GN=CCT4 PE=1 SV=4 - [TCPD_HUMAN]	6.99	0.0761	3	2.03	0.026	1	#N/A	#N/A	#N/A	Yes
ST13P4	Q8IZP2	Putative protein FAM10A4 OS=Homo sapiens OX=9606 GN=ST13P4 PE=5 SV=1 - [ST134_HUMAN]	5	0.1125	2	#N/A	#N/A	#N/A	#N/A	#N/A	#N/A	Yes
LCN2	P80188	Neutrophil gelatinase-associated lipocalin OS=Homo sapiens OX=9606 GN=LCN2 PE=1 SV=2 - [NGAL_HUMAN]	2.41	0.0758	1	#N/A	#N/A	#N/A	#N/A	#N/A	#N/A
RUVBL2	Q9Y230	RuvB-like 2 OS=Homo sapiens OX=9606 GN=RUVBL2 PE=1 SV=3 - [RUVB2_HUMAN]	6.96	0.0756	3	2.59	0.0259	1	2.16	0.0259	1	Yes
TRA2B	P62995	Transformer-2 protein homolog beta OS=Homo sapiens OX=9606 GN=TRA2B PE=1 SV=1 - [TRA2B_HUMAN]	1.79	0.0903	2	#N/A	#N/A	#N/A	#N/A	#N/A	#N/A	Yes
COPE	O14579	Coatomer subunit epsilon OS=Homo sapiens OX=9606 GN=COPE PE=1 SV=3 - [COPE_HUMAN]	4.32	0.0747	2	5.64	0.1266	3	7.48	0.1396	3
COPB1	P53618	Coatomer subunit beta OS=Homo sapiens OX=9606 GN=COPB1 PE=1 SV=3 - [COPB_HUMAN]	14.99	0.0745	6	11.44	0.0724	5	7.06	0.0535	4
RPS18	P62269	40S ribosomal protein S18 OS=Homo sapiens OX=9606 GN=RPS18 PE=1 SV=3 - [RS18_HUMAN]	0	0.0789	2	3.93	0.1842	3	1.64	0.0724	1	Yes
HNRNPA3	P51991	Heterogeneous nuclear ribonucleoprotein A3 OS=Homo sapiens OX=9606 GN=HNRNPA3 PE=1 SV=2 - [ROA3_HUMAN]	6.43	0.0688	2	2.83	0.0265	1	#N/A	#N/A	#N/A	Yes
AHCY	P23526	Adenosylhomocysteinase OS=Homo sapiens OX=9606 GN=AHCY PE=1 SV=4 - [SAHH_HUMAN]	5.41	0.0741	3	#N/A	#N/A	#N/A	#N/A	#N/A	#N/A
CST6	Q15828	Cystatin-M OS=Homo sapiens OX=9606 GN=CST6 PE=1 SV=1 - [CYTM_HUMAN]	1.74	0.0738	1	1.62	0.0738	1	0	0.0738	1
S100A9	P06702	Protein S100-A9 OS=Homo sapiens OX=9606 GN=S100A9 PE=1 SV=1 - [S10A9_HUMAN]	4.22	0.2456	2	#N/A	#N/A	#N/A	#N/A	#N/A	#N/A	Yes
SDAD1	Q9NVU7	Protein SDA1 homolog OS=Homo sapiens OX=9606 GN=SDAD1 PE=1 SV=3 - [SDA1_HUMAN]	4.51	0.0277	2	4.54	0.0277	2	#N/A	#N/A	#N/A	Yes
RPS26	P62854	40S ribosomal protein S26 OS=Homo sapiens OX=9606 GN=RPS26 PE=1 SV=3 - [RS26_HUMAN]	5.43	0.2087	2	10.48	0.2087	2	5.38	0.2087	2	Yes
SKP1	P63208	S-phase kinase-associated protein 1 OS=Homo sapiens OX=9606 GN=SKP1 PE=1 SV=2 - [SKP1_HUMAN]	2.45	0.0736	1	#N/A	#N/A	#N/A	4.23	0.0736	1	Yes
CETN3	O15182	Centrin-3 OS=Homo sapiens OX=9606 GN=CETN3 PE=1 SV=2 - [CETN3_HUMAN]	2.39	0.0719	1	3.03	0.0719	1	#N/A	#N/A	#N/A
ALYREF	Q86V81	THO complex subunit 4 OS=Homo sapiens OX=9606 GN=ALYREF PE=1 SV=3 - [THOC4_HUMAN]	5.82	0.1128	2	6.44	0.1128	2	#N/A	#N/A	#N/A	Yes
LRRC59	Q96AG4	Leucine-rich repeat-containing protein 59 OS=Homo sapiens OX=9606 GN=LRRC59 PE=1 SV=1 - [LRC59_HUMAN]	1.83	0.0717	2	#N/A	#N/A	#N/A	#N/A	#N/A	#N/A
PARP1	P09874	Poly [ADP-ribose] polymerase 1 OS=Homo sapiens OX=9606 GN=PARP1 PE=1 SV=4 - [PARP1_HUMAN]	15.18	0.07	6	3.06	0.0148	1	#N/A	#N/A	#N/A	Yes
ACTG2	P63267	Actin, gamma-enteric smooth muscle OS=Homo sapiens OX=9606 GN=ACTG2 PE=1 SV=1 - [ACTH_HUMAN]	24.44	0.2394	2	16.23	0.1968	1	#N/A	#N/A	#N/A	Yes
PDIA5	Q14554	Protein disulfide-isomerase A5 OS=Homo sapiens OX=9606 GN=PDIA5 PE=1 SV=1 - [PDIA5_HUMAN]	0	0.0694	1	#N/A	#N/A	#N/A	#N/A	#N/A	#N/A
RPL34	P49207	60S ribosomal protein L34 OS=Homo sapiens OX=9606 GN=RPL34 PE=1 SV=3 - [RL34_HUMAN]	0	0.0684	1	1.82	0.0684	1	#N/A	#N/A	#N/A
SYT10	Q6XYQ8	Synaptotagmin-10 OS=Homo sapiens OX=9606 GN=SYT10 PE=2 SV=1 - [SYT10_HUMAN]	0	0.0669	1	#N/A	#N/A	#N/A	#N/A	#N/A	#N/A
SLC25A5	P05141	ADP/ATP translocase 2 OS=Homo sapiens OX=9606 GN=SLC25A5 PE=1 SV=7 - [ADT2_HUMAN]	6.59	0.1074	2	6.69	0.1376	2	4.33	0.0805	2	Yes
ACACB	O00763	Acetyl-CoA carboxylase 2 OS=Homo sapiens OX=9606 GN=ACACB PE=1 SV=3 - [ACACB_HUMAN]	38.81	0.0504	2	37.23	0.0643	6	38.86	0.0533	3	Yes
RPL27	P61353	60S ribosomal protein L27 OS=Homo sapiens OX=9606 GN=RPL27 PE=1 SV=2 - [RL27_HUMAN]	1.86	0.0662	1	2.15	0.0662	1	#N/A	#N/A	#N/A	Yes
FAM133B	Q5BKY9	Protein FAM133B OS=Homo sapiens OX=9606 GN=FAM133B PE=1 SV=1 - [F133B_HUMAN]	2.09	0.0769	2	2.74	0.0769	2	2.56	0.0769	2	Yes
NIN	Q8N4C6	Ninein OS=Homo sapiens OX=9606 GN=NIN PE=1 SV=4 - [NIN_HUMAN]	23.82	0.0656	11	23.56	0.0684	11	25.91	0.0856	13
DDX39A	O00148	ATP-dependent RNA helicase DDX39A OS=Homo sapiens OX=9606 GN=DDX39A PE=1 SV=2 - [DX39A_HUMAN]	1.79	0.0422	2	#N/A	#N/A	#N/A	#N/A	#N/A	#N/A	Yes
EPB41L5	Q9HCM4	Band 4.1-like protein 5 OS=Homo sapiens OX=9606 GN=EPB41L5 PE=1 SV=3 - [E41L5_HUMAN]	2.5	0.0396	2	5.35	0.06	3	1.72	0.0191	1	Yes
HMGB3	O15347	High mobility group protein B3 OS=Homo sapiens OX=9606 GN=HMGB3 PE=1 SV=4 - [HMGB3_HUMAN]	2.1	0.065	1	#N/A	#N/A	#N/A	#N/A	#N/A	#N/A
MYL12A	P19105	Myosin regulatory light chain 12A OS=Homo sapiens OX=9606 GN=MYL12A PE=1 SV=2 - [ML12A_HUMAN]	2.69	0.0643	1	2.09	0.0643	1	#N/A	#N/A	#N/A
CNTRL	Q7Z7A1	Centriolin OS=Homo sapiens OX=9606 GN=CNTRL PE=1 SV=2 - [CNTRL_HUMAN]	30.01	0.0606	11	37.08	0.0826	15	37.15	0.08	15
HPRT1	P00492	Hypoxanthine-guanine phosphoribosyltransferase OS=Homo sapiens OX=9606 GN=HPRT1 PE=1 SV=2 - [HPRT_HUMAN]	1.86	0.0596	1	#N/A	#N/A	#N/A	#N/A	#N/A	#N/A
KRT6B	P04259	Keratin, type II cytoskeletal 6B OS=Homo sapiens OX=9606 GN=KRT6B PE=1 SV=5 - [K2C6B_HUMAN]	70.83	0.2926	2	109.54	0.3794	4	57.66	0.2535	1	Yes
KHSRP	Q92945	Far upstream element-binding protein 2 OS=Homo sapiens OX=9606 GN=KHSRP PE=1 SV=4 - [FUBP2_HUMAN]	4.12	0.0366	2	#N/A	#N/A	#N/A	#N/A	#N/A	#N/A	Yes
ILF2	Q12905	Interleukin enhancer-binding factor 2 OS=Homo sapiens OX=9606 GN=ILF2 PE=1 SV=2 - [ILF2_HUMAN]	0	0.0564	2	#N/A	#N/A	#N/A	#N/A	#N/A	#N/A	Yes
H2BC12	O60814	Histone H2B type 1-K OS=Homo sapiens OX=9606 GN=HIST1H2BK PE=1 SV=3 - [H2B1K_HUMAN]	38.49	0.3571	2	6.78	0.3492	1	1.71	0.2381	2	Yes
HBA1	P69905	Hemoglobin subunit alpha OS=Homo sapiens OX=9606 GN=HBA1 PE=1 SV=2 - [HBA_HUMAN]	9.3	0.1901	2	#N/A	#N/A	#N/A	#N/A	#N/A	#N/A	Yes
PRKCA	P17252	Protein kinase C alpha type OS=Homo sapiens OX=9606 GN=PRKCA PE=1 SV=4 - [KPCA_HUMAN]	1.95	0.0595	2	2.4	0.0789	3	0	0.0789	3
HRNR	Q86YZ3	Hornerin OS=Homo sapiens OX=9606 GN=HRNR PE=1 SV=2 - [HORN_HUMAN]	3.05	0.0337	2	12.73	0.0435	5	20.03	0.0519	5	Yes
IMP4	Q96G21	U3 small nucleolar ribonucleoprotein protein IMP4 OS=Homo sapiens OX=9606 GN=IMP4 PE=1 SV=1 - [IMP4_HUMAN]	3.84	0.0825	2	1.7	0.0344	1	#N/A	#N/A	#N/A	Yes
HNRNPF	P52597	Heterogeneous nuclear ribonucleoprotein F OS=Homo sapiens OX=9606 GN=HNRNPF PE=1 SV=3 - [HNRPF_HUMAN]	4.67	0.0795	2	0	0.041	1	#N/A	#N/A	#N/A	Yes
HSPB1	P04792	Heat shock protein beta-1 OS=Homo sapiens OX=9606 GN=HSPB1 PE=1 SV=2 - [HSPB1_HUMAN]	4.75	0.1659	2	#N/A	#N/A	#N/A	#N/A	#N/A	#N/A	Yes
GGCT	O75223	Gamma-glutamylcyclotransferase OS=Homo sapiens OX=9606 GN=GGCT PE=1 SV=1 - [GGCT_HUMAN]	7.55	0.1223	2	2.78	0.0532	1	2.17	0.0532	1	Yes
HNRNPH3	P31942	Heterogeneous nuclear ribonucleoprotein H3 OS=Homo sapiens OX=9606 GN=HNRNPH3 PE=1 SV=2 - [HNRH3_HUMAN]	1.78	0.0607	2	0	0.0607	2	#N/A	#N/A	#N/A	Yes
PCNT	O95613	Pericentrin OS=Homo sapiens OX=9606 GN=PCNT PE=1 SV=4 - [PCNT_HUMAN]	39.1	0.0591	16	52.62	0.1067	27	30.24	0.0671	18
CHCHD3	Q9NX63	MICOS complex subunit MIC19 OS=Homo sapiens OX=9606 GN=CHCHD3 PE=1 SV=1 - [MIC19_HUMAN]	3.98	0.1145	2	#N/A	#N/A	#N/A	#N/A	#N/A	#N/A	Yes
CP	P00450	Ceruloplasmin OS=Homo sapiens OX=9606 GN=CP PE=1 SV=1 - [CERU_HUMAN]	64.03	0.0582	6	81.28	0.0582	6	71.99	0.0676	6	Yes
EEF1B2	P24534	Elongation factor 1-beta OS=Homo sapiens OX=9606 GN=EEF1B2 PE=1 SV=3 - [EF1B_HUMAN]	2.36	0.0578	1	#N/A	#N/A	#N/A	#N/A	#N/A	#N/A	Yes
RPL7L1	Q6DKI1	60S ribosomal protein L7-like 1 OS=Homo sapiens OX=9606 GN=RPL7L1 PE=1 SV=2 - [RL7L_HUMAN]	1.72	0.0706	2	3.76	0.0706	2	#N/A	#N/A	#N/A	Yes
PAICS	P22234	Multifunctional protein ADE2 OS=Homo sapiens OX=9606 GN=PAICS PE=1 SV=3 - [PUR6_HUMAN]	2.36	0.0235	1	#N/A	#N/A	#N/A	#N/A	#N/A	#N/A	Yes
CACTIN	Q8WUQ7	Cactin OS=Homo sapiens OX=9606 GN=CACTIN PE=1 SV=3 - [CATIN_HUMAN]	8.69	0.0567	3	10.89	0.0765	4	#N/A	#N/A	#N/A
COPZ1	P61923	Coatomer subunit zeta-1 OS=Homo sapiens OX=9606 GN=COPZ1 PE=1 SV=1 - [COPZ1_HUMAN]	0	0.0565	1	4.68	0.226	3	2.19	0.0621	1
TAGLN2	P37802	Transgelin-2 OS=Homo sapiens OX=9606 GN=TAGLN2 PE=1 SV=3 - [TAGL2_HUMAN]	2.28	0.0553	1	#N/A	#N/A	#N/A	#N/A	#N/A	#N/A
RANBP1	P43487	Ran-specific GTPase-activating protein OS=Homo sapiens OX=9606 GN=RANBP1 PE=1 SV=1 - [RANG_HUMAN]	2.26	0.0547	1	#N/A	#N/A	#N/A	#N/A	#N/A	#N/A
PTBP1	P26599	Polypyrimidine tract-binding protein 1 OS=Homo sapiens OX=9606 GN=PTBP1 PE=1 SV=1 - [PTBP1_HUMAN]	2.21	0.0207	1	#N/A	#N/A	#N/A	#N/A	#N/A	#N/A	Yes
RPL12	P30050	60S ribosomal protein L12 OS=Homo sapiens OX=9606 GN=RPL12 PE=1 SV=1 - [RL12_HUMAN]	2.11	0.0545	1	#N/A	#N/A	#N/A	#N/A	#N/A	#N/A	Yes
MTHFD2	P13995	Bifunctional methylenetetrahydrofolate dehydrogenase/cyclohydrolase, mitochondrial OS=Homo sapiens OX=9606 GN=MTHFD2 PE=1 SV=2 - [MTDC_HUMAN]	1.97	0.0314	1	#N/A	#N/A	#N/A	#N/A	#N/A	#N/A	Yes
OXA1L	Q15070	Mitochondrial inner membrane protein OXA1L OS=Homo sapiens OX=9606 GN=OXA1L PE=1 SV=3 - [OXA1L_HUMAN]	0	0.0529	1	#N/A	#N/A	#N/A	#N/A	#N/A	#N/A
MTPN	P58546	Myotrophin OS=Homo sapiens OX=9606 GN=MTPN PE=1 SV=2 - [MTPN_HUMAN]	2.57	0.1441	1	#N/A	#N/A	#N/A	#N/A	#N/A	#N/A	Yes
OAT	P04181	Ornithine aminotransferase, mitochondrial OS=Homo sapiens OX=9606 GN=OAT PE=1 SV=1 - [OAT_HUMAN]	2.3	0.0319	1	#N/A	#N/A	#N/A	#N/A	#N/A	#N/A	Yes
P4HB	P07237	Protein disulfide-isomerase OS=Homo sapiens OX=9606 GN=P4HB PE=1 SV=3 - [PDIA1_HUMAN]	3.75	0.0512	2	#N/A	#N/A	#N/A	#N/A	#N/A	#N/A	Yes
RAB5A	P20339	Ras-related protein Rab-5A OS=Homo sapiens OX=9606 GN=RAB5A PE=1 SV=2 - [RAB5A_HUMAN]	2.46	0.0512	1	#N/A	#N/A	#N/A	#N/A	#N/A	#N/A
CEP250	Q9BV73	Centrosome-associated protein CEP250 OS=Homo sapiens OX=9606 GN=CEP250 PE=1 SV=2 - [CP250_HUMAN]	15.78	0.0508	11	32.72	0.0774	15	40.82	0.0975	18
TRIM27	P14373	Zinc finger protein RFP OS=Homo sapiens OX=9606 GN=TRIM27 PE=1 SV=1 - [TRI27_HUMAN]	5.66	0.0507	2	5.13	0.0507	2	6.81	0.078	3
AGK	Q53H12	Acylglycerol kinase, mitochondrial OS=Homo sapiens OX=9606 GN=AGK PE=1 SV=2 - [AGK_HUMAN]	4.08	0.0498	2	#N/A	#N/A	#N/A	#N/A	#N/A	#N/A
NOP53	Q9NZM5	Ribosome biogenesis protein NOP53 OS=Homo sapiens OX=9606 GN=NOP53 PE=1 SV=2 - [NOP53_HUMAN]	1.86	0.0272	1	4.27	0.0628	3	1.8	0.0272	1	Yes
MAD2L1	Q13257	Mitotic spindle assembly checkpoint protein MAD2A OS=Homo sapiens OX=9606 GN=MAD2L1 PE=1 SV=1 - [MD2L1_HUMAN]	1.7	0.0488	1	1.82	0.0878	2	#N/A	#N/A	#N/A	Yes
DDX3Y	O15523	ATP-dependent RNA helicase DDX3Y OS=Homo sapiens OX=9606 GN=DDX3Y PE=1 SV=2 - [DDX3Y_HUMAN]	7.07	0.0485	2	#N/A	#N/A	#N/A	5.96	0.0606	2
NOP56	O00567	Nucleolar protein 56 OS=Homo sapiens OX=9606 GN=NOP56 PE=1 SV=4 - [NOP56_HUMAN]	1.69	0.0135	1	3.63	0.0455	2	#N/A	#N/A	#N/A	Yes
LDHA	P00338	L-lactate dehydrogenase A chain OS=Homo sapiens OX=9606 GN=LDHA PE=1 SV=2 - [LDHA_HUMAN]	0	0.0301	1	#N/A	#N/A	#N/A	#N/A	#N/A	#N/A	Yes
MAGED2	Q9UNF1	Melanoma-associated antigen D2 OS=Homo sapiens OX=9606 GN=MAGED2 PE=1 SV=2 - [MAGD2_HUMAN]	2.57	0.0198	1	#N/A	#N/A	#N/A	#N/A	#N/A	#N/A	Yes
LRPPRC	P42704	Leucine-rich PPR motif-containing protein, mitochondrial OS=Homo sapiens OX=9606 GN=LRPPRC PE=1 SV=3 - [LPPRC_HUMAN]	0	0.0065	1	#N/A	#N/A	#N/A	#N/A	#N/A	#N/A	Yes
ANXA1	P04083	Annexin A1 OS=Homo sapiens OX=9606 GN=ANXA1 PE=1 SV=2 - [ANXA1_HUMAN]	2.55	0.0462	1	3.88	0.078	2	#N/A	#N/A	#N/A
PSMB6	P28072	Proteasome subunit beta type-6 OS=Homo sapiens OX=9606 GN=PSMB6 PE=1 SV=4 - [PSB6_HUMAN]	0	0.046	1	#N/A	#N/A	#N/A	#N/A	#N/A	#N/A
PCBP2	Q15366	Poly(rC)-binding protein 2 OS=Homo sapiens OX=9606 GN=PCBP2 PE=1 SV=1 - [PCBP2_HUMAN]	10.64	0.0849	1	1.7	0.0301	1	1.77	0.0301	1	Yes
CEP135	Q66GS9	Centrosomal protein of 135 kDa OS=Homo sapiens OX=9606 GN=CEP135 PE=1 SV=2 - [CP135_HUMAN]	10.73	0.0456	5	20.09	0.086	10	23.39	0.1175	12
MDH2	P40926	Malate dehydrogenase, mitochondrial OS=Homo sapiens OX=9606 GN=MDH2 PE=1 SV=3 - [MDHM_HUMAN]	1.61	0.0296	1	#N/A	#N/A	#N/A	#N/A	#N/A	#N/A	Yes
MATR3	P43243	Matrin-3 OS=Homo sapiens OX=9606 GN=MATR3 PE=1 SV=2 - [MATR3_HUMAN]	0	0.0165	1	#N/A	#N/A	#N/A	#N/A	#N/A	#N/A	Yes
MYH9	P35579	Myosin-9 OS=Homo sapiens OX=9606 GN=MYH9 PE=1 SV=4 - [MYH9_HUMAN]	0	0.0066	1	#N/A	#N/A	#N/A	#N/A	#N/A	#N/A	Yes
MYL6	P60660	Myosin light polypeptide 6 OS=Homo sapiens OX=9606 GN=MYL6 PE=1 SV=2 - [MYL6_HUMAN]	2.27	0.0861	1	0	0.0861	1	#N/A	#N/A	#N/A	Yes
LMNB2	Q03252	Lamin-B2 OS=Homo sapiens OX=9606 GN=LMNB2 PE=1 SV=4 - [LMNB2_HUMAN]	0	0.0161	1	0	0.0161	1	#N/A	#N/A	#N/A	Yes
NGDN	Q8NEJ9	Neuroguidin OS=Homo sapiens OX=9606 GN=NGDN PE=1 SV=1 - [NGDN_HUMAN]	3.3	0.0444	1	3.66	0.0444	1	#N/A	#N/A	#N/A	Yes
SNU13	P55769	NHP2-like protein 1 OS=Homo sapiens OX=9606 GN=SNU13 PE=1 SV=3 - [NH2L1_HUMAN]	2.74	0.0938	1	3.22	0.0938	1	#N/A	#N/A	#N/A	Yes
NOP16	Q9Y3C1	Nucleolar protein 16 OS=Homo sapiens OX=9606 GN=NOP16 PE=1 SV=2 - [NOP16_HUMAN]	0	0.0393	1	#N/A	#N/A	#N/A	#N/A	#N/A	#N/A	Yes
NOP2	P46087	Probable 28S rRNA (cytosine(4447)-C(5))-methyltransferase OS=Homo sapiens OX=9606 GN=NOP2 PE=1 SV=2 - [NOP2_HUMAN]	1.71	0.0172	1	#N/A	#N/A	#N/A	#N/A	#N/A	#N/A	Yes
NACA	Q13765	Nascent polypeptide-associated complex subunit alpha OS=Homo sapiens OX=9606 GN=NACA PE=1 SV=1 - [NACA_HUMAN]	2.93	0.0698	1	2.53	0.0698	1	#N/A	#N/A	#N/A	Yes
CCDC59	Q9P031	Thyroid transcription factor 1-associated protein 26 OS=Homo sapiens OX=9606 GN=CCDC59 PE=1 SV=2 - [TAP26_HUMAN]	2.33	0.0456	1	2.06	0.0456	1	#N/A	#N/A	#N/A
TTF1	Q15361	Transcription termination factor 1 OS=Homo sapiens OX=9606 GN=TTF1 PE=1 SV=3 - [TTF1_HUMAN]	4.3	0.0453	2	2.37	0.0144	1	1.86	0.0144	1
SYF2	O95926	Pre-mRNA-splicing factor SYF2 OS=Homo sapiens OX=9606 GN=SYF2 PE=1 SV=1 - [SYF2_HUMAN]	1.85	0.0453	1	#N/A	#N/A	#N/A	#N/A	#N/A	#N/A
AMY2A	P04746	Pancreatic alpha-amylase OS=Homo sapiens OX=9606 GN=AMY2A PE=1 SV=2 - [AMYP_HUMAN]	2.75	0.045	2	#N/A	#N/A	#N/A	#N/A	#N/A	#N/A
ARHGDIA	P52565	Rho GDP-dissociation inhibitor 1 OS=Homo sapiens OX=9606 GN=ARHGDIA PE=1 SV=3 - [GDIR1_HUMAN]	2.02	0.0735	1	#N/A	#N/A	#N/A	#N/A	#N/A	#N/A	Yes
TUFM	P49411	Elongation factor Tu, mitochondrial OS=Homo sapiens OX=9606 GN=TUFM PE=1 SV=2 - [EFTU_HUMAN]	2.17	0.0243	1	5.13	0.0553	2	0	0.0243	1	Yes
DDX5	P17844	Probable ATP-dependent RNA helicase DDX5 OS=Homo sapiens OX=9606 GN=DDX5 PE=1 SV=1 - [DDX5_HUMAN]	4.15	0.0309	1	9.85	0.0684	2	7.14	0.0554	1	Yes
UCHL1	P09936	Ubiquitin carboxyl-terminal hydrolase isozyme L1 OS=Homo sapiens OX=9606 GN=UCHL1 PE=1 SV=2 - [UCHL1_HUMAN]	0	0.0448	1	#N/A	#N/A	#N/A	#N/A	#N/A	#N/A
NAP1L1	P55209	Nucleosome assembly protein 1-like 1 OS=Homo sapiens OX=9606 GN=NAP1L1 PE=1 SV=1 - [NP1L1_HUMAN]	2.1	0.0435	1	5.05	0.0895	2	#N/A	#N/A	#N/A
DDX17	Q92841	Probable ATP-dependent RNA helicase DDX17 OS=Homo sapiens OX=9606 GN=DDX17 PE=1 SV=2 - [DDX17_HUMAN]	4.94	0.0343	1	7.25	0.0508	1	6.74	0.0508	1	Yes
DDX18	Q9NVP1	ATP-dependent RNA helicase DDX18 OS=Homo sapiens OX=9606 GN=DDX18 PE=1 SV=2 - [DDX18_HUMAN]	4.07	0.0149	1	2.55	0.0313	2	#N/A	#N/A	#N/A	Yes
STIP1	P31948	Stress-induced-phosphoprotein 1 OS=Homo sapiens OX=9606 GN=STIP1 PE=1 SV=1 - [STIP1_HUMAN]	3.98	0.0424	2	#N/A	#N/A	#N/A	#N/A	#N/A	#N/A	Yes
KPRP	Q5T749	Keratinocyte proline-rich protein OS=Homo sapiens OX=9606 GN=KPRP PE=1 SV=1 - [KPRP_HUMAN]	2.39	0.0415	1	#N/A	#N/A	#N/A	#N/A	#N/A	#N/A
PLS3	P13797	Plastin-3 OS=Homo sapiens OX=9606 GN=PLS3 PE=1 SV=4 - [PLST_HUMAN]	5.05	0.0413	2	#N/A	#N/A	#N/A	#N/A	#N/A	#N/A
BLMH	Q13867	Bleomycin hydrolase OS=Homo sapiens OX=9606 GN=BLMH PE=1 SV=1 - [BLMH_HUMAN]	1.82	0.0264	1	3.42	0.0505	2	#N/A	#N/A	#N/A	Yes
COPG1	Q9Y678	Coatomer subunit gamma-1 OS=Homo sapiens OX=9606 GN=COPG1 PE=1 SV=1 - [COPG1_HUMAN]	5.7	0.0412	2	9	0.0721	4	1.72	0.0355	2
LASP1	Q14847	LIM and SH3 domain protein 1 OS=Homo sapiens OX=9606 GN=LASP1 PE=1 SV=2 - [LASP1_HUMAN]	0	0.0383	1	#N/A	#N/A	#N/A	#N/A	#N/A	#N/A
CBX5	P45973	Chromobox protein homolog 5 OS=Homo sapiens OX=9606 GN=CBX5 PE=1 SV=1 - [CBX5_HUMAN]	1.81	0.0576	1	#N/A	#N/A	#N/A	#N/A	#N/A	#N/A	Yes
EIF2S1	P05198	Eukaryotic translation initiation factor 2 subunit 1 OS=Homo sapiens OX=9606 GN=EIF2S1 PE=1 SV=3 - [IF2A_HUMAN]	2.21	0.0381	1	#N/A	#N/A	#N/A	#N/A	#N/A	#N/A
CTSD	P07339	Cathepsin D OS=Homo sapiens OX=9606 GN=CTSD PE=1 SV=1 - [CATD_HUMAN]	4.19	0.0194	1	7.9	0.1044	4	#N/A	#N/A	#N/A	Yes
CEP83	Q9Y592	Centrosomal protein of 83 kDa OS=Homo sapiens OX=9606 GN=CEP83 PE=1 SV=3 - [CEP83_HUMAN]	4.36	0.0371	2	2.48	0.0143	1	7.31	0.0927	5
RPL10A	P62906	60S ribosomal protein L10a OS=Homo sapiens OX=9606 GN=RPL10A PE=1 SV=2 - [RL10A_HUMAN]	1.71	0.0369	1	#N/A	#N/A	#N/A	#N/A	#N/A	#N/A	Yes
POC5	Q8NA72	Centrosomal protein POC5 OS=Homo sapiens OX=9606 GN=POC5 PE=1 SV=2 - [POC5_HUMAN]	4.62	0.0365	2	5.16	0.0487	2	4.61	0.0365	2
IGHG1	P01857	Immunoglobulin heavy constant gamma 1 OS=Homo sapiens OX=9606 GN=IGHG1 PE=1 SV=1 - [IGHG1_HUMAN]	2.13	0.0364	1	#N/A	#N/A	#N/A	#N/A	#N/A	#N/A
TPM3	P06753	Tropomyosin alpha-3 chain OS=Homo sapiens OX=9606 GN=TPM3 PE=1 SV=2 - [TPM3_HUMAN]	2.18	0.0351	1	#N/A	#N/A	#N/A	#N/A	#N/A	#N/A
FLG2	Q5D862	Filaggrin-2 OS=Homo sapiens OX=9606 GN=FLG2 PE=1 SV=1 - [FILA2_HUMAN]	0	0.013	1	0	0.0226	3	#N/A	#N/A	#N/A	Yes
UBA1	P22314	Ubiquitin-like modifier-activating enzyme 1 OS=Homo sapiens OX=9606 GN=UBA1 PE=1 SV=3 - [UBA1_HUMAN]	4.21	0.035	3	#N/A	#N/A	#N/A	#N/A	#N/A	#N/A	Yes
CCT3	P49368	T-complex protein 1 subunit gamma OS=Homo sapiens OX=9606 GN=CCT3 PE=1 SV=4 - [TCPG_HUMAN]	2.67	0.0349	2	#N/A	#N/A	#N/A	#N/A	#N/A	#N/A	Yes
SEC24C	P53992	Protein transport protein Sec24C OS=Homo sapiens OX=9606 GN=SEC24C PE=1 SV=3 - [SC24C_HUMAN]	5.96	0.0347	3	1.62	0.021	2	2.24	0.0119	1
CCDC14	Q49A88	Coiled-coil domain-containing protein 14 OS=Homo sapiens OX=9606 GN=CCDC14 PE=1 SV=3 - [CCD14_HUMAN]	4.63	0.0346	2	0	0.0262	2	3.85	0.0546	4
C1QBP	Q07021	Complement component 1 Q subcomponent-binding protein, mitochondrial OS=Homo sapiens OX=9606 GN=C1QBP PE=1 SV=1 - [C1QBP_HUMAN]	6.58	0.0709	1	5.32	0.0709	1	#N/A	#N/A	#N/A	Yes
PDIA6	Q15084	Protein disulfide-isomerase A6 OS=Homo sapiens OX=9606 GN=PDIA6 PE=1 SV=1 - [PDIA6_HUMAN]	2.03	0.0341	1	#N/A	#N/A	#N/A	#N/A	#N/A	#N/A
FXR1	P51114	Fragile X mental retardation syndrome-related protein 1 OS=Homo sapiens OX=9606 GN=FXR1 PE=1 SV=3 - [FXR1_HUMAN]	1.72	0.0258	1	#N/A	#N/A	#N/A	3.55	0.029	1	Yes
CDSN	Q15517	Corneodesmosin OS=Homo sapiens OX=9606 GN=CDSN PE=1 SV=3 - [CDSN_HUMAN]	3.03	0.034	1	3.36	0.034	1	#N/A	#N/A	#N/A
MIIP	Q5JXC2	Migration and invasion-inhibitory protein OS=Homo sapiens OX=9606 GN=MIIP PE=1 SV=3 - [MIIP_HUMAN]	0	0.0335	1	0	0.0335	1	0	0.0335	1
PHB2	Q99623	Prohibitin-2 OS=Homo sapiens OX=9606 GN=PHB2 PE=1 SV=2 - [PHB2_HUMAN]	1.96	0.0334	1	#N/A	#N/A	#N/A	#N/A	#N/A	#N/A
RPL26	P61254	60S ribosomal protein L26 OS=Homo sapiens OX=9606 GN=RPL26 PE=1 SV=1 - [RL26_HUMAN]	2.12	0.0483	1	1.95	0.0483	1	#N/A	#N/A	#N/A	Yes
RPL37A	P61513	60S ribosomal protein L37a OS=Homo sapiens OX=9606 GN=RPL37A PE=1 SV=2 - [RL37A_HUMAN]	2.18	0.1957	1	1.68	0.1957	1	#N/A	#N/A	#N/A	Yes
RPL9	P32969	60S ribosomal protein L9 OS=Homo sapiens OX=9606 GN=RPL9 PE=1 SV=1 - [RL9_HUMAN]	2.09	0.099	1	#N/A	#N/A	#N/A	#N/A	#N/A	#N/A	Yes
#N/A	A6NIZ1	Ras-related protein Rap-1b-like protein OS=Homo sapiens OX=9606 PE=2 SV=1 - [RP1BL_HUMAN]	1.93	0.0543	1	#N/A	#N/A	#N/A	#N/A	#N/A	#N/A	Yes
RNPS1	Q15287	RNA-binding protein with serine-rich domain 1 OS=Homo sapiens OX=9606 GN=RNPS1 PE=1 SV=1 - [RNPS1_HUMAN]	3.71	0.0492	1	1.85	0.0492	1	2.83	0.0492	1	Yes
SLC25A3	Q00325	Phosphate carrier protein, mitochondrial OS=Homo sapiens OX=9606 GN=SLC25A3 PE=1 SV=2 - [MPCP_HUMAN]	1.95	0.0331	1	0	0.0331	1	#N/A	#N/A	#N/A	Yes
FAU	P62861	40S ribosomal protein S30 OS=Homo sapiens OX=9606 GN=FAU PE=1 SV=1 - [RS30_HUMAN]	2.21	0.1695	1	5.06	0.1695	1	2.87	0.1695	1	Yes
RPL14	P50914	60S ribosomal protein L14 OS=Homo sapiens OX=9606 GN=RPL14 PE=1 SV=4 - [RL14_HUMAN]	3.31	0.0558	1	#N/A	#N/A	#N/A	#N/A	#N/A	#N/A	Yes
U2SURP	O15042	U2 snRNP-associated SURP motif-containing protein OS=Homo sapiens OX=9606 GN=U2SURP PE=1 SV=2 - [SR140_HUMAN]	0	0.0311	1	#N/A	#N/A	#N/A	#N/A	#N/A	#N/A	Yes
RPL10	P27635	60S ribosomal protein L10 OS=Homo sapiens OX=9606 GN=RPL10 PE=1 SV=4 - [RL10_HUMAN]	7.32	0.0607	1	7.07	0.0607	1	6.21	0.0607	1	Yes
RCC1	P18754	Regulator of chromosome condensation OS=Homo sapiens OX=9606 GN=RCC1 PE=1 SV=1 - [RCC1_HUMAN]	4.96	0.0451	1	#N/A	#N/A	#N/A	#N/A	#N/A	#N/A	Yes
PPP1CC	P36873	Serine/threonine-protein phosphatase PP1-gamma catalytic subunit OS=Homo sapiens OX=9606 GN=PPP1CC PE=1 SV=1 - [PP1G_HUMAN]	1.81	0.031	1	#N/A	#N/A	#N/A	#N/A	#N/A	#N/A	Yes
PPP1CA	P62136	Serine/threonine-protein phosphatase PP1-alpha catalytic subunit OS=Homo sapiens OX=9606 GN=PPP1CA PE=1 SV=1 - [PP1A_HUMAN]	2.25	0.0303	1	#N/A	#N/A	#N/A	#N/A	#N/A	#N/A
CCDC61	Q9Y6R9	Coiled-coil domain-containing protein 61 OS=Homo sapiens OX=9606 GN=CCDC61 PE=1 SV=3 - [CCD61_HUMAN]	83.97	0.0293	4	82.19	0.0215	2	111.15	0.0215	2	Yes
RPN2	P04844	Dolichyl-diphosphooligosaccharide--protein glycosyltransferase subunit 2 OS=Homo sapiens OX=9606 GN=RPN2 PE=1 SV=3 - [RPN2_HUMAN]	0	0.038	1	#N/A	#N/A	#N/A	#N/A	#N/A	#N/A	Yes
RPS10	P46783	40S ribosomal protein S10 OS=Homo sapiens OX=9606 GN=RPS10 PE=1 SV=1 - [RS10_HUMAN]	2.14	0.0909	1	#N/A	#N/A	#N/A	#N/A	#N/A	#N/A	Yes
SNRNP200	O75643	U5 small nuclear ribonucleoprotein 200 kDa helicase OS=Homo sapiens OX=9606 GN=SNRNP200 PE=1 SV=2 - [U520_HUMAN]	12.1	0.029	5	2.77	0.0061	1	#N/A	#N/A	#N/A	Yes
RPLP0	P05388	60S acidic ribosomal protein P0 OS=Homo sapiens OX=9606 GN=RPLP0 PE=1 SV=1 - [RLA0_HUMAN]	3.05	0.041	1	#N/A	#N/A	#N/A	#N/A	#N/A	#N/A	Yes
PFN2	P35080	Profilin-2 OS=Homo sapiens OX=9606 GN=PFN2 PE=1 SV=3 - [PROF2_HUMAN]	0	0.1	1	#N/A	#N/A	#N/A	#N/A	#N/A	#N/A	Yes
FEN1	P39748	Flap endonuclease 1 OS=Homo sapiens OX=9606 GN=FEN1 PE=1 SV=1 - [FEN1_HUMAN]	2.15	0.0289	1	#N/A	#N/A	#N/A	#N/A	#N/A	#N/A
RCC2	Q9P258	Protein RCC2 OS=Homo sapiens OX=9606 GN=RCC2 PE=1 SV=2 - [RCC2_HUMAN]	0	0.0326	1	#N/A	#N/A	#N/A	#N/A	#N/A	#N/A	Yes
VCP	P55072	Transitional endoplasmic reticulum ATPase OS=Homo sapiens OX=9606 GN=VCP PE=1 SV=4 - [TERA_HUMAN]	3.81	0.0273	2	0	0.0124	1	#N/A	#N/A	#N/A
RPLP2	P05387	60S acidic ribosomal protein P2 OS=Homo sapiens OX=9606 GN=RPLP2 PE=1 SV=1 - [RLA2_HUMAN]	2.37	0.287	1	#N/A	#N/A	#N/A	#N/A	#N/A	#N/A	Yes
RBM8A	Q9Y5S9	RNA-binding protein 8A OS=Homo sapiens OX=9606 GN=RBM8A PE=1 SV=1 - [RBM8A_HUMAN]	1.76	0.046	1	0	0.046	1	#N/A	#N/A	#N/A	Yes
RANGAP1	P46060	Ran GTPase-activating protein 1 OS=Homo sapiens OX=9606 GN=RANGAP1 PE=1 SV=1 - [RAGP1_HUMAN]	0	0.0273	1	#N/A	#N/A	#N/A	#N/A	#N/A	#N/A	Yes
RPL7	P18124	60S ribosomal protein L7 OS=Homo sapiens OX=9606 GN=RPL7 PE=1 SV=1 - [RL7_HUMAN]	2.36	0.0444	1	2.89	0.0444	1	2.19	0.0444	1	Yes
RRP1B	Q14684	Ribosomal RNA processing protein 1 homolog B OS=Homo sapiens OX=9606 GN=RRP1B PE=1 SV=3 - [RRP1B_HUMAN]	2.22	0.0185	1	2.23	0.0185	1	#N/A	#N/A	#N/A	Yes
POC1B	Q8TC44	POC1 centriolar protein homolog B OS=Homo sapiens OX=9606 GN=POC1B PE=1 SV=1 - [POC1B_HUMAN]	2.74	0.0272	1	4.75	0.046	2	3.08	0.046	2
YBX1	P67809	Nuclease-sensitive element-binding protein 1 OS=Homo sapiens OX=9606 GN=YBX1 PE=1 SV=3 - [YBOX1_HUMAN]	2.49	0.0586	1	2.38	0.0586	1	2.17	0.0586	1	Yes
BZW1	Q7L1Q6	Basic leucine zipper and W2 domain-containing protein 1 OS=Homo sapiens OX=9606 GN=BZW1 PE=1 SV=1 - [BZW1_HUMAN]	1.88	0.0263	1	#N/A	#N/A	#N/A	#N/A	#N/A	#N/A
RUVBL1	Q9Y265	RuvB-like 1 OS=Homo sapiens OX=9606 GN=RUVBL1 PE=1 SV=1 - [RUVB1_HUMAN]	2.71	0.0263	1	4.47	0.0504	2	#N/A	#N/A	#N/A	Yes
VDAC2	P45880	Voltage-dependent anion-selective channel protein 2 OS=Homo sapiens OX=9606 GN=VDAC2 PE=1 SV=2 - [VDAC2_HUMAN]	3.38	0.0442	1	#N/A	#N/A	#N/A	#N/A	#N/A	#N/A	Yes
VNN2	O95498	Vascular non-inflammatory molecule 2 OS=Homo sapiens OX=9606 GN=VNN2 PE=1 SV=3 - [VNN2_HUMAN]	8.28	0.025	1	3.1	0.025	1	3.31	0.025	1	Yes
U2AF1	Q01081	Splicing factor U2AF 35 kDa subunit OS=Homo sapiens OX=9606 GN=U2AF1 PE=1 SV=3 - [U2AF1_HUMAN]	2.96	0.075	1	4.19	0.1083	2	#N/A	#N/A	#N/A	Yes
CEP57L1	Q8IYX8	Centrosomal protein CEP57L1 OS=Homo sapiens OX=9606 GN=CEP57L1 PE=1 SV=1 - [CE57L_HUMAN]	2.61	0.0261	1	3.09	0.0261	1	2.65	0.0261	1
TXN	P10599	Thioredoxin OS=Homo sapiens OX=9606 GN=TXN PE=1 SV=3 - [THIO_HUMAN]	3.06	0.1238	1	3.49	0.1238	1	3.38	0.1238	1	Yes
XP32	Q5T750	Skin-specific protein 32 OS=Homo sapiens OX=9606 GN=XP32 PE=1 SV=1 - [XP32_HUMAN]	2.39	0.032	1	2.32	0.032	1	#N/A	#N/A	#N/A	Yes
WDR12	Q9GZL7	Ribosome biogenesis protein WDR12 OS=Homo sapiens OX=9606 GN=WDR12 PE=1 SV=2 - [WDR12_HUMAN]	0	0.0496	1	#N/A	#N/A	#N/A	#N/A	#N/A	#N/A	Yes
ATP1A3	P13637	Sodium/potassium-transporting ATPase subunit alpha-3 OS=Homo sapiens OX=9606 GN=ATP1A3 PE=1 SV=3 - [AT1A3_HUMAN]	1.85	0.0257	2	#N/A	#N/A	#N/A	#N/A	#N/A	#N/A
NPTX2	P47972	Neuronal pentraxin-2 OS=Homo sapiens OX=9606 GN=NPTX2 PE=1 SV=2 - [NPTX2_HUMAN]	2.7	0.0255	1	9.06	0.0858	4	8.89	0.0719	3
VDAC1	P21796	Voltage-dependent anion-selective channel protein 1 OS=Homo sapiens OX=9606 GN=VDAC1 PE=1 SV=2 - [VDAC1_HUMAN]	2.51	0.0459	1	1.62	0.0459	1	#N/A	#N/A	#N/A	Yes
FMR1	Q06787	Synaptic functional regulator FMR1 OS=Homo sapiens OX=9606 GN=FMR1 PE=1 SV=1 - [FMR1_HUMAN]	3.37	0.0253	1	8.27	0.0633	3	7.19	0.0459	2
ZNF512	Q96ME7	Zinc finger protein 512 OS=Homo sapiens OX=9606 GN=ZNF512 PE=1 SV=2 - [ZN512_HUMAN]	2.05	0.0265	1	1.65	0.0265	1	1.74	0.0247	1	Yes
TRA2A	Q13595	Transformer-2 protein homolog alpha OS=Homo sapiens OX=9606 GN=TRA2A PE=1 SV=1 - [TRA2A_HUMAN]	0	0.0496	1	#N/A	#N/A	#N/A	#N/A	#N/A	#N/A	Yes
H1FX	Q92522	Histone H1x OS=Homo sapiens OX=9606 GN=H1FX PE=1 SV=1 - [H1X_HUMAN]	0	0.0469	1	2.64	0.0469	1	#N/A	#N/A	#N/A	Yes
TFG	Q92734	Protein TFG OS=Homo sapiens OX=9606 GN=TFG PE=1 SV=2 - [TFG_HUMAN]	0	0.025	1	#N/A	#N/A	#N/A	#N/A	#N/A	#N/A
PHF6	Q8IWS0	PHD finger protein 6 OS=Homo sapiens OX=9606 GN=PHF6 PE=1 SV=1 - [PHF6_HUMAN]	1.81	0.0247	1	#N/A	#N/A	#N/A	#N/A	#N/A	#N/A
TMPO	P42167	Lamina-associated polypeptide 2, isoforms beta/gamma OS=Homo sapiens OX=9606 GN=TMPO PE=1 SV=2 - [LAP2B_HUMAN]	2.52	0.0352	1	#N/A	#N/A	#N/A	#N/A	#N/A	#N/A	Yes
ACBD3	Q9H3P7	Golgi resident protein GCP60 OS=Homo sapiens OX=9606 GN=ACBD3 PE=1 SV=4 - [GCP60_HUMAN]	1.8	0.0246	1	2.47	0.0246	1	#N/A	#N/A	#N/A
SERBP1	Q8NC51	Plasminogen activator inhibitor 1 RNA-binding protein OS=Homo sapiens OX=9606 GN=SERBP1 PE=1 SV=2 - [PAIRB_HUMAN]	2.14	0.0392	1	#N/A	#N/A	#N/A	#N/A	#N/A	#N/A	Yes
RPL38	P63173	60S ribosomal protein L38 OS=Homo sapiens OX=9606 GN=RPL38 PE=1 SV=2 - [RL38_HUMAN]	4.25	0.1429	1	6.2	0.2857	2	#N/A	#N/A	#N/A	Yes
PRKCSH	P14314	Glucosidase 2 subunit beta OS=Homo sapiens OX=9606 GN=PRKCSH PE=1 SV=2 - [GLU2B_HUMAN]	0	0.0246	1	#N/A	#N/A	#N/A	#N/A	#N/A	#N/A
DEK	P35659	Protein DEK OS=Homo sapiens OX=9606 GN=DEK PE=1 SV=1 - [DEK_HUMAN]	1.84	0.024	1	1.61	0.08	3	#N/A	#N/A	#N/A
RBBP7	Q16576	Histone-binding protein RBBP7 OS=Homo sapiens OX=9606 GN=RBBP7 PE=1 SV=1 - [RBBP7_HUMAN]	1.93	0.0235	1	#N/A	#N/A	#N/A	#N/A	#N/A	#N/A
ACP1	P24666	Low molecular weight phosphotyrosine protein phosphatase OS=Homo sapiens OX=9606 GN=ACP1 PE=1 SV=3 - [PPAC_HUMAN]	2.55	0.057	1	5.24	0.1329	2	2.34	0.0696	1	Yes
NUP98	P52948	Nuclear pore complex protein Nup98-Nup96 OS=Homo sapiens OX=9606 GN=NUP98 PE=1 SV=4 - [NUP98_HUMAN]	3.93	0.0231	3	2.37	0.0072	1	0	0.005	1	Yes
CCDC102A	Q96A19	Coiled-coil domain-containing protein 102A OS=Homo sapiens OX=9606 GN=CCDC102A PE=1 SV=2 - [C102A_HUMAN]	2.07	0.0218	1	#N/A	#N/A	#N/A	2.73	0.0218	1
CKAP5	Q14008	Cytoskeleton-associated protein 5 OS=Homo sapiens OX=9606 GN=CKAP5 PE=1 SV=3 - [CKAP5_HUMAN]	11.81	0.0217	4	8.2	0.0271	5	6.73	0.0172	3
EIF2S3	P41091	Eukaryotic translation initiation factor 2 subunit 3 OS=Homo sapiens OX=9606 GN=EIF2S3 PE=1 SV=3 - [IF2G_HUMAN]	0	0.0212	1	#N/A	#N/A	#N/A	#N/A	#N/A	#N/A
RPL13AP3	Q6NVV1	Putative 60S ribosomal protein L13a protein RPL13AP3 OS=Homo sapiens OX=9606 GN=RPL13AP3 PE=5 SV=1 - [R13P3_HUMAN]	2.44	0.1078	1	1.97	0.1078	1	#N/A	#N/A	#N/A	Yes
RCBTB1	Q8NDN9	RCC1 and BTB domain-containing protein 1 OS=Homo sapiens OX=9606 GN=RCBTB1 PE=1 SV=1 - [RCBT1_HUMAN]	0	0.0207	1	#N/A	#N/A	#N/A	#N/A	#N/A	#N/A
YTHDF2	Q9Y5A9	YTH domain-containing family protein 2 OS=Homo sapiens OX=9606 GN=YTHDF2 PE=1 SV=2 - [YTHD2_HUMAN]	0	0.0207	1	2.02	0.0207	1	2.2	0.0207	1
CCT2	P78371	T-complex protein 1 subunit beta OS=Homo sapiens OX=9606 GN=CCT2 PE=1 SV=4 - [TCPB_HUMAN]	2.41	0.0206	1	#N/A	#N/A	#N/A	#N/A	#N/A	#N/A	Yes
PRPF8	Q6P2Q9	Pre-mRNA-processing-splicing factor 8 OS=Homo sapiens OX=9606 GN=PRPF8 PE=1 SV=2 - [PRP8_HUMAN]	0	0.0039	1	#N/A	#N/A	#N/A	#N/A	#N/A	#N/A	Yes
CANX	P27824	Calnexin OS=Homo sapiens OX=9606 GN=CANX PE=1 SV=2 - [CALX_HUMAN]	3.04	0.0203	1	#N/A	#N/A	#N/A	#N/A	#N/A	#N/A
RPL23	P62829	60S ribosomal protein L23 OS=Homo sapiens OX=9606 GN=RPL23 PE=1 SV=1 - [RL23_HUMAN]	3.66	0.1071	1	12.78	0.2357	3	2.47	0.1071	1	Yes
SRRM1	Q8IYB3	Serine/arginine repetitive matrix protein 1 OS=Homo sapiens OX=9606 GN=SRRM1 PE=1 SV=2 - [SRRM1_HUMAN]	2.45	0.0188	1	4.12	0.0376	1	2.87	0.0188	1	Yes
FUBP1	Q96AE4	Far upstream element-binding protein 1 OS=Homo sapiens OX=9606 GN=FUBP1 PE=1 SV=3 - [FUBP1_HUMAN]	2.45	0.0202	1	#N/A	#N/A	#N/A	#N/A	#N/A	#N/A
CDC5L	Q99459	Cell division cycle 5-like protein OS=Homo sapiens OX=9606 GN=CDC5L PE=1 SV=2 - [CDC5L_HUMAN]	2.85	0.02	1	1.63	0.0125	1	#N/A	#N/A	#N/A	Yes
PDIA3	P30101	Protein disulfide-isomerase A3 OS=Homo sapiens OX=9606 GN=PDIA3 PE=1 SV=4 - [PDIA3_HUMAN]	0	0.0198	1	#N/A	#N/A	#N/A	#N/A	#N/A	#N/A	Yes
TRAP1	Q12931	Heat shock protein 75 kDa, mitochondrial OS=Homo sapiens OX=9606 GN=TRAP1 PE=1 SV=3 - [TRAP1_HUMAN]	2.27	0.0213	1	#N/A	#N/A	#N/A	#N/A	#N/A	#N/A	Yes
BCO2	Q9BYV7	Beta,beta-carotene 9',10'-oxygenase OS=Homo sapiens OX=9606 GN=BCO2 PE=1 SV=5 - [BCDO2_HUMAN]	0	0.019	1	#N/A	#N/A	#N/A	#N/A	#N/A	#N/A
RRP12	Q5JTH9	RRP12-like protein OS=Homo sapiens OX=9606 GN=RRP12 PE=1 SV=2 - [RRP12_HUMAN]	4.31	0.0177	2	2.3	0.0123	2	#N/A	#N/A	#N/A	Yes
TOP2A	P11388	DNA topoisomerase 2-alpha OS=Homo sapiens OX=9606 GN=TOP2A PE=1 SV=3 - [TOP2A_HUMAN]	1.89	0.017	2	#N/A	#N/A	#N/A	#N/A	#N/A	#N/A	Yes
CTPS1	P17812	CTP synthase 1 OS=Homo sapiens OX=9606 GN=CTPS1 PE=1 SV=2 - [PYRG1_HUMAN]	1.67	0.0169	1	#N/A	#N/A	#N/A	#N/A	#N/A	#N/A
SF3B4	Q15427	Splicing factor 3B subunit 4 OS=Homo sapiens OX=9606 GN=SF3B4 PE=1 SV=1 - [SF3B4_HUMAN]	2.58	0.033	1	#N/A	#N/A	#N/A	#N/A	#N/A	#N/A	Yes
SNRPD2	P62316	Small nuclear ribonucleoprotein Sm D2 OS=Homo sapiens OX=9606 GN=SNRPD2 PE=1 SV=1 - [SMD2_HUMAN]	2	0.0763	1	1.98	0.0763	1	#N/A	#N/A	#N/A	Yes
SMAP2	Q8WU79	Stromal membrane-associated protein 2 OS=Homo sapiens OX=9606 GN=SMAP2 PE=1 SV=1 - [SMAP2_HUMAN]	3.17	0.0256	1	5.3	0.0956	3	4.63	0.0443	2	Yes
TPI1	P60174	Triosephosphate isomerase OS=Homo sapiens OX=9606 GN=TPI1 PE=1 SV=3 - [TPIS_HUMAN]	1.78	0.042	1	0	0.042	1	2.12	0.042	1	Yes
RPSA	P08865	40S ribosomal protein SA OS=Homo sapiens OX=9606 GN=RPSA PE=1 SV=4 - [RSSA_HUMAN]	4.31	0.0576	1	2.82	0.0576	1	0	0.0576	1	Yes
RPN1	P04843	Dolichyl-diphosphooligosaccharide--protein glycosyltransferase subunit 1 OS=Homo sapiens OX=9606 GN=RPN1 PE=1 SV=1 - [RPN1_HUMAN]	1.98	0.0198	1	#N/A	#N/A	#N/A	#N/A	#N/A	#N/A	Yes
RPS17	P08708	40S ribosomal protein S17 OS=Homo sapiens OX=9606 GN=RPS17 PE=1 SV=2 - [RS17_HUMAN]	6.93	0.163	1	4.95	0.163	1	2.26	0.163	1	Yes
RPS16	P62249	40S ribosomal protein S16 OS=Homo sapiens OX=9606 GN=RPS16 PE=1 SV=2 - [RS16_HUMAN]	2.67	0.0753	1	0	0.0685	1	#N/A	#N/A	#N/A	Yes
SMARCA5	O60264	SWI/SNF-related matrix-associated actin-dependent regulator of chromatin subfamily A member 5 OS=Homo sapiens OX=9606 GN=SMARCA5 PE=1 SV=1 - [SMCA5_HUMAN]	3.19	0.0143	1	#N/A	#N/A	#N/A	#N/A	#N/A	#N/A	Yes
RPS24	P62847	40S ribosomal protein S24 OS=Homo sapiens OX=9606 GN=RPS24 PE=1 SV=1 - [RS24_HUMAN]	6.59	0.1128	1	4.69	0.1128	1	#N/A	#N/A	#N/A	Yes
SEC61A1	P61619	Protein transport protein Sec61 subunit alpha isoform 1 OS=Homo sapiens OX=9606 GN=SEC61A1 PE=1 SV=2 - [S61A1_HUMAN]	0	0.0231	1	#N/A	#N/A	#N/A	#N/A	#N/A	#N/A	Yes
SEC23A	Q15436	Protein transport protein Sec23A OS=Homo sapiens OX=9606 GN=SEC23A PE=1 SV=2 - [SC23A_HUMAN]	2	0.0144	1	#N/A	#N/A	#N/A	1.8	0.0144	1	Yes
SNRPF	P62306	Small nuclear ribonucleoprotein F OS=Homo sapiens OX=9606 GN=SNRPF PE=1 SV=1 - [RUXF_HUMAN]	0	0.1512	1	1.97	0.1512	1	#N/A	#N/A	#N/A	Yes
SARNP	P82979	SAP domain-containing ribonucleoprotein OS=Homo sapiens OX=9606 GN=SARNP PE=1 SV=3 - [SARNP_HUMAN]	0	0.0476	1	#N/A	#N/A	#N/A	#N/A	#N/A	#N/A	Yes
SFXN1	Q9H9B4	Sideroflexin-1 OS=Homo sapiens OX=9606 GN=SFXN1 PE=1 SV=4 - [SFXN1_HUMAN]	1.98	0.0404	1	#N/A	#N/A	#N/A	#N/A	#N/A	#N/A	Yes
UTP3	Q9NQZ2	Something about silencing protein 10 OS=Homo sapiens OX=9606 GN=UTP3 PE=1 SV=1 - [SAS10_HUMAN]	0	0.0209	1	0	0.0209	1	#N/A	#N/A	#N/A	Yes
RPS25	P62851	40S ribosomal protein S25 OS=Homo sapiens OX=9606 GN=RPS25 PE=1 SV=1 - [RS25_HUMAN]	2.38	0.072	1	4.23	0.152	2	2.25	0.072	1	Yes
PSMD3	O43242	26S proteasome non-ATPase regulatory subunit 3 OS=Homo sapiens OX=9606 GN=PSMD3 PE=1 SV=2 - [PSMD3_HUMAN]	2.34	0.0169	1	#N/A	#N/A	#N/A	#N/A	#N/A	#N/A	Yes
S100A11	P31949	Protein S100-A11 OS=Homo sapiens OX=9606 GN=S100A11 PE=1 SV=2 - [S10AB_HUMAN]	0	0.0857	1	#N/A	#N/A	#N/A	#N/A	#N/A	#N/A	Yes
HSPA4	P34932	Heat shock 70 kDa protein 4 OS=Homo sapiens OX=9606 GN=HSPA4 PE=1 SV=4 - [HSP74_HUMAN]	2.01	0.0167	1	#N/A	#N/A	#N/A	#N/A	#N/A	#N/A
CEP89	Q96ST8	Centrosomal protein of 89 kDa OS=Homo sapiens OX=9606 GN=CEP89 PE=1 SV=3 - [CEP89_HUMAN]	0	0.0166	1	#N/A	#N/A	#N/A	2.32	0.0268	2
CSE1L	P55060	Exportin-2 OS=Homo sapiens OX=9606 GN=CSE1L PE=1 SV=3 - [XPO2_HUMAN]	3.38	0.0165	1	#N/A	#N/A	#N/A	#N/A	#N/A	#N/A	Yes
SRSF11	Q05519	Serine/arginine-rich splicing factor 11 OS=Homo sapiens OX=9606 GN=SRSF11 PE=1 SV=1 - [SRS11_HUMAN]	0	0.0165	1	2.3	0.0351	1	#N/A	#N/A	#N/A
SUB1	P53999	Activated RNA polymerase II transcriptional coactivator p15 OS=Homo sapiens OX=9606 GN=SUB1 PE=1 SV=3 - [TCP4_HUMAN]	2.67	0.0866	1	2.82	0.1575	2	2.59	0.0866	1	Yes
TGM3	Q08188	Protein-glutamine gamma-glutamyltransferase E OS=Homo sapiens OX=9606 GN=TGM3 PE=1 SV=4 - [TGM3_HUMAN]	0	0.0159	1	2.2	0.0577	3	2.23	0.0159	1	Yes
TRIM28	Q13263	Transcription intermediary factor 1-beta OS=Homo sapiens OX=9606 GN=TRIM28 PE=1 SV=5 - [TIF1B_HUMAN]	1.87	0.0132	1	#N/A	#N/A	#N/A	#N/A	#N/A	#N/A	Yes
MCM4	P33991	DNA replication licensing factor MCM4 OS=Homo sapiens OX=9606 GN=MCM4 PE=1 SV=5 - [MCM4_HUMAN]	1.86	0.0151	1	#N/A	#N/A	#N/A	#N/A	#N/A	#N/A
PDCD6IP	Q8WUM4	Programmed cell death 6-interacting protein OS=Homo sapiens OX=9606 GN=PDCD6IP PE=1 SV=1 - [PDC6I_HUMAN]	2.68	0.015	1	#N/A	#N/A	#N/A	#N/A	#N/A	#N/A	Yes
PPP2R2A	P63151	Serine/threonine-protein phosphatase 2A 55 kDa regulatory subunit B alpha isoform OS=Homo sapiens OX=9606 GN=PPP2R2A PE=1 SV=1 - [2ABA_HUMAN]	2.25	0.0268	1	#N/A	#N/A	#N/A	1.78	0.0246	1	Yes
SLC3A2	P08195	4F2 cell-surface antigen heavy chain OS=Homo sapiens OX=9606 GN=SLC3A2 PE=1 SV=3 - [4F2_HUMAN]	0	0.0206	1	#N/A	#N/A	#N/A	#N/A	#N/A	#N/A	Yes
PPP2R1A	P30153	Serine/threonine-protein phosphatase 2A 65 kDa regulatory subunit A alpha isoform OS=Homo sapiens OX=9606 GN=PPP2R1A PE=1 SV=4 - [2AAA_HUMAN]	0	0.0136	1	0	0.0136	1	0	0.0136	1	Yes
EXOSC10	Q01780	Exosome component 10 OS=Homo sapiens OX=9606 GN=EXOSC10 PE=1 SV=2 - [EXOSX_HUMAN]	1.77	0.0147	1	#N/A	#N/A	#N/A	#N/A	#N/A	#N/A
SLC25A6	P12236	ADP/ATP translocase 3 OS=Homo sapiens OX=9606 GN=SLC25A6 PE=1 SV=4 - [ADT3_HUMAN]	4.94	0.0705	1	3.69	0.094	1	#N/A	#N/A	#N/A	Yes
ANXA5	P08758	Annexin A5 OS=Homo sapiens OX=9606 GN=ANXA5 PE=1 SV=2 - [ANXA5_HUMAN]	1.65	0.0281	1	#N/A	#N/A	#N/A	#N/A	#N/A	#N/A	Yes
AMOT	Q4VCS5	Angiomotin OS=Homo sapiens OX=9606 GN=AMOT PE=1 SV=1 - [AMOT_HUMAN]	0	0.0092	1	#N/A	#N/A	#N/A	4.16	0.0304	3	Yes
XPO1	O14980	Exportin-1 OS=Homo sapiens OX=9606 GN=XPO1 PE=1 SV=1 - [XPO1_HUMAN]	2.31	0.014	1	0	0.0093	1	#N/A	#N/A	#N/A	Yes
SPICE1	Q8N0Z3	Spindle and centriole-associated protein 1 OS=Homo sapiens OX=9606 GN=SPICE1 PE=1 SV=1 - [SPICE_HUMAN]	2.24	0.014	1	2.44	0.014	1	2.21	0.0316	2
DHX8	Q14562	ATP-dependent RNA helicase DHX8 OS=Homo sapiens OX=9606 GN=DHX8 PE=1 SV=1 - [DHX8_HUMAN]	2.41	0.0139	1	2.37	0.0213	2	#N/A	#N/A	#N/A
CHTOP	Q9Y3Y2	Chromatin target of PRMT1 protein OS=Homo sapiens OX=9606 GN=CHTOP PE=1 SV=2 - [CHTOP_HUMAN]	4.81	0.0524	1	0	0.0524	1	#N/A	#N/A	#N/A	Yes
DDX1	Q92499	ATP-dependent RNA helicase DDX1 OS=Homo sapiens OX=9606 GN=DDX1 PE=1 SV=2 - [DDX1_HUMAN]	1.94	0.0135	1	#N/A	#N/A	#N/A	#N/A	#N/A	#N/A
ELAVL1	Q15717	ELAV-like protein 1 OS=Homo sapiens OX=9606 GN=ELAVL1 PE=1 SV=2 - [ELAV1_HUMAN]	2.09	0.0337	1	#N/A	#N/A	#N/A	#N/A	#N/A	#N/A	Yes
FABP5	Q01469	Fatty acid-binding protein 5 OS=Homo sapiens OX=9606 GN=FABP5 PE=1 SV=3 - [FABP5_HUMAN]	1.66	0.0667	1	#N/A	#N/A	#N/A	1.74	0.0667	1	Yes
FASN	P49327	Fatty acid synthase OS=Homo sapiens OX=9606 GN=FASN PE=1 SV=3 - [FAS_HUMAN]	2.3	0.0044	1	2.28	0.0044	1	#N/A	#N/A	#N/A	Yes
FAH	P16930	Fumarylacetoacetase OS=Homo sapiens OX=9606 GN=FAH PE=1 SV=2 - [FAAA_HUMAN]	2.66	0.0286	1	5.06	0.0501	2	#N/A	#N/A	#N/A	Yes
TNPO1	Q92973	Transportin-1 OS=Homo sapiens OX=9606 GN=TNPO1 PE=1 SV=2 - [TNPO1_HUMAN]	2.32	0.0134	1	#N/A	#N/A	#N/A	#N/A	#N/A	#N/A
HERC5	Q9UII4	E3 ISG15--protein ligase HERC5 OS=Homo sapiens OX=9606 GN=HERC5 PE=1 SV=2 - [HERC5_HUMAN]	0	0.0342	1	#N/A	#N/A	#N/A	#N/A	#N/A	#N/A	Yes
FLG	P20930	Filaggrin OS=Homo sapiens OX=9606 GN=FLG PE=1 SV=3 - [FILA_HUMAN]	2	0.0025	1	0	0.0025	1	2.19	0.0025	1	Yes
DPP4	P27487	Dipeptidyl peptidase 4 OS=Homo sapiens OX=9606 GN=DPP4 PE=1 SV=2 - [DPP4_HUMAN]	2.11	0.0157	1	#N/A	#N/A	#N/A	#N/A	#N/A	#N/A	Yes
#N/A	C9JQL5	Putative dispanin subfamily A member 2d OS=Homo sapiens OX=9606 PE=5 SV=1 - [DSA2D_HUMAN]	0	0.218	1	#N/A	#N/A	#N/A	#N/A	#N/A	#N/A	Yes
EFHB	Q8N7U6	EF-hand domain-containing family member B OS=Homo sapiens OX=9606 GN=EFHB PE=1 SV=4 - [EFHB_HUMAN]	2.21	0.0132	1	1.67	0.0132	1	0	0.0132	1
TOP1	P11387	DNA topoisomerase 1 OS=Homo sapiens OX=9606 GN=TOP1 PE=1 SV=2 - [TOP1_HUMAN]	0	0.0131	1	2.18	0.0209	1	#N/A	#N/A	#N/A
ANKRD26	Q9UPS8	Ankyrin repeat domain-containing protein 26 OS=Homo sapiens OX=9606 GN=ANKRD26 PE=1 SV=4 - [ANR26_HUMAN]	4.26	0.0129	2	2.41	0.0129	2	6.35	0.0205	3
HSPE1	P61604	10 kDa heat shock protein, mitochondrial OS=Homo sapiens OX=9606 GN=HSPE1 PE=1 SV=2 - [CH10_HUMAN]	1.69	0.098	1	#N/A	#N/A	#N/A	#N/A	#N/A	#N/A	Yes
FBF1	Q8TES7	Fas-binding factor 1 OS=Homo sapiens OX=9606 GN=FBF1 PE=1 SV=2 - [FBF1_HUMAN]	2.1	0.0106	1	#N/A	#N/A	#N/A	#N/A	#N/A	#N/A
NASP	P49321	Nuclear autoantigenic sperm protein OS=Homo sapiens OX=9606 GN=NASP PE=1 SV=2 - [NASP_HUMAN]	1.89	0.0102	1	#N/A	#N/A	#N/A	#N/A	#N/A	#N/A
TSPYL2	Q9H2G4	Testis-specific Y-encoded-like protein 2 OS=Homo sapiens OX=9606 GN=TSPYL2 PE=1 SV=1 - [TSYL2_HUMAN]	2.2	0.0101	1	2.05	0.0101	1	2.08	0.0101	1	Yes
DSC3	Q14574	Desmocollin-3 OS=Homo sapiens OX=9606 GN=DSC3 PE=1 SV=3 - [DSC3_HUMAN]	1.69	0.01	1	2.34	0.01	1	#N/A	#N/A	#N/A
KRT17	Q04695	Keratin, type I cytoskeletal 17 OS=Homo sapiens OX=9606 GN=KRT17 PE=1 SV=2 - [K1C17_HUMAN]	33.96	0.1412	1	62.86	0.338	5	30.55	0.1829	3	Yes
MYH15	Q9Y2K3	Myosin-15 OS=Homo sapiens OX=9606 GN=MYH15 PE=1 SV=5 - [MYH15_HUMAN]	0	0.0098	1	#N/A	#N/A	#N/A	#N/A	#N/A	#N/A
IGF2BP3	O00425	Insulin-like growth factor 2 mRNA-binding protein 3 OS=Homo sapiens OX=9606 GN=IGF2BP3 PE=1 SV=2 - [IF2B3_HUMAN]	2.78	0.0294	1	#N/A	#N/A	#N/A	2.97	0.0449	1	Yes
DDX46	Q7L014	Probable ATP-dependent RNA helicase DDX46 OS=Homo sapiens OX=9606 GN=DDX46 PE=1 SV=2 - [DDX46_HUMAN]	1.67	0.0097	1	9.25	0.0543	5	#N/A	#N/A	#N/A
CEP192	Q8TEP8	Centrosomal protein of 192 kDa OS=Homo sapiens OX=9606 GN=CEP192 PE=1 SV=3 - [CE192_HUMAN]	3.6	0.0095	2	5.35	0.0221	4	8.91	0.0205	4
FUS	P35637	RNA-binding protein FUS OS=Homo sapiens OX=9606 GN=FUS PE=1 SV=1 - [FUS_HUMAN]	0	0.0304	1	#N/A	#N/A	#N/A	#N/A	#N/A	#N/A	Yes
NUP214	P35658	Nuclear pore complex protein Nup214 OS=Homo sapiens OX=9606 GN=NUP214 PE=1 SV=2 - [NU214_HUMAN]	1.62	0.0086	1	2.31	0.0086	1	1.94	0.0057	1	Yes
USP42	Q9H9J4	Ubiquitin carboxyl-terminal hydrolase 42 OS=Homo sapiens OX=9606 GN=USP42 PE=1 SV=3 - [UBP42_HUMAN]	2.16	0.0083	1	2.68	0.0083	1	#N/A	#N/A	#N/A
H2AZ1	P0C0S5	Histone H2A.Z OS=Homo sapiens OX=9606 GN=H2AFZ PE=1 SV=2 - [H2AZ_HUMAN]	3.92	0.1484	1	4.24	0.1484	1	4.21	0.1484	1	Yes
H2BC11	P06899	Histone H2B type 1-J OS=Homo sapiens OX=9606 GN=HIST1H2BJ PE=1 SV=3 - [H2B1J_HUMAN]	34.4	0.3492	1	6.86	0.3492	1	1.75	0.2302	1	Yes
AKNA	Q7Z591	Microtubule organization protein AKNA OS=Homo sapiens OX=9606 GN=AKNA PE=1 SV=2 - [AKNA_HUMAN]	0	0.0083	1	3.92	0.0257	2	#N/A	#N/A	#N/A
CEP350	Q5VT06	Centrosome-associated protein 350 OS=Homo sapiens OX=9606 GN=CEP350 PE=1 SV=1 - [CE350_HUMAN]	4.02	0.008	2	9.51	0.0192	5	16.25	0.0359	9
HNRNPUL1	Q9BUJ2	Heterogeneous nuclear ribonucleoprotein U-like protein 1 OS=Homo sapiens OX=9606 GN=HNRNPUL1 PE=1 SV=2 - [HNRL1_HUMAN]	0	0.0093	1	1.78	0.0269	2	#N/A	#N/A	#N/A	Yes
LYAR	Q9NX58	Cell growth-regulating nucleolar protein OS=Homo sapiens OX=9606 GN=LYAR PE=1 SV=2 - [LYAR_HUMAN]	2.56	0.0475	1	9.58	0.1425	3	#N/A	#N/A	#N/A	Yes
MPHOSPH9	Q99550	M-phase phosphoprotein 9 OS=Homo sapiens OX=9606 GN=MPHOSPH9 PE=1 SV=4 - [MPP9_HUMAN]	0	0.0076	1	0	0.0076	1	0	0.0076	1
CEP170	Q5SW79	Centrosomal protein of 170 kDa OS=Homo sapiens OX=9606 GN=CEP170 PE=1 SV=1 - [CE170_HUMAN]	1.72	0.0063	1	6.3	0.0271	4	7.36	0.0297	4	Yes
HNRNPD	Q14103	Heterogeneous nuclear ribonucleoprotein D0 OS=Homo sapiens OX=9606 GN=HNRNPD PE=1 SV=1 - [HNRPD_HUMAN]	3.02	0.0394	1	2.16	0.0394	1	#N/A	#N/A	#N/A	Yes
SYNCRIP	O60506	Heterogeneous nuclear ribonucleoprotein Q OS=Homo sapiens OX=9606 GN=SYNCRIP PE=1 SV=2 - [HNRPQ_HUMAN]	0	0.0273	1	#N/A	#N/A	#N/A	#N/A	#N/A	#N/A	Yes
SSB	P05455	Lupus La protein OS=Homo sapiens OX=9606 GN=SSB PE=1 SV=2 - [LA_HUMAN]	0	0.027	1	#N/A	#N/A	#N/A	#N/A	#N/A	#N/A	Yes
CFL1	P23528	Cofilin-1 OS=Homo sapiens OX=9606 GN=CFL1 PE=1 SV=3 - [COF1_HUMAN]	2.94	0.0843	1	#N/A	#N/A	#N/A	#N/A	#N/A	#N/A	Yes
ATRX	P46100	Transcriptional regulator ATRX OS=Homo sapiens OX=9606 GN=ATRX PE=1 SV=5 - [ATRX_HUMAN]	0	0.0128	1	#N/A	#N/A	#N/A	#N/A	#N/A	#N/A	Yes
CLIC1	O00299	Chloride intracellular channel protein 1 OS=Homo sapiens OX=9606 GN=CLIC1 PE=1 SV=4 - [CLIC1_HUMAN]	0	0.112	1	#N/A	#N/A	#N/A	#N/A	#N/A	#N/A	Yes
COPG2	Q9UBF2	Coatomer subunit gamma-2 OS=Homo sapiens OX=9606 GN=COPG2 PE=1 SV=1 - [COPG2_HUMAN]	3.57	0.0241	1	6.22	0.0241	1	#N/A	#N/A	#N/A	Yes
CROCC	Q5TZA2	Rootletin OS=Homo sapiens OX=9606 GN=CROCC PE=1 SV=1 - [CROCC_HUMAN]	1.84	0.005	1	0	0.0084	2	1.75	0.0079	2
FLNA	P21333	Filamin-A OS=Homo sapiens OX=9606 GN=FLNA PE=1 SV=4 - [FLNA_HUMAN]	0	0.0042	1	#N/A	#N/A	#N/A	#N/A	#N/A	#N/A	Yes
APOC3	P02656	Apolipoprotein C-III OS=Homo sapiens OX=9606 GN=APOC3 PE=1 SV=1 - [APOC3_HUMAN]	3.07	0.1616	1	#N/A	#N/A	#N/A	2.96	0.1616	1	Yes
SI	P14410	Sucrase-isomaltase, intestinal OS=Homo sapiens OX=9606 GN=SI PE=1 SV=6 - [SUIS_HUMAN]	1.67	0.0038	1	#N/A	#N/A	#N/A	#N/A	#N/A	#N/A
HERC2	O95714	E3 ubiquitin-protein ligase HERC2 OS=Homo sapiens OX=9606 GN=HERC2 PE=1 SV=2 - [HERC2_HUMAN]	1.81	0.0019	1	4.11	0.0043	2	#N/A	#N/A	#N/A
TUBA1B	P68363	Tubulin alpha-1B chain OS=Homo sapiens OX=9606 GN=TUBA1B PE=1 SV=1 - [TBA1B_HUMAN]	#N/A	#N/A	#N/A	26.89	0.2882	9	#N/A	#N/A	#N/A	Yes
KRT13	P13646	Keratin, type I cytoskeletal 13 OS=Homo sapiens OX=9606 GN=KRT13 PE=1 SV=4 - [K1C13_HUMAN]	#N/A	#N/A	#N/A	47.46	0.1769	4	#N/A	#N/A	#N/A
KRT19	P08727	Keratin, type I cytoskeletal 19 OS=Homo sapiens OX=9606 GN=KRT19 PE=1 SV=4 - [K1C19_HUMAN]	#N/A	#N/A	#N/A	50.22	0.1575	1	18.14	0.14	1
DDX3X	O00571	ATP-dependent RNA helicase DDX3X OS=Homo sapiens OX=9606 GN=DDX3X PE=1 SV=3 - [DDX3X_HUMAN]	#N/A	#N/A	#N/A	11.64	0.1133	5	#N/A	#N/A	#N/A	Yes
HSBP1	O75506	Heat shock factor-binding protein 1 OS=Homo sapiens OX=9606 GN=HSBP1 PE=1 SV=1 - [HSBP1_HUMAN]	#N/A	#N/A	#N/A	2.17	0.1447	1	2.05	0.1447	1
S100A14	Q9HCY8	Protein S100-A14 OS=Homo sapiens OX=9606 GN=S100A14 PE=1 SV=1 - [S10AE_HUMAN]	#N/A	#N/A	#N/A	0	0.1442	1	1.74	0.1442	1
MZT2B	Q6NZ67	Mitotic-spindle organizing protein 2B OS=Homo sapiens OX=9606 GN=MZT2B PE=1 SV=1 - [MZT2B_HUMAN]	#N/A	#N/A	#N/A	0	0.1392	1	#N/A	#N/A	#N/A
DYNLL1	P63167	Dynein light chain 1, cytoplasmic OS=Homo sapiens OX=9606 GN=DYNLL1 PE=1 SV=1 - [DYL1_HUMAN]	#N/A	#N/A	#N/A	0	0.1236	1	0	0.1236	1	Yes
CSTB	P04080	Cystatin-B OS=Homo sapiens OX=9606 GN=CSTB PE=1 SV=2 - [CYTB_HUMAN]	#N/A	#N/A	#N/A	1.81	0.1224	1	#N/A	#N/A	#N/A
PES1	O00541	Pescadillo homolog OS=Homo sapiens OX=9606 GN=PES1 PE=1 SV=1 - [PESC_HUMAN]	#N/A	#N/A	#N/A	5.33	0.0765	3	#N/A	#N/A	#N/A	Yes
RBMX	P38159	RNA-binding motif protein, X chromosome OS=Homo sapiens OX=9606 GN=RBMX PE=1 SV=3 - [RBMX_HUMAN]	#N/A	#N/A	#N/A	4.86	0.1023	3	#N/A	#N/A	#N/A	Yes
RAE1	P78406	mRNA export factor OS=Homo sapiens OX=9606 GN=RAE1 PE=1 SV=1 - [RAE1L_HUMAN]	#N/A	#N/A	#N/A	7.67	0.1114	3	1.94	0.0571	2	Yes
KRT75	O95678	Keratin, type II cytoskeletal 75 OS=Homo sapiens OX=9606 GN=KRT75 PE=1 SV=2 - [K2C75_HUMAN]	#N/A	#N/A	#N/A	26.67	0.1089	2	#N/A	#N/A	#N/A
KRT4	P19013	Keratin, type II cytoskeletal 4 OS=Homo sapiens OX=9606 GN=KRT4 PE=1 SV=4 - [K2C4_HUMAN]	#N/A	#N/A	#N/A	9.65	0.1086	2	#N/A	#N/A	#N/A
CEBPZ	Q03701	CCAAT/enhancer-binding protein zeta OS=Homo sapiens OX=9606 GN=CEBPZ PE=1 SV=3 - [CEBPZ_HUMAN]	#N/A	#N/A	#N/A	4.44	0.0199	2	#N/A	#N/A	#N/A	Yes
TTR	P02766	Transthyretin OS=Homo sapiens OX=9606 GN=TTR PE=1 SV=1 - [TTHY_HUMAN]	#N/A	#N/A	#N/A	1.72	0.0884	1	0	0.0884	1
CKM	P06732	Creatine kinase M-type OS=Homo sapiens OX=9606 GN=CKM PE=1 SV=2 - [KCRM_HUMAN]	#N/A	#N/A	#N/A	5.96	0.0814	2	#N/A	#N/A	#N/A
RPL4	P36578	60S ribosomal protein L4 OS=Homo sapiens OX=9606 GN=RPL4 PE=1 SV=5 - [RL4_HUMAN]	#N/A	#N/A	#N/A	4.49	0.0539	2	3.72	0.0609	2	Yes
DOK2	O60496	Docking protein 2 OS=Homo sapiens OX=9606 GN=DOK2 PE=1 SV=2 - [DOK2_HUMAN]	#N/A	#N/A	#N/A	0	0.0777	1	#N/A	#N/A	#N/A
RPS20	P60866	40S ribosomal protein S20 OS=Homo sapiens OX=9606 GN=RPS20 PE=1 SV=1 - [RS20_HUMAN]	#N/A	#N/A	#N/A	2.83	0.1933	2	#N/A	#N/A	#N/A	Yes
RIDA	P52758	2-iminobutanoate/2-iminopropanoate deaminase OS=Homo sapiens OX=9606 GN=RIDA PE=1 SV=1 - [RIDA_HUMAN]	#N/A	#N/A	#N/A	0	0.073	1	#N/A	#N/A	#N/A
TGM1	P22735	Protein-glutamine gamma-glutamyltransferase K OS=Homo sapiens OX=9606 GN=TGM1 PE=1 SV=4 - [TGM1_HUMAN]	#N/A	#N/A	#N/A	2.55	0.033	2	#N/A	#N/A	#N/A	Yes
KRT3	P12035	Keratin, type II cytoskeletal 3 OS=Homo sapiens OX=9606 GN=KRT3 PE=1 SV=3 - [K2C3_HUMAN]	#N/A	#N/A	#N/A	18.83	0.1433	2	#N/A	#N/A	#N/A	Yes
NUP88	Q99567	Nuclear pore complex protein Nup88 OS=Homo sapiens OX=9606 GN=NUP88 PE=1 SV=2 - [NUP88_HUMAN]	#N/A	#N/A	#N/A	1.7	0.0148	1	#N/A	#N/A	#N/A	Yes
PCNA	P12004	Proliferating cell nuclear antigen OS=Homo sapiens OX=9606 GN=PCNA PE=1 SV=1 - [PCNA_HUMAN]	#N/A	#N/A	#N/A	1.76	0.0498	1	#N/A	#N/A	#N/A	Yes
CXorf56	Q9H5V9	UPF0428 protein CXorf56 OS=Homo sapiens OX=9606 GN=CXorf56 PE=1 SV=1 - [CX056_HUMAN]	#N/A	#N/A	#N/A	2.91	0.0631	1	#N/A	#N/A	#N/A
ARF4	P18085	ADP-ribosylation factor 4 OS=Homo sapiens OX=9606 GN=ARF4 PE=1 SV=3 - [ARF4_HUMAN]	#N/A	#N/A	#N/A	2.55	0.0556	1	#N/A	#N/A	#N/A	Yes
MCCC2	Q9HCC0	Methylcrotonoyl-CoA carboxylase beta chain, mitochondrial OS=Homo sapiens OX=9606 GN=MCCC2 PE=1 SV=1 - [MCCB_HUMAN]	#N/A	#N/A	#N/A	2.07	0.0284	1	#N/A	#N/A	#N/A	Yes
CRACR2A	Q9BSW2	EF-hand calcium-binding domain-containing protein 4B OS=Homo sapiens OX=9606 GN=CRACR2A PE=1 SV=1 - [EFC4B_HUMAN]	#N/A	#N/A	#N/A	0	0.0532	1	#N/A	#N/A	#N/A
NOC3L	Q8WTT2	Nucleolar complex protein 3 homolog OS=Homo sapiens OX=9606 GN=NOC3L PE=1 SV=1 - [NOC3L_HUMAN]	#N/A	#N/A	#N/A	2.16	0.0138	1	#N/A	#N/A	#N/A	Yes
NDUFA4	O00483	Cytochrome c oxidase subunit NDUFA4 OS=Homo sapiens OX=9606 GN=NDUFA4 PE=1 SV=1 - [NDUA4_HUMAN]	#N/A	#N/A	#N/A	0	0.1235	1	#N/A	#N/A	#N/A	Yes
MRPS26	Q9BYN8	28S ribosomal protein S26, mitochondrial OS=Homo sapiens OX=9606 GN=MRPS26 PE=1 SV=1 - [RT26_HUMAN]	#N/A	#N/A	#N/A	0	0.0488	1	#N/A	#N/A	#N/A
MLF2	Q15773	Myeloid leukemia factor 2 OS=Homo sapiens OX=9606 GN=MLF2 PE=1 SV=1 - [MLF2_HUMAN]	#N/A	#N/A	#N/A	2.08	0.0484	1	#N/A	#N/A	#N/A
DCAF7	P61962	DDB1- and CUL4-associated factor 7 OS=Homo sapiens OX=9606 GN=DCAF7 PE=1 SV=1 - [DCAF7_HUMAN]	#N/A	#N/A	#N/A	2.24	0.0439	1	#N/A	#N/A	#N/A
DIABLO	Q9NR28	Diablo homolog, mitochondrial OS=Homo sapiens OX=9606 GN=DIABLO PE=1 SV=1 - [DBLOH_HUMAN]	#N/A	#N/A	#N/A	1.84	0.0418	1	#N/A	#N/A	#N/A
DDX10	Q13206	Probable ATP-dependent RNA helicase DDX10 OS=Homo sapiens OX=9606 GN=DDX10 PE=1 SV=2 - [DDX10_HUMAN]	#N/A	#N/A	#N/A	2.01	0.0126	1	#N/A	#N/A	#N/A	Yes
HNRNPCL2	B2RXH8	Heterogeneous nuclear ribonucleoprotein C-like 2 OS=Homo sapiens OX=9606 GN=HNRNPCL2 PE=1 SV=1 - [HNRC2_HUMAN]	#N/A	#N/A	#N/A	1.91	0.041	1	#N/A	#N/A	#N/A
CHIA	Q9BZP6	Acidic mammalian chitinase OS=Homo sapiens OX=9606 GN=CHIA PE=1 SV=1 - [CHIA_HUMAN]	#N/A	#N/A	#N/A	0	0.0231	1	#N/A	#N/A	#N/A	Yes
RPS19BP1	Q86WX3	Active regulator of SIRT1 OS=Homo sapiens OX=9606 GN=RPS19BP1 PE=1 SV=1 - [AROS_HUMAN]	#N/A	#N/A	#N/A	2.34	0.0956	1	#N/A	#N/A	#N/A	Yes
TPM4	P67936	Tropomyosin alpha-4 chain OS=Homo sapiens OX=9606 GN=TPM4 PE=1 SV=3 - [TPM4_HUMAN]	#N/A	#N/A	#N/A	1.89	0.0403	1	1.97	0.0403	1
CRKL	P46109	Crk-like protein OS=Homo sapiens OX=9606 GN=CRKL PE=1 SV=1 - [CRKL_HUMAN]	#N/A	#N/A	#N/A	1.6	0.0396	1	#N/A	#N/A	#N/A
PSMA7	O14818	Proteasome subunit alpha type-7 OS=Homo sapiens OX=9606 GN=PSMA7 PE=1 SV=1 - [PSA7_HUMAN]	#N/A	#N/A	#N/A	1.6	0.0363	1	#N/A	#N/A	#N/A
LARP7	Q4G0J3	La-related protein 7 OS=Homo sapiens OX=9606 GN=LARP7 PE=1 SV=1 - [LARP7_HUMAN]	#N/A	#N/A	#N/A	0	0.0361	1	#N/A	#N/A	#N/A
GLRX3	O76003	Glutaredoxin-3 OS=Homo sapiens OX=9606 GN=GLRX3 PE=1 SV=2 - [GLRX3_HUMAN]	#N/A	#N/A	#N/A	0	0.0358	1	#N/A	#N/A	#N/A
MYF5	P13349	Myogenic factor 5 OS=Homo sapiens OX=9606 GN=MYF5 PE=1 SV=2 - [MYF5_HUMAN]	#N/A	#N/A	#N/A	2.05	0.0353	1	#N/A	#N/A	#N/A
SPOUT1	Q5T280	Putative methyltransferase C9orf114 OS=Homo sapiens OX=9606 GN=SPOUT1 PE=1 SV=3 - [CI114_HUMAN]	#N/A	#N/A	#N/A	2.89	0.0346	1	#N/A	#N/A	#N/A
CDK5RAP2	Q96SN8	CDK5 regulatory subunit-associated protein 2 OS=Homo sapiens OX=9606 GN=CDK5RAP2 PE=1 SV=5 - [CK5P2_HUMAN]	#N/A	#N/A	#N/A	0	0.0338	5	6.67	0.0296	5
SRSF5	Q13243	Serine/arginine-rich splicing factor 5 OS=Homo sapiens OX=9606 GN=SRSF5 PE=1 SV=1 - [SRSF5_HUMAN]	#N/A	#N/A	#N/A	1.73	0.0331	1	#N/A	#N/A	#N/A
PTPN7	P35236	Tyrosine-protein phosphatase non-receptor type 7 OS=Homo sapiens OX=9606 GN=PTPN7 PE=1 SV=3 - [PTN7_HUMAN]	#N/A	#N/A	#N/A	0	0.0306	1	#N/A	#N/A	#N/A
FGFR1OP	O95684	FGFR1 oncogene partner OS=Homo sapiens OX=9606 GN=FGFR1OP PE=1 SV=1 - [FR1OP_HUMAN]	#N/A	#N/A	#N/A	2.34	0.0301	1	6.42	0.0952	3
PRMT1	Q99873	Protein arginine N-methyltransferase 1 OS=Homo sapiens OX=9606 GN=PRMT1 PE=1 SV=3 - [ANM1_HUMAN]	#N/A	#N/A	#N/A	1.74	0.0296	1	#N/A	#N/A	#N/A
RPL36	Q9Y3U8	60S ribosomal protein L36 OS=Homo sapiens OX=9606 GN=RPL36 PE=1 SV=3 - [RL36_HUMAN]	#N/A	#N/A	#N/A	2.13	0.1048	1	#N/A	#N/A	#N/A	Yes
TIAL1	Q01085	Nucleolysin TIAR OS=Homo sapiens OX=9606 GN=TIAL1 PE=1 SV=1 - [TIAR_HUMAN]	#N/A	#N/A	#N/A	0	0.0293	1	0	0.0293	1
RBFOX2	O43251	RNA binding protein fox-1 homolog 2 OS=Homo sapiens OX=9606 GN=RBFOX2 PE=1 SV=3 - [RFOX2_HUMAN]	#N/A	#N/A	#N/A	0	0.0667	1	2.08	0.0385	1	Yes
PGAM5	Q96HS1	Serine/threonine-protein phosphatase PGAM5, mitochondrial OS=Homo sapiens OX=9606 GN=PGAM5 PE=1 SV=2 - [PGAM5_HUMAN]	#N/A	#N/A	#N/A	1.97	0.0415	1	#N/A	#N/A	#N/A	Yes
RRP15	Q9Y3B9	RRP15-like protein OS=Homo sapiens OX=9606 GN=RRP15 PE=1 SV=2 - [RRP15_HUMAN]	#N/A	#N/A	#N/A	0	0.0248	1	#N/A	#N/A	#N/A	Yes
ALDH18A1	P54886	Delta-1-pyrroline-5-carboxylate synthase OS=Homo sapiens OX=9606 GN=ALDH18A1 PE=1 SV=2 - [P5CS_HUMAN]	#N/A	#N/A	#N/A	0	0.0126	1	#N/A	#N/A	#N/A	Yes
CKMT1A	P12532	Creatine kinase U-type, mitochondrial OS=Homo sapiens OX=9606 GN=CKMT1A PE=1 SV=1 - [KCRU_HUMAN]	#N/A	#N/A	#N/A	0	0.0288	1	#N/A	#N/A	#N/A
CWC25	Q9NXE8	Pre-mRNA-splicing factor CWC25 homolog OS=Homo sapiens OX=9606 GN=CWC25 PE=1 SV=1 - [CWC25_HUMAN]	#N/A	#N/A	#N/A	0	0.0282	1	#N/A	#N/A	#N/A
NME7	Q9Y5B8	Nucleoside diphosphate kinase 7 OS=Homo sapiens OX=9606 GN=NME7 PE=1 SV=1 - [NDK7_HUMAN]	#N/A	#N/A	#N/A	2.31	0.0266	1	2.83	0.0266	1
HBD	P02042	Hemoglobin subunit delta OS=Homo sapiens OX=9606 GN=HBD PE=1 SV=2 - [HBD_HUMAN]	#N/A	#N/A	#N/A	2.22	0.068	1	#N/A	#N/A	#N/A	Yes
H3C1	P68431	Histone H3.1 OS=Homo sapiens OX=9606 GN=HIST1H3A PE=1 SV=2 - [H31_HUMAN]	#N/A	#N/A	#N/A	0	0.0515	1	#N/A	#N/A	#N/A	Yes
LTV1	Q96GA3	Protein LTV1 homolog OS=Homo sapiens OX=9606 GN=LTV1 PE=1 SV=1 - [LTV1_HUMAN]	#N/A	#N/A	#N/A	2.14	0.0253	1	#N/A	#N/A	#N/A
AATF	Q9NY61	Protein AATF OS=Homo sapiens OX=9606 GN=AATF PE=1 SV=1 - [AATF_HUMAN]	#N/A	#N/A	#N/A	0	0.025	1	#N/A	#N/A	#N/A	Yes
IMPDH2	P12268	Inosine-5'-monophosphate dehydrogenase 2 OS=Homo sapiens OX=9606 GN=IMPDH2 PE=1 SV=2 - [IMDH2_HUMAN]	#N/A	#N/A	#N/A	1.76	0.0214	1	#N/A	#N/A	#N/A	Yes
SEPTIN5	Q99719	Septin-5 OS=Homo sapiens OX=9606 GN=SEPTIN5 PE=1 SV=1 - [SEPT5_HUMAN]	#N/A	#N/A	#N/A	0	0.0244	1	#N/A	#N/A	#N/A
PPP2R3C	Q969Q6	Serine/threonine-protein phosphatase 2A regulatory subunit B'' subunit gamma OS=Homo sapiens OX=9606 GN=PPP2R3C PE=1 SV=1 - [P2R3C_HUMAN]	#N/A	#N/A	#N/A	3.03	0.0243	1	2.01	0.0243	1
RBM25	P49756	RNA-binding protein 25 OS=Homo sapiens OX=9606 GN=RBM25 PE=1 SV=3 - [RBM25_HUMAN]	#N/A	#N/A	#N/A	3.4	0.0237	2	#N/A	#N/A	#N/A
RPL31	P62899	60S ribosomal protein L31 OS=Homo sapiens OX=9606 GN=RPL31 PE=1 SV=1 - [RL31_HUMAN]	#N/A	#N/A	#N/A	1.99	0.112	1	#N/A	#N/A	#N/A	Yes
STOML2	Q9UJZ1	Stomatin-like protein 2, mitochondrial OS=Homo sapiens OX=9606 GN=STOML2 PE=1 SV=1 - [STML2_HUMAN]	#N/A	#N/A	#N/A	2.79	0.0421	1	#N/A	#N/A	#N/A	Yes
LRRC8D	Q7L1W4	Volume-regulated anion channel subunit LRRC8D OS=Homo sapiens OX=9606 GN=LRRC8D PE=1 SV=1 - [LRC8D_HUMAN]	#N/A	#N/A	#N/A	0	0.021	1	#N/A	#N/A	#N/A
NPTX1	Q15818	Neuronal pentraxin-1 OS=Homo sapiens OX=9606 GN=NPTX1 PE=2 SV=2 - [NPTX1_HUMAN]	#N/A	#N/A	#N/A	0	0.0208	1	#N/A	#N/A	#N/A
SNRPB	P14678	Small nuclear ribonucleoprotein-associated proteins B and B' OS=Homo sapiens OX=9606 GN=SNRPB PE=1 SV=2 - [RSMB_HUMAN]	#N/A	#N/A	#N/A	1.78	0.0292	1	1.71	0.0292	1	Yes
SNRNP70	P08621	U1 small nuclear ribonucleoprotein 70 kDa OS=Homo sapiens OX=9606 GN=SNRNP70 PE=1 SV=2 - [RU17_HUMAN]	#N/A	#N/A	#N/A	0	0.0206	1	#N/A	#N/A	#N/A
CCDC77	Q9BR77	Coiled-coil domain-containing protein 77 OS=Homo sapiens OX=9606 GN=CCDC77 PE=1 SV=1 - [CCD77_HUMAN]	#N/A	#N/A	#N/A	2.56	0.0205	1	2.08	0.0164	1
CPA4	Q9UI42	Carboxypeptidase A4 OS=Homo sapiens OX=9606 GN=CPA4 PE=1 SV=2 - [CBPA4_HUMAN]	#N/A	#N/A	#N/A	0	0.019	1	#N/A	#N/A	#N/A
SERPINB3	P29508	Serpin B3 OS=Homo sapiens OX=9606 GN=SERPINB3 PE=1 SV=2 - [SPB3_HUMAN]	#N/A	#N/A	#N/A	1.86	0.0179	1	#N/A	#N/A	#N/A
TP53	P04637	Cellular tumor antigen p53 OS=Homo sapiens OX=9606 GN=TP53 PE=1 SV=4 - [P53_HUMAN]	#N/A	#N/A	#N/A	0	0.0178	1	2.04	0.0229	1	Yes
SCAF1	Q9H7N4	Splicing factor, arginine/serine-rich 19 OS=Homo sapiens OX=9606 GN=SCAF1 PE=1 SV=3 - [SFR19_HUMAN]	#N/A	#N/A	#N/A	2.37	0.0099	1	#N/A	#N/A	#N/A	Yes
RPS27	P42677	40S ribosomal protein S27 OS=Homo sapiens OX=9606 GN=RPS27 PE=1 SV=3 - [RS27_HUMAN]	#N/A	#N/A	#N/A	2.56	0.1548	1	2.7	0.1548	1	Yes
S100A8	P05109	Protein S100-A8 OS=Homo sapiens OX=9606 GN=S100A8 PE=1 SV=1 - [S10A8_HUMAN]	#N/A	#N/A	#N/A	0	0.1183	1	#N/A	#N/A	#N/A	Yes
TRIM7	Q9C029	E3 ubiquitin-protein ligase TRIM7 OS=Homo sapiens OX=9606 GN=TRIM7 PE=1 SV=2 - [TRIM7_HUMAN]	#N/A	#N/A	#N/A	1.68	0.0176	1	1.89	0.0176	1
ZKSCAN8	Q15776	Zinc finger protein with KRAB and SCAN domains 8 OS=Homo sapiens OX=9606 GN=ZKSCAN8 PE=1 SV=2 - [ZKSC8_HUMAN]	#N/A	#N/A	#N/A	1.79	0.0173	1	0	0.0173	1
S100A7	P31151	Protein S100-A7 OS=Homo sapiens OX=9606 GN=S100A7 PE=1 SV=4 - [S10A7_HUMAN]	#N/A	#N/A	#N/A	1.92	0.1089	1	#N/A	#N/A	#N/A	Yes
MRPS22	P82650	28S ribosomal protein S22, mitochondrial OS=Homo sapiens OX=9606 GN=MRPS22 PE=1 SV=1 - [RT22_HUMAN]	#N/A	#N/A	#N/A	0	0.0306	1	#N/A	#N/A	#N/A	Yes
ZNF350	Q9GZX5	Zinc finger protein 350 OS=Homo sapiens OX=9606 GN=ZNF350 PE=1 SV=3 - [ZN350_HUMAN]	#N/A	#N/A	#N/A	0	0.0169	1	#N/A	#N/A	#N/A
CCDC150	Q8NCX0	Coiled-coil domain-containing protein 150 OS=Homo sapiens OX=9606 GN=CCDC150 PE=1 SV=2 - [CC150_HUMAN]	#N/A	#N/A	#N/A	0	0.0154	1	#N/A	#N/A	#N/A
HAL	P42357	Histidine ammonia-lyase OS=Homo sapiens OX=9606 GN=HAL PE=1 SV=1 - [HUTH_HUMAN]	#N/A	#N/A	#N/A	2.38	0.0152	1	#N/A	#N/A	#N/A
DZIP1	Q86YF9	Zinc finger protein DZIP1 OS=Homo sapiens OX=9606 GN=DZIP1 PE=1 SV=1 - [DZIP1_HUMAN]	#N/A	#N/A	#N/A	0	0.0138	1	#N/A	#N/A	#N/A
ACTBL2	Q562R1	Beta-actin-like protein 2 OS=Homo sapiens OX=9606 GN=ACTBL2 PE=1 SV=2 - [ACTBL_HUMAN]	#N/A	#N/A	#N/A	8.96	0.1197	1	#N/A	#N/A	#N/A	Yes
MROH2A	A6NES4	Maestro heat-like repeat-containing protein family member 2A OS=Homo sapiens OX=9606 GN=MROH2A PE=4 SV=4 - [MRO2A_HUMAN]	#N/A	#N/A	#N/A	0	0.0137	1	#N/A	#N/A	#N/A
PNISR	Q8TF01	Arginine/serine-rich protein PNISR OS=Homo sapiens OX=9606 GN=PNISR PE=1 SV=2 - [PNISR_HUMAN]	#N/A	#N/A	#N/A	0	0.0137	1	#N/A	#N/A	#N/A
ATAD3A	Q9NVI7	ATPase family AAA domain-containing protein 3A OS=Homo sapiens OX=9606 GN=ATAD3A PE=1 SV=2 - [ATD3A_HUMAN]	#N/A	#N/A	#N/A	2.75	0.0174	1	#N/A	#N/A	#N/A	Yes
CEP120	Q8N960	Centrosomal protein of 120 kDa OS=Homo sapiens OX=9606 GN=CEP120 PE=1 SV=2 - [CE120_HUMAN]	#N/A	#N/A	#N/A	2.44	0.0132	1	#N/A	#N/A	#N/A
OFD1	O75665	Oral-facial-digital syndrome 1 protein OS=Homo sapiens OX=9606 GN=OFD1 PE=1 SV=1 - [OFD1_HUMAN]	#N/A	#N/A	#N/A	2.82	0.0128	1	4.38	0.0267	2
DNAJB8	Q8NHS0	DnaJ homolog subfamily B member 8 OS=Homo sapiens OX=9606 GN=DNAJB8 PE=1 SV=1 - [DNJB8_HUMAN]	#N/A	#N/A	#N/A	1.91	0.0431	1	#N/A	#N/A	#N/A	Yes
HAUS6	Q7Z4H7	HAUS augmin-like complex subunit 6 OS=Homo sapiens OX=9606 GN=HAUS6 PE=1 SV=2 - [HAUS6_HUMAN]	#N/A	#N/A	#N/A	1.81	0.0105	1	#N/A	#N/A	#N/A
RBBP6	Q7Z6E9	E3 ubiquitin-protein ligase RBBP6 OS=Homo sapiens OX=9606 GN=RBBP6 PE=1 SV=1 - [RBBP6_HUMAN]	#N/A	#N/A	#N/A	2.83	0.0089	1	#N/A	#N/A	#N/A
LYZ	P61626	Lysozyme C OS=Homo sapiens OX=9606 GN=LYZ PE=1 SV=1 - [LYSC_HUMAN]	#N/A	#N/A	#N/A	2.67	0.0811	1	1.78	0.0811	1	Yes
H1-0	P07305	Histone H1.0 OS=Homo sapiens OX=9606 GN=H1F0 PE=1 SV=3 - [H10_HUMAN]	#N/A	#N/A	#N/A	6.28	0.067	1	2.47	0.067	1	Yes
LAMC3	Q9Y6N6	Laminin subunit gamma-3 OS=Homo sapiens OX=9606 GN=LAMC3 PE=1 SV=3 - [LAMC3_HUMAN]	#N/A	#N/A	#N/A	0	0.0076	1	#N/A	#N/A	#N/A
GAR1	Q9NY12	H/ACA ribonucleoprotein complex subunit 1 OS=Homo sapiens OX=9606 GN=GAR1 PE=1 SV=1 - [GAR1_HUMAN]	#N/A	#N/A	#N/A	2.54	0.0415	1	2.39	0.0415	1	Yes
TBC1D31	Q96DN5	TBC1 domain family member 31 OS=Homo sapiens OX=9606 GN=TBC1D31 PE=1 SV=2 - [TBC31_HUMAN]	#N/A	#N/A	#N/A	0	0.0066	1	1.94	0.0103	1
SYNE1	Q8NF91	Nesprin-1 OS=Homo sapiens OX=9606 GN=SYNE1 PE=1 SV=4 - [SYNE1_HUMAN]	#N/A	#N/A	#N/A	0	0.0041	1	#N/A	#N/A	#N/A
DYNC1H1	Q14204	Cytoplasmic dynein 1 heavy chain 1 OS=Homo sapiens OX=9606 GN=DYNC1H1 PE=1 SV=5 - [DYHC1_HUMAN]	#N/A	#N/A	#N/A	1.87	0.0022	1	#N/A	#N/A	#N/A
FAM156A	Q8NDB6	Protein FAM156A/FAM156B OS=Homo sapiens OX=9606 GN=FAM156A PE=1 SV=1 - [FA156_HUMAN]	#N/A	#N/A	#N/A	#N/A	#N/A	#N/A	0	0.1972	1
SLC13A5	Q86YT5	Solute carrier family 13 member 5 OS=Homo sapiens OX=9606 GN=SLC13A5 PE=1 SV=1 - [S13A5_HUMAN]	#N/A	#N/A	#N/A	#N/A	#N/A	#N/A	0	0.081	1
FOXO4	P98177	Forkhead box protein O4 OS=Homo sapiens OX=9606 GN=FOXO4 PE=1 SV=5 - [FOXO4_HUMAN]	#N/A	#N/A	#N/A	#N/A	#N/A	#N/A	0	0.0792	1
ERH	P84090	Enhancer of rudimentary homolog OS=Homo sapiens OX=9606 GN=ERH PE=1 SV=1 - [ERH_HUMAN]	#N/A	#N/A	#N/A	#N/A	#N/A	#N/A	0	0.0673	1
IRAK1BP1	Q5VVH5	Interleukin-1 receptor-associated kinase 1-binding protein 1 OS=Homo sapiens OX=9606 GN=IRAK1BP1 PE=1 SV=1 - [IKBP1_HUMAN]	#N/A	#N/A	#N/A	#N/A	#N/A	#N/A	0	0.0615	1
KRT20	P35900	Keratin, type I cytoskeletal 20 OS=Homo sapiens OX=9606 GN=KRT20 PE=1 SV=1 - [K1C20_HUMAN]	#N/A	#N/A	#N/A	#N/A	#N/A	#N/A	1.71	0.0425	1
MUCL1	Q96DR8	Mucin-like protein 1 OS=Homo sapiens OX=9606 GN=MUCL1 PE=1 SV=1 - [MUCL1_HUMAN]	#N/A	#N/A	#N/A	#N/A	#N/A	#N/A	2.26	0.1	1	Yes
SCLT1	Q96NL6	Sodium channel and clathrin linker 1 OS=Homo sapiens OX=9606 GN=SCLT1 PE=1 SV=2 - [SCLT1_HUMAN]	#N/A	#N/A	#N/A	#N/A	#N/A	#N/A	5.98	0.0407	2
NUP155	O75694	Nuclear pore complex protein Nup155 OS=Homo sapiens OX=9606 GN=NUP155 PE=1 SV=1 - [NU155_HUMAN]	#N/A	#N/A	#N/A	#N/A	#N/A	#N/A	1.64	0.0093	1	Yes
MDM1	Q8TC05	Nuclear protein MDM1 OS=Homo sapiens OX=9606 GN=MDM1 PE=1 SV=2 - [MDM1_HUMAN]	#N/A	#N/A	#N/A	#N/A	#N/A	#N/A	4.01	0.0364	2
AZGP1	P25311	Zinc-alpha-2-glycoprotein OS=Homo sapiens OX=9606 GN=AZGP1 PE=1 SV=2 - [ZA2G_HUMAN]	#N/A	#N/A	#N/A	#N/A	#N/A	#N/A	2.14	0.0336	1
FXR2	P51116	Fragile X mental retardation syndrome-related protein 2 OS=Homo sapiens OX=9606 GN=FXR2 PE=1 SV=2 - [FXR2_HUMAN]	#N/A	#N/A	#N/A	#N/A	#N/A	#N/A	4.63	0.0312	1
ODF2L	Q9ULJ1	Protein BCAP OS=Homo sapiens OX=9606 GN=ODF2L PE=2 SV=2 - [ODF2L_HUMAN]	#N/A	#N/A	#N/A	#N/A	#N/A	#N/A	4.02	0.0299	2
PIBF1	Q8WXW3	Progesterone-induced-blocking factor 1 OS=Homo sapiens OX=9606 GN=PIBF1 PE=1 SV=2 - [PIBF1_HUMAN]	#N/A	#N/A	#N/A	#N/A	#N/A	#N/A	4.27	0.0277	2
HAUS4	Q9H6D7	HAUS augmin-like complex subunit 4 OS=Homo sapiens OX=9606 GN=HAUS4 PE=1 SV=1 - [HAUS4_HUMAN]	#N/A	#N/A	#N/A	#N/A	#N/A	#N/A	0	0.0275	1
RPL29	P47914	60S ribosomal protein L29 OS=Homo sapiens OX=9606 GN=RPL29 PE=1 SV=2 - [RL29_HUMAN]	#N/A	#N/A	#N/A	#N/A	#N/A	#N/A	2.98	0.0943	1	Yes
UBAP2L	Q14157	Ubiquitin-associated protein 2-like OS=Homo sapiens OX=9606 GN=UBAP2L PE=1 SV=2 - [UBP2L_HUMAN]	#N/A	#N/A	#N/A	#N/A	#N/A	#N/A	2.94	0.0138	1	Yes
PLK1	P53350	Serine/threonine-protein kinase PLK1 OS=Homo sapiens OX=9606 GN=PLK1 PE=1 SV=1 - [PLK1_HUMAN]	#N/A	#N/A	#N/A	#N/A	#N/A	#N/A	0	0.0249	1
LACRT	Q9GZZ8	Extracellular glycoprotein lacritin OS=Homo sapiens OX=9606 GN=LACRT PE=1 SV=1 - [LACRT_HUMAN]	#N/A	#N/A	#N/A	#N/A	#N/A	#N/A	0	0.0797	1	Yes
RBBP4	Q09028	Histone-binding protein RBBP4 OS=Homo sapiens OX=9606 GN=RBBP4 PE=1 SV=3 - [RBBP4_HUMAN]	#N/A	#N/A	#N/A	#N/A	#N/A	#N/A	2.7	0.0306	1	Yes
SUMO2	P61956	Small ubiquitin-related modifier 2 OS=Homo sapiens OX=9606 GN=SUMO2 PE=1 SV=3 - [SUMO2_HUMAN]	#N/A	#N/A	#N/A	#N/A	#N/A	#N/A	2.27	0.1263	1	Yes
RBM4B	Q9BQ04	RNA-binding protein 4B OS=Homo sapiens OX=9606 GN=RBM4B PE=1 SV=1 - [RBM4B_HUMAN]	#N/A	#N/A	#N/A	#N/A	#N/A	#N/A	0	0.0223	1
TCEAL4	Q96EI5	Transcription elongation factor A protein-like 4 OS=Homo sapiens OX=9606 GN=TCEAL4 PE=1 SV=2 - [TCAL4_HUMAN]	#N/A	#N/A	#N/A	#N/A	#N/A	#N/A	1.9	0.0419	1	Yes
EPC2	Q52LR7	Enhancer of polycomb homolog 2 OS=Homo sapiens OX=9606 GN=EPC2 PE=1 SV=2 - [EPC2_HUMAN]	#N/A	#N/A	#N/A	#N/A	#N/A	#N/A	0	0.0186	1
CEP70	Q8NHQ1	Centrosomal protein of 70 kDa OS=Homo sapiens OX=9606 GN=CEP70 PE=1 SV=2 - [CEP70_HUMAN]	#N/A	#N/A	#N/A	#N/A	#N/A	#N/A	2.18	0.0151	1
MAGED4	Q96JG8	Melanoma-associated antigen D4 OS=Homo sapiens OX=9606 GN=MAGED4 PE=1 SV=3 - [MAGD4_HUMAN]	#N/A	#N/A	#N/A	#N/A	#N/A	#N/A	2.53	0.0148	1
CEP95	Q96GE4	Centrosomal protein of 95 kDa OS=Homo sapiens OX=9606 GN=CEP95 PE=1 SV=1 - [CEP95_HUMAN]	#N/A	#N/A	#N/A	#N/A	#N/A	#N/A	1.69	0.0122	1
RPGRIP1L	Q68CZ1	Protein fantom OS=Homo sapiens OX=9606 GN=RPGRIP1L PE=1 SV=2 - [FTM_HUMAN]	#N/A	#N/A	#N/A	#N/A	#N/A	#N/A	0	0.0076	1
CEP164	Q9UPV0	Centrosomal protein of 164 kDa OS=Homo sapiens OX=9606 GN=CEP164 PE=1 SV=3 - [CE164_HUMAN]	#N/A	#N/A	#N/A	#N/A	#N/A	#N/A	1.84	0.0075	1
C2CD3	Q4AC94	C2 domain-containing protein 3 OS=Homo sapiens OX=9606 GN=C2CD3 PE=1 SV=4 - [C2CD3_HUMAN]	#N/A	#N/A	#N/A	#N/A	#N/A	#N/A	0	0.0068	1
ALMS1	Q8TCU4	Alstrom syndrome protein 1 OS=Homo sapiens OX=9606 GN=ALMS1 PE=1 SV=4 - [ALMS1_HUMAN]	#N/A	#N/A	#N/A	#N/A	#N/A	#N/A	2.6	0.006	2
ANXA2P2	A6NMY6	Putative annexin A2-like protein OS=Homo sapiens OX=9606 GN=ANXA2P2 PE=5 SV=2 - [AXA2L_HUMAN]	#N/A	#N/A	#N/A	#N/A	#N/A	#N/A	2.61	0.0295	1	Yes
TDRD6	O60522	Tudor domain-containing protein 6 OS=Homo sapiens OX=9606 GN=TDRD6 PE=2 SV=2 - [TDRD6_HUMAN]	#N/A	#N/A	#N/A	#N/A	#N/A	#N/A	1.75	0.0033	1

## Sheet: Control Bead only 
			Bead only 1 Control			Bead only 2 control
Gene name	Accession	Description	Score	Coverage	# Unique Peptides	Score	Coverage	# Unique Peptides
ACACA	Q13085	Acetyl-CoA carboxylase 1 OS=Homo sapiens OX=9606 GN=ACACA PE=1 SV=2 - [ACACA_HUMAN]	3206.56	0.5503	91	3633.76	0.5418	94
ACACB	O00763	Acetyl-CoA carboxylase 2 OS=Homo sapiens OX=9606 GN=ACACB PE=1 SV=3 - [ACACB_HUMAN]	688.02	0.3544	53	804.22	0.3649	55
PC	P11498	Pyruvate carboxylase, mitochondrial OS=Homo sapiens OX=9606 GN=PC PE=1 SV=2 - [PYC_HUMAN]	2196.76	0.5993	47	2372.93	0.6435	51
PCCA	P05165	Propionyl-CoA carboxylase alpha chain, mitochondrial OS=Homo sapiens OX=9606 GN=PCCA PE=1 SV=4 - [PCCA_HUMAN]	431.76	0.4959	32	406.57	0.4643	30
MCCC1	Q96RQ3	Methylcrotonoyl-CoA carboxylase subunit alpha, mitochondrial OS=Homo sapiens OX=9606 GN=MCCC1 PE=1 SV=3 - [MCCA_HUMAN]	1331.9	0.5407	29	1390.96	0.5131	27
MCCC2	Q9HCC0	Methylcrotonoyl-CoA carboxylase beta chain, mitochondrial OS=Homo sapiens OX=9606 GN=MCCC2 PE=1 SV=1 - [MCCB_HUMAN]	827.03	0.6163	27	751.82	0.6714	27
KRT2	P35908	Keratin, type II cytoskeletal 2 epidermal OS=Homo sapiens OX=9606 GN=KRT2 PE=1 SV=2 - [K22E_HUMAN]	113.04	0.5368	20	173.37	0.5336	18
PCCB	P05166	Propionyl-CoA carboxylase beta chain, mitochondrial OS=Homo sapiens OX=9606 GN=PCCB PE=1 SV=3 - [PCCB_HUMAN]	316.96	0.4694	19	309.55	0.4694	19
KRT10	P13645	Keratin, type I cytoskeletal 10 OS=Homo sapiens OX=9606 GN=KRT10 PE=1 SV=6 - [K1C10_HUMAN]	155.48	0.3579	19	252.83	0.3682	19
KRT1	P04264	Keratin, type II cytoskeletal 1 OS=Homo sapiens OX=9606 GN=KRT1 PE=1 SV=6 - [K2C1_HUMAN]	159.2	0.4224	19	537.37	0.4596	22
VIM	P08670	Vimentin OS=Homo sapiens OX=9606 GN=VIM PE=1 SV=4 - [VIME_HUMAN]	65	0.4528	18	#N/A	#N/A	#N/A
KRT9	P35527	Keratin, type I cytoskeletal 9 OS=Homo sapiens OX=9606 GN=KRT9 PE=1 SV=3 - [K1C9_HUMAN]	115.27	0.4205	17	#N/A	#N/A	#N/A
HSPA9	P38646	Stress-70 protein, mitochondrial OS=Homo sapiens OX=9606 GN=HSPA9 PE=1 SV=2 - [GRP75_HUMAN]	74.1	0.3108	17	81.84	0.352	18
HSPD1	P10809	60 kDa heat shock protein, mitochondrial OS=Homo sapiens OX=9606 GN=HSPD1 PE=1 SV=2 - [CH60_HUMAN]	85.91	0.3909	15	100.61	0.3752	14
HSPA8	P11142	Heat shock cognate 71 kDa protein OS=Homo sapiens OX=9606 GN=HSPA8 PE=1 SV=1 - [HSP7C_HUMAN]	110.9	0.387	15	165.53	0.4288	17
HSPA1B	P0DMV9	Heat shock 70 kDa protein 1B OS=Homo sapiens OX=9606 GN=HSPA1B PE=1 SV=1 - [HS71B_HUMAN]	73.35	0.3339	14	165.67	0.4243	14
TUFM	P49411	Elongation factor Tu, mitochondrial OS=Homo sapiens OX=9606 GN=TUFM PE=1 SV=2 - [EFTU_HUMAN]	33.96	0.3164	12	37.83	0.2743	10
DDX41	Q9UJV9	Probable ATP-dependent RNA helicase DDX41 OS=Homo sapiens OX=9606 GN=DDX41 PE=1 SV=2 - [DDX41_HUMAN]	29.11	0.2122	12	42.77	0.2814	16
LMNB1	P20700	Lamin-B1 OS=Homo sapiens OX=9606 GN=LMNB1 PE=1 SV=2 - [LMNB1_HUMAN]	33.37	0.2372	11	77.04	0.3089	15
TUBA1B	P68363	Tubulin alpha-1B chain OS=Homo sapiens OX=9606 GN=TUBA1B PE=1 SV=1 - [TBA1B_HUMAN]	30.7	0.3769	11	53.12	0.3437	10
CCT2	P78371	T-complex protein 1 subunit beta OS=Homo sapiens OX=9606 GN=CCT2 PE=1 SV=4 - [TCPB_HUMAN]	29.41	0.2654	10	31.41	0.2673	9
TCP1	P17987	T-complex protein 1 subunit alpha OS=Homo sapiens OX=9606 GN=TCP1 PE=1 SV=1 - [TCPA_HUMAN]	23.15	0.2392	10	32.29	0.2248	9
HLCS	P50747	Biotin--protein ligase OS=Homo sapiens OX=9606 GN=HLCS PE=1 SV=1 - [BPL1_HUMAN]	18.77	0.1722	9	34.34	0.2011	10
HSPA5	P11021	Endoplasmic reticulum chaperone BiP OS=Homo sapiens OX=9606 GN=HSPA5 PE=1 SV=2 - [BIP_HUMAN]	34.03	0.2294	8	48.5	0.292	12
CCT8	P50990	T-complex protein 1 subunit theta OS=Homo sapiens OX=9606 GN=CCT8 PE=1 SV=4 - [TCPQ_HUMAN]	23.34	0.1697	8	26.78	0.2117	10
CCT5	P48643	T-complex protein 1 subunit epsilon OS=Homo sapiens OX=9606 GN=CCT5 PE=1 SV=1 - [TCPE_HUMAN]	11.62	0.1645	7	15.04	0.1719	8
ACTB	P60709	Actin, cytoplasmic 1 OS=Homo sapiens OX=9606 GN=ACTB PE=1 SV=1 - [ACTB_HUMAN]	19.83	0.2587	7	27.59	0.2587	4
CP	P00450	Ceruloplasmin OS=Homo sapiens OX=9606 GN=CP PE=1 SV=1 - [CERU_HUMAN]	90.69	0.0582	7	68.14	0.0742	7
HNRNPU	Q00839	Heterogeneous nuclear ribonucleoprotein U OS=Homo sapiens OX=9606 GN=HNRNPU PE=1 SV=6 - [HNRPU_HUMAN]	20.44	0.1321	7	62.35	0.1794	11
DDX17	Q92841	Probable ATP-dependent RNA helicase DDX17 OS=Homo sapiens OX=9606 GN=DDX17 PE=1 SV=2 - [DDX17_HUMAN]	18.23	0.1248	6	31.53	0.1989	8
ECH1	Q13011	Delta(3,5)-Delta(2,4)-dienoyl-CoA isomerase, mitochondrial OS=Homo sapiens OX=9606 GN=ECH1 PE=1 SV=2 - [ECH1_HUMAN]	52.43	0.2713	6	47.05	0.3171	7
RPS3	P23396	40S ribosomal protein S3 OS=Homo sapiens OX=9606 GN=RPS3 PE=1 SV=2 - [RS3_HUMAN]	13.68	0.3045	6	12.2	0.2469	5
RBM14	Q96PK6	RNA-binding protein 14 OS=Homo sapiens OX=9606 GN=RBM14 PE=1 SV=2 - [RBM14_HUMAN]	11.64	0.1226	6	23.15	0.1644	9
IMMT	Q16891	MICOS complex subunit MIC60 OS=Homo sapiens OX=9606 GN=IMMT PE=1 SV=1 - [MIC60_HUMAN]	12.09	0.1121	6	22.51	0.1306	7
KRT5	P13647	Keratin, type II cytoskeletal 5 OS=Homo sapiens OX=9606 GN=KRT5 PE=1 SV=3 - [K2C5_HUMAN]	37.89	0.2051	6	55.04	0.2881	9
TRAP1	Q12931	Heat shock protein 75 kDa, mitochondrial OS=Homo sapiens OX=9606 GN=TRAP1 PE=1 SV=3 - [TRAP1_HUMAN]	17.89	0.1392	6	16.23	0.0866	4
TCOF1	Q13428	Treacle protein OS=Homo sapiens OX=9606 GN=TCOF1 PE=1 SV=3 - [TCOF_HUMAN]	13.07	0.0585	6	14.77	0.0638	7
CCT6A	P40227	T-complex protein 1 subunit zeta OS=Homo sapiens OX=9606 GN=CCT6A PE=1 SV=3 - [TCPZ_HUMAN]	15.44	0.1563	6	22.78	0.194	8
ALB	P02768	Serum albumin OS=Homo sapiens OX=9606 GN=ALB PE=1 SV=2 - [ALBU_HUMAN]	140.07	0.0854	6	114.43	0.1051	7
HSD17B4	P51659	Peroxisomal multifunctional enzyme type 2 OS=Homo sapiens OX=9606 GN=HSD17B4 PE=1 SV=3 - [DHB4_HUMAN]	12.78	0.1196	5	19.53	0.1563	7
ECI2	O75521	Enoyl-CoA delta isomerase 2, mitochondrial OS=Homo sapiens OX=9606 GN=ECI2 PE=1 SV=4 - [ECI2_HUMAN]	15.99	0.1675	5	5.24	0.1015	2
RPS4X	P62701	40S ribosomal protein S4, X isoform OS=Homo sapiens OX=9606 GN=RPS4X PE=1 SV=2 - [RS4X_HUMAN]	11.14	0.2167	5	21.87	0.2586	6
RPS13	P62277	40S ribosomal protein S13 OS=Homo sapiens OX=9606 GN=RPS13 PE=1 SV=2 - [RS13_HUMAN]	12.53	0.298	5	12.34	0.2914	4
H4-16	P62805	Histone H4 OS=Homo sapiens OX=9606 GN=HIST1H4A PE=1 SV=2 - [H4_HUMAN]	40.88	0.4175	5	251.81	0.5146	11
CTTN	Q14247	Src substrate cortactin OS=Homo sapiens OX=9606 GN=CTTN PE=1 SV=2 - [SRC8_HUMAN]	14.36	0.1727	5	14.64	0.2091	6
SMAP2	Q8WU79	Stromal membrane-associated protein 2 OS=Homo sapiens OX=9606 GN=SMAP2 PE=1 SV=1 - [SMAP2_HUMAN]	14.94	0.1841	5	15.94	0.1865	5
RPS2	P15880	40S ribosomal protein S2 OS=Homo sapiens OX=9606 GN=RPS2 PE=1 SV=2 - [RS2_HUMAN]	10.95	0.198	5	18.88	0.2184	5
CCT4	P50991	T-complex protein 1 subunit delta OS=Homo sapiens OX=9606 GN=CCT4 PE=1 SV=4 - [TCPD_HUMAN]	16.94	0.154	5	21.21	0.2078	7
CCT3	P49368	T-complex protein 1 subunit gamma OS=Homo sapiens OX=9606 GN=CCT3 PE=1 SV=4 - [TCPG_HUMAN]	8.29	0.0881	5	11.01	0.1321	6
TUBB	P07437	Tubulin beta chain OS=Homo sapiens OX=9606 GN=TUBB PE=1 SV=2 - [TBB5_HUMAN]	45.48	0.3401	5	58.92	0.2793	3
CCT7	Q99832	T-complex protein 1 subunit eta OS=Homo sapiens OX=9606 GN=CCT7 PE=1 SV=2 - [TCPH_HUMAN]	19.08	0.1308	5	15.3	0.1271	5
FASN	P49327	Fatty acid synthase OS=Homo sapiens OX=9606 GN=FASN PE=1 SV=3 - [FAS_HUMAN]	11.88	0.0299	5	12.05	0.0398	7
H1-2	P16403	Histone H1.2 OS=Homo sapiens OX=9606 GN=HIST1H1C PE=1 SV=2 - [H12_HUMAN]	21.85	0.1596	5	68.67	0.277	10
NUP214	P35658	Nuclear pore complex protein Nup214 OS=Homo sapiens OX=9606 GN=NUP214 PE=1 SV=2 - [NU214_HUMAN]	7.38	0.045	4	17.93	0.0555	7
NOP56	O00567	Nucleolar protein 56 OS=Homo sapiens OX=9606 GN=NOP56 PE=1 SV=4 - [NOP56_HUMAN]	7.8	0.0842	4	#N/A	#N/A	#N/A
LRPPRC	P42704	Leucine-rich PPR motif-containing protein, mitochondrial OS=Homo sapiens OX=9606 GN=LRPPRC PE=1 SV=3 - [LPPRC_HUMAN]	2.19	0.028	4	2.73	0.0079	1
LMNB2	Q03252	Lamin-B2 OS=Homo sapiens OX=9606 GN=LMNB2 PE=1 SV=4 - [LMNB2_HUMAN]	6.55	0.0742	4	#N/A	#N/A	#N/A
MGAM	O43451	Maltase-glucoamylase, intestinal OS=Homo sapiens OX=9606 GN=MGAM PE=1 SV=5 - [MGA_HUMAN]	7.72	0.0194	4	1.7	0.0086	2
DDX21	Q9NR30	Nucleolar RNA helicase 2 OS=Homo sapiens OX=9606 GN=DDX21 PE=1 SV=5 - [DDX21_HUMAN]	3.76	0.0664	4	21.83	0.143	9
PCMT1	P22061	Protein-L-isoaspartate(D-aspartate) O-methyltransferase OS=Homo sapiens OX=9606 GN=PCMT1 PE=1 SV=4 - [PIMT_HUMAN]	14.93	0.2159	4	8.88	0.1586	3
RPL17	P18621	60S ribosomal protein L17 OS=Homo sapiens OX=9606 GN=RPL17 PE=1 SV=3 - [RL17_HUMAN]	13.46	0.2609	4	13.09	0.2663	5
KRT14	P02533	Keratin, type I cytoskeletal 14 OS=Homo sapiens OX=9606 GN=KRT14 PE=1 SV=4 - [K1C14_HUMAN]	19.12	0.2309	4	76.46	0.3623	8
RPS18	P62269	40S ribosomal protein S18 OS=Homo sapiens OX=9606 GN=RPS18 PE=1 SV=3 - [RS18_HUMAN]	10.58	0.2632	4	6.51	0.1842	3
ETFA	P13804	Electron transfer flavoprotein subunit alpha, mitochondrial OS=Homo sapiens OX=9606 GN=ETFA PE=1 SV=1 - [ETFA_HUMAN]	7.83	0.1712	4	16.79	0.2703	6
HNRNPC	P07910	Heterogeneous nuclear ribonucleoproteins C1/C2 OS=Homo sapiens OX=9606 GN=HNRNPC PE=1 SV=4 - [HNRPC_HUMAN]	14.89	0.1569	4	66.16	0.2614	3
LYAR	Q9NX58	Cell growth-regulating nucleolar protein OS=Homo sapiens OX=9606 GN=LYAR PE=1 SV=2 - [LYAR_HUMAN]	7.12	0.1715	4	1.76	0.0765	2
HNRNPK	P61978	Heterogeneous nuclear ribonucleoprotein K OS=Homo sapiens OX=9606 GN=HNRNPK PE=1 SV=1 - [HNRPK_HUMAN]	12.8	0.1447	4	#N/A	#N/A	#N/A
DBT	P11182	Lipoamide acyltransferase component of branched-chain alpha-keto acid dehydrogenase complex, mitochondrial OS=Homo sapiens OX=9606 GN=DBT PE=1 SV=3 - [ODB2_HUMAN]	4.99	0.0809	3	5.29	0.0539	2
TP53	P04637	Cellular tumor antigen p53 OS=Homo sapiens OX=9606 GN=TP53 PE=1 SV=4 - [P53_HUMAN]	15.48	0.1374	3	35.43	0.3155	6
PYCR1	P32322	Pyrroline-5-carboxylate reductase 1, mitochondrial OS=Homo sapiens OX=9606 GN=PYCR1 PE=1 SV=2 - [P5CR1_HUMAN]	5.49	0.1442	3	11.43	0.1944	4
PDHB	P11177	Pyruvate dehydrogenase E1 component subunit beta, mitochondrial OS=Homo sapiens OX=9606 GN=PDHB PE=1 SV=3 - [ODPB_HUMAN]	7.03	0.0669	3	4.19	0.0529	2
ZCCHC17	Q9NP64	Nucleolar protein of 40 kDa OS=Homo sapiens OX=9606 GN=ZCCHC17 PE=1 SV=1 - [NO40_HUMAN]	10.24	0.1743	3	10.84	0.112	2
LONP1	P36776	Lon protease homolog, mitochondrial OS=Homo sapiens OX=9606 GN=LONP1 PE=1 SV=2 - [LONM_HUMAN]	4.17	0.0574	3	4.29	0.0553	3
NKAP	Q8N5F7	NF-kappa-B-activating protein OS=Homo sapiens OX=9606 GN=NKAP PE=1 SV=1 - [NKAP_HUMAN]	12.97	0.1446	3	12.54	0.0988	3
GNL3	Q9BVP2	Guanine nucleotide-binding protein-like 3 OS=Homo sapiens OX=9606 GN=GNL3 PE=1 SV=2 - [GNL3_HUMAN]	7.35	0.0638	3	17.61	0.1421	6
DDX3Y	O15523	ATP-dependent RNA helicase DDX3Y OS=Homo sapiens OX=9606 GN=DDX3Y PE=1 SV=2 - [DDX3Y_HUMAN]	11.3	0.0758	3	#N/A	#N/A	#N/A
GFM1	Q96RP9	Elongation factor G, mitochondrial OS=Homo sapiens OX=9606 GN=GFM1 PE=1 SV=2 - [EFGM_HUMAN]	5.04	0.0399	3	6.59	0.0479	3
DCD	P81605	Dermcidin OS=Homo sapiens OX=9606 GN=DCD PE=1 SV=2 - [DCD_HUMAN]	7.82	0.2364	3	7.25	0.2364	3
C1QBP	Q07021	Complement component 1 Q subcomponent-binding protein, mitochondrial OS=Homo sapiens OX=9606 GN=C1QBP PE=1 SV=1 - [C1QBP_HUMAN]	13.78	0.1206	3	19.29	0.1738	4
RPS15A	P62244	40S ribosomal protein S15a OS=Homo sapiens OX=9606 GN=RPS15A PE=1 SV=2 - [RS15A_HUMAN]	10.62	0.2462	3	9.41	0.1385	2
PRDX2	P32119	Peroxiredoxin-2 OS=Homo sapiens OX=9606 GN=PRDX2 PE=1 SV=5 - [PRDX2_HUMAN]	5.04	0.1465	3	6.77	0.1465	2
RPS11	P62280	40S ribosomal protein S11 OS=Homo sapiens OX=9606 GN=RPS11 PE=1 SV=3 - [RS11_HUMAN]	4.25	0.1203	3	8.44	0.1646	4
RPL13	P26373	60S ribosomal protein L13 OS=Homo sapiens OX=9606 GN=RPL13 PE=1 SV=4 - [RL13_HUMAN]	10.14	0.1422	3	12.68	0.109	2
RPL24	P83731	60S ribosomal protein L24 OS=Homo sapiens OX=9606 GN=RPL24 PE=1 SV=1 - [RL24_HUMAN]	11.14	0.1911	3	17.74	0.1911	3
ALDH18A1	P54886	Delta-1-pyrroline-5-carboxylate synthase OS=Homo sapiens OX=9606 GN=ALDH18A1 PE=1 SV=2 - [P5CS_HUMAN]	7.88	0.0428	3	6.44	0.0516	2
TOP2A	P11388	DNA topoisomerase 2-alpha OS=Homo sapiens OX=9606 GN=TOP2A PE=1 SV=3 - [TOP2A_HUMAN]	4.74	0.0242	3	#N/A	#N/A	#N/A
MMTAG2	Q9BU76	Multiple myeloma tumor-associated protein 2 OS=Homo sapiens OX=9606 GN=MMTAG2 PE=1 SV=1 - [MMTA2_HUMAN]	7.02	0.1407	3	19.77	0.1407	3
PRPF4B	Q13523	Serine/threonine-protein kinase PRP4 homolog OS=Homo sapiens OX=9606 GN=PRPF4B PE=1 SV=3 - [PRP4B_HUMAN]	2.08	0.0427	3	2.29	0.0109	1
RPL22	P35268	60S ribosomal protein L22 OS=Homo sapiens OX=9606 GN=RPL22 PE=1 SV=2 - [RL22_HUMAN]	7.6	0.3047	3	5.56	0.1875	2
RPL23A	P62750	60S ribosomal protein L23a OS=Homo sapiens OX=9606 GN=RPL23A PE=1 SV=1 - [RL23A_HUMAN]	7.3	0.1987	3	9.65	0.25	4
RPS8	P62241	40S ribosomal protein S8 OS=Homo sapiens OX=9606 GN=RPS8 PE=1 SV=2 - [RS8_HUMAN]	12.75	0.1875	3	20.07	0.1875	3
RPS27	P42677	40S ribosomal protein S27 OS=Homo sapiens OX=9606 GN=RPS27 PE=1 SV=3 - [RS27_HUMAN]	7.13	0.2976	3	9.09	0.2976	2
HNRNPA3	P51991	Heterogeneous nuclear ribonucleoprotein A3 OS=Homo sapiens OX=9606 GN=HNRNPA3 PE=1 SV=2 - [ROA3_HUMAN]	7.71	0.1243	3	23.15	0.1693	4
RPS9	P46781	40S ribosomal protein S9 OS=Homo sapiens OX=9606 GN=RPS9 PE=1 SV=3 - [RS9_HUMAN]	6.24	0.1443	3	13.7	0.2371	6
TUBB4B	P68371	Tubulin beta-4B chain OS=Homo sapiens OX=9606 GN=TUBB4B PE=1 SV=1 - [TBB4B_HUMAN]	31.22	0.2404	3	46.66	0.2404	3
UBC	P0CG48	Polyubiquitin-C OS=Homo sapiens OX=9606 GN=UBC PE=1 SV=3 - [UBC_HUMAN]	9.1	0.4467	3	10.18	0.4467	3
DNAJA3	Q96EY1	DnaJ homolog subfamily A member 3, mitochondrial OS=Homo sapiens OX=9606 GN=DNAJA3 PE=1 SV=2 - [DNJA3_HUMAN]	11.48	0.0917	3	14.4	0.0917	3
DSP	P15924	Desmoplakin OS=Homo sapiens OX=9606 GN=DSP PE=1 SV=3 - [DESP_HUMAN]	5.64	0.0091	3	#N/A	#N/A	#N/A
HADHA	P40939	Trifunctional enzyme subunit alpha, mitochondrial OS=Homo sapiens OX=9606 GN=HADHA PE=1 SV=2 - [ECHA_HUMAN]	7.6	0.0511	3	2.06	0.0144	1
DNAJA2	O60884	DnaJ homolog subfamily A member 2 OS=Homo sapiens OX=9606 GN=DNAJA2 PE=1 SV=1 - [DNJA2_HUMAN]	6.08	0.0947	3	4.33	0.0607	2
CEP128	Q6ZU80	Centrosomal protein of 128 kDa OS=Homo sapiens OX=9606 GN=CEP128 PE=1 SV=2 - [CE128_HUMAN]	2.57	0.0311	3	#N/A	#N/A	#N/A
HSP90AB1	P08238	Heat shock protein HSP 90-beta OS=Homo sapiens OX=9606 GN=HSP90AB1 PE=1 SV=4 - [HS90B_HUMAN]	16.61	0.1174	3	28.9	0.1892	4
HNRNPM	P52272	Heterogeneous nuclear ribonucleoprotein M OS=Homo sapiens OX=9606 GN=HNRNPM PE=1 SV=3 - [HNRPM_HUMAN]	9.5	0.063	3	#N/A	#N/A	#N/A
HSP90AA1	P07900	Heat shock protein HSP 90-alpha OS=Homo sapiens OX=9606 GN=HSP90AA1 PE=1 SV=5 - [HS90A_HUMAN]	14.37	0.1066	3	30.03	0.1803	6
ATP5F1B	P06576	ATP synthase subunit beta, mitochondrial OS=Homo sapiens OX=9606 GN=ATP5F1B PE=1 SV=3 - [ATPB_HUMAN]	7.85	0.087	3	12.23	0.1115	4
BAG2	O95816	BAG family molecular chaperone regulator 2 OS=Homo sapiens OX=9606 GN=BAG2 PE=1 SV=1 - [BAG2_HUMAN]	7.03	0.1327	3	4.68	0.09	2
NTPCR	Q9BSD7	Cancer-related nucleoside-triphosphatase OS=Homo sapiens OX=9606 GN=NTPCR PE=1 SV=1 - [NTPCR_HUMAN]	4.9	0.1737	2	4.68	0.1737	2
NPM1	P06748	Nucleophosmin OS=Homo sapiens OX=9606 GN=NPM1 PE=1 SV=2 - [NPM_HUMAN]	6.43	0.1122	2	13.96	0.1803	3
NT5DC2	Q9H857	5'-nucleotidase domain-containing protein 2 OS=Homo sapiens OX=9606 GN=NT5DC2 PE=1 SV=1 - [NT5D2_HUMAN]	4.16	0.0346	2	#N/A	#N/A	#N/A
JUP	P14923	Junction plakoglobin OS=Homo sapiens OX=9606 GN=JUP PE=1 SV=3 - [PLAK_HUMAN]	3.5	0.0282	2	#N/A	#N/A	#N/A
LUC7L2	Q9Y383	Putative RNA-binding protein Luc7-like 2 OS=Homo sapiens OX=9606 GN=LUC7L2 PE=1 SV=2 - [LC7L2_HUMAN]	6.74	0.0765	2	8	0.1046	3
NDUFV1	P49821	NADH dehydrogenase [ubiquinone] flavoprotein 1, mitochondrial OS=Homo sapiens OX=9606 GN=NDUFV1 PE=1 SV=4 - [NDUV1_HUMAN]	2.16	0.0453	2	#N/A	#N/A	#N/A
UBA1	P22314	Ubiquitin-like modifier-activating enzyme 1 OS=Homo sapiens OX=9606 GN=UBA1 PE=1 SV=3 - [UBA1_HUMAN]	1.95	0.0246	2	#N/A	#N/A	#N/A
ERAL1	O75616	GTPase Era, mitochondrial OS=Homo sapiens OX=9606 GN=ERAL1 PE=1 SV=2 - [ERAL1_HUMAN]	3.03	0.0709	2	9.51	0.1098	3
DDX5	P17844	Probable ATP-dependent RNA helicase DDX5 OS=Homo sapiens OX=9606 GN=DDX5 PE=1 SV=1 - [DDX5_HUMAN]	5.48	0.0684	2	23.09	0.1922	6
GLUD1	P00367	Glutamate dehydrogenase 1, mitochondrial OS=Homo sapiens OX=9606 GN=GLUD1 PE=1 SV=2 - [DHE3_HUMAN]	5.57	0.0573	2	11.09	0.1111	5
DHX15	O43143	Pre-mRNA-splicing factor ATP-dependent RNA helicase DHX15 OS=Homo sapiens OX=9606 GN=DHX15 PE=1 SV=2 - [DHX15_HUMAN]	4.05	0.0289	2	#N/A	#N/A	#N/A
DDX18	Q9NVP1	ATP-dependent RNA helicase DDX18 OS=Homo sapiens OX=9606 GN=DDX18 PE=1 SV=2 - [DDX18_HUMAN]	5.38	0.0328	2	#N/A	#N/A	#N/A
ARL6IP4	Q66PJ3	ADP-ribosylation factor-like protein 6-interacting protein 4 OS=Homo sapiens OX=9606 GN=ARL6IP4 PE=1 SV=2 - [AR6P4_HUMAN]	5.15	0.0665	2	11.31	0.1116	3
BCLAF1	Q9NYF8	Bcl-2-associated transcription factor 1 OS=Homo sapiens OX=9606 GN=BCLAF1 PE=1 SV=2 - [BCLF1_HUMAN]	3.39	0.0413	2	7.43	0.0652	4
CAT	P04040	Catalase OS=Homo sapiens OX=9606 GN=CAT PE=1 SV=3 - [CATA_HUMAN]	4.55	0.0455	2	6.94	0.074	3
CCDC61	Q9Y6R9	Coiled-coil domain-containing protein 61 OS=Homo sapiens OX=9606 GN=CCDC61 PE=1 SV=3 - [CCD61_HUMAN]	3.95	0.0215	2	3.53	0.0156	1
CPQ	Q9Y646	Carboxypeptidase Q OS=Homo sapiens OX=9606 GN=CPQ PE=1 SV=1 - [CBPQ_HUMAN]	5.4	0.0424	2	10.7	0.0657	3
RPS3A	P61247	40S ribosomal protein S3a OS=Homo sapiens OX=9606 GN=RPS3A PE=1 SV=2 - [RS3A_HUMAN]	5.84	0.0909	2	8.43	0.1212	3
RPL10	P27635	60S ribosomal protein L10 OS=Homo sapiens OX=9606 GN=RPL10 PE=1 SV=4 - [RL10_HUMAN]	6.1	0.1121	2	11.21	0.1121	2
PRKDC	P78527	DNA-dependent protein kinase catalytic subunit OS=Homo sapiens OX=9606 GN=PRKDC PE=1 SV=3 - [PRKDC_HUMAN]	2.12	0.0048	2	0	0.0053	2
RP9	Q8TA86	Retinitis pigmentosa 9 protein OS=Homo sapiens OX=9606 GN=RP9 PE=1 SV=2 - [RP9_HUMAN]	3.21	0.1222	2	0	0.0543	1
RPL11	P62913	60S ribosomal protein L11 OS=Homo sapiens OX=9606 GN=RPL11 PE=1 SV=2 - [RL11_HUMAN]	6.2	0.1292	2	7.17	0.0787	1
RPL27A	P46776	60S ribosomal protein L27a OS=Homo sapiens OX=9606 GN=RPL27A PE=1 SV=2 - [RL27A_HUMAN]	4.41	0.1419	2	5.03	0.1419	2
MRPL37	Q9BZE1	39S ribosomal protein L37, mitochondrial OS=Homo sapiens OX=9606 GN=MRPL37 PE=1 SV=2 - [RM37_HUMAN]	5.07	0.0591	2	8.35	0.0591	2
RRP1B	Q14684	Ribosomal RNA processing protein 1 homolog B OS=Homo sapiens OX=9606 GN=RRP1B PE=1 SV=3 - [RRP1B_HUMAN]	0	0.0475	2	8.02	0.0844	4
UBAP2L	Q14157	Ubiquitin-associated protein 2-like OS=Homo sapiens OX=9606 GN=UBAP2L PE=1 SV=2 - [UBP2L_HUMAN]	4.54	0.0221	2	10.96	0.0681	4
TOP1	P11387	DNA topoisomerase 1 OS=Homo sapiens OX=9606 GN=TOP1 PE=1 SV=2 - [TOP1_HUMAN]	1.98	0.0301	2	#N/A	#N/A	#N/A
VDAC2	P45880	Voltage-dependent anion-selective channel protein 2 OS=Homo sapiens OX=9606 GN=VDAC2 PE=1 SV=2 - [VDAC2_HUMAN]	6.04	0.1122	2	7.16	0.1361	3
ACP1	P24666	Low molecular weight phosphotyrosine protein phosphatase OS=Homo sapiens OX=9606 GN=ACP1 PE=1 SV=3 - [PPAC_HUMAN]	5.2	0.1266	2	4.23	0.1456	2
PPIA	P62937	Peptidyl-prolyl cis-trans isomerase A OS=Homo sapiens OX=9606 GN=PPIA PE=1 SV=2 - [PPIA_HUMAN]	4.02	0.1091	2	6.56	0.1758	3
RPL31	P62899	60S ribosomal protein L31 OS=Homo sapiens OX=9606 GN=RPL31 PE=1 SV=1 - [RL31_HUMAN]	5.15	0.184	2	5.68	0.184	2
RPL23	P62829	60S ribosomal protein L23 OS=Homo sapiens OX=9606 GN=RPL23 PE=1 SV=1 - [RL23_HUMAN]	10.13	0.1643	2	6.49	0.1643	2
FTSJ3	Q8IY81	pre-rRNA 2'-O-ribose RNA methyltransferase FTSJ3 OS=Homo sapiens OX=9606 GN=FTSJ3 PE=1 SV=2 - [SPB1_HUMAN]	2.02	0.0449	2	#N/A	#N/A	#N/A
PHGDH	O43175	D-3-phosphoglycerate dehydrogenase OS=Homo sapiens OX=9606 GN=PHGDH PE=1 SV=4 - [SERA_HUMAN]	5.01	0.0488	2	5.94	0.0488	2
STRAP	Q9Y3F4	Serine-threonine kinase receptor-associated protein OS=Homo sapiens OX=9606 GN=STRAP PE=1 SV=1 - [STRAP_HUMAN]	1.99	0.08	2	7.29	0.1686	4
AARS2	Q5JTZ9	Alanine--tRNA ligase, mitochondrial OS=Homo sapiens OX=9606 GN=AARS2 PE=1 SV=1 - [SYAM_HUMAN]	1.74	0.0254	2	#N/A	#N/A	#N/A
RPS17	P08708	40S ribosomal protein S17 OS=Homo sapiens OX=9606 GN=RPS17 PE=1 SV=2 - [RS17_HUMAN]	8.34	0.3259	2	11.11	0.3259	2
RPS14	P62263	40S ribosomal protein S14 OS=Homo sapiens OX=9606 GN=RPS14 PE=1 SV=3 - [RS14_HUMAN]	4.68	0.1391	2	8.98	0.2252	3
RPS24	P62847	40S ribosomal protein S24 OS=Homo sapiens OX=9606 GN=RPS24 PE=1 SV=1 - [RS24_HUMAN]	6.03	0.1955	2	8.12	0.1955	2
DARS2	Q6PI48	Aspartate--tRNA ligase, mitochondrial OS=Homo sapiens OX=9606 GN=DARS2 PE=1 SV=1 - [SYDM_HUMAN]	1.66	0.0481	2	3.88	0.0465	3
RPS6	P62753	40S ribosomal protein S6 OS=Homo sapiens OX=9606 GN=RPS6 PE=1 SV=1 - [RS6_HUMAN]	5.87	0.0924	2	4.91	0.1406	3
SLC25A5	P05141	ADP/ATP translocase 2 OS=Homo sapiens OX=9606 GN=SLC25A5 PE=1 SV=7 - [ADT2_HUMAN]	13.86	0.2416	2	13.4	0.1779	1
YWHAE	P62258	14-3-3 protein epsilon OS=Homo sapiens OX=9606 GN=YWHAE PE=1 SV=1 - [1433E_HUMAN]	2.57	0.1176	2	8.98	0.1176	2
ATAD3A	Q9NVI7	ATPase family AAA domain-containing protein 3A OS=Homo sapiens OX=9606 GN=ATAD3A PE=1 SV=2 - [ATD3A_HUMAN]	5.15	0.03	2	#N/A	#N/A	#N/A
CLINT1	Q14677	Clathrin interactor 1 OS=Homo sapiens OX=9606 GN=CLINT1 PE=1 SV=1 - [EPN4_HUMAN]	2.05	0.0384	2	2.1	0.0176	1
FBL	P22087	rRNA 2'-O-methyltransferase fibrillarin OS=Homo sapiens OX=9606 GN=FBL PE=1 SV=2 - [FBRL_HUMAN]	5.3	0.0717	2	#N/A	#N/A	#N/A
EEF1A1	P68104	Elongation factor 1-alpha 1 OS=Homo sapiens OX=9606 GN=EEF1A1 PE=1 SV=1 - [EF1A1_HUMAN]	4.46	0.0455	2	11.7	0.0931	3
DSG1	Q02413	Desmoglein-1 OS=Homo sapiens OX=9606 GN=DSG1 PE=1 SV=2 - [DSG1_HUMAN]	2.56	0.0257	2	#N/A	#N/A	#N/A
KRT6A	P02538	Keratin, type II cytoskeletal 6A OS=Homo sapiens OX=9606 GN=KRT6A PE=1 SV=3 - [K2C6A_HUMAN]	29.54	0.1472	2	46.08	0.2837	3
IRS4	O14654	Insulin receptor substrate 4 OS=Homo sapiens OX=9606 GN=IRS4 PE=1 SV=1 - [IRS4_HUMAN]	4.31	0.035	2	#N/A	#N/A	#N/A
HSDL2	Q6YN16	Hydroxysteroid dehydrogenase-like protein 2 OS=Homo sapiens OX=9606 GN=HSDL2 PE=1 SV=1 - [HSDL2_HUMAN]	4.48	0.0502	2	#N/A	#N/A	#N/A
GTPBP3	Q969Y2	tRNA modification GTPase GTPBP3, mitochondrial OS=Homo sapiens OX=9606 GN=GTPBP3 PE=1 SV=2 - [GTPB3_HUMAN]	2.62	0.0528	2	8.89	0.0752	2
EIF4A1	P60842	Eukaryotic initiation factor 4A-I OS=Homo sapiens OX=9606 GN=EIF4A1 PE=1 SV=1 - [IF4A1_HUMAN]	4.06	0.0567	2	8.97	0.0961	2
H2AFY	O75367	Core histone macro-H2A.1 OS=Homo sapiens OX=9606 GN=H2AFY PE=1 SV=4 - [H2AY_HUMAN]	5.55	0.0941	2	#N/A	#N/A	#N/A
H2BC11	P06899	Histone H2B type 1-J OS=Homo sapiens OX=9606 GN=HIST1H2BJ PE=1 SV=3 - [H2B1J_HUMAN]	45.44	0.2698	2	295.68	0.4841	2
MYBBP1A	Q9BQG0	Myb-binding protein 1A OS=Homo sapiens OX=9606 GN=MYBBP1A PE=1 SV=2 - [MBB1A_HUMAN]	4.68	0.0173	2	9.7	0.0377	5
HNRNPH1	P31943	Heterogeneous nuclear ribonucleoprotein H OS=Homo sapiens OX=9606 GN=HNRNPH1 PE=1 SV=4 - [HNRH1_HUMAN]	10.28	0.1114	2	62.47	0.2472	3
HNRNPUL2	Q1KMD3	Heterogeneous nuclear ribonucleoprotein U-like protein 2 OS=Homo sapiens OX=9606 GN=HNRNPUL2 PE=1 SV=1 - [HNRL2_HUMAN]	2.34	0.0268	2	9.25	0.0656	5
KNOP1	Q1ED39	Lysine-rich nucleolar protein 1 OS=Homo sapiens OX=9606 GN=KNOP1 PE=1 SV=1 - [KNOP1_HUMAN]	5.35	0.0546	2	3.22	0.024	1
CKAP4	Q07065	Cytoskeleton-associated protein 4 OS=Homo sapiens OX=9606 GN=CKAP4 PE=1 SV=2 - [CKAP4_HUMAN]	5.34	0.0548	2	3.39	0.0316	1
ATP5F1A	P25705	ATP synthase subunit alpha, mitochondrial OS=Homo sapiens OX=9606 GN=ATP5F1A PE=1 SV=1 - [ATPA_HUMAN]	3.59	0.0307	2	4.03	0.0579	2
AKAP8	O43823	A-kinase anchor protein 8 OS=Homo sapiens OX=9606 GN=AKAP8 PE=1 SV=1 - [AKAP8_HUMAN]	0	0.0289	1	3.07	0.0289	1
DNAJA1	P31689	DnaJ homolog subfamily A member 1 OS=Homo sapiens OX=9606 GN=DNAJA1 PE=1 SV=2 - [DNJA1_HUMAN]	2.51	0.0327	1	5.61	0.0655	2
ODF2	Q5BJF6	Outer dense fiber protein 2 OS=Homo sapiens OX=9606 GN=ODF2 PE=1 SV=1 - [ODFP2_HUMAN]	2.74	0.0169	1	#N/A	#N/A	#N/A
PUF60	Q9UHX1	Poly(U)-binding-splicing factor PUF60 OS=Homo sapiens OX=9606 GN=PUF60 PE=1 SV=1 - [PUF60_HUMAN]	2.34	0.0286	1	2.75	0.0286	1
NUP93	Q8N1F7	Nuclear pore complex protein Nup93 OS=Homo sapiens OX=9606 GN=NUP93 PE=1 SV=2 - [NUP93_HUMAN]	2.44	0.0134	1	#N/A	#N/A	#N/A
NUP98	P52948	Nuclear pore complex protein Nup98-Nup96 OS=Homo sapiens OX=9606 GN=NUP98 PE=1 SV=4 - [NUP98_HUMAN]	1.93	0.0094	1	#N/A	#N/A	#N/A
POLDIP3	Q9BY77	Polymerase delta-interacting protein 3 OS=Homo sapiens OX=9606 GN=POLDIP3 PE=1 SV=2 - [PDIP3_HUMAN]	0	0.0333	1	4.74	0.0736	2
PDCD6IP	Q8WUM4	Programmed cell death 6-interacting protein OS=Homo sapiens OX=9606 GN=PDCD6IP PE=1 SV=1 - [PDC6I_HUMAN]	1.9	0.015	1	4.98	0.0426	3
NUMA1	Q14980	Nuclear mitotic apparatus protein 1 OS=Homo sapiens OX=9606 GN=NUMA1 PE=1 SV=2 - [NUMA1_HUMAN]	0	0.0076	1	#N/A	#N/A	#N/A
NUP35	Q8NFH5	Nucleoporin NUP35 OS=Homo sapiens OX=9606 GN=NUP35 PE=1 SV=1 - [NUP35_HUMAN]	2.21	0.0399	1	5.59	0.0982	2
MARCKSL1	P49006	MARCKS-related protein OS=Homo sapiens OX=9606 GN=MARCKSL1 PE=1 SV=2 - [MRP_HUMAN]	0	0.0769	1	2.58	0.0769	1
MTPN	P58546	Myotrophin OS=Homo sapiens OX=9606 GN=MTPN PE=1 SV=2 - [MTPN_HUMAN]	1.95	0.1441	1	#N/A	#N/A	#N/A
DLST	P36957	Dihydrolipoyllysine-residue succinyltransferase component of 2-oxoglutarate dehydrogenase complex, mitochondrial OS=Homo sapiens OX=9606 GN=DLST PE=1 SV=4 - [ODO2_HUMAN]	2.34	0.0265	1	#N/A	#N/A	#N/A
NUP153	P49790	Nuclear pore complex protein Nup153 OS=Homo sapiens OX=9606 GN=NUP153 PE=1 SV=2 - [NU153_HUMAN]	0	0.0102	1	#N/A	#N/A	#N/A
SLC25A3	Q00325	Phosphate carrier protein, mitochondrial OS=Homo sapiens OX=9606 GN=SLC25A3 PE=1 SV=2 - [MPCP_HUMAN]	0	0.0331	1	2.21	0.0331	1
MRE11	P49959	Double-strand break repair protein MRE11 OS=Homo sapiens OX=9606 GN=MRE11 PE=1 SV=3 - [MRE11_HUMAN]	2.33	0.0184	1	#N/A	#N/A	#N/A
NOP58	Q9Y2X3	Nucleolar protein 58 OS=Homo sapiens OX=9606 GN=NOP58 PE=1 SV=1 - [NOP58_HUMAN]	3.26	0.0321	1	#N/A	#N/A	#N/A
GTPBP4	Q9BZE4	Nucleolar GTP-binding protein 1 OS=Homo sapiens OX=9606 GN=GTPBP4 PE=1 SV=3 - [NOG1_HUMAN]	1.92	0.0142	1	#N/A	#N/A	#N/A
NDUFA4	O00483	Cytochrome c oxidase subunit NDUFA4 OS=Homo sapiens OX=9606 GN=NDUFA4 PE=1 SV=1 - [NDUA4_HUMAN]	1.86	0.1235	1	2.38	0.1235	1
NDUFA5	Q16718	NADH dehydrogenase [ubiquinone] 1 alpha subcomplex subunit 5 OS=Homo sapiens OX=9606 GN=NDUFA5 PE=1 SV=3 - [NDUA5_HUMAN]	1.76	0.0862	1	2.06	0.0862	1
MID1IP1	Q9NPA3	Mid1-interacting protein 1 OS=Homo sapiens OX=9606 GN=MID1IP1 PE=1 SV=1 - [M1IP1_HUMAN]	3.44	0.1038	1	9.78	0.2077	2
LCT	P09848	Lactase-phlorizin hydrolase OS=Homo sapiens OX=9606 GN=LCT PE=1 SV=3 - [LPH_HUMAN]	0	0.0099	1	#N/A	#N/A	#N/A
NDUFS1	P28331	NADH-ubiquinone oxidoreductase 75 kDa subunit, mitochondrial OS=Homo sapiens OX=9606 GN=NDUFS1 PE=1 SV=3 - [NDUS1_HUMAN]	2.98	0.022	1	2.85	0.0151	1
LDHB	P07195	L-lactate dehydrogenase B chain OS=Homo sapiens OX=9606 GN=LDHB PE=1 SV=2 - [LDHB_HUMAN]	0	0.0419	1	4.57	0.0898	2
LDHA	P00338	L-lactate dehydrogenase A chain OS=Homo sapiens OX=9606 GN=LDHA PE=1 SV=2 - [LDHA_HUMAN]	1.71	0.0271	1	4.59	0.0723	2
PGRMC1	O00264	Membrane-associated progesterone receptor component 1 OS=Homo sapiens OX=9606 GN=PGRMC1 PE=1 SV=3 - [PGRC1_HUMAN]	1.93	0.041	1	1.98	0.041	1
PFKL	P17858	ATP-dependent 6-phosphofructokinase, liver type OS=Homo sapiens OX=9606 GN=PFKL PE=1 SV=6 - [PFKAL_HUMAN]	2.09	0.0244	1	2.97	0.0244	1
LUC7L3	O95232	Luc7-like protein 3 OS=Homo sapiens OX=9606 GN=LUC7L3 PE=1 SV=2 - [LC7L3_HUMAN]	0	0.0417	1	6.11	0.0741	2
SLC25A11	Q02978	Mitochondrial 2-oxoglutarate/malate carrier protein OS=Homo sapiens OX=9606 GN=SLC25A11 PE=1 SV=3 - [M2OM_HUMAN]	2.23	0.0255	1	0	0.0287	1
NDUFS3	O75489	NADH dehydrogenase [ubiquinone] iron-sulfur protein 3, mitochondrial OS=Homo sapiens OX=9606 GN=NDUFS3 PE=1 SV=1 - [NDUS3_HUMAN]	1.8	0.0644	1	#N/A	#N/A	#N/A
MATR3	P43243	Matrin-3 OS=Homo sapiens OX=9606 GN=MATR3 PE=1 SV=2 - [MATR3_HUMAN]	2.06	0.0165	1	#N/A	#N/A	#N/A
NKAPD1	Q6ZUT1	Uncharacterized protein NKAPD1 OS=Homo sapiens OX=9606 GN=NKAPD1 PE=1 SV=2 - [NKAP1_HUMAN]	2.15	0.0445	1	1.62	0.0445	1
SNU13	P55769	NHP2-like protein 1 OS=Homo sapiens OX=9606 GN=SNU13 PE=1 SV=3 - [NH2L1_HUMAN]	4.9	0.0938	1	5.39	0.1797	2
NOP16	Q9Y3C1	Nucleolar protein 16 OS=Homo sapiens OX=9606 GN=NOP16 PE=1 SV=2 - [NOP16_HUMAN]	0	0.0787	1	3.13	0.0787	1
PARP1	P09874	Poly [ADP-ribose] polymerase 1 OS=Homo sapiens OX=9606 GN=PARP1 PE=1 SV=4 - [PARP1_HUMAN]	0	0.0148	1	#N/A	#N/A	#N/A
DYNLL1	P63167	Dynein light chain 1, cytoplasmic OS=Homo sapiens OX=9606 GN=DYNLL1 PE=1 SV=1 - [DYL1_HUMAN]	1.95	0.1236	1	4.64	0.1236	1
SHMT1	P34896	Serine hydroxymethyltransferase, cytosolic OS=Homo sapiens OX=9606 GN=SHMT1 PE=1 SV=1 - [GLYC_HUMAN]	2.28	0.029	1	#N/A	#N/A	#N/A
DHX9	Q08211	ATP-dependent RNA helicase A OS=Homo sapiens OX=9606 GN=DHX9 PE=1 SV=4 - [DHX9_HUMAN]	2.75	0.0126	1	#N/A	#N/A	#N/A
DDB1	Q16531	DNA damage-binding protein 1 OS=Homo sapiens OX=9606 GN=DDB1 PE=1 SV=1 - [DDB1_HUMAN]	2.48	0.0263	1	#N/A	#N/A	#N/A
CHIA	Q9BZP6	Acidic mammalian chitinase OS=Homo sapiens OX=9606 GN=CHIA PE=1 SV=1 - [CHIA_HUMAN]	2.48	0.0231	1	2.24	0.0231	1
BLMH	Q13867	Bleomycin hydrolase OS=Homo sapiens OX=9606 GN=BLMH PE=1 SV=1 - [BLMH_HUMAN]	2.15	0.0242	1	1.9	0.0242	1
BUB3	O43684	Mitotic checkpoint protein BUB3 OS=Homo sapiens OX=9606 GN=BUB3 PE=1 SV=1 - [BUB3_HUMAN]	0	0.0305	1	3.98	0.0701	2
CBX1	P83916	Chromobox protein homolog 1 OS=Homo sapiens OX=9606 GN=CBX1 PE=1 SV=1 - [CBX1_HUMAN]	1.85	0.0595	1	35.92	0.2378	3
BRIX1	Q8TDN6	Ribosome biogenesis protein BRX1 homolog OS=Homo sapiens OX=9606 GN=BRIX1 PE=1 SV=2 - [BRX1_HUMAN]	0	0.0198	1	0	0.0198	1
MTHFD1L	Q6UB35	Monofunctional C1-tetrahydrofolate synthase, mitochondrial OS=Homo sapiens OX=9606 GN=MTHFD1L PE=1 SV=1 - [C1TM_HUMAN]	1.93	0.0133	1	6.55	0.0317	3
CAPZA1	P52907	F-actin-capping protein subunit alpha-1 OS=Homo sapiens OX=9606 GN=CAPZA1 PE=1 SV=3 - [CAZA1_HUMAN]	1.66	0.0559	1	5.34	0.1993	3
ECI1	P42126	Enoyl-CoA delta isomerase 1, mitochondrial OS=Homo sapiens OX=9606 GN=ECI1 PE=1 SV=1 - [ECI1_HUMAN]	3.53	0.0497	1	3.6	0.0497	1
CASP14	P31944	Caspase-14 OS=Homo sapiens OX=9606 GN=CASP14 PE=1 SV=2 - [CASPE_HUMAN]	1.82	0.0413	1	2.11	0.0413	1
CAPN7	Q9Y6W3	Calpain-7 OS=Homo sapiens OX=9606 GN=CAPN7 PE=1 SV=1 - [CAN7_HUMAN]	0	0.0234	1	0	0.0234	1
FUBP3	Q96I24	Far upstream element-binding protein 3 OS=Homo sapiens OX=9606 GN=FUBP3 PE=1 SV=2 - [FUBP3_HUMAN]	0	0.014	1	2.26	0.021	1
FXR1	P51114	Fragile X mental retardation syndrome-related protein 1 OS=Homo sapiens OX=9606 GN=FXR1 PE=1 SV=3 - [FXR1_HUMAN]	0	0.0129	1	1.85	0.0129	1
ARF4	P18085	ADP-ribosylation factor 4 OS=Homo sapiens OX=9606 GN=ARF4 PE=1 SV=3 - [ARF4_HUMAN]	1.94	0.0556	1	1.64	0.0556	1
ARL1	P40616	ADP-ribosylation factor-like protein 1 OS=Homo sapiens OX=9606 GN=ARL1 PE=1 SV=1 - [ARL1_HUMAN]	1.76	0.0608	1	2.49	0.0608	1
RPL26	P61254	60S ribosomal protein L26 OS=Homo sapiens OX=9606 GN=RPL26 PE=1 SV=1 - [RL26_HUMAN]	2.01	0.0483	1	3.99	0.2069	3
RPL37A	P61513	60S ribosomal protein L37a OS=Homo sapiens OX=9606 GN=RPL37A PE=1 SV=2 - [RL37A_HUMAN]	1.96	0.1957	1	8.3	0.1957	1
RPL9	P32969	60S ribosomal protein L9 OS=Homo sapiens OX=9606 GN=RPL9 PE=1 SV=1 - [RL9_HUMAN]	1.82	0.0521	1	2.78	0.2396	2
RPL8	P62917	60S ribosomal protein L8 OS=Homo sapiens OX=9606 GN=RPL8 PE=1 SV=2 - [RL8_HUMAN]	2.56	0.0623	1	4.38	0.0623	1
HNRNPA2B1	P22626	Heterogeneous nuclear ribonucleoproteins A2/B1 OS=Homo sapiens OX=9606 GN=HNRNPA2B1 PE=1 SV=2 - [ROA2_HUMAN]	1.93	0.0283	1	#N/A	#N/A	#N/A
FAU	P62861	40S ribosomal protein S30 OS=Homo sapiens OX=9606 GN=FAU PE=1 SV=1 - [RS30_HUMAN]	2.51	0.1695	1	2.47	0.1695	1
RPL19	P84098	60S ribosomal protein L19 OS=Homo sapiens OX=9606 GN=RPL19 PE=1 SV=1 - [RL19_HUMAN]	2.42	0.0867	1	4.84	0.0867	1
RPL14	P50914	60S ribosomal protein L14 OS=Homo sapiens OX=9606 GN=RPL14 PE=1 SV=4 - [RL14_HUMAN]	1.8	0.0558	1	8.33	0.1116	2
RBFOX2	O43251	RNA binding protein fox-1 homolog 2 OS=Homo sapiens OX=9606 GN=RBFOX2 PE=1 SV=3 - [RFOX2_HUMAN]	0	0.0667	1	2.25	0.0385	1
PGAM5	Q96HS1	Serine/threonine-protein phosphatase PGAM5, mitochondrial OS=Homo sapiens OX=9606 GN=PGAM5 PE=1 SV=2 - [PGAM5_HUMAN]	1.77	0.0311	1	2.22	0.0311	1
RPS12	P25398	40S ribosomal protein S12 OS=Homo sapiens OX=9606 GN=RPS12 PE=1 SV=3 - [RS12_HUMAN]	0	0.0606	1	1.62	0.0606	1
RPS10	P46783	40S ribosomal protein S10 OS=Homo sapiens OX=9606 GN=RPS10 PE=1 SV=1 - [RS10_HUMAN]	2.13	0.0545	1	2.63	0.0545	1
RRP12	Q5JTH9	RRP12-like protein OS=Homo sapiens OX=9606 GN=RRP12 PE=1 SV=2 - [RRP12_HUMAN]	0	0.0177	1	3.25	0.0216	2
RPLP0	P05388	60S acidic ribosomal protein P0 OS=Homo sapiens OX=9606 GN=RPLP0 PE=1 SV=1 - [RLA0_HUMAN]	2.21	0.0284	1	3.9	0.0726	2
PSMC2	P35998	26S proteasome regulatory subunit 7 OS=Homo sapiens OX=9606 GN=PSMC2 PE=1 SV=3 - [PRS7_HUMAN]	0	0.0277	1	#N/A	#N/A	#N/A
PRDX5	P30044	Peroxiredoxin-5, mitochondrial OS=Homo sapiens OX=9606 GN=PRDX5 PE=1 SV=4 - [PRDX5_HUMAN]	1.99	0.0841	1	4.62	0.0888	2
RCC2	Q9P258	Protein RCC2 OS=Homo sapiens OX=9606 GN=RCC2 PE=1 SV=2 - [RCC2_HUMAN]	3.14	0.0287	1	4.98	0.0421	2
RBM39	Q14498	RNA-binding protein 39 OS=Homo sapiens OX=9606 GN=RBM39 PE=1 SV=2 - [RBM39_HUMAN]	2.31	0.0208	1	9.71	0.0811	3
RPLP2	P05387	60S acidic ribosomal protein P2 OS=Homo sapiens OX=9606 GN=RPLP2 PE=1 SV=1 - [RLA2_HUMAN]	2.31	0.1043	1	2.63	0.1043	1
RBMS1	P29558	RNA-binding motif, single-stranded-interacting protein 1 OS=Homo sapiens OX=9606 GN=RBMS1 PE=1 SV=3 - [RBMS1_HUMAN]	2.18	0.0369	1	2.08	0.0369	1
RPL6	Q02878	60S ribosomal protein L6 OS=Homo sapiens OX=9606 GN=RPL6 PE=1 SV=3 - [RL6_HUMAN]	1.68	0.0313	1	#N/A	#N/A	#N/A
RPL7	P18124	60S ribosomal protein L7 OS=Homo sapiens OX=9606 GN=RPL7 PE=1 SV=1 - [RL7_HUMAN]	2.48	0.0444	1	#N/A	#N/A	#N/A
SBSN	Q6UWP8	Suprabasin OS=Homo sapiens OX=9606 GN=SBSN PE=1 SV=2 - [SBSN_HUMAN]	1.82	0.0305	1	4.18	0.0915	2
RPL7A	P62424	60S ribosomal protein L7a OS=Homo sapiens OX=9606 GN=RPL7A PE=1 SV=2 - [RL7A_HUMAN]	2.97	0.0489	1	#N/A	#N/A	#N/A
PYCR2	Q96C36	Pyrroline-5-carboxylate reductase 2 OS=Homo sapiens OX=9606 GN=PYCR2 PE=1 SV=1 - [P5CR2_HUMAN]	2.74	0.05	1	0	0.0563	1
YBX1	P67809	Nuclease-sensitive element-binding protein 1 OS=Homo sapiens OX=9606 GN=YBX1 PE=1 SV=3 - [YBOX1_HUMAN]	2.03	0.0586	1	#N/A	#N/A	#N/A
VNN2	O95498	Vascular non-inflammatory molecule 2 OS=Homo sapiens OX=9606 GN=VNN2 PE=1 SV=3 - [VNN2_HUMAN]	3.14	0.025	1	4.86	0.025	1
TXN	P10599	Thioredoxin OS=Homo sapiens OX=9606 GN=TXN PE=1 SV=3 - [THIO_HUMAN]	6.8	0.1238	1	3.84	0.1238	1
XP32	Q5T750	Skin-specific protein 32 OS=Homo sapiens OX=9606 GN=XP32 PE=1 SV=1 - [XP32_HUMAN]	1.97	0.032	1	2.42	0.032	1
VWA8	A3KMH1	von Willebrand factor A domain-containing protein 8 OS=Homo sapiens OX=9606 GN=VWA8 PE=1 SV=2 - [VWA8_HUMAN]	2.75	0.0094	1	#N/A	#N/A	#N/A
CSE1L	P55060	Exportin-2 OS=Homo sapiens OX=9606 GN=CSE1L PE=1 SV=3 - [XPO2_HUMAN]	3.44	0.0165	1	5.96	0.036	3
ZCCHC3	Q9NUD5	Zinc finger CCHC domain-containing protein 3 OS=Homo sapiens OX=9606 GN=ZCCHC3 PE=1 SV=2 - [ZCHC3_HUMAN]	0	0.0174	1	#N/A	#N/A	#N/A
THRAP3	Q9Y2W1	Thyroid hormone receptor-associated protein 3 OS=Homo sapiens OX=9606 GN=THRAP3 PE=1 SV=2 - [TR150_HUMAN]	4.21	0.0251	1	#N/A	#N/A	#N/A
H3F3C	Q6NXT2	Histone H3.3C OS=Homo sapiens OX=9606 GN=H3F3C PE=1 SV=3 - [H3C_HUMAN]	2.14	0.0519	1	#N/A	#N/A	#N/A
HDHD5	Q9BXW7	Haloacid dehalogenase-like hydrolase domain-containing 5 OS=Homo sapiens OX=9606 GN=HDHD5 PE=1 SV=1 - [HDHD5_HUMAN]	0	0.0307	1	2.15	0.0615	2
H1FX	Q92522	Histone H1x OS=Homo sapiens OX=9606 GN=H1FX PE=1 SV=1 - [H1X_HUMAN]	2	0.0563	1	#N/A	#N/A	#N/A
H2AFY2	Q9P0M6	Core histone macro-H2A.2 OS=Homo sapiens OX=9606 GN=H2AFY2 PE=1 SV=3 - [H2AW_HUMAN]	2.4	0.0323	1	#N/A	#N/A	#N/A
TMPO	P42167	Lamina-associated polypeptide 2, isoforms beta/gamma OS=Homo sapiens OX=9606 GN=TMPO PE=1 SV=2 - [LAP2B_HUMAN]	2.41	0.0352	1	5.88	0.0925	2
CKB	P12277	Creatine kinase B-type OS=Homo sapiens OX=9606 GN=CKB PE=1 SV=1 - [KCRB_HUMAN]	3.52	0.042	1	4.47	0.0551	2
MKI67	P46013	Proliferation marker protein Ki-67 OS=Homo sapiens OX=9606 GN=MKI67 PE=1 SV=2 - [KI67_HUMAN]	1.68	0.0068	1	#N/A	#N/A	#N/A
KPNB1	Q14974	Importin subunit beta-1 OS=Homo sapiens OX=9606 GN=KPNB1 PE=1 SV=2 - [IMB1_HUMAN]	0	0.0137	1	#N/A	#N/A	#N/A
KRT80	Q6KB66	Keratin, type II cytoskeletal 80 OS=Homo sapiens OX=9606 GN=KRT80 PE=1 SV=2 - [K2C80_HUMAN]	5.29	0.0553	1	#N/A	#N/A	#N/A
NSA2	O95478	Ribosome biogenesis protein NSA2 homolog OS=Homo sapiens OX=9606 GN=NSA2 PE=1 SV=1 - [NSA2_HUMAN]	2.21	0.05	1	6.38	0.1115	2
SERBP1	Q8NC51	Plasminogen activator inhibitor 1 RNA-binding protein OS=Homo sapiens OX=9606 GN=SERBP1 PE=1 SV=2 - [PAIRB_HUMAN]	2.47	0.0392	1	6.42	0.0392	1
HNRNPA1L2	Q32P51	Heterogeneous nuclear ribonucleoprotein A1-like 2 OS=Homo sapiens OX=9606 GN=HNRNPA1L2 PE=2 SV=2 - [RA1L2_HUMAN]	2.28	0.0313	1	#N/A	#N/A	#N/A
RAE1	P78406	mRNA export factor OS=Homo sapiens OX=9606 GN=RAE1 PE=1 SV=1 - [RAE1L_HUMAN]	1.62	0.0163	1	7.26	0.0897	2
RPL35	P42766	60S ribosomal protein L35 OS=Homo sapiens OX=9606 GN=RPL35 PE=1 SV=2 - [RL35_HUMAN]	2.76	0.0813	1	4.96	0.0813	1
RPL13AP3	Q6NVV1	Putative 60S ribosomal protein L13a protein RPL13AP3 OS=Homo sapiens OX=9606 GN=RPL13AP3 PE=5 SV=1 - [R13P3_HUMAN]	2.01	0.1078	1	4.53	0.1863	2
PRDX3	P30048	Thioredoxin-dependent peroxide reductase, mitochondrial OS=Homo sapiens OX=9606 GN=PRDX3 PE=1 SV=3 - [PRDX3_HUMAN]	4.56	0.0469	1	2.53	0.0469	1
PPAN	Q9NQ55	Suppressor of SWI4 1 homolog OS=Homo sapiens OX=9606 GN=PPAN PE=2 SV=1 - [SSF1_HUMAN]	0	0.0296	1	#N/A	#N/A	#N/A
SRRM1	Q8IYB3	Serine/arginine repetitive matrix protein 1 OS=Homo sapiens OX=9606 GN=SRRM1 PE=1 SV=2 - [SRRM1_HUMAN]	0	0.0122	1	#N/A	#N/A	#N/A
TRA2B	P62995	Transformer-2 protein homolog beta OS=Homo sapiens OX=9606 GN=TRA2B PE=1 SV=1 - [TRA2B_HUMAN]	1.69	0.0243	1	7.99	0.1285	3
TRIM22	Q8IYM9	E3 ubiquitin-protein ligase TRIM22 OS=Homo sapiens OX=9606 GN=TRIM22 PE=1 SV=1 - [TRI22_HUMAN]	0	0.0241	1	#N/A	#N/A	#N/A
SUMO2	P61956	Small ubiquitin-related modifier 2 OS=Homo sapiens OX=9606 GN=SUMO2 PE=1 SV=3 - [SUMO2_HUMAN]	2.26	0.1263	1	3.44	0.1263	1
SUMO1P1	G2XKQ0	Small ubiquitin-related modifier 5 OS=Homo sapiens OX=9606 GN=SUMO1P1 PE=1 SV=2 - [SUMO5_HUMAN]	0	0.1188	1	1.7	0.1881	2
LARS2	Q15031	Probable leucine--tRNA ligase, mitochondrial OS=Homo sapiens OX=9606 GN=LARS2 PE=1 SV=2 - [SYLM_HUMAN]	1.64	0.01	1	4.37	0.0277	2
IARS2	Q9NSE4	Isoleucine--tRNA ligase, mitochondrial OS=Homo sapiens OX=9606 GN=IARS2 PE=1 SV=2 - [SYIM_HUMAN]	0	0.0119	1	#N/A	#N/A	#N/A
TSPYL2	Q9H2G4	Testis-specific Y-encoded-like protein 2 OS=Homo sapiens OX=9606 GN=TSPYL2 PE=1 SV=1 - [TSYL2_HUMAN]	2.44	0.0101	1	2.07	0.0101	1
RUVBL2	Q9Y230	RuvB-like 2 OS=Homo sapiens OX=9606 GN=RUVBL2 PE=1 SV=3 - [RUVB2_HUMAN]	2.93	0.0259	1	#N/A	#N/A	#N/A
SON	P18583	Protein SON OS=Homo sapiens OX=9606 GN=SON PE=1 SV=4 - [SON_HUMAN]	1.72	0.0062	1	#N/A	#N/A	#N/A
TRAF7	Q6Q0C0	E3 ubiquitin-protein ligase TRAF7 OS=Homo sapiens OX=9606 GN=TRAF7 PE=1 SV=1 - [TRAF7_HUMAN]	2.53	0.0194	1	#N/A	#N/A	#N/A
SF1	Q15637	Splicing factor 1 OS=Homo sapiens OX=9606 GN=SF1 PE=1 SV=4 - [SF01_HUMAN]	0	0.0219	1	5.77	0.0798	3
MRPS34	P82930	28S ribosomal protein S34, mitochondrial OS=Homo sapiens OX=9606 GN=MRPS34 PE=1 SV=2 - [RT34_HUMAN]	1.89	0.0321	1	0	0.0321	1
RPS16	P62249	40S ribosomal protein S16 OS=Homo sapiens OX=9606 GN=RPS16 PE=1 SV=2 - [RS16_HUMAN]	1.63	0.0548	1	2.21	0.0685	1
SEC61A1	P61619	Protein transport protein Sec61 subunit alpha isoform 1 OS=Homo sapiens OX=9606 GN=SEC61A1 PE=1 SV=2 - [S61A1_HUMAN]	2.21	0.0189	1	4.49	0.042	2
MRPS26	Q9BYN8	28S ribosomal protein S26, mitochondrial OS=Homo sapiens OX=9606 GN=MRPS26 PE=1 SV=1 - [RT26_HUMAN]	2.3	0.0439	1	#N/A	#N/A	#N/A
MRPS17	Q9Y2R5	28S ribosomal protein S17, mitochondrial OS=Homo sapiens OX=9606 GN=MRPS17 PE=1 SV=1 - [RT17_HUMAN]	0	0.0692	1	0	0.0692	1
MRPS22	P82650	28S ribosomal protein S22, mitochondrial OS=Homo sapiens OX=9606 GN=MRPS22 PE=1 SV=1 - [RT22_HUMAN]	2.28	0.0306	1	#N/A	#N/A	#N/A
SEC24C	P53992	Protein transport protein Sec24C OS=Homo sapiens OX=9606 GN=SEC24C PE=1 SV=3 - [SC24C_HUMAN]	2.56	0.0119	1	#N/A	#N/A	#N/A
SDHB	P21912	Succinate dehydrogenase [ubiquinone] iron-sulfur subunit, mitochondrial OS=Homo sapiens OX=9606 GN=SDHB PE=1 SV=3 - [SDHB_HUMAN]	1.72	0.05	1	#N/A	#N/A	#N/A
RPS25	P62851	40S ribosomal protein S25 OS=Homo sapiens OX=9606 GN=RPS25 PE=1 SV=1 - [RS25_HUMAN]	2.03	0.08	1	1.81	0.08	1
MRPS18B	Q9Y676	28S ribosomal protein S18b, mitochondrial OS=Homo sapiens OX=9606 GN=MRPS18B PE=1 SV=1 - [RT18B_HUMAN]	1.74	0.0388	1	1.97	0.0388	1
TBC1D19	Q8N5T2	TBC1 domain family member 19 OS=Homo sapiens OX=9606 GN=TBC1D19 PE=1 SV=2 - [TBC19_HUMAN]	0	0.0114	1	#N/A	#N/A	#N/A
TCHHL1	Q5QJ38	Trichohyalin-like protein 1 OS=Homo sapiens OX=9606 GN=TCHHL1 PE=2 SV=1 - [TCHL1_HUMAN]	2.02	0.01	1	1.75	0.01	1
TECR	Q9NZ01	Very-long-chain enoyl-CoA reductase OS=Homo sapiens OX=9606 GN=TECR PE=1 SV=1 - [TECR_HUMAN]	2.89	0.039	1	3.75	0.0325	1
RUVBL1	Q9Y265	RuvB-like 1 OS=Homo sapiens OX=9606 GN=RUVBL1 PE=1 SV=1 - [RUVB1_HUMAN]	2.23	0.0241	1	#N/A	#N/A	#N/A
TGM3	Q08188	Protein-glutamine gamma-glutamyltransferase E OS=Homo sapiens OX=9606 GN=TGM3 PE=1 SV=4 - [TGM3_HUMAN]	1.82	0.0101	1	0	0.026	2
ACAT1	P24752	Acetyl-CoA acetyltransferase, mitochondrial OS=Homo sapiens OX=9606 GN=ACAT1 PE=1 SV=1 - [THIL_HUMAN]	2.04	0.0211	1	#N/A	#N/A	#N/A
ALYREF	Q86V81	THO complex subunit 4 OS=Homo sapiens OX=9606 GN=ALYREF PE=1 SV=3 - [THOC4_HUMAN]	2.99	0.0428	1	15.08	0.1128	2
PPP2R2A	P63151	Serine/threonine-protein phosphatase 2A 55 kDa regulatory subunit B alpha isoform OS=Homo sapiens OX=9606 GN=PPP2R2A PE=1 SV=1 - [2ABA_HUMAN]	1.9	0.0246	1	2.46	0.0246	1
YWHAQ	P27348	14-3-3 protein theta OS=Homo sapiens OX=9606 GN=YWHAQ PE=1 SV=1 - [1433T_HUMAN]	3.06	0.0571	1	6.31	0.1347	2
AFDN	P55196	Afadin OS=Homo sapiens OX=9606 GN=AFDN PE=1 SV=3 - [AFAD_HUMAN]	0	0.0071	1	#N/A	#N/A	#N/A
AGK	Q53H12	Acylglycerol kinase, mitochondrial OS=Homo sapiens OX=9606 GN=AGK PE=1 SV=2 - [AGK_HUMAN]	1.97	0.0213	1	2.21	0.0284	1
AIFM1	O95831	Apoptosis-inducing factor 1, mitochondrial OS=Homo sapiens OX=9606 GN=AIFM1 PE=1 SV=1 - [AIFM1_HUMAN]	2.61	0.0179	1	4.93	0.0473	2
SLC25A6	P12236	ADP/ATP translocase 3 OS=Homo sapiens OX=9606 GN=SLC25A6 PE=1 SV=4 - [ADT3_HUMAN]	10.89	0.2047	1	11.19	0.1779	1
ADAM2	Q99965	Disintegrin and metalloproteinase domain-containing protein 2 OS=Homo sapiens OX=9606 GN=ADAM2 PE=2 SV=2 - [ADAM2_HUMAN]	0	0.0599	1	#N/A	#N/A	#N/A
ABCA10	Q8WWZ4	ATP-binding cassette sub-family A member 10 OS=Homo sapiens OX=9606 GN=ABCA10 PE=2 SV=3 - [ABCAA_HUMAN]	2.08	0.0104	1	4.3	0.0104	1
YWHAZ	P63104	14-3-3 protein zeta/delta OS=Homo sapiens OX=9606 GN=YWHAZ PE=1 SV=1 - [1433Z_HUMAN]	2.46	0.0571	1	3.24	0.1347	2
CIRBP	Q14011	Cold-inducible RNA-binding protein OS=Homo sapiens OX=9606 GN=CIRBP PE=1 SV=1 - [CIRBP_HUMAN]	2.41	0.064	1	#N/A	#N/A	#N/A
ARMC4	Q5T2S8	Armadillo repeat-containing protein 4 OS=Homo sapiens OX=9606 GN=ARMC4 PE=1 SV=1 - [ARMC4_HUMAN]	2.21	0.0067	1	#N/A	#N/A	#N/A
ELAVL1	Q15717	ELAV-like protein 1 OS=Homo sapiens OX=9606 GN=ELAVL1 PE=1 SV=2 - [ELAV1_HUMAN]	2.11	0.0337	1	#N/A	#N/A	#N/A
FAM133B	Q5BKY9	Protein FAM133B OS=Homo sapiens OX=9606 GN=FAM133B PE=1 SV=1 - [F133B_HUMAN]	2.57	0.0445	1	#N/A	#N/A	#N/A
FAH	P16930	Fumarylacetoacetase OS=Homo sapiens OX=9606 GN=FAH PE=1 SV=2 - [FAAA_HUMAN]	2.38	0.0286	1	#N/A	#N/A	#N/A
FAR1	Q8WVX9	Fatty acyl-CoA reductase 1 OS=Homo sapiens OX=9606 GN=FAR1 PE=1 SV=1 - [FACR1_HUMAN]	2.19	0.0252	1	#N/A	#N/A	#N/A
HERC5	Q9UII4	E3 ISG15--protein ligase HERC5 OS=Homo sapiens OX=9606 GN=HERC5 PE=1 SV=2 - [HERC5_HUMAN]	0	0.0342	1	0	0.0342	1
EEF1G	P26641	Elongation factor 1-gamma OS=Homo sapiens OX=9606 GN=EEF1G PE=1 SV=3 - [EF1G_HUMAN]	2.38	0.0297	1	5.48	0.0618	2
EEF2	P13639	Elongation factor 2 OS=Homo sapiens OX=9606 GN=EEF2 PE=1 SV=4 - [EF2_HUMAN]	0	0.0105	1	1.76	0.0105	1
DNAJB8	Q8NHS0	DnaJ homolog subfamily B member 8 OS=Homo sapiens OX=9606 GN=DNAJB8 PE=1 SV=1 - [DNJB8_HUMAN]	2.27	0.0431	1	#N/A	#N/A	#N/A
GAPDH	P04406	Glyceraldehyde-3-phosphate dehydrogenase OS=Homo sapiens OX=9606 GN=GAPDH PE=1 SV=3 - [G3P_HUMAN]	2.35	0.0448	1	#N/A	#N/A	#N/A
DHX30	Q7L2E3	ATP-dependent RNA helicase DHX30 OS=Homo sapiens OX=9606 GN=DHX30 PE=1 SV=1 - [DHX30_HUMAN]	0	0.0151	1	#N/A	#N/A	#N/A
HSPE1	P61604	10 kDa heat shock protein, mitochondrial OS=Homo sapiens OX=9606 GN=HSPE1 PE=1 SV=2 - [CH10_HUMAN]	2.07	0.098	1	2.08	0.098	1
DNAJC9	Q8WXX5	DnaJ homolog subfamily C member 9 OS=Homo sapiens OX=9606 GN=DNAJC9 PE=1 SV=1 - [DNJC9_HUMAN]	0	0.0308	1	#N/A	#N/A	#N/A
KRT16	P08779	Keratin, type I cytoskeletal 16 OS=Homo sapiens OX=9606 GN=KRT16 PE=1 SV=4 - [K1C16_HUMAN]	9.15	0.0888	1	#N/A	#N/A	#N/A
KRT17	Q04695	Keratin, type I cytoskeletal 17 OS=Homo sapiens OX=9606 GN=KRT17 PE=1 SV=2 - [K1C17_HUMAN]	7.75	0.1042	1	#N/A	#N/A	#N/A
IGF2BP1	Q9NZI8	Insulin-like growth factor 2 mRNA-binding protein 1 OS=Homo sapiens OX=9606 GN=IGF2BP1 PE=1 SV=2 - [IF2B1_HUMAN]	0	0.0225	1	#N/A	#N/A	#N/A
KRT77	Q7Z794	Keratin, type II cytoskeletal 1b OS=Homo sapiens OX=9606 GN=KRT77 PE=2 SV=3 - [K2C1B_HUMAN]	25.68	0.0675	1	#N/A	#N/A	#N/A
KRT78	Q8N1N4	Keratin, type II cytoskeletal 78 OS=Homo sapiens OX=9606 GN=KRT78 PE=1 SV=2 - [K2C78_HUMAN]	2	0.0212	1	#N/A	#N/A	#N/A
ITGA9	Q13797	Integrin alpha-9 OS=Homo sapiens OX=9606 GN=ITGA9 PE=1 SV=2 - [ITA9_HUMAN]	2.18	0.0251	1	#N/A	#N/A	#N/A
H1-0	P07305	Histone H1.0 OS=Homo sapiens OX=9606 GN=H1F0 PE=1 SV=3 - [H10_HUMAN]	3.87	0.067	1	5.23	0.067	1
GRPEL1	Q9HAV7	GrpE protein homolog 1, mitochondrial OS=Homo sapiens OX=9606 GN=GRPEL1 PE=1 SV=2 - [GRPE1_HUMAN]	0	0.0737	1	#N/A	#N/A	#N/A
GPATCH4	Q5T3I0	G patch domain-containing protein 4 OS=Homo sapiens OX=9606 GN=GPATCH4 PE=1 SV=2 - [GPTC4_HUMAN]	2.42	0.0247	1	5.87	0.0785	2
GCAT	O75600	2-amino-3-ketobutyrate coenzyme A ligase, mitochondrial OS=Homo sapiens OX=9606 GN=GCAT PE=1 SV=1 - [KBL_HUMAN]	2.34	0.0334	1	3.34	0.0334	1
GTPBP6	O43824	Putative GTP-binding protein 6 OS=Homo sapiens OX=9606 GN=GTPBP6 PE=2 SV=4 - [GTPB6_HUMAN]	2.85	0.0368	1	6.94	0.0581	2
HEXA	P06865	Beta-hexosaminidase subunit alpha OS=Homo sapiens OX=9606 GN=HEXA PE=1 SV=2 - [HEXA_HUMAN]	2.12	0.0151	1	1.81	0.0151	1
H2AZ1	P0C0S5	Histone H2A.Z OS=Homo sapiens OX=9606 GN=H2AFZ PE=1 SV=2 - [H2AZ_HUMAN]	8.8	0.2031	1	52.67	0.3125	2
H2BC12	O60814	Histone H2B type 1-K OS=Homo sapiens OX=9606 GN=HIST1H2BK PE=1 SV=3 - [H2B1K_HUMAN]	42.87	0.2619	1	292.64	0.4841	2
HIST1H2AA	Q96QV6	Histone H2A type 1-A OS=Homo sapiens OX=9606 GN=HIST1H2AA PE=1 SV=3 - [H2A1A_HUMAN]	6.33	0.2977	1	82.18	0.3511	1
HIST1H2AH	Q96KK5	Histone H2A type 1-H OS=Homo sapiens OX=9606 GN=HIST1H2AH PE=1 SV=3 - [H2A1H_HUMAN]	15.76	0.2734	1	#N/A	#N/A	#N/A
MARK3	P27448	MAP/microtubule affinity-regulating kinase 3 OS=Homo sapiens OX=9606 GN=MARK3 PE=1 SV=5 - [MARK3_HUMAN]	0	0.0239	1	3.83	0.0239	1
HNRNPF	P52597	Heterogeneous nuclear ribonucleoprotein F OS=Homo sapiens OX=9606 GN=HNRNPF PE=1 SV=3 - [HNRPF_HUMAN]	5.8	0.0819	1	#N/A	#N/A	#N/A
GGCT	O75223	Gamma-glutamylcyclotransferase OS=Homo sapiens OX=9606 GN=GGCT PE=1 SV=1 - [GGCT_HUMAN]	1.89	0.0532	1	2.08	0.0532	1
HSPH1	Q92598	Heat shock protein 105 kDa OS=Homo sapiens OX=9606 GN=HSPH1 PE=1 SV=1 - [HS105_HUMAN]	3.5	0.0175	1	#N/A	#N/A	#N/A
HMBOX1	Q6NT76	Homeobox-containing protein 1 OS=Homo sapiens OX=9606 GN=HMBOX1 PE=1 SV=1 - [HMBX1_HUMAN]	0	0.0143	1	#N/A	#N/A	#N/A
HNRNPD	Q14103	Heterogeneous nuclear ribonucleoprotein D0 OS=Homo sapiens OX=9606 GN=HNRNPD PE=1 SV=1 - [HNRPD_HUMAN]	2.77	0.0394	1	3.58	0.1155	2
CHCHD3	Q9NX63	MICOS complex subunit MIC19 OS=Homo sapiens OX=9606 GN=CHCHD3 PE=1 SV=1 - [MIC19_HUMAN]	2.93	0.0661	1	3.45	0.0661	1
CFL1	P23528	Cofilin-1 OS=Homo sapiens OX=9606 GN=CFL1 PE=1 SV=3 - [COF1_HUMAN]	2.7	0.0663	1	7.1	0.1867	2
CNP	P09543	2',3'-cyclic-nucleotide 3'-phosphodiesterase OS=Homo sapiens OX=9606 GN=CNP PE=1 SV=2 - [CN37_HUMAN]	0	0.0333	1	2.58	0.0333	1
ATP5F1D	P30049	ATP synthase subunit delta, mitochondrial OS=Homo sapiens OX=9606 GN=ATP5F1D PE=1 SV=2 - [ATPD_HUMAN]	3.26	0.0833	1	3.45	0.0833	1
ANXA2P2	A6NMY6	Putative annexin A2-like protein OS=Homo sapiens OX=9606 GN=ANXA2P2 PE=5 SV=2 - [AXA2L_HUMAN]	2.72	0.0324	1	#N/A	#N/A	#N/A
APOC3	P02656	Apolipoprotein C-III OS=Homo sapiens OX=9606 GN=APOC3 PE=1 SV=1 - [APOC3_HUMAN]	3.51	0.1616	1	#N/A	#N/A	#N/A
SNRNP200	O75643	U5 small nuclear ribonucleoprotein 200 kDa helicase OS=Homo sapiens OX=9606 GN=SNRNP200 PE=1 SV=2 - [U520_HUMAN]	#N/A	#N/A	#N/A	48.27	0.1269	21
SMARCA5	O60264	SWI/SNF-related matrix-associated actin-dependent regulator of chromatin subfamily A member 5 OS=Homo sapiens OX=9606 GN=SMARCA5 PE=1 SV=1 - [SMCA5_HUMAN]	#N/A	#N/A	#N/A	63.44	0.2519	18
TOP2B	Q02880	DNA topoisomerase 2-beta OS=Homo sapiens OX=9606 GN=TOP2B PE=1 SV=3 - [TOP2B_HUMAN]	#N/A	#N/A	#N/A	82.86	0.1599	16
PRPF8	Q6P2Q9	Pre-mRNA-processing-splicing factor 8 OS=Homo sapiens OX=9606 GN=PRPF8 PE=1 SV=2 - [PRP8_HUMAN]	#N/A	#N/A	#N/A	38.55	0.0929	16
BAZ1B	Q9UIG0	Tyrosine-protein kinase BAZ1B OS=Homo sapiens OX=9606 GN=BAZ1B PE=1 SV=2 - [BAZ1B_HUMAN]	#N/A	#N/A	#N/A	47.67	0.1308	14
PDCD11	Q14690	Protein RRP5 homolog OS=Homo sapiens OX=9606 GN=PDCD11 PE=1 SV=3 - [RRP5_HUMAN]	#N/A	#N/A	#N/A	25.52	0.0882	13
SUPT16H	Q9Y5B9	FACT complex subunit SPT16 OS=Homo sapiens OX=9606 GN=SUPT16H PE=1 SV=1 - [SP16H_HUMAN]	#N/A	#N/A	#N/A	41.07	0.1452	12
SF3B1	O75533	Splicing factor 3B subunit 1 OS=Homo sapiens OX=9606 GN=SF3B1 PE=1 SV=3 - [SF3B1_HUMAN]	#N/A	#N/A	#N/A	33.9	0.1426	12
SF3B3	Q15393	Splicing factor 3B subunit 3 OS=Homo sapiens OX=9606 GN=SF3B3 PE=1 SV=4 - [SF3B3_HUMAN]	#N/A	#N/A	#N/A	35.98	0.1224	12
RSF1	Q96T23	Remodeling and spacing factor 1 OS=Homo sapiens OX=9606 GN=RSF1 PE=1 SV=2 - [RSF1_HUMAN]	#N/A	#N/A	#N/A	32.85	0.1187	12
DDX27	Q96GQ7	Probable ATP-dependent RNA helicase DDX27 OS=Homo sapiens OX=9606 GN=DDX27 PE=1 SV=2 - [DDX27_HUMAN]	#N/A	#N/A	#N/A	26.86	0.1746	11
HEATR1	Q9H583	HEAT repeat-containing protein 1 OS=Homo sapiens OX=9606 GN=HEATR1 PE=1 SV=3 - [HEAT1_HUMAN]	#N/A	#N/A	#N/A	29.48	0.0597	11
NVL	O15381	Nuclear valosin-containing protein-like OS=Homo sapiens OX=9606 GN=NVL PE=1 SV=1 - [NVL_HUMAN]	#N/A	#N/A	#N/A	23.79	0.1624	10
NOP2	P46087	Probable 28S rRNA (cytosine(4447)-C(5))-methyltransferase OS=Homo sapiens OX=9606 GN=NOP2 PE=1 SV=2 - [NOP2_HUMAN]	#N/A	#N/A	#N/A	26.89	0.1626	10
RAD50	Q92878	DNA repair protein RAD50 OS=Homo sapiens OX=9606 GN=RAD50 PE=1 SV=1 - [RAD50_HUMAN]	#N/A	#N/A	#N/A	17.81	0.0846	10
TPR	P12270	Nucleoprotein TPR OS=Homo sapiens OX=9606 GN=TPR PE=1 SV=3 - [TPR_HUMAN]	#N/A	#N/A	#N/A	23.48	0.0571	10
EFTUD2	Q15029	116 kDa U5 small nuclear ribonucleoprotein component OS=Homo sapiens OX=9606 GN=EFTUD2 PE=1 SV=1 - [U5S1_HUMAN]	#N/A	#N/A	#N/A	22.08	0.1152	9
PHIP	Q8WWQ0	PH-interacting protein OS=Homo sapiens OX=9606 GN=PHIP PE=1 SV=2 - [PHIP_HUMAN]	#N/A	#N/A	#N/A	17.79	0.0599	9
SMC1A	Q14683	Structural maintenance of chromosomes protein 1A OS=Homo sapiens OX=9606 GN=SMC1A PE=1 SV=2 - [SMC1A_HUMAN]	#N/A	#N/A	#N/A	27.5	0.0949	9
SMC3	Q9UQE7	Structural maintenance of chromosomes protein 3 OS=Homo sapiens OX=9606 GN=SMC3 PE=1 SV=2 - [SMC3_HUMAN]	#N/A	#N/A	#N/A	24	0.1093	9
EIF4A3	P38919	Eukaryotic initiation factor 4A-III OS=Homo sapiens OX=9606 GN=EIF4A3 PE=1 SV=4 - [IF4A3_HUMAN]	#N/A	#N/A	#N/A	23.9	0.2676	9
CHD4	Q14839	Chromodomain-helicase-DNA-binding protein 4 OS=Homo sapiens OX=9606 GN=CHD4 PE=1 SV=2 - [CHD4_HUMAN]	#N/A	#N/A	#N/A	21.52	0.0669	8
NUP133	Q8WUM0	Nuclear pore complex protein Nup133 OS=Homo sapiens OX=9606 GN=NUP133 PE=1 SV=2 - [NU133_HUMAN]	#N/A	#N/A	#N/A	19.74	0.0856	8
NUP205	Q92621	Nuclear pore complex protein Nup205 OS=Homo sapiens OX=9606 GN=NUP205 PE=1 SV=3 - [NU205_HUMAN]	#N/A	#N/A	#N/A	19.87	0.0502	8
NOL11	Q9H8H0	Nucleolar protein 11 OS=Homo sapiens OX=9606 GN=NOL11 PE=1 SV=1 - [NOL11_HUMAN]	#N/A	#N/A	#N/A	21.54	0.1363	8
RANBP2	P49792	E3 SUMO-protein ligase RanBP2 OS=Homo sapiens OX=9606 GN=RANBP2 PE=1 SV=2 - [RBP2_HUMAN]	#N/A	#N/A	#N/A	20.95	0.0326	8
PWP2	Q15269	Periodic tryptophan protein 2 homolog OS=Homo sapiens OX=9606 GN=PWP2 PE=2 SV=2 - [PWP2_HUMAN]	#N/A	#N/A	#N/A	22.05	0.1382	8
POGZ	Q7Z3K3	Pogo transposable element with ZNF domain OS=Homo sapiens OX=9606 GN=POGZ PE=1 SV=2 - [POGZ_HUMAN]	#N/A	#N/A	#N/A	19.76	0.0851	8
UTP14A	Q9BVJ6	U3 small nucleolar RNA-associated protein 14 homolog A OS=Homo sapiens OX=9606 GN=UTP14A PE=1 SV=1 - [UT14A_HUMAN]	#N/A	#N/A	#N/A	16.65	0.1258	8
UTP20	O75691	Small subunit processome component 20 homolog OS=Homo sapiens OX=9606 GN=UTP20 PE=1 SV=3 - [UTP20_HUMAN]	#N/A	#N/A	#N/A	12.27	0.0305	7
DDX3X	O00571	ATP-dependent RNA helicase DDX3X OS=Homo sapiens OX=9606 GN=DDX3X PE=1 SV=3 - [DDX3X_HUMAN]	#N/A	#N/A	#N/A	27	0.1541	7
SF3A1	Q15459	Splicing factor 3A subunit 1 OS=Homo sapiens OX=9606 GN=SF3A1 PE=1 SV=1 - [SF3A1_HUMAN]	#N/A	#N/A	#N/A	17.56	0.1324	7
TRIM28	Q13263	Transcription intermediary factor 1-beta OS=Homo sapiens OX=9606 GN=TRIM28 PE=1 SV=5 - [TIF1B_HUMAN]	#N/A	#N/A	#N/A	22.15	0.1629	7
DDX39B	Q13838	Spliceosome RNA helicase DDX39B OS=Homo sapiens OX=9606 GN=DDX39B PE=1 SV=1 - [DX39B_HUMAN]	#N/A	#N/A	#N/A	16.46	0.2033	7
LMNA	P02545	Prelamin-A/C OS=Homo sapiens OX=9606 GN=LMNA PE=1 SV=1 - [LMNA_HUMAN]	#N/A	#N/A	#N/A	14.79	0.1295	6
NAT10	Q9H0A0	RNA cytidine acetyltransferase OS=Homo sapiens OX=9606 GN=NAT10 PE=1 SV=2 - [NAT10_HUMAN]	#N/A	#N/A	#N/A	7.08	0.0624	6
BOP1	Q14137	Ribosome biogenesis protein BOP1 OS=Homo sapiens OX=9606 GN=BOP1 PE=1 SV=2 - [BOP1_HUMAN]	#N/A	#N/A	#N/A	17.12	0.1166	6
CEBPZ	Q03701	CCAAT/enhancer-binding protein zeta OS=Homo sapiens OX=9606 GN=CEBPZ PE=1 SV=3 - [CEBPZ_HUMAN]	#N/A	#N/A	#N/A	14.31	0.0693	6
PNN	Q9H307	Pinin OS=Homo sapiens OX=9606 GN=PNN PE=1 SV=5 - [PININ_HUMAN]	#N/A	#N/A	#N/A	16.63	0.0976	6
NUP210	Q8TEM1	Nuclear pore membrane glycoprotein 210 OS=Homo sapiens OX=9606 GN=NUP210 PE=1 SV=3 - [PO210_HUMAN]	#N/A	#N/A	#N/A	12.32	0.0387	6
SUGP2	Q8IX01	SURP and G-patch domain-containing protein 2 OS=Homo sapiens OX=9606 GN=SUGP2 PE=1 SV=2 - [SUGP2_HUMAN]	#N/A	#N/A	#N/A	16.86	0.0878	6
SNRPA1	P09661	U2 small nuclear ribonucleoprotein A' OS=Homo sapiens OX=9606 GN=SNRPA1 PE=1 SV=2 - [RU2A_HUMAN]	#N/A	#N/A	#N/A	16.75	0.349	6
ACIN1	Q9UKV3	Apoptotic chromatin condensation inducer in the nucleus OS=Homo sapiens OX=9606 GN=ACIN1 PE=1 SV=2 - [ACINU_HUMAN]	#N/A	#N/A	#N/A	13.26	0.0701	6
ILF2	Q12905	Interleukin enhancer-binding factor 2 OS=Homo sapiens OX=9606 GN=ILF2 PE=1 SV=2 - [ILF2_HUMAN]	#N/A	#N/A	#N/A	22.09	0.2462	6
HNRNPH3	P31942	Heterogeneous nuclear ribonucleoprotein H3 OS=Homo sapiens OX=9606 GN=HNRNPH3 PE=1 SV=2 - [HNRH3_HUMAN]	#N/A	#N/A	#N/A	34.44	0.2601	6
COIL	P38432	Coilin OS=Homo sapiens OX=9606 GN=COIL PE=1 SV=1 - [COIL_HUMAN]	#N/A	#N/A	#N/A	19.44	0.1285	6
NUP88	Q99567	Nuclear pore complex protein Nup88 OS=Homo sapiens OX=9606 GN=NUP88 PE=1 SV=2 - [NUP88_HUMAN]	#N/A	#N/A	#N/A	15.66	0.1026	5
NUP107	P57740	Nuclear pore complex protein Nup107 OS=Homo sapiens OX=9606 GN=NUP107 PE=1 SV=1 - [NU107_HUMAN]	#N/A	#N/A	#N/A	12.5	0.0595	5
BAZ2A	Q9UIF9	Bromodomain adjacent to zinc finger domain protein 2A OS=Homo sapiens OX=9606 GN=BAZ2A PE=1 SV=4 - [BAZ2A_HUMAN]	#N/A	#N/A	#N/A	12.8	0.0304	5
BMS1	Q14692	Ribosome biogenesis protein BMS1 homolog OS=Homo sapiens OX=9606 GN=BMS1 PE=1 SV=1 - [BMS1_HUMAN]	#N/A	#N/A	#N/A	14.18	0.0507	5
CBX5	P45973	Chromobox protein homolog 5 OS=Homo sapiens OX=9606 GN=CBX5 PE=1 SV=1 - [CBX5_HUMAN]	#N/A	#N/A	#N/A	15.27	0.2565	5
CDCA8	Q53HL2	Borealin OS=Homo sapiens OX=9606 GN=CDCA8 PE=1 SV=2 - [BOREA_HUMAN]	#N/A	#N/A	#N/A	13.2	0.2429	5
RALY	Q9UKM9	RNA-binding protein Raly OS=Homo sapiens OX=9606 GN=RALY PE=1 SV=1 - [RALY_HUMAN]	#N/A	#N/A	#N/A	10.38	0.1993	5
HNRNPA1	P09651	Heterogeneous nuclear ribonucleoprotein A1 OS=Homo sapiens OX=9606 GN=HNRNPA1 PE=1 SV=5 - [ROA1_HUMAN]	#N/A	#N/A	#N/A	25.93	0.1962	5
WDR12	Q9GZL7	Ribosome biogenesis protein WDR12 OS=Homo sapiens OX=9606 GN=WDR12 PE=1 SV=2 - [WDR12_HUMAN]	#N/A	#N/A	#N/A	14.64	0.2128	5
WDR36	Q8NI36	WD repeat-containing protein 36 OS=Homo sapiens OX=9606 GN=WDR36 PE=1 SV=1 - [WDR36_HUMAN]	#N/A	#N/A	#N/A	11.93	0.0747	5
ZNF326	Q5BKZ1	DBIRD complex subunit ZNF326 OS=Homo sapiens OX=9606 GN=ZNF326 PE=1 SV=2 - [ZN326_HUMAN]	#N/A	#N/A	#N/A	17.6	0.1082	5
WDR18	Q9BV38	WD repeat-containing protein 18 OS=Homo sapiens OX=9606 GN=WDR18 PE=1 SV=2 - [WDR18_HUMAN]	#N/A	#N/A	#N/A	10.37	0.1111	5
SRRM2	Q9UQ35	Serine/arginine repetitive matrix protein 2 OS=Homo sapiens OX=9606 GN=SRRM2 PE=1 SV=2 - [SRRM2_HUMAN]	#N/A	#N/A	#N/A	13.66	0.0294	5
STOML2	Q9UJZ1	Stomatin-like protein 2, mitochondrial OS=Homo sapiens OX=9606 GN=STOML2 PE=1 SV=1 - [STML2_HUMAN]	#N/A	#N/A	#N/A	13.45	0.2275	5
SNW1	Q13573	SNW domain-containing protein 1 OS=Homo sapiens OX=9606 GN=SNW1 PE=1 SV=1 - [SNW1_HUMAN]	#N/A	#N/A	#N/A	10.71	0.0989	5
SF3B2	Q13435	Splicing factor 3B subunit 2 OS=Homo sapiens OX=9606 GN=SF3B2 PE=1 SV=2 - [SF3B2_HUMAN]	#N/A	#N/A	#N/A	13.77	0.0637	5
POLR2A	P24928	DNA-directed RNA polymerase II subunit RPB1 OS=Homo sapiens OX=9606 GN=POLR2A PE=1 SV=2 - [RPB1_HUMAN]	#N/A	#N/A	#N/A	15.04	0.0325	5
DNTTIP2	Q5QJE6	Deoxynucleotidyltransferase terminal-interacting protein 2 OS=Homo sapiens OX=9606 GN=DNTTIP2 PE=1 SV=2 - [TDIF2_HUMAN]	#N/A	#N/A	#N/A	19.22	0.0952	5
HNRNPL	P14866	Heterogeneous nuclear ribonucleoprotein L OS=Homo sapiens OX=9606 GN=HNRNPL PE=1 SV=2 - [HNRPL_HUMAN]	#N/A	#N/A	#N/A	15.51	0.1443	5
ATRX	P46100	Transcriptional regulator ATRX OS=Homo sapiens OX=9606 GN=ATRX PE=1 SV=5 - [ATRX_HUMAN]	#N/A	#N/A	#N/A	10.57	0.0289	5
TRIM24	O15164	Transcription intermediary factor 1-alpha OS=Homo sapiens OX=9606 GN=TRIM24 PE=1 SV=3 - [TIF1A_HUMAN]	#N/A	#N/A	#N/A	12.63	0.0714	4
NKRF	O15226	NF-kappa-B-repressing factor OS=Homo sapiens OX=9606 GN=NKRF PE=1 SV=2 - [NKRF_HUMAN]	#N/A	#N/A	#N/A	6.41	0.0594	4
PES1	O00541	Pescadillo homolog OS=Homo sapiens OX=9606 GN=PES1 PE=1 SV=1 - [PESC_HUMAN]	#N/A	#N/A	#N/A	7.06	0.0969	4
NGDN	Q8NEJ9	Neuroguidin OS=Homo sapiens OX=9606 GN=NGDN PE=1 SV=1 - [NGDN_HUMAN]	#N/A	#N/A	#N/A	12.35	0.1333	4
DDX56	Q9NY93	Probable ATP-dependent RNA helicase DDX56 OS=Homo sapiens OX=9606 GN=DDX56 PE=1 SV=1 - [DDX56_HUMAN]	#N/A	#N/A	#N/A	8.57	0.0676	4
POLR2B	P30876	DNA-directed RNA polymerase II subunit RPB2 OS=Homo sapiens OX=9606 GN=POLR2B PE=1 SV=1 - [RPB2_HUMAN]	#N/A	#N/A	#N/A	10.89	0.0596	4
RPL10A	P62906	60S ribosomal protein L10a OS=Homo sapiens OX=9606 GN=RPL10A PE=1 SV=2 - [RL10A_HUMAN]	#N/A	#N/A	#N/A	10.4	0.2212	4
RSL1D1	O76021	Ribosomal L1 domain-containing protein 1 OS=Homo sapiens OX=9606 GN=RSL1D1 PE=1 SV=3 - [RL1D1_HUMAN]	#N/A	#N/A	#N/A	13.04	0.1143	4
PELP1	Q8IZL8	Proline-, glutamic acid- and leucine-rich protein 1 OS=Homo sapiens OX=9606 GN=PELP1 PE=1 SV=2 - [PELP1_HUMAN]	#N/A	#N/A	#N/A	14.21	0.0637	4
ELAC2	Q9BQ52	Zinc phosphodiesterase ELAC protein 2 OS=Homo sapiens OX=9606 GN=ELAC2 PE=1 SV=2 - [RNZ2_HUMAN]	#N/A	#N/A	#N/A	9.32	0.0557	4
RBMX	P38159	RNA-binding motif protein, X chromosome OS=Homo sapiens OX=9606 GN=RBMX PE=1 SV=3 - [RBMX_HUMAN]	#N/A	#N/A	#N/A	22.81	0.11	4
RCL1	Q9Y2P8	RNA 3'-terminal phosphate cyclase-like protein OS=Homo sapiens OX=9606 GN=RCL1 PE=1 SV=3 - [RCL1_HUMAN]	#N/A	#N/A	#N/A	7.51	0.126	4
NUP50	Q9UKX7	Nuclear pore complex protein Nup50 OS=Homo sapiens OX=9606 GN=NUP50 PE=1 SV=2 - [NUP50_HUMAN]	#N/A	#N/A	#N/A	7.96	0.1175	4
UTP4	Q969X6	U3 small nucleolar RNA-associated protein 4 homolog OS=Homo sapiens OX=9606 GN=UTP4 PE=1 SV=1 - [UTP4_HUMAN]	#N/A	#N/A	#N/A	9.28	0.0729	4
XRCC6	P12956	X-ray repair cross-complementing protein 6 OS=Homo sapiens OX=9606 GN=XRCC6 PE=1 SV=2 - [XRCC6_HUMAN]	#N/A	#N/A	#N/A	10.78	0.087	4
XRN2	Q9H0D6	5'-3' exoribonuclease 2 OS=Homo sapiens OX=9606 GN=XRN2 PE=1 SV=1 - [XRN2_HUMAN]	#N/A	#N/A	#N/A	10.9	0.0526	4
WDR3	Q9UNX4	WD repeat-containing protein 3 OS=Homo sapiens OX=9606 GN=WDR3 PE=1 SV=1 - [WDR3_HUMAN]	#N/A	#N/A	#N/A	9.99	0.0498	4
ZNF280C	Q8ND82	Zinc finger protein 280C OS=Homo sapiens OX=9606 GN=ZNF280C PE=1 SV=1 - [Z280C_HUMAN]	#N/A	#N/A	#N/A	7.94	0.0909	4
SSRP1	Q08945	FACT complex subunit SSRP1 OS=Homo sapiens OX=9606 GN=SSRP1 PE=1 SV=1 - [SSRP1_HUMAN]	#N/A	#N/A	#N/A	15.75	0.0776	4
STAG2	Q8N3U4	Cohesin subunit SA-2 OS=Homo sapiens OX=9606 GN=STAG2 PE=1 SV=3 - [STAG2_HUMAN]	#N/A	#N/A	#N/A	8.89	0.0463	4
PUM3	Q15397	Pumilio homolog 3 OS=Homo sapiens OX=9606 GN=PUM3 PE=1 SV=3 - [PUM3_HUMAN]	#N/A	#N/A	#N/A	6.1	0.0648	4
RPL5	P46777	60S ribosomal protein L5 OS=Homo sapiens OX=9606 GN=RPL5 PE=1 SV=3 - [RL5_HUMAN]	#N/A	#N/A	#N/A	5.42	0.1313	4
RBBP4	Q09028	Histone-binding protein RBBP4 OS=Homo sapiens OX=9606 GN=RBBP4 PE=1 SV=3 - [RBBP4_HUMAN]	#N/A	#N/A	#N/A	9.78	0.0965	4
RANGAP1	P46060	Ran GTPase-activating protein 1 OS=Homo sapiens OX=9606 GN=RANGAP1 PE=1 SV=1 - [RAGP1_HUMAN]	#N/A	#N/A	#N/A	11.12	0.0903	4
RBM34	P42696	RNA-binding protein 34 OS=Homo sapiens OX=9606 GN=RBM34 PE=1 SV=2 - [RBM34_HUMAN]	#N/A	#N/A	#N/A	9.56	0.1256	4
SFPQ	P23246	Splicing factor, proline- and glutamine-rich OS=Homo sapiens OX=9606 GN=SFPQ PE=1 SV=2 - [SFPQ_HUMAN]	#N/A	#N/A	#N/A	8.87	0.1033	4
SF3A3	Q12874	Splicing factor 3A subunit 3 OS=Homo sapiens OX=9606 GN=SF3A3 PE=1 SV=1 - [SF3A3_HUMAN]	#N/A	#N/A	#N/A	15.12	0.1058	4
ADNP	Q9H2P0	Activity-dependent neuroprotector homeobox protein OS=Homo sapiens OX=9606 GN=ADNP PE=1 SV=1 - [ADNP_HUMAN]	#N/A	#N/A	#N/A	5.37	0.0672	4
CENPV	Q7Z7K6	Centromere protein V OS=Homo sapiens OX=9606 GN=CENPV PE=1 SV=1 - [CENPV_HUMAN]	#N/A	#N/A	#N/A	32.52	0.3418	4
CCDC86	Q9H6F5	Coiled-coil domain-containing protein 86 OS=Homo sapiens OX=9606 GN=CCDC86 PE=1 SV=1 - [CCD86_HUMAN]	#N/A	#N/A	#N/A	8.75	0.2667	4
MECP2	P51608	Methyl-CpG-binding protein 2 OS=Homo sapiens OX=9606 GN=MECP2 PE=1 SV=1 - [MECP2_HUMAN]	#N/A	#N/A	#N/A	12.72	0.1276	4
ILF3	Q12906	Interleukin enhancer-binding factor 3 OS=Homo sapiens OX=9606 GN=ILF3 PE=1 SV=3 - [ILF3_HUMAN]	#N/A	#N/A	#N/A	10.89	0.0526	4
KPNA2	P52292	Importin subunit alpha-1 OS=Homo sapiens OX=9606 GN=KPNA2 PE=1 SV=1 - [IMA1_HUMAN]	#N/A	#N/A	#N/A	11.77	0.1078	4
INCENP	Q9NQS7	Inner centromere protein OS=Homo sapiens OX=9606 GN=INCENP PE=1 SV=3 - [INCE_HUMAN]	#N/A	#N/A	#N/A	9.32	0.0719	4
AURKB	Q96GD4	Aurora kinase B OS=Homo sapiens OX=9606 GN=AURKB PE=1 SV=3 - [AURKB_HUMAN]	#N/A	#N/A	#N/A	10.02	0.1424	4
ATAD2	Q6PL18	ATPase family AAA domain-containing protein 2 OS=Homo sapiens OX=9606 GN=ATAD2 PE=1 SV=1 - [ATAD2_HUMAN]	#N/A	#N/A	#N/A	13.95	0.0396	4
PTBP1	P26599	Polypyrimidine tract-binding protein 1 OS=Homo sapiens OX=9606 GN=PTBP1 PE=1 SV=1 - [PTBP1_HUMAN]	#N/A	#N/A	#N/A	5.55	0.1092	3
MPHOSPH8	Q99549	M-phase phosphoprotein 8 OS=Homo sapiens OX=9606 GN=MPHOSPH8 PE=1 SV=2 - [MPP8_HUMAN]	#N/A	#N/A	#N/A	0	0.0523	3
NUP155	O75694	Nuclear pore complex protein Nup155 OS=Homo sapiens OX=9606 GN=NUP155 PE=1 SV=1 - [NU155_HUMAN]	#N/A	#N/A	#N/A	9.27	0.0273	3
NUP160	Q12769	Nuclear pore complex protein Nup160 OS=Homo sapiens OX=9606 GN=NUP160 PE=1 SV=3 - [NU160_HUMAN]	#N/A	#N/A	#N/A	6.63	0.0209	3
NIFK	Q9BYG3	MKI67 FHA domain-interacting nucleolar phosphoprotein OS=Homo sapiens OX=9606 GN=NIFK PE=1 SV=1 - [MK67I_HUMAN]	#N/A	#N/A	#N/A	9.51	0.1399	3
NOP14	P78316	Nucleolar protein 14 OS=Homo sapiens OX=9606 GN=NOP14 PE=1 SV=3 - [NOP14_HUMAN]	#N/A	#N/A	#N/A	8.59	0.0385	3
NOC2L	Q9Y3T9	Nucleolar complex protein 2 homolog OS=Homo sapiens OX=9606 GN=NOC2L PE=1 SV=4 - [NOC2L_HUMAN]	#N/A	#N/A	#N/A	7.34	0.0387	3
GNL2	Q13823	Nucleolar GTP-binding protein 2 OS=Homo sapiens OX=9606 GN=GNL2 PE=1 SV=1 - [NOG2_HUMAN]	#N/A	#N/A	#N/A	5.56	0.0465	3
NOL10	Q9BSC4	Nucleolar protein 10 OS=Homo sapiens OX=9606 GN=NOL10 PE=1 SV=1 - [NOL10_HUMAN]	#N/A	#N/A	#N/A	6.94	0.0581	3
PCBP2	Q15366	Poly(rC)-binding protein 2 OS=Homo sapiens OX=9606 GN=PCBP2 PE=1 SV=1 - [PCBP2_HUMAN]	#N/A	#N/A	#N/A	5.99	0.1205	3
NOL6	Q9H6R4	Nucleolar protein 6 OS=Homo sapiens OX=9606 GN=NOL6 PE=1 SV=2 - [NOL6_HUMAN]	#N/A	#N/A	#N/A	7.29	0.0419	3
NONO	Q15233	Non-POU domain-containing octamer-binding protein OS=Homo sapiens OX=9606 GN=NONO PE=1 SV=4 - [NONO_HUMAN]	#N/A	#N/A	#N/A	6.48	0.0828	3
MYH10	P35580	Myosin-10 OS=Homo sapiens OX=9606 GN=MYH10 PE=1 SV=3 - [MYH10_HUMAN]	#N/A	#N/A	#N/A	6.39	0.0207	3
ENAH	Q8N8S7	Protein enabled homolog OS=Homo sapiens OX=9606 GN=ENAH PE=1 SV=2 - [ENAH_HUMAN]	#N/A	#N/A	#N/A	8.61	0.0728	3
CBX3	Q13185	Chromobox protein homolog 3 OS=Homo sapiens OX=9606 GN=CBX3 PE=1 SV=4 - [CBX3_HUMAN]	#N/A	#N/A	#N/A	31.48	0.235	3
RPL3	P39023	60S ribosomal protein L3 OS=Homo sapiens OX=9606 GN=RPL3 PE=1 SV=2 - [RL3_HUMAN]	#N/A	#N/A	#N/A	13.08	0.1191	3
POLR2E	P19388	DNA-directed RNA polymerases I, II, and III subunit RPABC1 OS=Homo sapiens OX=9606 GN=POLR2E PE=1 SV=4 - [RPAB1_HUMAN]	#N/A	#N/A	#N/A	12.27	0.1905	3
RRP1	P56182	Ribosomal RNA processing protein 1 homolog A OS=Homo sapiens OX=9606 GN=RRP1 PE=1 SV=1 - [RRP1_HUMAN]	#N/A	#N/A	#N/A	10.56	0.1345	3
IK	Q13123	Protein Red OS=Homo sapiens OX=9606 GN=IK PE=1 SV=3 - [RED_HUMAN]	#N/A	#N/A	#N/A	7.51	0.0575	3
RBM28	Q9NW13	RNA-binding protein 28 OS=Homo sapiens OX=9606 GN=RBM28 PE=1 SV=3 - [RBM28_HUMAN]	#N/A	#N/A	#N/A	9.96	0.0448	3
POM121C	A8CG34	Nuclear envelope pore membrane protein POM 121C OS=Homo sapiens OX=9606 GN=POM121C PE=1 SV=3 - [P121C_HUMAN]	#N/A	#N/A	#N/A	6.81	0.0382	3
RPF2	Q9H7B2	Ribosome production factor 2 homolog OS=Homo sapiens OX=9606 GN=RPF2 PE=1 SV=2 - [RPF2_HUMAN]	#N/A	#N/A	#N/A	7.13	0.1176	3
WDR75	Q8IWA0	WD repeat-containing protein 75 OS=Homo sapiens OX=9606 GN=WDR75 PE=1 SV=1 - [WDR75_HUMAN]	#N/A	#N/A	#N/A	6.98	0.0361	3
WDR43	Q15061	WD repeat-containing protein 43 OS=Homo sapiens OX=9606 GN=WDR43 PE=1 SV=3 - [WDR43_HUMAN]	#N/A	#N/A	#N/A	5.75	0.0724	3
ZNF512	Q96ME7	Zinc finger protein 512 OS=Homo sapiens OX=9606 GN=ZNF512 PE=1 SV=2 - [ZN512_HUMAN]	#N/A	#N/A	#N/A	7.25	0.0829	3
H3C1	P68431	Histone H3.1 OS=Homo sapiens OX=9606 GN=HIST1H3A PE=1 SV=2 - [H31_HUMAN]	#N/A	#N/A	#N/A	25.71	0.1985	3
PRDX1	Q06830	Peroxiredoxin-1 OS=Homo sapiens OX=9606 GN=PRDX1 PE=1 SV=1 - [PRDX1_HUMAN]	#N/A	#N/A	#N/A	9.56	0.2261	3
PRPF19	Q9UMS4	Pre-mRNA-processing factor 19 OS=Homo sapiens OX=9606 GN=PRPF19 PE=1 SV=1 - [PRP19_HUMAN]	#N/A	#N/A	#N/A	2.83	0.1389	3
SRSF10	O75494	Serine/arginine-rich splicing factor 10 OS=Homo sapiens OX=9606 GN=SRSF10 PE=1 SV=1 - [SRS10_HUMAN]	#N/A	#N/A	#N/A	10.09	0.1298	3
U2SURP	O15042	U2 snRNP-associated SURP motif-containing protein OS=Homo sapiens OX=9606 GN=U2SURP PE=1 SV=2 - [SR140_HUMAN]	#N/A	#N/A	#N/A	5.88	0.0466	3
SNRPB	P14678	Small nuclear ribonucleoprotein-associated proteins B and B' OS=Homo sapiens OX=9606 GN=SNRPB PE=1 SV=2 - [RSMB_HUMAN]	#N/A	#N/A	#N/A	7.69	0.125	3
SNRPD2	P62316	Small nuclear ribonucleoprotein Sm D2 OS=Homo sapiens OX=9606 GN=SNRPD2 PE=1 SV=1 - [SMD2_HUMAN]	#N/A	#N/A	#N/A	5.92	0.2288	3
SF3B6	Q9Y3B4	Splicing factor 3B subunit 6 OS=Homo sapiens OX=9606 GN=SF3B6 PE=1 SV=1 - [SF3B6_HUMAN]	#N/A	#N/A	#N/A	8.77	0.28	3
TBL3	Q12788	Transducin beta-like protein 3 OS=Homo sapiens OX=9606 GN=TBL3 PE=1 SV=2 - [TBL3_HUMAN]	#N/A	#N/A	#N/A	5.34	0.0693	3
YBX3	P16989	Y-box-binding protein 3 OS=Homo sapiens OX=9606 GN=YBX3 PE=1 SV=4 - [YBOX3_HUMAN]	#N/A	#N/A	#N/A	15.56	0.1935	3
ERLIN2	O94905	Erlin-2 OS=Homo sapiens OX=9606 GN=ERLIN2 PE=1 SV=1 - [ERLN2_HUMAN]	#N/A	#N/A	#N/A	7.85	0.1239	3
EMD	P50402	Emerin OS=Homo sapiens OX=9606 GN=EMD PE=1 SV=1 - [EMD_HUMAN]	#N/A	#N/A	#N/A	9.01	0.1496	3
EBNA1BP2	Q99848	Probable rRNA-processing protein EBP2 OS=Homo sapiens OX=9606 GN=EBNA1BP2 PE=1 SV=2 - [EBP2_HUMAN]	#N/A	#N/A	#N/A	9.18	0.1438	3
CDC5L	Q99459	Cell division cycle 5-like protein OS=Homo sapiens OX=9606 GN=CDC5L PE=1 SV=2 - [CDC5L_HUMAN]	#N/A	#N/A	#N/A	4.52	0.0511	3
KRT6B	P04259	Keratin, type II cytoskeletal 6B OS=Homo sapiens OX=9606 GN=KRT6B PE=1 SV=5 - [K2C6B_HUMAN]	#N/A	#N/A	#N/A	45.53	0.2713	3
HOXD13	P35453	Homeobox protein Hox-D13 OS=Homo sapiens OX=9606 GN=HOXD13 PE=1 SV=3 - [HXD13_HUMAN]	#N/A	#N/A	#N/A	2.15	0.1837	3
IMP4	Q96G21	U3 small nucleolar ribonucleoprotein protein IMP4 OS=Homo sapiens OX=9606 GN=IMP4 PE=1 SV=1 - [IMP4_HUMAN]	#N/A	#N/A	#N/A	6.39	0.1237	3
HNRNPDL	O14979	Heterogeneous nuclear ribonucleoprotein D-like OS=Homo sapiens OX=9606 GN=HNRNPDL PE=1 SV=3 - [HNRDL_HUMAN]	#N/A	#N/A	#N/A	7.3	0.1119	3
CENPC	Q03188	Centromere protein C OS=Homo sapiens OX=9606 GN=CENPC PE=1 SV=2 - [CENPC_HUMAN]	#N/A	#N/A	#N/A	9.63	0.0403	3
HDAC1	Q13547	Histone deacetylase 1 OS=Homo sapiens OX=9606 GN=HDAC1 PE=1 SV=1 - [HDAC1_HUMAN]	#N/A	#N/A	#N/A	5.54	0.0643	2
NUP188	Q5SRE5	Nucleoporin NUP188 homolog OS=Homo sapiens OX=9606 GN=NUP188 PE=1 SV=1 - [NU188_HUMAN]	#N/A	#N/A	#N/A	2.37	0.0149	2
MTR	Q99707	Methionine synthase OS=Homo sapiens OX=9606 GN=MTR PE=1 SV=2 - [METH_HUMAN]	#N/A	#N/A	#N/A	1.67	0.0158	2
NOC4L	Q9BVI4	Nucleolar complex protein 4 homolog OS=Homo sapiens OX=9606 GN=NOC4L PE=1 SV=1 - [NOC4L_HUMAN]	#N/A	#N/A	#N/A	2	0.0581	2
MPHOSPH10	O00566	U3 small nucleolar ribonucleoprotein protein MPP10 OS=Homo sapiens OX=9606 GN=MPHOSPH10 PE=1 SV=2 - [MPP10_HUMAN]	#N/A	#N/A	#N/A	6.53	0.0396	2
PARN	O95453	Poly(A)-specific ribonuclease PARN OS=Homo sapiens OX=9606 GN=PARN PE=1 SV=1 - [PARN_HUMAN]	#N/A	#N/A	#N/A	4.61	0.0329	2
PHF14	O94880	PHD finger protein 14 OS=Homo sapiens OX=9606 GN=PHF14 PE=1 SV=2 - [PHF14_HUMAN]	#N/A	#N/A	#N/A	5.13	0.0248	2
MTA1	Q13330	Metastasis-associated protein MTA1 OS=Homo sapiens OX=9606 GN=MTA1 PE=1 SV=2 - [MTA1_HUMAN]	#N/A	#N/A	#N/A	5.33	0.0601	2
NBN	O60934	Nibrin OS=Homo sapiens OX=9606 GN=NBN PE=1 SV=1 - [NBN_HUMAN]	#N/A	#N/A	#N/A	4.13	0.0345	2
PKP1	Q13835	Plakophilin-1 OS=Homo sapiens OX=9606 GN=PKP1 PE=1 SV=2 - [PKP1_HUMAN]	#N/A	#N/A	#N/A	4.99	0.0308	2
MAGOH	P61326	Protein mago nashi homolog OS=Homo sapiens OX=9606 GN=MAGOH PE=1 SV=1 - [MGN_HUMAN]	#N/A	#N/A	#N/A	5.55	0.1164	2
NCOA5	Q9HCD5	Nuclear receptor coactivator 5 OS=Homo sapiens OX=9606 GN=NCOA5 PE=1 SV=2 - [NCOA5_HUMAN]	#N/A	#N/A	#N/A	5.07	0.0397	2
NSD2	O96028	Histone-lysine N-methyltransferase NSD2 OS=Homo sapiens OX=9606 GN=NSD2 PE=1 SV=1 - [NSD2_HUMAN]	#N/A	#N/A	#N/A	5.22	0.019	2
GATAD2A	Q86YP4	Transcriptional repressor p66-alpha OS=Homo sapiens OX=9606 GN=GATAD2A PE=1 SV=1 - [P66A_HUMAN]	#N/A	#N/A	#N/A	4.36	0.0363	2
PABPC3	Q9H361	Polyadenylate-binding protein 3 OS=Homo sapiens OX=9606 GN=PABPC3 PE=1 SV=2 - [PABP3_HUMAN]	#N/A	#N/A	#N/A	3.94	0.0333	2
UTP6	Q9NYH9	U3 small nucleolar RNA-associated protein 6 homolog OS=Homo sapiens OX=9606 GN=UTP6 PE=2 SV=2 - [UTP6_HUMAN]	#N/A	#N/A	#N/A	6.48	0.0536	2
ENO1	P06733	Alpha-enolase OS=Homo sapiens OX=9606 GN=ENO1 PE=1 SV=2 - [ENOA_HUMAN]	#N/A	#N/A	#N/A	4.82	0.0461	2
AHCTF1	Q8WYP5	Protein ELYS OS=Homo sapiens OX=9606 GN=AHCTF1 PE=1 SV=3 - [ELYS_HUMAN]	#N/A	#N/A	#N/A	4.52	0.0168	2
FLNA	P21333	Filamin-A OS=Homo sapiens OX=9606 GN=FLNA PE=1 SV=4 - [FLNA_HUMAN]	#N/A	#N/A	#N/A	3.73	0.0113	2
DKC1	O60832	H/ACA ribonucleoprotein complex subunit DKC1 OS=Homo sapiens OX=9606 GN=DKC1 PE=1 SV=3 - [DKC1_HUMAN]	#N/A	#N/A	#N/A	4.71	0.0409	2
CDCA5	Q96FF9	Sororin OS=Homo sapiens OX=9606 GN=CDCA5 PE=1 SV=1 - [CDCA5_HUMAN]	#N/A	#N/A	#N/A	4.78	0.0833	2
FLG2	Q5D862	Filaggrin-2 OS=Homo sapiens OX=9606 GN=FLG2 PE=1 SV=1 - [FILA2_HUMAN]	#N/A	#N/A	#N/A	2.98	0.0096	2
BYSL	Q13895	Bystin OS=Homo sapiens OX=9606 GN=BYSL PE=1 SV=3 - [BYST_HUMAN]	#N/A	#N/A	#N/A	4.13	0.0481	2
BRD1	O95696	Bromodomain-containing protein 1 OS=Homo sapiens OX=9606 GN=BRD1 PE=1 SV=1 - [BRD1_HUMAN]	#N/A	#N/A	#N/A	4.65	0.0208	2
CHAMP1	Q96JM3	Chromosome alignment-maintaining phosphoprotein 1 OS=Homo sapiens OX=9606 GN=CHAMP1 PE=1 SV=2 - [CHAP1_HUMAN]	#N/A	#N/A	#N/A	5.79	0.0333	2
ARG1	P05089	Arginase-1 OS=Homo sapiens OX=9606 GN=ARG1 PE=1 SV=2 - [ARGI1_HUMAN]	#N/A	#N/A	#N/A	5.6	0.0901	2
RPL36	Q9Y3U8	60S ribosomal protein L36 OS=Homo sapiens OX=9606 GN=RPL36 PE=1 SV=3 - [RL36_HUMAN]	#N/A	#N/A	#N/A	4.34	0.1905	2
RPL4	P36578	60S ribosomal protein L4 OS=Homo sapiens OX=9606 GN=RPL4 PE=1 SV=5 - [RL4_HUMAN]	#N/A	#N/A	#N/A	5.95	0.0703	2
RAD21	O60216	Double-strand-break repair protein rad21 homolog OS=Homo sapiens OX=9606 GN=RAD21 PE=1 SV=2 - [RAD21_HUMAN]	#N/A	#N/A	#N/A	6.39	0.084	2
MRPL22	Q9NWU5	39S ribosomal protein L22, mitochondrial OS=Homo sapiens OX=9606 GN=MRPL22 PE=1 SV=1 - [RM22_HUMAN]	#N/A	#N/A	#N/A	4.36	0.0922	2
RNPS1	Q15287	RNA-binding protein with serine-rich domain 1 OS=Homo sapiens OX=9606 GN=RNPS1 PE=1 SV=1 - [RNPS1_HUMAN]	#N/A	#N/A	#N/A	7.01	0.0885	2
POLR2C	P19387	DNA-directed RNA polymerase II subunit RPB3 OS=Homo sapiens OX=9606 GN=POLR2C PE=1 SV=2 - [RPB3_HUMAN]	#N/A	#N/A	#N/A	5.03	0.0873	2
RPL18	Q07020	60S ribosomal protein L18 OS=Homo sapiens OX=9606 GN=RPL18 PE=1 SV=2 - [RL18_HUMAN]	#N/A	#N/A	#N/A	5.84	0.1277	2
RPL27	P61353	60S ribosomal protein L27 OS=Homo sapiens OX=9606 GN=RPL27 PE=1 SV=2 - [RL27_HUMAN]	#N/A	#N/A	#N/A	4.45	0.1397	2
PPIG	Q13427	Peptidyl-prolyl cis-trans isomerase G OS=Homo sapiens OX=9606 GN=PPIG PE=1 SV=2 - [PPIG_HUMAN]	#N/A	#N/A	#N/A	4.94	0.0358	2
RRP15	Q9Y3B9	RRP15-like protein OS=Homo sapiens OX=9606 GN=RRP15 PE=1 SV=2 - [RRP15_HUMAN]	#N/A	#N/A	#N/A	4.78	0.078	2
RRS1	Q15050	Ribosome biogenesis regulatory protein homolog OS=Homo sapiens OX=9606 GN=RRS1 PE=1 SV=2 - [RRS1_HUMAN]	#N/A	#N/A	#N/A	7.81	0.0822	2
SLTM	Q9NWH9	SAFB-like transcription modulator OS=Homo sapiens OX=9606 GN=SLTM PE=1 SV=2 - [SLTM_HUMAN]	#N/A	#N/A	#N/A	0	0.0145	2
HNRNPAB	Q99729	Heterogeneous nuclear ribonucleoprotein A/B OS=Homo sapiens OX=9606 GN=HNRNPAB PE=1 SV=2 - [ROAA_HUMAN]	#N/A	#N/A	#N/A	7.67	0.0813	2
PRAMEF20	Q5VT98	PRAME family member 20 OS=Homo sapiens OX=9606 GN=PRAMEF20 PE=3 SV=2 - [PRA20_HUMAN]	#N/A	#N/A	#N/A	0	0.1158	2
RBM25	P49756	RNA-binding protein 25 OS=Homo sapiens OX=9606 GN=RBM25 PE=1 SV=3 - [RBM25_HUMAN]	#N/A	#N/A	#N/A	4.37	0.0308	2
RBM8A	Q9Y5S9	RNA-binding protein 8A OS=Homo sapiens OX=9606 GN=RBM8A PE=1 SV=1 - [RBM8A_HUMAN]	#N/A	#N/A	#N/A	10.36	0.1724	2
NUP54	Q7Z3B4	Nucleoporin p54 OS=Homo sapiens OX=9606 GN=NUP54 PE=1 SV=2 - [NUP54_HUMAN]	#N/A	#N/A	#N/A	5.65	0.0592	2
XAB2	Q9HCS7	Pre-mRNA-splicing factor SYF1 OS=Homo sapiens OX=9606 GN=XAB2 PE=1 SV=2 - [SYF1_HUMAN]	#N/A	#N/A	#N/A	4.22	0.0257	2
TP53BP1	Q12888	TP53-binding protein 1 OS=Homo sapiens OX=9606 GN=TP53BP1 PE=1 SV=2 - [TP53B_HUMAN]	#N/A	#N/A	#N/A	2.2	0.0132	2
XRCC5	P13010	X-ray repair cross-complementing protein 5 OS=Homo sapiens OX=9606 GN=XRCC5 PE=1 SV=3 - [XRCC5_HUMAN]	#N/A	#N/A	#N/A	5.05	0.0301	2
ZC3H14	Q6PJT7	Zinc finger CCCH domain-containing protein 14 OS=Homo sapiens OX=9606 GN=ZC3H14 PE=1 SV=1 - [ZC3HE_HUMAN]	#N/A	#N/A	#N/A	2.08	0.0421	2
YTHDF3	Q7Z739	YTH domain-containing family protein 3 OS=Homo sapiens OX=9606 GN=YTHDF3 PE=1 SV=1 - [YTHD3_HUMAN]	#N/A	#N/A	#N/A	5.05	0.0547	2
TJP1	Q07157	Tight junction protein ZO-1 OS=Homo sapiens OX=9606 GN=TJP1 PE=1 SV=3 - [ZO1_HUMAN]	#N/A	#N/A	#N/A	4.19	0.0212	2
YTHDC1	Q96MU7	YTH domain-containing protein 1 OS=Homo sapiens OX=9606 GN=YTHDC1 PE=1 SV=3 - [YTDC1_HUMAN]	#N/A	#N/A	#N/A	2.65	0.033	2
SRSF3	P84103	Serine/arginine-rich splicing factor 3 OS=Homo sapiens OX=9606 GN=SRSF3 PE=1 SV=1 - [SRSF3_HUMAN]	#N/A	#N/A	#N/A	7.77	0.2134	2
KRR1	Q13601	KRR1 small subunit processome component homolog OS=Homo sapiens OX=9606 GN=KRR1 PE=1 SV=4 - [KRR1_HUMAN]	#N/A	#N/A	#N/A	4.37	0.0499	2
RIF1	Q5UIP0	Telomere-associated protein RIF1 OS=Homo sapiens OX=9606 GN=RIF1 PE=1 SV=2 - [RIF1_HUMAN]	#N/A	#N/A	#N/A	4.11	0.0117	2
RPL38	P63173	60S ribosomal protein L38 OS=Homo sapiens OX=9606 GN=RPL38 PE=1 SV=2 - [RL38_HUMAN]	#N/A	#N/A	#N/A	4.47	0.2857	2
PPP1CC	P36873	Serine/threonine-protein phosphatase PP1-gamma catalytic subunit OS=Homo sapiens OX=9606 GN=PPP1CC PE=1 SV=1 - [PP1G_HUMAN]	#N/A	#N/A	#N/A	2.65	0.0836	2
SMNDC1	O75940	Survival of motor neuron-related-splicing factor 30 OS=Homo sapiens OX=9606 GN=SMNDC1 PE=1 SV=1 - [SPF30_HUMAN]	#N/A	#N/A	#N/A	4.74	0.1639	2
SRSF1	Q07955	Serine/arginine-rich splicing factor 1 OS=Homo sapiens OX=9606 GN=SRSF1 PE=1 SV=2 - [SRSF1_HUMAN]	#N/A	#N/A	#N/A	4.7	0.0766	2
SRSF9	Q13242	Serine/arginine-rich splicing factor 9 OS=Homo sapiens OX=9606 GN=SRSF9 PE=1 SV=1 - [SRSF9_HUMAN]	#N/A	#N/A	#N/A	5.12	0.086	2
SURF6	O75683	Surfeit locus protein 6 OS=Homo sapiens OX=9606 GN=SURF6 PE=1 SV=3 - [SURF6_HUMAN]	#N/A	#N/A	#N/A	4.27	0.0499	2
TRIM27	P14373	Zinc finger protein RFP OS=Homo sapiens OX=9606 GN=TRIM27 PE=1 SV=1 - [TRI27_HUMAN]	#N/A	#N/A	#N/A	5.31	0.0507	2
BCAS2	O75934	Pre-mRNA-splicing factor SPF27 OS=Homo sapiens OX=9606 GN=BCAS2 PE=1 SV=1 - [SPF27_HUMAN]	#N/A	#N/A	#N/A	5.06	0.1067	2
SNRPD3	P62318	Small nuclear ribonucleoprotein Sm D3 OS=Homo sapiens OX=9606 GN=SNRPD3 PE=1 SV=1 - [SMD3_HUMAN]	#N/A	#N/A	#N/A	4.71	0.1508	2
SUN1	O94901	SUN domain-containing protein 1 OS=Homo sapiens OX=9606 GN=SUN1 PE=1 SV=3 - [SUN1_HUMAN]	#N/A	#N/A	#N/A	4.47	0.0308	2
SARS2	Q9NP81	Serine--tRNA ligase, mitochondrial OS=Homo sapiens OX=9606 GN=SARS2 PE=1 SV=1 - [SYSM_HUMAN]	#N/A	#N/A	#N/A	6.04	0.0656	2
RPUSD3	Q6P087	Mitochondrial mRNA pseudouridine synthase RPUSD3 OS=Homo sapiens OX=9606 GN=RPUSD3 PE=1 SV=3 - [RUSD3_HUMAN]	#N/A	#N/A	#N/A	4	0.0484	2
SMC2	O95347	Structural maintenance of chromosomes protein 2 OS=Homo sapiens OX=9606 GN=SMC2 PE=1 SV=2 - [SMC2_HUMAN]	#N/A	#N/A	#N/A	3.83	0.0175	2
SMARCA1	P28370	Probable global transcription activator SNF2L1 OS=Homo sapiens OX=9606 GN=SMARCA1 PE=1 SV=2 - [SMCA1_HUMAN]	#N/A	#N/A	#N/A	17.73	0.0683	2
SAFB2	Q14151	Scaffold attachment factor B2 OS=Homo sapiens OX=9606 GN=SAFB2 PE=1 SV=1 - [SAFB2_HUMAN]	#N/A	#N/A	#N/A	13.14	0.0714	2
RPS26	P62854	40S ribosomal protein S26 OS=Homo sapiens OX=9606 GN=RPS26 PE=1 SV=3 - [RS26_HUMAN]	#N/A	#N/A	#N/A	5.53	0.2609	2
TARS2	Q9BW92	Threonine--tRNA ligase, mitochondrial OS=Homo sapiens OX=9606 GN=TARS2 PE=1 SV=1 - [SYTM_HUMAN]	#N/A	#N/A	#N/A	3.42	0.0265	2
TEX10	Q9NXF1	Testis-expressed protein 10 OS=Homo sapiens OX=9606 GN=TEX10 PE=1 SV=2 - [TEX10_HUMAN]	#N/A	#N/A	#N/A	5.4	0.0291	2
TCF20	Q9UGU0	Transcription factor 20 OS=Homo sapiens OX=9606 GN=TCF20 PE=1 SV=3 - [TCF20_HUMAN]	#N/A	#N/A	#N/A	2.45	0.0168	2
SUB1	P53999	Activated RNA polymerase II transcriptional coactivator p15 OS=Homo sapiens OX=9606 GN=SUB1 PE=1 SV=3 - [TCP4_HUMAN]	#N/A	#N/A	#N/A	4.84	0.189	2
UTP18	Q9Y5J1	U3 small nucleolar RNA-associated protein 18 homolog OS=Homo sapiens OX=9606 GN=UTP18 PE=1 SV=3 - [UTP18_HUMAN]	#N/A	#N/A	#N/A	6.36	0.0486	2
UTP11	Q9Y3A2	Probable U3 small nucleolar RNA-associated protein 11 OS=Homo sapiens OX=9606 GN=UTP11 PE=1 SV=2 - [UTP11_HUMAN]	#N/A	#N/A	#N/A	5.48	0.1067	2
UTP15	Q8TED0	U3 small nucleolar RNA-associated protein 15 homolog OS=Homo sapiens OX=9606 GN=UTP15 PE=1 SV=3 - [UTP15_HUMAN]	#N/A	#N/A	#N/A	5.43	0.056	2
ANXA7	P20073	Annexin A7 OS=Homo sapiens OX=9606 GN=ANXA7 PE=1 SV=3 - [ANXA7_HUMAN]	#N/A	#N/A	#N/A	2.6	0.0656	2
ANXA2	P07355	Annexin A2 OS=Homo sapiens OX=9606 GN=ANXA2 PE=1 SV=2 - [ANXA2_HUMAN]	#N/A	#N/A	#N/A	3.48	0.0737	2
ABT1	Q9ULW3	Activator of basal transcription 1 OS=Homo sapiens OX=9606 GN=ABT1 PE=1 SV=1 - [ABT1_HUMAN]	#N/A	#N/A	#N/A	4.12	0.0772	2
AAAS	Q9NRG9	Aladin OS=Homo sapiens OX=9606 GN=AAAS PE=1 SV=1 - [AAAS_HUMAN]	#N/A	#N/A	#N/A	4.66	0.0476	2
AATF	Q9NY61	Protein AATF OS=Homo sapiens OX=9606 GN=AATF PE=1 SV=1 - [AATF_HUMAN]	#N/A	#N/A	#N/A	4.78	0.0571	2
CHD2	O14647	Chromodomain-helicase-DNA-binding protein 2 OS=Homo sapiens OX=9606 GN=CHD2 PE=1 SV=2 - [CHD2_HUMAN]	#N/A	#N/A	#N/A	3.81	0.0142	2
EWSR1	Q01844	RNA-binding protein EWS OS=Homo sapiens OX=9606 GN=EWSR1 PE=1 SV=1 - [EWS_HUMAN]	#N/A	#N/A	#N/A	4.72	0.0579	2
ADAR	P55265	Double-stranded RNA-specific adenosine deaminase OS=Homo sapiens OX=9606 GN=ADAR PE=1 SV=4 - [DSRAD_HUMAN]	#N/A	#N/A	#N/A	5.78	0.0212	2
CRNKL1	Q9BZJ0	Crooked neck-like protein 1 OS=Homo sapiens OX=9606 GN=CRNKL1 PE=1 SV=4 - [CRNL1_HUMAN]	#N/A	#N/A	#N/A	2.43	0.0271	2
MFAP1	P55081	Microfibrillar-associated protein 1 OS=Homo sapiens OX=9606 GN=MFAP1 PE=1 SV=2 - [MFAP1_HUMAN]	#N/A	#N/A	#N/A	5.6	0.0866	2
IGF2BP3	O00425	Insulin-like growth factor 2 mRNA-binding protein 3 OS=Homo sapiens OX=9606 GN=IGF2BP3 PE=1 SV=2 - [IF2B3_HUMAN]	#N/A	#N/A	#N/A	5.09	0.0501	2
IMP3	Q9NV31	U3 small nucleolar ribonucleoprotein protein IMP3 OS=Homo sapiens OX=9606 GN=IMP3 PE=1 SV=1 - [IMP3_HUMAN]	#N/A	#N/A	#N/A	2.7	0.1359	2
KHSRP	Q92945	Far upstream element-binding protein 2 OS=Homo sapiens OX=9606 GN=KHSRP PE=1 SV=4 - [FUBP2_HUMAN]	#N/A	#N/A	#N/A	5.41	0.0366	2
KAT7	O95251	Histone acetyltransferase KAT7 OS=Homo sapiens OX=9606 GN=KAT7 PE=1 SV=1 - [KAT7_HUMAN]	#N/A	#N/A	#N/A	3.57	0.0671	2
HIST2H2AC	Q16777	Histone H2A type 2-C OS=Homo sapiens OX=9606 GN=HIST2H2AC PE=1 SV=4 - [H2A2C_HUMAN]	#N/A	#N/A	#N/A	153.37	0.5814	2
HOXA5	P20719	Homeobox protein Hox-A5 OS=Homo sapiens OX=9606 GN=HOXA5 PE=1 SV=2 - [HXA5_HUMAN]	#N/A	#N/A	#N/A	2.72	0.1296	2
HNRNPUL1	Q9BUJ2	Heterogeneous nuclear ribonucleoprotein U-like protein 1 OS=Homo sapiens OX=9606 GN=HNRNPUL1 PE=1 SV=2 - [HNRL1_HUMAN]	#N/A	#N/A	#N/A	6.64	0.0315	2
EIF6	P56537	Eukaryotic translation initiation factor 6 OS=Homo sapiens OX=9606 GN=EIF6 PE=1 SV=1 - [IF6_HUMAN]	#N/A	#N/A	#N/A	8.39	0.1551	2
HP1BP3	Q5SSJ5	Heterochromatin protein 1-binding protein 3 OS=Homo sapiens OX=9606 GN=HP1BP3 PE=1 SV=1 - [HP1B3_HUMAN]	#N/A	#N/A	#N/A	4.66	0.047	2
HNRNPH2	P55795	Heterogeneous nuclear ribonucleoprotein H2 OS=Homo sapiens OX=9606 GN=HNRNPH2 PE=1 SV=1 - [HNRH2_HUMAN]	#N/A	#N/A	#N/A	33.62	0.2094	2
PKM	P14618	Pyruvate kinase PKM OS=Homo sapiens OX=9606 GN=PKM PE=1 SV=4 - [KPYM_HUMAN]	#N/A	#N/A	#N/A	3.59	0.0377	2
LAS1L	Q9Y4W2	Ribosomal biogenesis protein LAS1L OS=Homo sapiens OX=9606 GN=LAS1L PE=1 SV=2 - [LAS1L_HUMAN]	#N/A	#N/A	#N/A	5.49	0.0341	2
ATP5F1C	P36542	ATP synthase subunit gamma, mitochondrial OS=Homo sapiens OX=9606 GN=ATP5F1C PE=1 SV=1 - [ATPG_HUMAN]	#N/A	#N/A	#N/A	3.82	0.057	2
CIZ1	Q9ULV3	Cip1-interacting zinc finger protein OS=Homo sapiens OX=9606 GN=CIZ1 PE=1 SV=2 - [CIZ1_HUMAN]	#N/A	#N/A	#N/A	4.03	0.0323	2
RPL7L1	Q6DKI1	60S ribosomal protein L7-like 1 OS=Homo sapiens OX=9606 GN=RPL7L1 PE=1 SV=2 - [RL7L_HUMAN]	#N/A	#N/A	#N/A	5.37	0.102	2
DNAJB11	Q9UBS4	DnaJ homolog subfamily B member 11 OS=Homo sapiens OX=9606 GN=DNAJB11 PE=1 SV=1 - [DJB11_HUMAN]	#N/A	#N/A	#N/A	2.43	0.0307	1
PCNA	P12004	Proliferating cell nuclear antigen OS=Homo sapiens OX=9606 GN=PCNA PE=1 SV=1 - [PCNA_HUMAN]	#N/A	#N/A	#N/A	2.96	0.0498	1
PDCD6	O75340	Programmed cell death protein 6 OS=Homo sapiens OX=9606 GN=PDCD6 PE=1 SV=1 - [PDCD6_HUMAN]	#N/A	#N/A	#N/A	2.31	0.0576	1
LSM14B	Q9BX40	Protein LSM14 homolog B OS=Homo sapiens OX=9606 GN=LSM14B PE=1 SV=1 - [LS14B_HUMAN]	#N/A	#N/A	#N/A	0	0.0571	1
MTF2	Q9Y483	Metal-response element-binding transcription factor 2 OS=Homo sapiens OX=9606 GN=MTF2 PE=1 SV=3 - [MTF2_HUMAN]	#N/A	#N/A	#N/A	0	0.0371	1
MUCL1	Q96DR8	Mucin-like protein 1 OS=Homo sapiens OX=9606 GN=MUCL1 PE=1 SV=1 - [MUCL1_HUMAN]	#N/A	#N/A	#N/A	2.37	0.1	1
MTHFD2	P13995	Bifunctional methylenetetrahydrofolate dehydrogenase/cyclohydrolase, mitochondrial OS=Homo sapiens OX=9606 GN=MTHFD2 PE=1 SV=2 - [MTDC_HUMAN]	#N/A	#N/A	#N/A	1.86	0.0314	1
MYOD1	P15172	Myoblast determination protein 1 OS=Homo sapiens OX=9606 GN=MYOD1 PE=1 SV=3 - [MYOD1_HUMAN]	#N/A	#N/A	#N/A	0	0.0281	1
MAK16	Q9BXY0	Protein MAK16 homolog OS=Homo sapiens OX=9606 GN=MAK16 PE=1 SV=2 - [MAK16_HUMAN]	#N/A	#N/A	#N/A	2.06	0.0233	1
NXF1	Q9UBU9	Nuclear RNA export factor 1 OS=Homo sapiens OX=9606 GN=NXF1 PE=1 SV=1 - [NXF1_HUMAN]	#N/A	#N/A	#N/A	2.6	0.0291	1
MTG2	Q9H4K7	Mitochondrial ribosome-associated GTPase 2 OS=Homo sapiens OX=9606 GN=MTG2 PE=1 SV=1 - [MTG2_HUMAN]	#N/A	#N/A	#N/A	0	0.0345	1
LYSMD3	Q7Z3D4	LysM and putative peptidoglycan-binding domain-containing protein 3 OS=Homo sapiens OX=9606 GN=LYSMD3 PE=1 SV=2 - [LYSM3_HUMAN]	#N/A	#N/A	#N/A	0	0.1275	1
MAP4K4	O95819	Mitogen-activated protein kinase kinase kinase kinase 4 OS=Homo sapiens OX=9606 GN=MAP4K4 PE=1 SV=2 - [M4K4_HUMAN]	#N/A	#N/A	#N/A	2.57	0.0105	1
NAP1L1	P55209	Nucleosome assembly protein 1-like 1 OS=Homo sapiens OX=9606 GN=NAP1L1 PE=1 SV=1 - [NP1L1_HUMAN]	#N/A	#N/A	#N/A	2.68	0.0435	1
NEMP1	O14524	Nuclear envelope integral membrane protein 1 OS=Homo sapiens OX=9606 GN=NEMP1 PE=1 SV=2 - [NEMP1_HUMAN]	#N/A	#N/A	#N/A	0	0.018	1
NKD2	Q969F2	Protein naked cuticle homolog 2 OS=Homo sapiens OX=9606 GN=NKD2 PE=1 SV=1 - [NKD2_HUMAN]	#N/A	#N/A	#N/A	0	0.0466	1
NEDD8	Q15843	NEDD8 OS=Homo sapiens OX=9606 GN=NEDD8 PE=1 SV=1 - [NEDD8_HUMAN]	#N/A	#N/A	#N/A	2.27	0.1728	1
EMG1	Q92979	Ribosomal RNA small subunit methyltransferase NEP1 OS=Homo sapiens OX=9606 GN=EMG1 PE=1 SV=4 - [NEP1_HUMAN]	#N/A	#N/A	#N/A	2.82	0.0574	1
NOA1	Q8NC60	Nitric oxide-associated protein 1 OS=Homo sapiens OX=9606 GN=NOA1 PE=1 SV=2 - [NOA1_HUMAN]	#N/A	#N/A	#N/A	2.08	0.0172	1
NOL12	Q9UGY1	Nucleolar protein 12 OS=Homo sapiens OX=9606 GN=NOL12 PE=1 SV=1 - [NOL12_HUMAN]	#N/A	#N/A	#N/A	0	0.0423	1
NOLC1	Q14978	Nucleolar and coiled-body phosphoprotein 1 OS=Homo sapiens OX=9606 GN=NOLC1 PE=1 SV=2 - [NOLC1_HUMAN]	#N/A	#N/A	#N/A	0	0.0258	1
NOL9	Q5SY16	Polynucleotide 5'-hydroxyl-kinase NOL9 OS=Homo sapiens OX=9606 GN=NOL9 PE=1 SV=1 - [NOL9_HUMAN]	#N/A	#N/A	#N/A	2.61	0.0228	1
NDUFS2	O75306	NADH dehydrogenase [ubiquinone] iron-sulfur protein 2, mitochondrial OS=Homo sapiens OX=9606 GN=NDUFS2 PE=1 SV=2 - [NDUS2_HUMAN]	#N/A	#N/A	#N/A	1.61	0.0238	1
MTA2	O94776	Metastasis-associated protein MTA2 OS=Homo sapiens OX=9606 GN=MTA2 PE=1 SV=1 - [MTA2_HUMAN]	#N/A	#N/A	#N/A	0	0.0434	1
NCL	P19338	Nucleolin OS=Homo sapiens OX=9606 GN=NCL PE=1 SV=3 - [NUCL_HUMAN]	#N/A	#N/A	#N/A	0	0.0127	1
POLDIP2	Q9Y2S7	Polymerase delta-interacting protein 2 OS=Homo sapiens OX=9606 GN=POLDIP2 PE=1 SV=1 - [PDIP2_HUMAN]	#N/A	#N/A	#N/A	2.74	0.0326	1
PDIA4	P13667	Protein disulfide-isomerase A4 OS=Homo sapiens OX=9606 GN=PDIA4 PE=1 SV=2 - [PDIA4_HUMAN]	#N/A	#N/A	#N/A	1.75	0.0171	1
PCK2	Q16822	Phosphoenolpyruvate carboxykinase [GTP], mitochondrial OS=Homo sapiens OX=9606 GN=PCK2 PE=1 SV=4 - [PCKGM_HUMAN]	#N/A	#N/A	#N/A	3.6	0.025	1
TAF15	Q92804	TATA-binding protein-associated factor 2N OS=Homo sapiens OX=9606 GN=TAF15 PE=1 SV=1 - [RBP56_HUMAN]	#N/A	#N/A	#N/A	5.57	0.0726	1
MYF6	P23409	Myogenic factor 6 OS=Homo sapiens OX=9606 GN=MYF6 PE=1 SV=1 - [MYF6_HUMAN]	#N/A	#N/A	#N/A	0	0.0579	1
MCM4	P33991	DNA replication licensing factor MCM4 OS=Homo sapiens OX=9606 GN=MCM4 PE=1 SV=5 - [MCM4_HUMAN]	#N/A	#N/A	#N/A	0	0.0104	1
MCM5	P33992	DNA replication licensing factor MCM5 OS=Homo sapiens OX=9606 GN=MCM5 PE=1 SV=5 - [MCM5_HUMAN]	#N/A	#N/A	#N/A	2.13	0.0204	1
PINX1	Q96BK5	PIN2/TERF1-interacting telomerase inhibitor 1 OS=Homo sapiens OX=9606 GN=PINX1 PE=1 SV=2 - [PINX1_HUMAN]	#N/A	#N/A	#N/A	0	0.0427	1
NME1	P15531	Nucleoside diphosphate kinase A OS=Homo sapiens OX=9606 GN=NME1 PE=1 SV=1 - [NDKA_HUMAN]	#N/A	#N/A	#N/A	2.48	0.0921	1
PKP2	Q99959	Plakophilin-2 OS=Homo sapiens OX=9606 GN=PKP2 PE=1 SV=2 - [PKP2_HUMAN]	#N/A	#N/A	#N/A	2.52	0.0125	1
PIP	P12273	Prolactin-inducible protein OS=Homo sapiens OX=9606 GN=PIP PE=1 SV=1 - [PIP_HUMAN]	#N/A	#N/A	#N/A	0	0.0548	1
NKTR	P30414	NK-tumor recognition protein OS=Homo sapiens OX=9606 GN=NKTR PE=1 SV=2 - [NKTR_HUMAN]	#N/A	#N/A	#N/A	2.36	0.0116	1
NCBP2	P52298	Nuclear cap-binding protein subunit 2 OS=Homo sapiens OX=9606 GN=NCBP2 PE=1 SV=1 - [NCBP2_HUMAN]	#N/A	#N/A	#N/A	2.46	0.0705	1
MYEF2	Q9P2K5	Myelin expression factor 2 OS=Homo sapiens OX=9606 GN=MYEF2 PE=1 SV=3 - [MYEF2_HUMAN]	#N/A	#N/A	#N/A	2.15	0.04	1
NACA2	Q9H009	Nascent polypeptide-associated complex subunit alpha-2 OS=Homo sapiens OX=9606 GN=NACA2 PE=1 SV=1 - [NACA2_HUMAN]	#N/A	#N/A	#N/A	2.59	0.0698	1
MRTO4	Q9UKD2	mRNA turnover protein 4 homolog OS=Homo sapiens OX=9606 GN=MRTO4 PE=1 SV=2 - [MRT4_HUMAN]	#N/A	#N/A	#N/A	1.77	0.046	1
NCBP1	Q09161	Nuclear cap-binding protein subunit 1 OS=Homo sapiens OX=9606 GN=NCBP1 PE=1 SV=1 - [NCBP1_HUMAN]	#N/A	#N/A	#N/A	2.31	0.0139	1
USP36	Q9P275	Ubiquitin carboxyl-terminal hydrolase 36 OS=Homo sapiens OX=9606 GN=USP36 PE=1 SV=4 - [UBP36_HUMAN]	#N/A	#N/A	#N/A	0	0.0116	1
ENY2	Q9NPA8	Transcription and mRNA export factor ENY2 OS=Homo sapiens OX=9606 GN=ENY2 PE=1 SV=1 - [ENY2_HUMAN]	#N/A	#N/A	#N/A	1.64	0.0792	1
DVL2	O14641	Segment polarity protein dishevelled homolog DVL-2 OS=Homo sapiens OX=9606 GN=DVL2 PE=1 SV=1 - [DVL2_HUMAN]	#N/A	#N/A	#N/A	0	0.0204	1
ELP1	O95163	Elongator complex protein 1 OS=Homo sapiens OX=9606 GN=ELP1 PE=1 SV=3 - [ELP1_HUMAN]	#N/A	#N/A	#N/A	0	0.0263	1
EHMT2	Q96KQ7	Histone-lysine N-methyltransferase EHMT2 OS=Homo sapiens OX=9606 GN=EHMT2 PE=1 SV=3 - [EHMT2_HUMAN]	#N/A	#N/A	#N/A	1.8	0.0074	1
DHX33	Q9H6R0	ATP-dependent RNA helicase DHX33 OS=Homo sapiens OX=9606 GN=DHX33 PE=1 SV=2 - [DHX33_HUMAN]	#N/A	#N/A	#N/A	2.2	0.0212	1
ARF5	P84085	ADP-ribosylation factor 5 OS=Homo sapiens OX=9606 GN=ARF5 PE=1 SV=2 - [ARF5_HUMAN]	#N/A	#N/A	#N/A	2.54	0.0556	1
CHERP	Q8IWX8	Calcium homeostasis endoplasmic reticulum protein OS=Homo sapiens OX=9606 GN=CHERP PE=1 SV=3 - [CHERP_HUMAN]	#N/A	#N/A	#N/A	1.76	0.0098	1
BSPRY	Q5W0U4	B box and SPRY domain-containing protein OS=Homo sapiens OX=9606 GN=BSPRY PE=2 SV=1 - [BSPRY_HUMAN]	#N/A	#N/A	#N/A	0	0.0299	1
CENPB	P07199	Major centromere autoantigen B OS=Homo sapiens OX=9606 GN=CENPB PE=1 SV=2 - [CENPB_HUMAN]	#N/A	#N/A	#N/A	2.82	0.02	1
CDYL	Q9Y232	Chromodomain Y-like protein OS=Homo sapiens OX=9606 GN=CDYL PE=1 SV=2 - [CDYL_HUMAN]	#N/A	#N/A	#N/A	2.36	0.0251	1
CEP170	Q5SW79	Centrosomal protein of 170 kDa OS=Homo sapiens OX=9606 GN=CEP170 PE=1 SV=1 - [CE170_HUMAN]	#N/A	#N/A	#N/A	3.31	0.0126	1
CALM2	P0DP24	Calmodulin-2 OS=Homo sapiens OX=9606 GN=CALM2 PE=1 SV=1 - [CALM2_HUMAN]	#N/A	#N/A	#N/A	2.53	0.1074	1
CBX8	Q9HC52	Chromobox protein homolog 8 OS=Homo sapiens OX=9606 GN=CBX8 PE=1 SV=3 - [CBX8_HUMAN]	#N/A	#N/A	#N/A	0	0.0308	1
CBX2	Q14781	Chromobox protein homolog 2 OS=Homo sapiens OX=9606 GN=CBX2 PE=1 SV=2 - [CBX2_HUMAN]	#N/A	#N/A	#N/A	2.58	0.0376	1
CDSN	Q15517	Corneodesmosin OS=Homo sapiens OX=9606 GN=CDSN PE=1 SV=3 - [CDSN_HUMAN]	#N/A	#N/A	#N/A	2.3	0.034	1
CELSR2	Q9HCU4	Cadherin EGF LAG seven-pass G-type receptor 2 OS=Homo sapiens OX=9606 GN=CELSR2 PE=1 SV=1 - [CELR2_HUMAN]	#N/A	#N/A	#N/A	0	0.0144	1
AGBL2	Q5U5Z8	Cytosolic carboxypeptidase 2 OS=Homo sapiens OX=9606 GN=AGBL2 PE=1 SV=2 - [CBPC2_HUMAN]	#N/A	#N/A	#N/A	0	0.0089	1
CBSL	P0DN79	Cystathionine beta-synthase-like protein OS=Homo sapiens OX=9606 GN=CBSL PE=1 SV=1 - [CBSL_HUMAN]	#N/A	#N/A	#N/A	0	0.0127	1
C5orf24	Q7Z6I8	UPF0461 protein C5orf24 OS=Homo sapiens OX=9606 GN=C5orf24 PE=1 SV=1 - [CE024_HUMAN]	#N/A	#N/A	#N/A	2.5	0.0745	1
CST6	Q15828	Cystatin-M OS=Homo sapiens OX=9606 GN=CST6 PE=1 SV=1 - [CYTM_HUMAN]	#N/A	#N/A	#N/A	0	0.0738	1
EHMT1	Q9H9B1	Histone-lysine N-methyltransferase EHMT1 OS=Homo sapiens OX=9606 GN=EHMT1 PE=1 SV=4 - [EHMT1_HUMAN]	#N/A	#N/A	#N/A	0	0.0116	1
DCAF13	Q9NV06	DDB1- and CUL4-associated factor 13 OS=Homo sapiens OX=9606 GN=DCAF13 PE=1 SV=2 - [DCA13_HUMAN]	#N/A	#N/A	#N/A	0	0.0292	1
MTHFD1	P11586	C-1-tetrahydrofolate synthase, cytoplasmic OS=Homo sapiens OX=9606 GN=MTHFD1 PE=1 SV=3 - [C1TC_HUMAN]	#N/A	#N/A	#N/A	0	0.0107	1
BMI1	P35226	Polycomb complex protein BMI-1 OS=Homo sapiens OX=9606 GN=BMI1 PE=1 SV=2 - [BMI1_HUMAN]	#N/A	#N/A	#N/A	2.95	0.0521	1
CHAF1B	Q13112	Chromatin assembly factor 1 subunit B OS=Homo sapiens OX=9606 GN=CHAF1B PE=1 SV=1 - [CAF1B_HUMAN]	#N/A	#N/A	#N/A	2.43	0.0197	1
CAAP1	Q9H8G2	Caspase activity and apoptosis inhibitor 1 OS=Homo sapiens OX=9606 GN=CAAP1 PE=1 SV=2 - [CAAP1_HUMAN]	#N/A	#N/A	#N/A	1.85	0.0443	1
C1R	P00736	Complement C1r subcomponent OS=Homo sapiens OX=9606 GN=C1R PE=1 SV=2 - [C1R_HUMAN]	#N/A	#N/A	#N/A	0	0.034	1
C1orf131	Q8NDD1	Uncharacterized protein C1orf131 OS=Homo sapiens OX=9606 GN=C1orf131 PE=1 SV=4 - [CA131_HUMAN]	#N/A	#N/A	#N/A	2.65	0.041	1
HMGA2	P52926	High mobility group protein HMGI-C OS=Homo sapiens OX=9606 GN=HMGA2 PE=1 SV=1 - [HMGA2_HUMAN]	#N/A	#N/A	#N/A	0	0.2018	1
HSPA6	P17066	Heat shock 70 kDa protein 6 OS=Homo sapiens OX=9606 GN=HSPA6 PE=1 SV=2 - [HSP76_HUMAN]	#N/A	#N/A	#N/A	38.28	0.1431	1
GNG12	Q9UBI6	Guanine nucleotide-binding protein G(I)/G(S)/G(O) subunit gamma-12 OS=Homo sapiens OX=9606 GN=GNG12 PE=1 SV=3 - [GBG12_HUMAN]	#N/A	#N/A	#N/A	2.9	0.2222	1
RPS15	P62841	40S ribosomal protein S15 OS=Homo sapiens OX=9606 GN=RPS15 PE=1 SV=2 - [RS15_HUMAN]	#N/A	#N/A	#N/A	0	0.0828	1
RPS5	P46782	40S ribosomal protein S5 OS=Homo sapiens OX=9606 GN=RPS5 PE=1 SV=4 - [RS5_HUMAN]	#N/A	#N/A	#N/A	2.01	0.0441	1
RAB10	P61026	Ras-related protein Rab-10 OS=Homo sapiens OX=9606 GN=RAB10 PE=1 SV=1 - [RAB10_HUMAN]	#N/A	#N/A	#N/A	2.03	0.055	1
RPLP1	P05386	60S acidic ribosomal protein P1 OS=Homo sapiens OX=9606 GN=RPLP1 PE=1 SV=1 - [RLA1_HUMAN]	#N/A	#N/A	#N/A	3.64	0.1404	1
RNF170	Q96K19	E3 ubiquitin-protein ligase RNF170 OS=Homo sapiens OX=9606 GN=RNF170 PE=1 SV=2 - [RN170_HUMAN]	#N/A	#N/A	#N/A	0	0.0543	1
POLR2K	P53803	DNA-directed RNA polymerases I, II, and III subunit RPABC4 OS=Homo sapiens OX=9606 GN=POLR2K PE=1 SV=1 - [RPAB4_HUMAN]	#N/A	#N/A	#N/A	1.68	0.1207	1
PSMB5	P28074	Proteasome subunit beta type-5 OS=Homo sapiens OX=9606 GN=PSMB5 PE=1 SV=3 - [PSB5_HUMAN]	#N/A	#N/A	#N/A	2.55	0.0494	1
PRDX6	P30041	Peroxiredoxin-6 OS=Homo sapiens OX=9606 GN=PRDX6 PE=1 SV=3 - [PRDX6_HUMAN]	#N/A	#N/A	#N/A	0	0.0402	1
PRPF6	O94906	Pre-mRNA-processing factor 6 OS=Homo sapiens OX=9606 GN=PRPF6 PE=1 SV=1 - [PRP6_HUMAN]	#N/A	#N/A	#N/A	0	0.0159	1
PHC2	Q8IXK0	Polyhomeotic-like protein 2 OS=Homo sapiens OX=9606 GN=PHC2 PE=1 SV=1 - [PHC2_HUMAN]	#N/A	#N/A	#N/A	0	0.0268	1
PHF5A	Q7RTV0	PHD finger-like domain-containing protein 5A OS=Homo sapiens OX=9606 GN=PHF5A PE=1 SV=1 - [PHF5A_HUMAN]	#N/A	#N/A	#N/A	2.36	0.0636	1
PNP	P00491	Purine nucleoside phosphorylase OS=Homo sapiens OX=9606 GN=PNP PE=1 SV=2 - [PNPH_HUMAN]	#N/A	#N/A	#N/A	1.87	0.0311	1
PAK1IP1	Q9NWT1	p21-activated protein kinase-interacting protein 1 OS=Homo sapiens OX=9606 GN=PAK1IP1 PE=1 SV=2 - [PK1IP_HUMAN]	#N/A	#N/A	#N/A	0	0.0332	1
PKD1L1	Q8TDX9	Polycystic kidney disease protein 1-like 1 OS=Homo sapiens OX=9606 GN=PKD1L1 PE=1 SV=1 - [PK1L1_HUMAN]	#N/A	#N/A	#N/A	0	0.0133	1
[truncated: 176 more rows]

## Sheet: Centrinone Bead only 
			Bead only 1 centrinone			Bead only 2 centrinone
[truncated: 1,036 more rows]

[truncated: 1 more sheets: LFQ]
