# Supplementary material for: Proteomic profiling of centrosomes across multiple mammalian cell and tissue types by an affinity capture method
Source: Dev Cell. Author manuscript; Available in PMC 2025 Oct 31. (PMC7618310; doi:10.1016/j.devcel.2023.09.008)
Supplement: Table S5 [file EMS209392-supplement-Table_S5.xlsx]

## Sheet: Information
Supplementary Table 5
Proteomic profiling of centrosomes by CAPture-MS from iPSC, G7, RPE1 cells and mouse spleen.
G7 glioblastoma, serum-starved RPE1, iPSC and mouse N1E115 neuroblastoma:
Datasets representing a single experiment per cell cell line have been filtered against cell line-matched bead-only binders and also against non-centrosomal interactors of CAPture peptide-bead complexes based on NIN KO HAP1 cells.
Only proteins detected by at least 2 unique peptides are included in proteomes. % coverage, protein scores and unique peptide numbers are shown in worksheets.
Mouse spleen:
Data from two independent CAPture-MS experiments are shown. Presence/absence in bead-only samples is indicated for both sets. % coverage, protein scores and unique peptide numbers are shown.
Only proteins detected in both experiments (whilst absent from bead-only and NIN KO HAP1 proteome) are included in CAPture-MS proteome (see list on the right).
Corresponding files on ProteomeXchange (PRIDE)
PXD040308
QE_HF_FS13b_Beadonly	iPSC bead only
QE_HF_FS13b_BOUND	iPSC CAPture
QE_HF_G7_BEAD_ONLY	G7 Bead only
QE_HF_G7_0_SDS	G7 CAPture
QE_HF_WT_BO	Mouse spleen bead only
QE_HF_WT_PEP_01	Mouse spleen CAPture 1
QE_HF_WT_PEP_02	Mouse spleen CAPture 2
QE_HF_BEAD_ONLY	N1E115 bead only
QE_HF_NO_SDS	N1E115 CAPture
PXD043906
Centrosome_sample	serum starved RPE1

## Sheet: RPE1 starved
RPE1
Gene name	Acession	Description	Coverage (%)	Unique peptides
CEP250	Q9BV73	Centrosome-associated protein CEP250 [OS=Homo sapiens]	41	90
PCNT	O95613	Pericentrin [OS=Homo sapiens]	27	82
CROCC	Q5TZA2	Rootletin [OS=Homo sapiens]	36	65
NIN	Q8N4C6	Ninein [OS=Homo sapiens]	26	54
CEP128	Q6ZU80	Centrosomal protein of 128 kDa [OS=Homo sapiens]	49	51
ALMS1	Q8TCU4	Alstrom syndrome protein 1 [OS=Homo sapiens]	15	50
CEP135	Q66GS9	Centrosomal protein of 135 kDa [OS=Homo sapiens]	40	47
CDK5RAP2	Q96SN8	CDK5 regulatory subunit-associated protein 2 [OS=Homo sapiens]	22	38
CEP350	Q5VT06	Centrosome-associated protein 350 [OS=Homo sapiens]	13	38
ODF2	Q5BJF6	Outer dense fiber protein 2 [OS=Homo sapiens]	44	36
CEP152	O94986	Centrosomal protein of 152 kDa [OS=Homo sapiens]	22	36
CNTRL	Q7Z7A1	Centriolin [OS=Homo sapiens]	16	33
ANKRD26	Q9UPS8	Ankyrin repeat domain-containing protein 26 [OS=Homo sapiens]	19	30
CEP120	Q8N960	Centrosomal protein of 120 kDa [OS=Homo sapiens]	33	28
ZNF185	O15231	Zinc finger protein 185 [OS=Homo sapiens]	37	24
CNTROB	Q8N137	Centrobin [OS=Homo sapiens]	34	23
CNTLN	Q9NXG0	Centlein [OS=Homo sapiens]	18	23
SIPA1L3	O60292	Signal-induced proliferation-associated 1-like protein 3 [OS=Homo sapiens]	17	23
CEP164	Q9UPV0	Centrosomal protein of 164 kDa [OS=Homo sapiens]	18	22
DDB1	Q16531	DNA damage-binding protein 1 [OS=Homo sapiens]	22	22
CEP112	Q8N8E3	Centrosomal protein of 112 kDa [OS=Homo sapiens]	25	21
CEP192	Q8TEP8	Centrosomal protein of 192 kDa [OS=Homo sapiens]	7	19
PIBF1	Q8WXW3	Progesterone-induced-blocking factor 1 [OS=Homo sapiens]	24	18
CEP290	O15078	Centrosomal protein of 290 kDa [OS=Homo sapiens]	7	18
SCLT1	Q96NL6	Sodium channel and clathrin linker 1 [OS=Homo sapiens]	26	17
AKAP9	Q99996	A-kinase anchor protein 9 [OS=Homo sapiens]	5	17
CEP170	Q5SW79	Centrosomal protein of 170 kDa [OS=Homo sapiens]	13	16
POC5	Q8NA72	Centrosomal protein POC5 [OS=Homo sapiens]	29	15
CEP83	Q9Y592	Centrosomal protein of 83 kDa [OS=Homo sapiens]	24	15
CEP63	Q96MT8	Centrosomal protein of 63 kDa [OS=Homo sapiens]	25	14
MDM1	Q8TC05	Nuclear protein MDM1 [OS=Homo sapiens]	24	14
CEP57	Q86XR8	Centrosomal protein of 57 kDa [OS=Homo sapiens]	26	14
OFD1	O75665	Oral-facial-digital syndrome 1 protein [OS=Homo sapiens]	15	14
CCDC61	Q9Y6R9	Centrosomal protein CCDC61 [OS=Homo sapiens]	20	12
CEP295	Q9C0D2	Centrosomal protein of 295 kDa [OS=Homo sapiens]	5	12
SYNPO	Q8N3V7	Synaptopodin [OS=Homo sapiens]	17	12
CEP89	Q96ST8	Centrosomal protein of 89 kDa [OS=Homo sapiens]	14	11
H4C1	P62805	Histone H4 [OS=Homo sapiens]	60	11
SDCCAG8	Q86SQ7	Serologically defined colon cancer antigen 8 [OS=Homo sapiens]	17	11
POC1B	Q8TC44	POC1 centriolar protein homolog B [OS=Homo sapiens]	21	10
FBF1	Q8TES7	Fas-binding factor 1 [OS=Homo sapiens]	9	10
HAUS4	Q9H6D7	HAUS augmin-like complex subunit 4 [OS=Homo sapiens]	27	10
PARP1	P09874	Poly [ADP-ribose] polymerase 1 [OS=Homo sapiens]	12	10
RPGRIP1L	Q68CZ1	Protein fantom [OS=Homo sapiens]	9	10
HAUS3	Q68CZ6	HAUS augmin-like complex subunit 3 [OS=Homo sapiens]	16	9
AKNA	Q7Z591	Microtubule organization protein AKNA [OS=Homo sapiens]	7	9
CEP43	O95684	Centrosomal protein 43 [OS=Homo sapiens]	28	8
KIAA1328	Q86T90	Protein hinderin [OS=Homo sapiens]	15	8
SPICE1	Q8N0Z3	Spindle and centriole-associated protein 1 [OS=Homo sapiens]	11	8
PRKAR2A	P13861	cAMP-dependent protein kinase type II-alpha regulatory subunit [OS=Homo sapiens]	26	8
EDC4	Q6P2E9	Enhancer of mRNA-decapping protein 4 [OS=Homo sapiens]	7	8
CEP41	Q9BYV8	Centrosomal protein of 41 kDa [OS=Homo sapiens]	23	7
DZIP1	Q86YF9	Cilium assembly protein DZIP1 [OS=Homo sapiens]	9	7
NME7	Q9Y5B8	Nucleoside diphosphate kinase 7 [OS=Homo sapiens]	17	7
RPS27A	P62979	Ubiquitin-40S ribosomal protein S27a [OS=Homo sapiens]	45	7
SSH1	Q8WYL5	Protein phosphatase Slingshot homolog 1 [OS=Homo sapiens]	9	7
ARPC1A	Q92747	Actin-related protein 2/3 complex subunit 1A [OS=Homo sapiens]	20	7
BCLAF1	Q9NYF8	Bcl-2-associated transcription factor 1 [OS=Homo sapiens]	8	7
CCDC15	Q0P6D6	Coiled-coil domain-containing protein 15 [OS=Homo sapiens]	11	7
CETN2	P41208	Centrin-2 [OS=Homo sapiens]	31	6
TCHP	Q9BT92	Trichoplein keratin filament-binding protein [OS=Homo sapiens]	13	6
CEP44	Q9C0F1	Centrosomal protein of 44 kDa [OS=Homo sapiens]	21	6
HAUS6	Q7Z4H7	HAUS augmin-like complex subunit 6 [OS=Homo sapiens]	7	6
HAUS5	O94927	HAUS augmin-like complex subunit 5 [OS=Homo sapiens]	11	6
ACTC1	P68032	Actin, alpha cardiac muscle 1 [OS=Homo sapiens]	50	6
CIBAR1	A1XBS5	CBY1-interacting BAR domain-containing protein 1 [OS=Homo sapiens]	23	6
NPHP4	O75161	Nephrocystin-4 [OS=Homo sapiens]	6	6
CEP57L1	Q8IYX8	Centrosomal protein CEP57L1 [OS=Homo sapiens]	13	5
CCHCR1	Q8TD31	Coiled-coil alpha-helical rod protein 1 [OS=Homo sapiens]	7	5
TUBGCP2	Q9BSJ2	Gamma-tubulin complex component 2 [OS=Homo sapiens]	6	5
LRRC45	Q96CN5	Leucine-rich repeat-containing protein 45 [OS=Homo sapiens]	8	5
CCSAP	Q6IQ19	Centriole, cilia and spindle-associated protein [OS=Homo sapiens]	29	5
CCDC77	Q9BR77	Coiled-coil domain-containing protein 77 [OS=Homo sapiens]	11	5
TUBA1B	P68363	Tubulin alpha-1B chain [OS=Homo sapiens]	42	5
CCDC14	Q49A88	Coiled-coil domain-containing protein 14 [OS=Homo sapiens]	6	5
H1-3	P16402	Histone H1.3 [OS=Homo sapiens]	27	5
AKIP1	Q9NQ31	A-kinase-interacting protein 1 [OS=Homo sapiens]	40	5
H3C1	P68431	Histone H3.1 [OS=Homo sapiens]	31	5
TMOD3	Q9NYL9	Tropomodulin-3 [OS=Homo sapiens]	17	5
LOXL1	Q08397	Lysyl oxidase homolog 1 [OS=Homo sapiens]	12	5
THSD4	Q6ZMP0	Thrombospondin type-1 domain-containing protein 4 [OS=Homo sapiens]	6	5
CAMK2D	Q13557	Calcium/calmodulin-dependent protein kinase type II subunit delta [OS=Homo sapiens]	13	5
DST	Q03001	Dystonin [OS=Homo sapiens]	1	5
TPM4	P67936	Tropomyosin alpha-4 chain [OS=Homo sapiens]	17	5
SAP18	O00422	Histone deacetylase complex subunit SAP18 [OS=Homo sapiens]	29	5
MAP9	Q49MG5	Microtubule-associated protein 9 [OS=Homo sapiens]	6	5
POC1A	Q8NBT0	POC1 centriolar protein homolog A [OS=Homo sapiens]	12	4
FAM161A	Q3B820	Protein FAM161A [OS=Homo sapiens]	8	4
CETN3	O15182	Centrin-3 [OS=Homo sapiens]	26	4
CEP70	Q8NHQ1	Centrosomal protein of 70 kDa [OS=Homo sapiens]	8	4
TUBG1	P23258	Tubulin gamma-1 chain [OS=Homo sapiens]	10	4
PPP1CA	P62136	Serine/threonine-protein phosphatase PP1-alpha catalytic subunit [OS=Homo sapiens]	22	4
H1-5	P16401	Histone H1.5 [OS=Homo sapiens]	22	4
MIIP	Q5JXC2	Migration and invasion-inhibitory protein [OS=Homo sapiens]	12	4
PPP2R3C	Q969Q6	Serine/threonine-protein phosphatase 2A regulatory subunit B'' subunit gamma [OS=Homo sapiens]	12	4
CTSA	P10619	Lysosomal protective protein [OS=Homo sapiens]	8	4
ARG1	P05089	Arginase-1 [OS=Homo sapiens]	11	4
COL8A1	P27658	Collagen alpha-1(VIII) chain [OS=Homo sapiens]	6	4
PNMA2	Q9UL42	Paraneoplastic antigen Ma2 [OS=Homo sapiens]	10	4
CEP68	Q76N32	Centrosomal protein of 68 kDa [OS=Homo sapiens]	7	3
HAUS1	Q96CS2	HAUS augmin-like complex subunit 1 [OS=Homo sapiens]	15	3
CEP20	Q96NB1	Centrosomal protein 20 [OS=Homo sapiens]	25	3
CBY1	Q9Y3M2	Protein chibby homolog 1 [OS=Homo sapiens]	36	3
PCM1	Q15154	Pericentriolar material 1 protein [OS=Homo sapiens]	2	3
CEP162	Q5TB80	Centrosomal protein of 162 kDa [OS=Homo sapiens]	2	3
KIAA0586	Q9BVV6	Protein TALPID3 [OS=Homo sapiens]	2	3
C2CD3	Q4AC94	C2 domain-containing protein 3 [OS=Homo sapiens]	1	3
CEP95	Q96GE4	Centrosomal protein of 95 kDa [OS=Homo sapiens]	4	3
KIF2A	O00139	Kinesin-like protein KIF2A [OS=Homo sapiens]	5	3
WRAP73	Q9P2S5	WD repeat-containing protein WRAP73 [OS=Homo sapiens]	8	3
CFAP97	Q9P2B7	Cilia- and flagella-associated protein 97 [OS=Homo sapiens]	7	3
HAUS2	Q9NVX0	HAUS augmin-like complex subunit 2 [OS=Homo sapiens]	17	3
HAUS8	Q9BT25	HAUS augmin-like complex subunit 8 [OS=Homo sapiens]	8	3
MYL12B	O14950	Myosin regulatory light chain 12B [OS=Homo sapiens]	40	3
H2AZ1	P0C0S5	Histone H2A.Z [OS=Homo sapiens]	34	3
NDE1	Q9NXR1	Nuclear distribution protein nudE homolog 1 [OS=Homo sapiens]	12	3
IRAK1BP1	Q5VVH5	Interleukin-1 receptor-associated kinase 1-binding protein 1 [OS=Homo sapiens]	13	3
PLS3	P13797	Plastin-3 [OS=Homo sapiens]	7	3
B9D1	Q9UPM9	B9 domain-containing protein 1 [OS=Homo sapiens]	16	3
DSC1	Q08554	Desmocollin-1 [OS=Homo sapiens]	4	3
IGF2BP3	O00425	Insulin-like growth factor 2 mRNA-binding protein 3 [OS=Homo sapiens]	5	3
EFEMP2	O95967	EGF-containing fibulin-like extracellular matrix protein 2 [OS=Homo sapiens]	6	3
CCDC9B	Q6ZUT6	Coiled-coil domain-containing protein 9B [OS=Homo sapiens]	6	3
KANK2	Q63ZY3	KN motif and ankyrin repeat domain-containing protein 2 [OS=Homo sapiens]	4	3
PPP2CB	P62714	Serine/threonine-protein phosphatase 2A catalytic subunit beta isoform [OS=Homo sapiens]	11	3
YWHAB	P31946	14-3-3 protein beta/alpha [OS=Homo sapiens]	15	3
LTBP1	Q14766	Latent-transforming growth factor beta-binding protein 1 [OS=Homo sapiens]	2	3
LYZ	P61626	Lysozyme C [OS=Homo sapiens]	16	3
SORBS2	O94875	Sorbin and SH3 domain-containing protein 2 [OS=Homo sapiens]	4	3
ODF2L	Q9ULJ1	Protein BCAP [OS=Homo sapiens]	4	3
HAUS7	Q99871	HAUS augmin-like complex subunit 7 [OS=Homo sapiens]	8	2
NEK2	P51955	Serine/threonine-protein kinase Nek2 [OS=Homo sapiens]	4	2
DZIP1L	Q8IYY4	Cilium assembly protein DZIP1L [OS=Homo sapiens]	2	2
KIZ	Q2M2Z5	Centrosomal protein kizuna [OS=Homo sapiens]	4	2
CCDC171	Q6TFL3	Coiled-coil domain-containing protein 171 [OS=Homo sapiens]	1	2
KIAA0753	Q2KHM9	Protein moonraker [OS=Homo sapiens]	2	2
ACTBL2	Q562R1	Beta-actin-like protein 2 [OS=Homo sapiens]	24	2
H2BC11	P06899	Histone H2B type 1-J [OS=Homo sapiens]	73	2
H2BC12	O60814	Histone H2B type 1-K [OS=Homo sapiens]	73	2
MYH14	Q7Z406	Myosin-14 [OS=Homo sapiens]	4	2
DCD	P81605	Dermcidin [OS=Homo sapiens]	23	2
H2AX	P16104	Histone H2AX [OS=Homo sapiens]	24	2
CBX1	P83916	Chromobox protein homolog 1 [OS=Homo sapiens]	20	2
HLA-C	P10321	HLA class I histocompatibility antigen, C alpha chain [OS=Homo sapiens]	17	2
DPYSL3	Q14195	Dihydropyrimidinase-related protein 3 [OS=Homo sapiens]	6	2
TRA2A	Q13595	Transformer-2 protein homolog alpha [OS=Homo sapiens]	12	2
PPP1R9A	Q9ULJ8	Neurabin-1 [OS=Homo sapiens]	3	2
SNCA	P37840	Alpha-synuclein [OS=Homo sapiens]	16	2
CNN2	Q99439	Calponin-2 [OS=Homo sapiens]	10	2
CDSN	Q15517	Corneodesmosin [OS=Homo sapiens]	4	2
ATP5F1B	P06576	ATP synthase subunit beta, mitochondrial [OS=Homo sapiens]	4	2
YTHDF2	Q9Y5A9	YTH domain-containing family protein 2 [OS=Homo sapiens]	5	2
SRSF1	Q07955	Serine/arginine-rich splicing factor 1 [OS=Homo sapiens]	8	2
RPLP2	P05387	60S acidic ribosomal protein P2 [OS=Homo sapiens]	43	2
ABLIM3	O94929	Actin-binding LIM protein 3 [OS=Homo sapiens]	4	2
ADAMTSL1	Q8N6G6	ADAMTS-like protein 1 [OS=Homo sapiens]	2	2
MAGOHB	Q96A72	Protein mago nashi homolog 2 [OS=Homo sapiens]	21	2
PRKACA	P17612	cAMP-dependent protein kinase catalytic subunit alpha [OS=Homo sapiens]	5	2
RPL36AL	Q969Q0	60S ribosomal protein L36a-like [OS=Homo sapiens]	17	2
ATP5F1A	P25705	ATP synthase subunit alpha, mitochondrial [OS=Homo sapiens]	4	2
NCS1	P62166	Neuronal calcium sensor 1 [OS=Homo sapiens]	9	2
LAS2	Q8IYD9	Lung adenoma susceptibility protein 2 [OS=Homo sapiens]	5	2
LOX	P28300	Protein-lysine 6-oxidase [OS=Homo sapiens]	3	2
FLII	Q13045	Protein flightless-1 homolog [OS=Homo sapiens]	2	2
CCSER2	Q9H7U1	Serine-rich coiled-coil domain-containing protein 2 [OS=Homo sapiens]	2	2

## Sheet: G7
G7
Gene symbol	Accession	Description	Score	Unique Peptides
PCNT	O95613	Pericentrin OS=Homo sapiens GN=PCNT PE=1 SV=4 - [PCNT_HUMAN]	178.52	72
CEP250	Q9BV73	Centrosome-associated protein CEP250 OS=Homo sapiens GN=CEP250 PE=1 SV=2 - [CP250_HUMAN]	191.13	64
AKAP9	Q99996	A-kinase anchor protein 9 OS=Homo sapiens GN=AKAP9 PE=1 SV=3 - [AKAP9_HUMAN]	127.23	60
ALMS1	Q8TCU4	Alstrom syndrome protein 1 OS=Homo sapiens GN=ALMS1 PE=1 SV=3 - [ALMS1_HUMAN]	107.06	58
CEP350	Q5VT06	Centrosome-associated protein 350 OS=Homo sapiens GN=CEP350 PE=1 SV=1 - [CE350_HUMAN]	106.36	50
CROCC	Q5TZA2	Rootletin OS=Homo sapiens GN=CROCC PE=1 SV=1 - [CROCC_HUMAN]	127.28	48
NIN	Q8N4C6	Ninein OS=Homo sapiens GN=NIN PE=1 SV=4 - [NIN_HUMAN]	98.88	42
CNTRL	Q7Z7A1	Centriolin OS=Homo sapiens GN=CNTRL PE=1 SV=2 - [CNTRL_HUMAN]	94.55	38
CDK5RAP2	Q96SN8	CDK5 regulatory subunit-associated protein 2 OS=Homo sapiens GN=CDK5RAP2 PE=1 SV=5 - [CK5P2_HUMAN]	94.73	35
CEP128	Q6ZU80	Centrosomal protein of 128 kDa OS=Homo sapiens GN=CEP128 PE=1 SV=2 - [CE128_HUMAN]	90.05	31
CEP135	Q66GS9	Centrosomal protein of 135 kDa OS=Homo sapiens GN=CEP135 PE=1 SV=2 - [CP135_HUMAN]	68.59	31
CEP170	Q5SW79	Centrosomal protein of 170 kDa OS=Homo sapiens GN=CEP170 PE=1 SV=1 - [CE170_HUMAN]	66.57	30
CEP192	Q8TEP8	Centrosomal protein of 192 kDa OS=Homo sapiens GN=CEP192 PE=1 SV=2 - [CE192_HUMAN]	67.35	28
ODF2	Q5BJF6	Outer dense fiber protein 2 OS=Homo sapiens GN=ODF2 PE=1 SV=1 - [ODFP2_HUMAN]	86.9	23
CNTLN	Q9NXG0	Centlein OS=Homo sapiens GN=CNTLN PE=1 SV=5 - [CNTLN_HUMAN]	35.59	18
PIBF1	Q8WXW3	Progesterone-induced-blocking factor 1 OS=Homo sapiens GN=PIBF1 PE=1 SV=2 - [PIBF1_HUMAN]	41.85	18
CEP112	Q8N8E3	Centrosomal protein of 112 kDa OS=Homo sapiens GN=CEP112 PE=1 SV=2 - [CE112_HUMAN]	43.16	17
CEP290	O15078	Centrosomal protein of 290 kDa OS=Homo sapiens GN=CEP290 PE=1 SV=2 - [CE290_HUMAN]	33.09	17
CEP295	Q9C0D2	Centrosomal protein of 295 kDa OS=Homo sapiens GN=CEP295 PE=1 SV=4 - [CE295_HUMAN]	33.54	17
MDM1	Q8TC05	Nuclear protein MDM1 OS=Homo sapiens GN=MDM1 PE=1 SV=2 - [MDM1_HUMAN]	38.57	16
TBC1D31	Q96DN5	TBC1 domain family member 31 OS=Homo sapiens GN=TBC1D31 PE=1 SV=2 - [TBC31_HUMAN]	33.55	16
ANKRD26	Q9UPS8	Ankyrin repeat domain-containing protein 26 OS=Homo sapiens GN=ANKRD26 PE=1 SV=3 - [ANR26_HUMAN]	27.31	15
CEP120	Q8N960	Centrosomal protein of 120 kDa OS=Homo sapiens GN=CEP120 PE=1 SV=2 - [CE120_HUMAN]	29.53	15
CKAP5	Q14008	Cytoskeleton-associated protein 5 OS=Homo sapiens GN=CKAP5 PE=1 SV=3 - [CKAP5_HUMAN]	19.81	15
AKNA	Q7Z591	AT-hook-containing transcription factor OS=Homo sapiens GN=AKNA PE=1 SV=2 - [AKNA_HUMAN]	23.35	14
SPICE1	Q8N0Z3	Spindle and centriole-associated protein 1 OS=Homo sapiens GN=SPICE1 PE=1 SV=1 - [SPICE_HUMAN]	27.98	14
C2CD3	Q4AC94	C2 domain-containing protein 3 OS=Homo sapiens GN=C2CD3 PE=1 SV=4 - [C2CD3_HUMAN]	25.28	13
CEP164	Q9UPV0	Centrosomal protein of 164 kDa OS=Homo sapiens GN=CEP164 PE=1 SV=3 - [CE164_HUMAN]	39.94	13
OFD1	O75665	Oral-facial-digital syndrome 1 protein OS=Homo sapiens GN=OFD1 PE=1 SV=1 - [OFD1_HUMAN]	23.41	13
CEP63	Q96MT8	Centrosomal protein of 63 kDa OS=Homo sapiens GN=CEP63 PE=1 SV=1 - [CEP63_HUMAN]	30.16	12
MPHOSPH9	Q99550	M-phase phosphoprotein 9 OS=Homo sapiens GN=MPHOSPH9 PE=1 SV=4 - [MPP9_HUMAN]	24.11	11
CCDC14	Q49A88	Coiled-coil domain-containing protein 14 OS=Homo sapiens GN=CCDC14 PE=1 SV=3 - [CCD14_HUMAN]	26.76	10
CEP162	Q5TB80	Centrosomal protein of 162 kDa OS=Homo sapiens GN=CEP162 PE=1 SV=2 - [CE162_HUMAN]	18.38	10
CNTROB	Q8N137	Centrobin OS=Homo sapiens GN=CNTROB PE=1 SV=1 - [CNTRB_HUMAN]	30.87	10
FGFR1OP	O95684	FGFR1 oncogene partner OS=Homo sapiens GN=FGFR1OP PE=1 SV=1 - [FR1OP_HUMAN]	40.87	10
RPGRIP1L	Q68CZ1	Protein fantom OS=Homo sapiens GN=RPGRIP1L PE=1 SV=2 - [FTM_HUMAN]	17.02	10
CEP57	Q86XR8	Centrosomal protein of 57 kDa OS=Homo sapiens GN=CEP57 PE=1 SV=2 - [CEP57_HUMAN]	29.99	9
DZIP1	Q86YF9	Zinc finger protein DZIP1 OS=Homo sapiens GN=DZIP1 PE=1 SV=1 - [DZIP1_HUMAN]	14.22	9
EDC4	Q6P2E9	Enhancer of mRNA-decapping protein 4 OS=Homo sapiens GN=EDC4 PE=1 SV=1 - [EDC4_HUMAN]	23.14	9
PCM1	Q15154	Pericentriolar material 1 protein OS=Homo sapiens GN=PCM1 PE=1 SV=4 - [PCM1_HUMAN]	15.66	9
POC5	Q8NA72	Centrosomal protein POC5 OS=Homo sapiens GN=POC5 PE=1 SV=2 - [POC5_HUMAN]	18.68	9
CEP57L1	Q8IYX8	Centrosomal protein CEP57L1 OS=Homo sapiens GN=CEP57L1 PE=1 SV=1 - [CE57L_HUMAN]	15.47	8
CEP78	Q5JTW2	Centrosomal protein of 78 kDa OS=Homo sapiens GN=CEP78 PE=1 SV=1 - [CEP78_HUMAN]	20.85	8
HAUS6	Q7Z4H7	HAUS augmin-like complex subunit 6 OS=Homo sapiens GN=HAUS6 PE=1 SV=2 - [HAUS6_HUMAN]	18.93	8
SCLT1	Q96NL6	Sodium channel and clathrin linker 1 OS=Homo sapiens GN=SCLT1 PE=1 SV=2 - [SCLT1_HUMAN]	26.07	8
TCHP	Q9BT92	Trichoplein keratin filament-binding protein OS=Homo sapiens GN=TCHP PE=1 SV=1 - [TCHP_HUMAN]	10.47	8
CCDC171	Q6TFL3	Coiled-coil domain-containing protein 171 OS=Homo sapiens GN=CCDC171 PE=2 SV=1 - [CC171_HUMAN]	11.03	7
CENPJ	Q9HC77	Centromere protein J OS=Homo sapiens GN=CENPJ PE=1 SV=2 - [CENPJ_HUMAN]	12.3	7
CEP68	Q76N32	Centrosomal protein of 68 kDa OS=Homo sapiens GN=CEP68 PE=1 SV=2 - [CEP68_HUMAN]	16.43	7
CEP83	Q9Y592	Centrosomal protein of 83 kDa OS=Homo sapiens GN=CEP83 PE=1 SV=2 - [CEP83_HUMAN]	18.58	7
CEP89	Q96ST8	Centrosomal protein of 89 kDa OS=Homo sapiens GN=CEP89 PE=1 SV=3 - [CEP89_HUMAN]	15.06	7
HERC2	O95714	E3 ubiquitin-protein ligase HERC2 OS=Homo sapiens GN=HERC2 PE=1 SV=2 - [HERC2_HUMAN]	7.12	7
PRKAR2A	P13861	cAMP-dependent protein kinase type II-alpha regulatory subunit OS=Homo sapiens GN=PRKAR2A PE=1 SV=2 - [KAP2_HUMAN]	15.47	7
NDE1	Q9NXR1	Nuclear distribution protein nudE homolog 1 OS=Homo sapiens GN=NDE1 PE=1 SV=2 - [NDE1_HUMAN]	15.8	7
NME7	Q9Y5B8	Nucleoside diphosphate kinase 7 OS=Homo sapiens GN=NME7 PE=1 SV=1 - [NDK7_HUMAN]	14.01	7
POC1B	Q8TC44	POC1 centriolar protein homolog B OS=Homo sapiens GN=POC1B PE=1 SV=1 - [POC1B_HUMAN]	15.23	7
SAFB2	Q14151	Scaffold attachment factor B2 OS=Homo sapiens GN=SAFB2 PE=1 SV=1 - [SAFB2_HUMAN]	15.28	7
TP53BP1	Q12888	Tumor suppressor p53-binding protein 1 OS=Homo sapiens GN=TP53BP1 PE=1 SV=2 - [TP53B_HUMAN]	6.51	7
CCDC15	Q0P6D6	Coiled-coil domain-containing protein 15 OS=Homo sapiens GN=CCDC15 PE=2 SV=2 - [CCD15_HUMAN]	13.71	6
CCDC86	Q9H6F5	Coiled-coil domain-containing protein 86 OS=Homo sapiens GN=CCDC86 PE=1 SV=1 - [CCD86_HUMAN]	8.09	6
CEP41	Q9BYV8	Centrosomal protein of 41 kDa OS=Homo sapiens GN=CEP41 PE=1 SV=1 - [CEP41_HUMAN]	19.64	6
FBF1	Q8TES7	Fas-binding factor 1 OS=Homo sapiens GN=FBF1 PE=1 SV=2 - [FBF1_HUMAN]	9.19	6
TUBGCP3	Q96CW5	Gamma-tubulin complex component 3 OS=Homo sapiens GN=TUBGCP3 PE=1 SV=2 - [GCP3_HUMAN]	12.48	6
NPHP4	O75161	Nephrocystin-4 OS=Homo sapiens GN=NPHP4 PE=1 SV=2 - [NPHP4_HUMAN]	8.42	6
CCSER2	Q9H7U1	Serine-rich coiled-coil domain-containing protein 2 OS=Homo sapiens GN=CCSER2 PE=1 SV=2 - [CCSE2_HUMAN]	10.69	5
CEP70	Q8NHQ1	Centrosomal protein of 70 kDa OS=Homo sapiens GN=CEP70 PE=1 SV=2 - [CEP70_HUMAN]	9.19	5
cetn2	P41208	Centrin-2 OS=Homo sapiens GN=CETN2 PE=1 SV=1 - [CETN2_HUMAN]	16.39	5
DDX24	Q9GZR7	ATP-dependent RNA helicase DDX24 OS=Homo sapiens GN=DDX24 PE=1 SV=1 - [DDX24_HUMAN]	6.45	5
HAUS5	O94927	HAUS augmin-like complex subunit 5 OS=Homo sapiens GN=HAUS5 PE=1 SV=2 - [HAUS5_HUMAN]	9.14	5
KIAA0753	Q2KHM9	Protein moonraker OS=Homo sapiens GN=KIAA0753 PE=1 SV=3 - [MOONR_HUMAN]	9.22	5
KDM2A	Q9Y2K7	Lysine-specific demethylase 2A OS=Homo sapiens GN=KDM2A PE=1 SV=3 - [KDM2A_HUMAN]	7.09	5
LRRC45	Q96CN5	Leucine-rich repeat-containing protein 45 OS=Homo sapiens GN=LRRC45 PE=1 SV=1 - [LRC45_HUMAN]	12.99	5
PARN	O95453	Poly(A)-specific ribonuclease PARN OS=Homo sapiens GN=PARN PE=1 SV=1 - [PARN_HUMAN]	4.83	5
RRM1	P23921	Ribonucleoside-diphosphate reductase large subunit OS=Homo sapiens GN=RRM1 PE=1 SV=1 - [RIR1_HUMAN]	9.79	5
SDCCAG8	Q86SQ7	Serologically defined colon cancer antigen 8 OS=Homo sapiens GN=SDCCAG8 PE=1 SV=1 - [SDCG8_HUMAN]	10.19	5
VARS	P26640	Valine--tRNA ligase OS=Homo sapiens GN=VARS PE=1 SV=4 - [SYVC_HUMAN]	7.09	5
ATP1A1	P05023	Sodium/potassium-transporting ATPase subunit alpha-1 OS=Homo sapiens GN=ATP1A1 PE=1 SV=1 - [AT1A1_HUMAN]	4.9	4
CCDC102A	Q96A19	Coiled-coil domain-containing protein 102A OS=Homo sapiens GN=CCDC102A PE=1 SV=2 - [C102A_HUMAN]	8.61	4
MTHFD1	P11586	C-1-tetrahydrofolate synthase, cytoplasmic OS=Homo sapiens GN=MTHFD1 PE=1 SV=3 - [C1TC_HUMAN]	4.69	4
CBY1	Q9Y3M2	Protein chibby homolog 1 OS=Homo sapiens GN=CBY1 PE=1 SV=1 - [CBY1_HUMAN]	13.73	4
CCDC77	Q9BR77	Coiled-coil domain-containing protein 77 OS=Homo sapiens GN=CCDC77 PE=2 SV=1 - [CCD77_HUMAN]	8.58	4
CCDC9	Q9Y3X0	Coiled-coil domain-containing protein 9 OS=Homo sapiens GN=CCDC9 PE=1 SV=1 - [CCDC9_HUMAN]	5.96	4
CEP44	Q9C0F1	Centrosomal protein of 44 kDa OS=Homo sapiens GN=CEP44 PE=1 SV=2 - [CEP44_HUMAN]	9.25	4
CEP95	Q96GE4	Centrosomal protein of 95 kDa OS=Homo sapiens GN=CEP95 PE=1 SV=1 - [CEP95_HUMAN]	6.07	4
CHD1	O14646	Chromodomain-helicase-DNA-binding protein 1 OS=Homo sapiens GN=CHD1 PE=1 SV=2 - [CHD1_HUMAN]	10.07	4
DNM2	P50570	Dynamin-2 OS=Homo sapiens GN=DNM2 PE=1 SV=2 - [DYN2_HUMAN]	8.48	4
FAM92A	A1XBS5	Protein FAM92A1 OS=Homo sapiens GN=FAM92A1 PE=1 SV=2 - [F92A1_HUMAN]	9.61	4
HAUS4	Q9H6D7	HAUS augmin-like complex subunit 4 OS=Homo sapiens GN=HAUS4 PE=1 SV=1 - [HAUS4_HUMAN]	5.86	4
IRAK1BP1	Q5VVH5	Interleukin-1 receptor-associated kinase 1-binding protein 1 OS=Homo sapiens GN=IRAK1BP1 PE=1 SV=1 - [IKBP1_HUMAN]	8.19	4
KPNA6	O60684	Importin subunit alpha-7 OS=Homo sapiens GN=KPNA6 PE=1 SV=1 - [IMA7_HUMAN]	8.87	4
NEDD1	Q8NHV4	Protein NEDD1 OS=Homo sapiens GN=NEDD1 PE=1 SV=1 - [NEDD1_HUMAN]	8.18	4
NEK2	P51955	Serine/threonine-protein kinase Nek2 OS=Homo sapiens GN=NEK2 PE=1 SV=1 - [NEK2_HUMAN]	9.5	4
NPHP1	O15259	Nephrocystin-1 OS=Homo sapiens GN=NPHP1 PE=1 SV=1 - [NPHP1_HUMAN]	9.64	4
NVL	O15381	Nuclear valosin-containing protein-like OS=Homo sapiens GN=NVL PE=1 SV=1 - [NVL_HUMAN]	2.51	4
PPM1G	O15355	Protein phosphatase 1G OS=Homo sapiens GN=PPM1G PE=1 SV=1 - [PPM1G_HUMAN]	4.04	4
GART	P22102	Trifunctional purine biosynthetic protein adenosine-3 OS=Homo sapiens GN=GART PE=1 SV=1 - [PUR2_HUMAN]	1.86	4
RFC5	P40937	Replication factor C subunit 5 OS=Homo sapiens GN=RFC5 PE=1 SV=1 - [RFC5_HUMAN]	6.77	4
RTTN	Q86VV8	Rotatin OS=Homo sapiens GN=RTTN PE=1 SV=3 - [RTTN_HUMAN]	4.52	4
SUZ12	Q15022	Polycomb protein SUZ12 OS=Homo sapiens GN=SUZ12 PE=1 SV=3 - [SUZ12_HUMAN]	4.18	4
KIAA0586	Q9BVV6	Protein TALPID3 OS=Homo sapiens GN=KIAA0586 PE=1 SV=4 - [TALD3_HUMAN]	3.77	4
TUBA1C	Q9BQE3	Tubulin alpha-1C chain OS=Homo sapiens GN=TUBA1C PE=1 SV=1 - [TBA1C_HUMAN]	75.14	4
USP9X	Q93008	Probable ubiquitin carboxyl-terminal hydrolase FAF-X OS=Homo sapiens GN=USP9X PE=1 SV=3 - [USP9X_HUMAN]	4.04	4
WRAP73	Q9P2S5	WD repeat-containing protein WRAP73 OS=Homo sapiens GN=WRAP73 PE=1 SV=1 - [WRP73_HUMAN]	3.94	4
ABCF2	Q9UG63	ATP-binding cassette sub-family F member 2 OS=Homo sapiens GN=ABCF2 PE=1 SV=2 - [ABCF2_HUMAN]	3.31	3
ALDH7A1	P49419	Alpha-aminoadipic semialdehyde dehydrogenase OS=Homo sapiens GN=ALDH7A1 PE=1 SV=5 - [AL7A1_HUMAN]	4.68	3
ACTR2	P61160	Actin-related protein 2 OS=Homo sapiens GN=ACTR2 PE=1 SV=1 - [ARP2_HUMAN]	6.37	3
CAT	P04040	Catalase OS=Homo sapiens GN=CAT PE=1 SV=3 - [CATA_HUMAN]	2.65	3
CCDC138	Q96M89	Coiled-coil domain-containing protein 138 OS=Homo sapiens GN=CCDC138 PE=1 SV=1 - [CC138_HUMAN]	1.98	3
CCHCR1	Q8TD31	Coiled-coil alpha-helical rod protein 1 OS=Homo sapiens GN=CCHCR1 PE=1 SV=2 - [CCHCR_HUMAN]	12.45	3
CCSAP	Q6IQ19	Centriole, cilia and spindle-associated protein OS=Homo sapiens GN=CCSAP PE=1 SV=2 - [CCSAP_HUMAN]	11.55	3
c5orf42	Q9H799	Protein JBTS17 OS=Homo sapiens GN=C5orf42 PE=1 SV=4 - [CE042_HUMAN]	1.61	3
CEP19	Q96LK0	Centrosomal protein of 19 kDa OS=Homo sapiens GN=CEP19 PE=1 SV=2 - [CEP19_HUMAN]	4.54	3
CEP72	Q9P209	Centrosomal protein of 72 kDa OS=Homo sapiens GN=CEP72 PE=1 SV=2 - [CEP72_HUMAN]	7.45	3
CEP76	Q8TAP6	Centrosomal protein of 76 kDa OS=Homo sapiens GN=CEP76 PE=1 SV=1 - [CEP76_HUMAN]	5	3
CEP97	Q8IW35	Centrosomal protein of 97 kDa OS=Homo sapiens GN=CEP97 PE=1 SV=1 - [CEP97_HUMAN]	2.45	3
CETN3	O15182	Centrin-3 OS=Homo sapiens GN=CETN3 PE=1 SV=2 - [CETN3_HUMAN]	8.31	3
CHD2	O14647	Chromodomain-helicase-DNA-binding protein 2 OS=Homo sapiens GN=CHD2 PE=1 SV=2 - [CHD2_HUMAN]	5.87	3
COPG1	Q9Y678	Coatomer subunit gamma-1 OS=Homo sapiens GN=COPG1 PE=1 SV=1 - [COPG1_HUMAN]	5.57	3
DDX6	P26196	Probable ATP-dependent RNA helicase DDX6 OS=Homo sapiens GN=DDX6 PE=1 SV=2 - [DDX6_HUMAN]	7.87	3
DNMT1	P26358	DNA (cytosine-5)-methyltransferase 1 OS=Homo sapiens GN=DNMT1 PE=1 SV=2 - [DNMT1_HUMAN]	2.18	3
DZIP1L	Q8IYY4	Zinc finger protein DZIP1L OS=Homo sapiens GN=DZIP1L PE=1 SV=2 - [DZI1L_HUMAN]	6.25	3
EIF3E	P60228	Eukaryotic translation initiation factor 3 subunit E OS=Homo sapiens GN=EIF3E PE=1 SV=1 - [EIF3E_HUMAN]	3.48	3
ENO1	P06733	Alpha-enolase OS=Homo sapiens GN=ENO1 PE=1 SV=2 - [ENOA_HUMAN]	3.63	3
FAM161A	Q3B820	Protein FAM161A OS=Homo sapiens GN=FAM161A PE=1 SV=2 - [F161A_HUMAN]	6.96	3
FKBP5	Q13451	Peptidyl-prolyl cis-trans isomerase FKBP5 OS=Homo sapiens GN=FKBP5 PE=1 SV=2 - [FKBP5_HUMAN]	1.74	3
FOPNL	Q96NB1	LisH domain-containing protein FOPNL OS=Homo sapiens GN=FOPNL PE=1 SV=1 - [FOPNL_HUMAN]	6.97	3
TUBGCP2	Q9BSJ2	Gamma-tubulin complex component 2 OS=Homo sapiens GN=TUBGCP2 PE=1 SV=2 - [GCP2_HUMAN]	5.29	3
GPC2	Q8N158	Glypican-2 OS=Homo sapiens GN=GPC2 PE=2 SV=1 - [GPC2_HUMAN]	7.45	3
HAUS1	Q96CS2	HAUS augmin-like complex subunit 1 OS=Homo sapiens GN=HAUS1 PE=1 SV=1 - [HAUS1_HUMAN]	4.41	3
HAUS3	Q68CZ6	HAUS augmin-like complex subunit 3 OS=Homo sapiens GN=HAUS3 PE=1 SV=1 - [HAUS3_HUMAN]	4.53	3
HAUS7	Q99871	HAUS augmin-like complex subunit 7 OS=Homo sapiens GN=HAUS7 PE=1 SV=3 - [HAUS7_HUMAN]	6.6	3
IPO7	O95373	Importin-7 OS=Homo sapiens GN=IPO7 PE=1 SV=1 - [IPO7_HUMAN]	4.75	3
KRT77	Q7Z794	Keratin, type II cytoskeletal 1b OS=Homo sapiens GN=KRT77 PE=2 SV=3 - [K2C1B_HUMAN]	23.33	3
KDM5B	Q9UGL1	Lysine-specific demethylase 5B OS=Homo sapiens GN=KDM5B PE=1 SV=3 - [KDM5B_HUMAN]	2.17	3
KIF2A	O00139	Kinesin-like protein KIF2A OS=Homo sapiens GN=KIF2A PE=1 SV=3 - [KIF2A_HUMAN]	6.02	3
LAS1L	Q9Y4W2	Ribosomal biogenesis protein LAS1L OS=Homo sapiens GN=LAS1L PE=1 SV=2 - [LAS1L_HUMAN]	6.16	3
MSH2	P43246	DNA mismatch repair protein Msh2 OS=Homo sapiens GN=MSH2 PE=1 SV=1 - [MSH2_HUMAN]	3.8	3
NIPSNAP1	Q9BPW8	Protein NipSnap homolog 1 OS=Homo sapiens GN=NIPSNAP1 PE=1 SV=1 - [NIPS1_HUMAN]	4.03	3
NOL8	Q76FK4	Nucleolar protein 8 OS=Homo sapiens GN=NOL8 PE=1 SV=1 - [NOL8_HUMAN]	1.86	3
OGDH	Q02218	2-oxoglutarate dehydrogenase, mitochondrial OS=Homo sapiens GN=OGDH PE=1 SV=3 - [ODO1_HUMAN]	3.38	3
PBRM1	Q86U86	Protein polybromo-1 OS=Homo sapiens GN=PBRM1 PE=1 SV=1 - [PB1_HUMAN]	2.08	3
ZMYND8	Q9ULU4	Protein kinase C-binding protein 1 OS=Homo sapiens GN=ZMYND8 PE=1 SV=2 - [PKCB1_HUMAN]	4.27	3
POC1A	Q8NBT0	POC1 centriolar protein homolog A OS=Homo sapiens GN=POC1A PE=1 SV=2 - [POC1A_HUMAN]	9.39	3
ACP1	P24666	Low molecular weight phosphotyrosine protein phosphatase OS=Homo sapiens GN=ACP1 PE=1 SV=3 - [PPAC_HUMAN]	6.83	3
PPIB	P23284	Peptidyl-prolyl cis-trans isomerase B OS=Homo sapiens GN=PPIB PE=1 SV=2 - [PPIB_HUMAN]	4.67	3
PSMD14	O00487	26S proteasome non-ATPase regulatory subunit 14 OS=Homo sapiens GN=PSMD14 PE=1 SV=1 - [PSDE_HUMAN]	4.84	3
PTPN1	P18031	Tyrosine-protein phosphatase non-receptor type 1 OS=Homo sapiens GN=PTPN1 PE=1 SV=1 - [PTN1_HUMAN]	4.69	3
RAB14	P61106	Ras-related protein Rab-14 OS=Homo sapiens GN=RAB14 PE=1 SV=4 - [RAB14_HUMAN]	10.1	3
RAI1	Q7Z5J4	Retinoic acid-induced protein 1 OS=Homo sapiens GN=RAI1 PE=1 SV=2 - [RAI1_HUMAN]	1.68	3
REXO4	Q9GZR2	RNA exonuclease 4 OS=Homo sapiens GN=REXO4 PE=1 SV=2 - [REXO4_HUMAN]	1.66	3
POLR2C	P19387	DNA-directed RNA polymerase II subunit RPB3 OS=Homo sapiens GN=POLR2C PE=1 SV=2 - [RPB3_HUMAN]	4.75	3
RRP8	O43159	Ribosomal RNA-processing protein 8 OS=Homo sapiens GN=RRP8 PE=1 SV=2 - [RRP8_HUMAN]	5.69	3
SEC31A	O94979	Protein transport protein Sec31A OS=Homo sapiens GN=SEC31A PE=1 SV=3 - [SC31A_HUMAN]	0	3
SMARCC2	Q8TAQ2	SWI/SNF complex subunit SMARCC2 OS=Homo sapiens GN=SMARCC2 PE=1 SV=1 - [SMRC2_HUMAN]	4.8	3
SMARCB1	Q12824	SWI/SNF-related matrix-associated actin-dependent regulator of chromatin subfamily B member 1 OS=Homo sapiens GN=SMARCB1 PE=1 SV=2 - [SNF5_HUMAN]	6.75	3
BCAS2	O75934	Pre-mRNA-splicing factor SPF27 OS=Homo sapiens GN=BCAS2 PE=1 SV=1 - [SPF27_HUMAN]	2.72	3
SRP72	O76094	Signal recognition particle subunit SRP72 OS=Homo sapiens GN=SRP72 PE=1 SV=3 - [SRP72_HUMAN]	6.73	3
PPAN	Q9NQ55	Suppressor of SWI4 1 homolog OS=Homo sapiens GN=PPAN PE=2 SV=1 - [SSF1_HUMAN]	9.07	3
STAG1	Q8WVM7	Cohesin subunit SA-1 OS=Homo sapiens GN=STAG1 PE=1 SV=3 - [STAG1_HUMAN]	10.06	3
STAT1	P42224	Signal transducer and activator of transcription 1-alpha/beta OS=Homo sapiens GN=STAT1 PE=1 SV=2 - [STAT1_HUMAN]	4.8	3
WDR1	O75083	WD repeat-containing protein 1 OS=Homo sapiens GN=WDR1 PE=1 SV=4 - [WDR1_HUMAN]	0	3
WDR62	O43379	WD repeat-containing protein 62 OS=Homo sapiens GN=WDR62 PE=1 SV=4 - [WDR62_HUMAN]	5.46	3
YWHAB	P31946	14-3-3 protein beta/alpha OS=Homo sapiens GN=YWHAB PE=1 SV=3 - [1433B_HUMAN]	10.59	2
ABT1	Q9ULW3	Activator of basal transcription 1 OS=Homo sapiens GN=ABT1 PE=1 SV=1 - [ABT1_HUMAN]	2.64	2
ACSS1	Q9NUB1	Acetyl-coenzyme A synthetase 2-like, mitochondrial OS=Homo sapiens GN=ACSS1 PE=1 SV=2 - [ACS2L_HUMAN]	2.63	2
ACSS2	Q9NR19	Acetyl-coenzyme A synthetase, cytoplasmic OS=Homo sapiens GN=ACSS2 PE=1 SV=1 - [ACSA_HUMAN]	0	2
ACSL4	O60488	Long-chain-fatty-acid--CoA ligase 4 OS=Homo sapiens GN=ACSL4 PE=1 SV=2 - [ACSL4_HUMAN]	1.82	2
AKIP1	Q9NQ31	A-kinase-interacting protein 1 OS=Homo sapiens GN=AKIP1 PE=1 SV=2 - [AKIP1_HUMAN]	7.44	2
AP1G1	O43747	AP-1 complex subunit gamma-1 OS=Homo sapiens GN=AP1G1 PE=1 SV=5 - [AP1G1_HUMAN]	0	2
AP2B1	P63010	AP-2 complex subunit beta OS=Homo sapiens GN=AP2B1 PE=1 SV=1 - [AP2B1_HUMAN]	3.93	2
AP3B1	O00203	AP-3 complex subunit beta-1 OS=Homo sapiens GN=AP3B1 PE=1 SV=3 - [AP3B1_HUMAN]	2.25	2
APEX1	P27695	DNA-(apurinic or apyrimidinic site) lyase OS=Homo sapiens GN=APEX1 PE=1 SV=2 - [APEX1_HUMAN]	3.51	2
APMAP	Q9HDC9	Adipocyte plasma membrane-associated protein OS=Homo sapiens GN=APMAP PE=1 SV=2 - [APMAP_HUMAN]	3.92	2
ASPH	Q12797	Aspartyl/asparaginyl beta-hydroxylase OS=Homo sapiens GN=ASPH PE=1 SV=3 - [ASPH_HUMAN]	1.91	2
BLVRB	P30043	Flavin reductase (NADPH) OS=Homo sapiens GN=BLVRB PE=1 SV=3 - [BLVRB_HUMAN]	3.87	2
BMP1	P13497	Bone morphogenetic protein 1 OS=Homo sapiens GN=BMP1 PE=1 SV=2 - [BMP1_HUMAN]	0	2
CALM1	P62158	Calmodulin OS=Homo sapiens GN=CALM1 PE=1 SV=2 - [CALM_HUMAN]	1.99	2
CAPN1	P07384	Calpain-1 catalytic subunit OS=Homo sapiens GN=CAPN1 PE=1 SV=1 - [CAN1_HUMAN]	1.78	2
CTSD	P07339	Cathepsin D OS=Homo sapiens GN=CTSD PE=1 SV=1 - [CATD_HUMAN]	0	2
CCDC18	Q5T9S5	Coiled-coil domain-containing protein 18 OS=Homo sapiens GN=CCDC18 PE=1 SV=1 - [CCD18_HUMAN]	4.11	2
CHD3	Q12873	Chromodomain-helicase-DNA-binding protein 3 OS=Homo sapiens GN=CHD3 PE=1 SV=3 - [CHD3_HUMAN]	6.48	2
c14orf166	Q9Y224	UPF0568 protein C14orf166 OS=Homo sapiens GN=C14orf166 PE=1 SV=1 - [CN166_HUMAN]	3.91	2
NCAPG	Q9BPX3	Condensin complex subunit 3 OS=Homo sapiens GN=NCAPG PE=1 SV=1 - [CND3_HUMAN]	1.7	2
CORO2B	Q9UQ03	Coronin-2B OS=Homo sapiens GN=CORO2B PE=1 SV=4 - [COR2B_HUMAN]	1.64	2
CPNE1	Q99829	Copine-1 OS=Homo sapiens GN=CPNE1 PE=1 SV=1 - [CPNE1_HUMAN]	0	2
CPNE2	Q96FN4	Copine-2 OS=Homo sapiens GN=CPNE2 PE=1 SV=3 - [CPNE2_HUMAN]	1.96	2
CPSF6	Q16630	Cleavage and polyadenylation specificity factor subunit 6 OS=Homo sapiens GN=CPSF6 PE=1 SV=2 - [CPSF6_HUMAN]	1.97	2
CPSF7	Q8N684	Cleavage and polyadenylation specificity factor subunit 7 OS=Homo sapiens GN=CPSF7 PE=1 SV=1 - [CPSF7_HUMAN]	1.74	2
CASK	O14936	Peripheral plasma membrane protein CASK OS=Homo sapiens GN=CASK PE=1 SV=3 - [CSKP_HUMAN]	0	2
CTNNB1	P35222	Catenin beta-1 OS=Homo sapiens GN=CTNNB1 PE=1 SV=1 - [CTNB1_HUMAN]	1.8	2
CACYBP	Q9HB71	Calcyclin-binding protein OS=Homo sapiens GN=CACYBP PE=1 SV=2 - [CYBP_HUMAN]	0	2
DSP	P15924	Desmoplakin OS=Homo sapiens GN=DSP PE=1 SV=3 - [DESP_HUMAN]	0	2
DHX33	Q9H6R0	Putative ATP-dependent RNA helicase DHX33 OS=Homo sapiens GN=DHX33 PE=1 SV=2 - [DHX33_HUMAN]	2.15	2
LIG3	P49916	DNA ligase 3 OS=Homo sapiens GN=LIG3 PE=1 SV=2 - [DNLI3_HUMAN]	2.07	2
DPYSL3	Q14195	Dihydropyrimidinase-related protein 3 OS=Homo sapiens GN=DPYSL3 PE=1 SV=1 - [DPYL3_HUMAN]	4.66	2
EHD4	Q9H223	EH domain-containing protein 4 OS=Homo sapiens GN=EHD4 PE=1 SV=1 - [EHD4_HUMAN]	2	2
ENC1	O14682	Ectoderm-neural cortex protein 1 OS=Homo sapiens GN=ENC1 PE=1 SV=2 - [ENC1_HUMAN]	1.94	2
GSPT1	P15170	Eukaryotic peptide chain release factor GTP-binding subunit ERF3A OS=Homo sapiens GN=GSPT1 PE=1 SV=1 - [ERF3A_HUMAN]	3.84	2
ERGIC1	Q969X5	Endoplasmic reticulum-Golgi intermediate compartment protein 1 OS=Homo sapiens GN=ERGIC1 PE=1 SV=1 - [ERGI1_HUMAN]	1.66	2
EXOSC9	Q06265	Exosome complex component RRP45 OS=Homo sapiens GN=EXOSC9 PE=1 SV=3 - [EXOS9_HUMAN]	3.69	2
EZR	P15311	Ezrin OS=Homo sapiens GN=EZR PE=1 SV=4 - [EZRI_HUMAN]	1.82	2
FAM184B	Q9ULE4	Protein FAM184B OS=Homo sapiens GN=FAM184B PE=2 SV=3 - [F184B_HUMAN]	4.51	2
GNB1	P62873	Guanine nucleotide-binding protein G(I)/G(S)/G(T) subunit beta-1 OS=Homo sapiens GN=GNB1 PE=1 SV=3 - [GBB1_HUMAN]	4.45	2
GPC4	O75487	Glypican-4 OS=Homo sapiens GN=GPC4 PE=1 SV=4 - [GPC4_HUMAN]	4.62	2
HIST1H3A	P68431	Histone H3.1 OS=Homo sapiens GN=HIST1H3A PE=1 SV=2 - [H31_HUMAN]	14.5	2
HAUS8	Q9BT25	HAUS augmin-like complex subunit 8 OS=Homo sapiens GN=HAUS8 PE=1 SV=3 - [HAUS8_HUMAN]	4.95	2
HADH	Q16836	Hydroxyacyl-coenzyme A dehydrogenase, mitochondrial OS=Homo sapiens GN=HADH PE=1 SV=3 - [HCDH_HUMAN]	1.61	2
HMGN1	P05114	Non-histone chromosomal protein HMG-14 OS=Homo sapiens GN=HMGN1 PE=1 SV=3 - [HMGN1_HUMAN]	1.9	2
HNRNPLL	Q8WVV9	Heterogeneous nuclear ribonucleoprotein L-like OS=Homo sapiens GN=HNRNPLL PE=1 SV=1 - [HNRLL_HUMAN]	0	2
HSBP1	O75506	Heat shock factor-binding protein 1 OS=Homo sapiens GN=HSBP1 PE=1 SV=1 - [HSBP1_HUMAN]	6.13	2
HUWE1	Q7Z6Z7	E3 ubiquitin-protein ligase HUWE1 OS=Homo sapiens GN=HUWE1 PE=1 SV=3 - [HUWE1_HUMAN]	3.93	2
IFI16	Q16666	Gamma-interferon-inducible protein 16 OS=Homo sapiens GN=IFI16 PE=1 SV=3 - [IF16_HUMAN]	0	2
EIF4A2	Q14240	Eukaryotic initiation factor 4A-II OS=Homo sapiens GN=EIF4A2 PE=1 SV=2 - [IF4A2_HUMAN]	18.12	2
EIF5A	P63241	Eukaryotic translation initiation factor 5A-1 OS=Homo sapiens GN=EIF5A PE=1 SV=2 - [IF5A1_HUMAN]	0	2
IPO9	Q96P70	Importin-9 OS=Homo sapiens GN=IPO9 PE=1 SV=3 - [IPO9_HUMAN]	0	2
IQCC	Q4KMZ1	IQ domain-containing protein C OS=Homo sapiens GN=IQCC PE=1 SV=2 - [IQCC_HUMAN]	4.32	2
KIAA1328	Q86T90	Protein hinderin OS=Homo sapiens GN=KIAA1328 PE=1 SV=2 - [K1328_HUMAN]	2.71	2
KRT6B	P04259	Keratin, type II cytoskeletal 6B OS=Homo sapiens GN=KRT6B PE=1 SV=5 - [K2C6B_HUMAN]	25.98	2
PRKAR1A	P10644	cAMP-dependent protein kinase type I-alpha regulatory subunit OS=Homo sapiens GN=PRKAR1A PE=1 SV=1 - [KAP0_HUMAN]	4.02	2
PRKAR2B	P31323	cAMP-dependent protein kinase type II-beta regulatory subunit OS=Homo sapiens GN=PRKAR2B PE=1 SV=3 - [KAP3_HUMAN]	5.7	2
CSNK1A1	P48729	Casein kinase I isoform alpha OS=Homo sapiens GN=CSNK1A1 PE=1 SV=2 - [KC1A_HUMAN]	1.99	2
KIF22	Q14807	Kinesin-like protein KIF22 OS=Homo sapiens GN=KIF22 PE=1 SV=5 - [KIF22_HUMAN]	1.89	2
KIF4A	O95239	Chromosome-associated kinesin KIF4A OS=Homo sapiens GN=KIF4A PE=1 SV=3 - [KIF4A_HUMAN]	3.77	2
KLC1	Q07866	Kinesin light chain 1 OS=Homo sapiens GN=KLC1 PE=1 SV=2 - [KLC1_HUMAN]	5.12	2
DTYMK	P23919	Thymidylate kinase OS=Homo sapiens GN=DTYMK PE=1 SV=4 - [KTHY_HUMAN]	1.95	2
MDC1	Q14676	Mediator of DNA damage checkpoint protein 1 OS=Homo sapiens GN=MDC1 PE=1 SV=3 - [MDC1_HUMAN]	3.62	2
MEN1	O00255	Menin OS=Homo sapiens GN=MEN1 PE=1 SV=4 - [MEN1_HUMAN]	5.84	2
MIIP	Q5JXC2	Migration and invasion-inhibitory protein OS=Homo sapiens GN=MIIP PE=1 SV=3 - [MIIP_HUMAN]	2.21	2
MYL12A	P19105	Myosin regulatory light chain 12A OS=Homo sapiens GN=MYL12A PE=1 SV=2 - [ML12A_HUMAN]	5.36	2
MORF4L1	Q9UBU8	Mortality factor 4-like protein 1 OS=Homo sapiens GN=MORF4L1 PE=1 SV=2 - [MO4L1_HUMAN]	1.96	2
MSI1	O43347	RNA-binding protein Musashi homolog 1 OS=Homo sapiens GN=MSI1 PE=1 SV=1 - [MSI1H_HUMAN]	2.17	2
MTCH2	Q9Y6C9	Mitochondrial carrier homolog 2 OS=Homo sapiens GN=MTCH2 PE=1 SV=1 - [MTCH2_HUMAN]	3.69	2
MYH14	Q7Z406	Myosin-14 OS=Homo sapiens GN=MYH14 PE=1 SV=2 - [MYH14_HUMAN]	3.98	2
NCBP2	P52298	Nuclear cap-binding protein subunit 2 OS=Homo sapiens GN=NCBP2 PE=1 SV=1 - [NCBP2_HUMAN]	4.84	2
NCS1	P62166	Neuronal calcium sensor 1 OS=Homo sapiens GN=NCS1 PE=1 SV=2 - [NCS1_HUMAN]	5.64	2
NDUFS1	P28331	NADH-ubiquinone oxidoreductase 75 kDa subunit, mitochondrial OS=Homo sapiens GN=NDUFS1 PE=1 SV=3 - [NDUS1_HUMAN]	4.02	2
NELFCD	Q8IXH7	Negative elongation factor C/D OS=Homo sapiens GN=NELFCD PE=1 SV=2 - [NELFD_HUMAN]	0	2
EMG1	Q92979	Ribosomal RNA small subunit methyltransferase NEP1 OS=Homo sapiens GN=EMG1 PE=1 SV=4 - [NEP1_HUMAN]	2.52	2
GBAS	O75323	Protein NipSnap homolog 2 OS=Homo sapiens GN=GBAS PE=1 SV=1 - [NIPS2_HUMAN]	2.08	2
NLE1	Q9NVX2	Notchless protein homolog 1 OS=Homo sapiens GN=NLE1 PE=1 SV=4 - [NLE1_HUMAN]	3.99	2
NOL9	Q5SY16	Polynucleotide 5'-hydroxyl-kinase NOL9 OS=Homo sapiens GN=NOL9 PE=1 SV=1 - [NOL9_HUMAN]	2.08	2
NOP9	Q86U38	Nucleolar protein 9 OS=Homo sapiens GN=NOP9 PE=1 SV=1 - [NOP9_HUMAN]	1.76	2
PPP2R3C	Q969Q6	Serine/threonine-protein phosphatase 2A regulatory subunit B'' subunit gamma OS=Homo sapiens GN=PPP2R3C PE=1 SV=1 - [P2R3C_HUMAN]	2.14	2
HSPG2	P98160	Basement membrane-specific heparan sulfate proteoglycan core protein OS=Homo sapiens GN=HSPG2 PE=1 SV=4 - [PGBM_HUMAN]	3.95	2
PHF6	Q8IWS0	PHD finger protein 6 OS=Homo sapiens GN=PHF6 PE=1 SV=1 - [PHF6_HUMAN]	0	2
PAK1IP1	Q9NWT1	p21-activated protein kinase-interacting protein 1 OS=Homo sapiens GN=PAK1IP1 PE=1 SV=2 - [PK1IP_HUMAN]	2.02	2
PLK1	P53350	Serine/threonine-protein kinase PLK1 OS=Homo sapiens GN=PLK1 PE=1 SV=1 - [PLK1_HUMAN]	3.89	2
PLOD1	Q02809	Procollagen-lysine,2-oxoglutarate 5-dioxygenase 1 OS=Homo sapiens GN=PLOD1 PE=1 SV=2 - [PLOD1_HUMAN]	4.99	2
PMVK	Q15126	Phosphomevalonate kinase OS=Homo sapiens GN=PMVK PE=1 SV=3 - [PMVK_HUMAN]	0	2
CDC40	O60508	Pre-mRNA-processing factor 17 OS=Homo sapiens GN=CDC40 PE=1 SV=1 - [PRP17_HUMAN]	2.35	2
PSME3	P61289	Proteasome activator complex subunit 3 OS=Homo sapiens GN=PSME3 PE=1 SV=1 - [PSME3_HUMAN]	2.21	2
RAB18	Q9NP72	Ras-related protein Rab-18 OS=Homo sapiens GN=RAB18 PE=1 SV=1 - [RAB18_HUMAN]	3.57	2
RAD50	Q92878	DNA repair protein RAD50 OS=Homo sapiens GN=RAD50 PE=1 SV=1 - [RAD50_HUMAN]	3.81	2
RAB11A	P62491	Ras-related protein Rab-11A OS=Homo sapiens GN=RAB11A PE=1 SV=3 - [RB11A_HUMAN]	1.74	2
RAB3GAP2	Q9H2M9	Rab3 GTPase-activating protein non-catalytic subunit OS=Homo sapiens GN=RAB3GAP2 PE=1 SV=1 - [RBGPR_HUMAN]	1.79	2
RBM15	Q96T37	Putative RNA-binding protein 15 OS=Homo sapiens GN=RBM15 PE=1 SV=2 - [RBM15_HUMAN]	4.38	2
RBM25	P49756	RNA-binding protein 25 OS=Homo sapiens GN=RBM25 PE=1 SV=3 - [RBM25_HUMAN]	2	2
RBM5	P52756	RNA-binding protein 5 OS=Homo sapiens GN=RBM5 PE=1 SV=2 - [RBM5_HUMAN]	2.44	2
RBM6	P78332	RNA-binding protein 6 OS=Homo sapiens GN=RBM6 PE=1 SV=5 - [RBM6_HUMAN]	0	2
RB1	P06400	Retinoblastoma-associated protein OS=Homo sapiens GN=RB1 PE=1 SV=2 - [RB_HUMAN]	2	2
RCC1	P18754	Regulator of chromosome condensation OS=Homo sapiens GN=RCC1 PE=1 SV=1 - [RCC1_HUMAN]	1.88	2
RDH11	Q8TC12	Retinol dehydrogenase 11 OS=Homo sapiens GN=RDH11 PE=1 SV=2 - [RDH11_HUMAN]	5.04	2
RFC1	P35251	Replication factor C subunit 1 OS=Homo sapiens GN=RFC1 PE=1 SV=4 - [RFC1_HUMAN]	3.59	2
RPLP2	P05387	60S acidic ribosomal protein P2 OS=Homo sapiens GN=RPLP2 PE=1 SV=1 - [RLA2_HUMAN]	6.04	2
POLR2G	P62487	DNA-directed RNA polymerase II subunit RPB7 OS=Homo sapiens GN=POLR2G PE=1 SV=1 - [RPB7_HUMAN]	1.83	2
RPRD1A	Q96P16	Regulation of nuclear pre-mRNA domain-containing protein 1A OS=Homo sapiens GN=RPRD1A PE=1 SV=1 - [RPR1A_HUMAN]	1.86	2
MRPS15	P82914	28S ribosomal protein S15, mitochondrial OS=Homo sapiens GN=MRPS15 PE=1 SV=1 - [RT15_HUMAN]	0	2
SAR1B	Q9Y6B6	GTP-binding protein SAR1b OS=Homo sapiens GN=SAR1B PE=1 SV=1 - [SAR1B_HUMAN]	4.52	2
SARNP	P82979	SAP domain-containing ribonucleoprotein OS=Homo sapiens GN=SARNP PE=1 SV=3 - [SARNP_HUMAN]	5.46	2
SART3	Q15020	Squamous cell carcinoma antigen recognized by T-cells 3 OS=Homo sapiens GN=SART3 PE=1 SV=1 - [SART3_HUMAN]	1.96	2
SCAF1	Q9H7N4	Splicing factor, arginine/serine-rich 19 OS=Homo sapiens GN=SCAF1 PE=1 SV=3 - [SFR19_HUMAN]	4.22	2
SIN3A	Q96ST3	Paired amphipathic helix protein Sin3a OS=Homo sapiens GN=SIN3A PE=1 SV=2 - [SIN3A_HUMAN]	1.63	2
SLAIN1	Q8ND83	SLAIN motif-containing protein 1 OS=Homo sapiens GN=SLAIN1 PE=1 SV=3 - [SLAI1_HUMAN]	1.9	2
SMARCC1	Q92922	SWI/SNF complex subunit SMARCC1 OS=Homo sapiens GN=SMARCC1 PE=1 SV=3 - [SMRC1_HUMAN]	0	2
NAPA	P54920	Alpha-soluble NSF attachment protein OS=Homo sapiens GN=NAPA PE=1 SV=3 - [SNAA_HUMAN]	2.09	2
SART1	O43290	U4/U6.U5 tri-snRNP-associated protein 1 OS=Homo sapiens GN=SART1 PE=1 SV=1 - [SNUT1_HUMAN]	3.54	2
SNX1	Q13596	Sorting nexin-1 OS=Homo sapiens GN=SNX1 PE=1 SV=3 - [SNX1_HUMAN]	2.33	2
SNX27	Q96L92	Sorting nexin-27 OS=Homo sapiens GN=SNX27 PE=1 SV=2 - [SNX27_HUMAN]	1.87	2
SPCS3	P61009	Signal peptidase complex subunit 3 OS=Homo sapiens GN=SPCS3 PE=1 SV=1 - [SPCS3_HUMAN]	1.79	2
SPIN2A	Q99865	Spindlin-2A OS=Homo sapiens GN=SPIN2A PE=1 SV=3 - [SPI2A_HUMAN]	2.04	2
SPATS2L	Q9NUQ6	SPATS2-like protein OS=Homo sapiens GN=SPATS2L PE=1 SV=2 - [SPS2L_HUMAN]	1.77	2
SPTBN1	Q01082	Spectrin beta chain, non-erythrocytic 1 OS=Homo sapiens GN=SPTBN1 PE=1 SV=2 - [SPTB2_HUMAN]	0	2
SRPK2	P78362	SRSF protein kinase 2 OS=Homo sapiens GN=SRPK2 PE=1 SV=3 - [SRPK2_HUMAN]	3.84	2
SSNA1	O43805	Sjoegren syndrome nuclear autoantigen 1 OS=Homo sapiens GN=SSNA1 PE=1 SV=2 - [SSNA1_HUMAN]	2.01	2
SUV39H1	O43463	Histone-lysine N-methyltransferase SUV39H1 OS=Homo sapiens GN=SUV39H1 PE=1 SV=1 - [SUV91_HUMAN]	2.11	2
SUV39H2	Q9H5I1	Histone-lysine N-methyltransferase SUV39H2 OS=Homo sapiens GN=SUV39H2 PE=1 SV=2 - [SUV92_HUMAN]	0	2
KMT5B	Q4FZB7	Histone-lysine N-methyltransferase KMT5B OS=Homo sapiens GN=KMT5B PE=1 SV=4 - [KMT5B_HUMAN]	2.11	2
FARSA	Q9Y285	Phenylalanine--tRNA ligase alpha subunit OS=Homo sapiens GN=FARSA PE=1 SV=3 - [SYFA_HUMAN]	4.33	2
GARS	P41250	Glycine--tRNA ligase OS=Homo sapiens GN=GARS PE=1 SV=3 - [SYG_HUMAN]	3.9	2
MARS	P56192	Methionine--tRNA ligase, cytoplasmic OS=Homo sapiens GN=MARS PE=1 SV=2 - [SYMC_HUMAN]	2.74	2
NARS	O43776	Asparagine--tRNA ligase, cytoplasmic OS=Homo sapiens GN=NARS PE=1 SV=1 - [SYNC_HUMAN]	4.47	2
tuba4a	P68366	Tubulin alpha-4A chain OS=Homo sapiens GN=TUBA4A PE=1 SV=1 - [TBA4A_HUMAN]	48	2
TBCB	Q99426	Tubulin-folding cofactor B OS=Homo sapiens GN=TBCB PE=1 SV=2 - [TBCB_HUMAN]	4.47	2
ACAA1	P09110	3-ketoacyl-CoA thiolase, peroxisomal OS=Homo sapiens GN=ACAA1 PE=1 SV=2 - [THIK_HUMAN]	2.06	2
ACAA2	P42765	3-ketoacyl-CoA thiolase, mitochondrial OS=Homo sapiens GN=ACAA2 PE=1 SV=2 - [THIM_HUMAN]	0	2
ALYREF	Q86V81	THO complex subunit 4 OS=Homo sapiens GN=ALYREF PE=1 SV=3 - [THOC4_HUMAN]	2.54	2
TIMM13	Q9Y5L4	Mitochondrial import inner membrane translocase subunit Tim13 OS=Homo sapiens GN=TIMM13 PE=1 SV=1 - [TIM13_HUMAN]	2.02	2
TIMM44	O43615	Mitochondrial import inner membrane translocase subunit TIM44 OS=Homo sapiens GN=TIMM44 PE=1 SV=2 - [TIM44_HUMAN]	2.54	2
TMX3	Q96JJ7	Protein disulfide-isomerase TMX3 OS=Homo sapiens GN=TMX3 PE=1 SV=2 - [TMX3_HUMAN]	1.89	2
PBK	Q96KB5	Lymphokine-activated killer T-cell-originated protein kinase OS=Homo sapiens GN=PBK PE=1 SV=3 - [TOPK_HUMAN]	3.92	2
TF	P02787	Serotransferrin OS=Homo sapiens GN=TF PE=1 SV=3 - [TRFE_HUMAN]	2.01	2
TRIM27	P14373	Zinc finger protein RFP OS=Homo sapiens GN=TRIM27 PE=1 SV=1 - [TRI27_HUMAN]	5.65	2
U2AF2	P26368	Splicing factor U2AF 65 kDa subunit OS=Homo sapiens GN=U2AF2 PE=1 SV=4 - [U2AF2_HUMAN]	2.02	2
UBE2E1	P51965	Ubiquitin-conjugating enzyme E2 E1 OS=Homo sapiens GN=UBE2E1 PE=1 SV=1 - [UB2E1_HUMAN]	3.62	2
UBA6	A0AVT1	Ubiquitin-like modifier-activating enzyme 6 OS=Homo sapiens GN=UBA6 PE=1 SV=1 - [UBA6_HUMAN]	2.16	2
USP7	Q93009	Ubiquitin carboxyl-terminal hydrolase 7 OS=Homo sapiens GN=USP7 PE=1 SV=2 - [UBP7_HUMAN]	0	2
URB2	Q14146	Unhealthy ribosome biogenesis protein 2 homolog OS=Homo sapiens GN=URB2 PE=2 SV=2 - [URB2_HUMAN]	1.72	2
WDR26	Q9H7D7	WD repeat-containing protein 26 OS=Homo sapiens GN=WDR26 PE=1 SV=3 - [WDR26_HUMAN]	3.92	2
ZMYM3	Q14202	Zinc finger MYM-type protein 3 OS=Homo sapiens GN=ZMYM3 PE=1 SV=2 - [ZMYM3_HUMAN]	7.29	2
ZNF616	Q08AN1	Zinc finger protein 616 OS=Homo sapiens GN=ZNF616 PE=2 SV=2 - [ZN616_HUMAN]	4.12	2
ZNF638	Q14966	Zinc finger protein 638 OS=Homo sapiens GN=ZNF638 PE=1 SV=2 - [ZN638_HUMAN]	4.28	2
ZNF85	Q03923	Zinc finger protein 85 OS=Homo sapiens GN=ZNF85 PE=1 SV=3 - [ZNF85_HUMAN]	3.8	2
TJP1	Q07157	Tight junction protein ZO-1 OS=Homo sapiens GN=TJP1 PE=1 SV=3 - [ZO1_HUMAN]	0	2

## Sheet: N1E115
N1E115
Gene symbol	Accession	Description	Score	Coverage	# Unique Peptides
PCNT	P48725	Pericentrin OS=Mus musculus GN=Pcnt PE=1 SV=2 - [PCNT_MOUSE]	427.205	39.75	107
CNTRL	A2AL36	Centriolin OS=Mus musculus GN=Cntrl PE=1 SV=2 - [CNTRL_MOUSE]	224.881	38.82	77
CEP250	Q60952	Centrosome-associated protein CEP250 OS=Mus musculus GN=Cep250 PE=1 SV=4 - [CP250_MOUSE]	176.046	33.55	66
CDK5RAP2	Q8K389	CDK5 regulatory subunit-associated protein 2 OS=Mus musculus GN=Cdk5rap2 PE=1 SV=3 - [CK5P2_MOUSE]	215.78	43.36	64
CEP152	A2AUM9	Centrosomal protein of 152 kDa OS=Mus musculus GN=Cep152 PE=1 SV=1 - [CE152_MOUSE]	338.67	37.9	59
ALMS1	Q8K4E0	Alstrom syndrome protein 1 homolog OS=Mus musculus GN=Alms1 PE=1 SV=2 - [ALMS1_MOUSE]	151.294	23.5	52
CEP192	E9Q4Y4	Centrosomal protein of 192 kDa OS=Mus musculus		29.2	51
CEP135	Q6P5D4	Centrosomal protein of 135 kDa OS=Mus musculus GN=Cep135 PE=1 SV=1 - [CP135_MOUSE]	138.417	41.93	47
CEP128	Q8BI22	Centrosomal protein of 128 kDa OS=Mus musculus GN=Cep128 PE=1 SV=2 - [CE128_MOUSE]	163.088	37.84	46
ANKRD26	Q811D2	Ankyrin repeat domain-containing protein 26 OS=Mus musculus GN=Ankrd26 PE=1 SV=2 - [ANR26_MOUSE]	140.873	32.64	45
NIN	Q61043	Ninein OS=Mus musculus GN=Nin PE=1 SV=3 - [NIN_MOUSE]	135.824	28.11	44
CEP120	Q7TSG1	Centrosomal protein of 120 kDa OS=Mus musculus GN=Cep120 PE=1 SV=1 - [CE120_MOUSE]	120.348	42.41	40
CEP350	E9Q309	Centrosome-associated protein 350 OS=Mus musculus GN=Cep350 PE=1 SV=1 - [CE350_MOUSE]	112.38	18.13	40
CEP295	Q8BQ48	Centrosomal protein of 295 kDa OS=Mus musculus GN=Cep295 PE=1 SV=3 - [CE295_MOUSE]	110.486	22.51	40
CEP164	Q5DU05	Centrosomal protein of 164 kDa OS=Mus musculus GN=Cep164 PE=1 SV=2 - [CE164_MOUSE]	113.809	33.13	37
CROCC	Q8CJ40	Rootletin OS=Mus musculus GN=Crocc PE=1 SV=2 - [CROCC_MOUSE]	84.1869	23.79	35
CNTROB	Q8CB62	Centrobin OS=Mus musculus GN=Cntrob PE=2 SV=2 - [CNTRB_MOUSE]	117.081	44.31	33
AKAP9	Q70FJ1	A-kinase anchor protein 9 OS=Mus musculus GN=Akap9 PE=1 SV=2 - [AKAP9_MOUSE]	64.082	11.61	33
CEP170	Q6A065	Centrosomal protein of 170 kDa OS=Mus musculus GN=Cep170 PE=1 SV=2 - [CE170_MOUSE]	88.9739	26.95	31
MDM1	Q9D067	Nuclear protein MDM1 OS=Mus musculus GN=Mdm1 PE=1 SV=2 - [MDM1_MOUSE]	152.156	47.88	29
CEP63	Q3UPP8	Centrosomal protein of 63 kDa OS=Mus musculus GN=Cep63 PE=1 SV=2 - [CEP63_MOUSE]	147.265	41.86	29
ODF2	A3KGV1	Outer dense fiber protein 2 OS=Mus musculus GN=Odf2 PE=1 SV=1 - [ODFP2_MOUSE]	114.57	36.51	29
TUBGCP3	P58854	Gamma-tubulin complex component 3 OS=Mus musculus GN=Tubgcp3 PE=1 SV=2 - [GCP3_MOUSE]	78.228	34.7	29
OFD1	Q80Z25	Oral-facial-digital syndrome 1 protein homolog OS=Mus musculus GN=Ofd1 PE=1 SV=1 - [OFD1_MOUSE]	68.2582	34.02	29
AKNA	Q80VW7	AT-hook-containing transcription factor OS=Mus musculus GN=Akna PE=1 SV=1 - [AKNA_MOUSE]	89.364	33.19	28
SPICE1	Q8C804	Spindle and centriole-associated protein 1 OS=Mus musculus GN=Spice1 PE=1 SV=2 - [SPICE_MOUSE]	85.1161	44.53	28
TUBGCP2	Q921G8	Gamma-tubulin complex component 2 OS=Mus musculus GN=Tubgcp2 PE=1 SV=2 - [GCP2_MOUSE]	86.422	35.14	27
TBC1D31	Q6NXY1	TBC1 domain family member 31 OS=Mus musculus GN=Tbc1d31 PE=1 SV=1 - [TBC31_MOUSE]	93.7953	32.73	25
C2CD3	Q52KB6	C2 domain-containing protein 3 OS=Mus musculus GN=C2cd3 PE=1 SV=3 - [C2CD3_MOUSE]	50.2135	14.68	24
2700049A03Rik	E9PV87	Protein TALPID3 OS=Mus musculus GN=Talpid3 PE=1 SV=1 - [TALD3_MOUSE]	49.9538	21.12	23
CEP83	Q9D5R3	Centrosomal protein of 83 kDa OS=Mus musculus GN=Cep83 PE=1 SV=2 - [CEP83_MOUSE]	49.5963	29.48	21
CEP162	Q6ZQ06	Centrosomal protein of 162 kDa OS=Mus musculus GN=Cep162 PE=1 SV=2 - [CE162_MOUSE]	48.9012	19.39	21
TUBG1	P83887	Tubulin gamma-1 chain OS=Mus musculus GN=Tubg1 PE=1 SV=1 - [TBG1_MOUSE]	99.3325	60.31	20
WDR90	Q6ZPG2	WD repeat-containing protein 90 OS=Mus musculus GN=Wdr90 PE=1 SV=2 - [WDR90_MOUSE]	38.9771	14.51	20
CCDC14	Q8K2J4	Coiled-coil domain-containing protein 14 OS=Mus musculus GN=Ccdc14 PE=2 SV=3 - [CCD14_MOUSE]	72.855	27.84	19
MYO5A	Q99104	Unconventional myosin-Va OS=Mus musculus GN=Myo5a PE=1 SV=2 - [MYO5A_MOUSE]	41.8214	11.71	19
MNR	Q6A000	Protein moonraker OS=Mus musculus GN=Kiaa0753 PE=1 SV=2 - [MOONR_MOUSE]	33.7151	26.07	19
HSPA8	P63017	Heat shock cognate 71 kDa protein OS=Mus musculus GN=Hspa8 PE=1 SV=1 - [HSP7C_MOUSE]	199.129	50.15	18
CEP57	Q8CEE0	Centrosomal protein of 57 kDa OS=Mus musculus GN=Cep57 PE=1 SV=2 - [CEP57_MOUSE]	73.7894	37	18
HSPA5	P20029	78 kDa glucose-regulated protein OS=Mus musculus GN=Hspa5 PE=1 SV=3 - [GRP78_MOUSE]	68.192	39.39	18
EDC4	Q3UJB9	Enhancer of mRNA-decapping protein 4 OS=Mus musculus GN=Edc4 PE=1 SV=2 - [EDC4_MOUSE]	51.1184	20.7	18
CENPJ	Q569L8	Centromere protein J OS=Mus musculus GN=Cenpj PE=2 SV=2 - [CENPJ_MOUSE]	41.3361	15.85	18
PCM1	Q9R0L6	Pericentriolar material 1 protein OS=Mus musculus GN=Pcm1 PE=1 SV=2 - [PCM1_MOUSE]	35.1114	11.36	18
PIBF1	E9Q6K3	Progesterone immunomodulatory-binding factor 1		27.8	18
POC5	Q9DBS8	Centrosomal protein POC5 OS=Mus musculus GN=Poc5 PE=2 SV=1 - [POC5_MOUSE]	43.2401	32.44	17
CKAP5	A2AGT5	Cytoskeleton-associated protein 5 OS=Mus musculus GN=Ckap5 PE=1 SV=1 - [CKAP5_MOUSE]	42.6591	12.2	17
HSPA9	P38647	Stress-70 protein, mitochondrial OS=Mus musculus GN=Hspa9 PE=1 SV=3 - [GRP75_MOUSE]	48.5575	29.01	16
CEP70	Q6IQY5	Centrosomal protein of 70 kDa OS=Mus musculus GN=Cep70 PE=2 SV=1 - [CEP70_MOUSE]	30.5847	32.47	16
ETL4	A2AQ25	Sickle tail protein OS=Mus musculus GN=Skt PE=1 SV=1 - [SKT_MOUSE]	25.0686	10.48	16
DZIP1L	Q499E4	Zinc finger protein DZIP1L OS=Mus musculus GN=Dzip1l PE=1 SV=1 - [DZI1L_MOUSE]	35.9936	20.93	14
SCLT1	G5E861	Sodium channel and clathrin linker 1 OS=Mus musculus GN=Sclt1 PE=1 SV=1 - [SCLT1_MOUSE]	35.6134	23.98	14
TUBGCP6	G5E8P0	Gamma-tubulin complex component 6 OS=Mus musculus GN=Tubgcp6 PE=1 SV=1 - [GCP6_MOUSE]	28.7587	13.4	14
NEDD1	P33215	Protein NEDD1 OS=Mus musculus GN=Nedd1 PE=1 SV=2 - [NEDD1_MOUSE]	33.8661	33.48	13
CEP95	Q8BVV7	Centrosomal protein of 95 kDa OS=Mus musculus GN=Cep95 PE=1 SV=2 - [CEP95_MOUSE]	24.1718	16.08	13
SDCCAG8	Q80UF4	Serologically defined colon cancer antigen 8 homolog OS=Mus musculus GN=Sdccag8 PE=1 SV=1 - [SDCG8_MOUSE]	36.4808	24.97	12
CCDC77	Q9CZH8	Coiled-coil domain-containing protein 77 OS=Mus musculus GN=Ccdc77 PE=1 SV=1 - [CCD77_MOUSE]	38.143	29.24	11
CUL4A	Q3TCH7	Cullin-4A OS=Mus musculus GN=Cul4a PE=1 SV=1 - [CUL4A_MOUSE]	32.4199	23.58	11
HAUS5	Q9D786	HAUS augmin-like complex subunit 5 OS=Mus musculus GN=Haus5 PE=1 SV=1 - [HAUS5_MOUSE]	31.8791	24.56	11
CEP41	Q99NF3	Centrosomal protein of 41 kDa OS=Mus musculus GN=Cep41 PE=1 SV=1 - [CEP41_MOUSE]	31.5817	37.53	11
CCP110	Q7TSH4	Centriolar coiled-coil protein of 110 kDa OS=Mus musculus GN=Ccp110 PE=1 SV=1 - [CP110_MOUSE]	22.9239	13.55	11
CEP290	Q6A078	Centrosomal protein of 290 kDa OS=Mus musculus GN=Cep290 PE=1 SV=2 - [CE290_MOUSE]	18.98	4.94	11
AURKA	P97477	Aurora kinase A OS=Mus musculus GN=Aurka PE=1 SV=1 - [AURKA_MOUSE]	55.5389	35.44	10
EEF2	P58252	Elongation factor 2 OS=Mus musculus GN=Eef2 PE=1 SV=2 - [EF2_MOUSE]	43.2618	16.78	10
POC1A	Q8JZX3	POC1 centriolar protein homolog A OS=Mus musculus GN=Poc1a PE=2 SV=2 - [POC1A_MOUSE]	38.1623	36.05	10
HSPD1	P63038	60 kDa heat shock protein, mitochondrial OS=Mus musculus GN=Hspd1 PE=1 SV=1 - [CH60_MOUSE]	37.8973	28.1	10
CEP57L1	Q8VDS7	Centrosomal protein CEP57L1 OS=Mus musculus GN=Cep57l1 PE=2 SV=1 - [CE57L_MOUSE]	36.5574	21.25	10
CCDC15	Q8C9M2	Coiled-coil domain-containing protein 15 OS=Mus musculus GN=Ccdc15 PE=2 SV=2 - [CCD15_MOUSE]	26.4883	17.78	10
CEP78	Q6IRU7	Centrosomal protein of 78 kDa OS=Mus musculus GN=Cep78 PE=2 SV=1 - [CEP78_MOUSE]	25.5197	18.35	10
FGFR1OP	Q66JX5	FGFR1 oncogene partner OS=Mus musculus GN=Fgfr1op PE=1 SV=1 - [FR1OP_MOUSE]	30.5388	39.85	9
WRAP73	Q9JM98	WD repeat-containing protein WRAP73 OS=Mus musculus GN=Wrap73 PE=1 SV=2 - [WRP73_MOUSE]	27.4268	25.32	9
POC1B	Q8BHD1	POC1 centriolar protein homolog B OS=Mus musculus GN=Poc1b PE=2 SV=1 - [POC1B_MOUSE]	24.1423	26.05	9
CCDC18	Q640L5	Coiled-coil domain-containing protein 18 OS=Mus musculus GN=Ccdc18 PE=1 SV=1 - [CCD18_MOUSE]	19.6831	7.97	9
CEP89	Q9CZX2	Centrosomal protein of 89 kDa OS=Mus musculus GN=Cep89 PE=1 SV=1 - [CEP89_MOUSE]	12.8361	12.9	9
MAP1B	P14873	Microtubule-associated protein 1B OS=Mus musculus GN=Map1b PE=1 SV=2 - [MAP1B_MOUSE]	11.3273	6.33	9
CETN2	Q9R1K9	Centrin-2 OS=Mus musculus GN=Cetn2 PE=1 SV=1 - [CETN2_MOUSE]	30.3476	57.56	8
FAM92A	Q8BP22	Protein FAM92A OS=Mus musculus GN=Fam92a PE=1 SV=1 - [FA92A_MOUSE]	28.0222	34.37	8
CLASP1	Q80TV8	CLIP-associating protein 1 OS=Mus musculus GN=Clasp1 PE=1 SV=2 - [CLAP1_MOUSE]	19.5306	8.66	8
CEP44	Q5HZK1	Centrosomal protein of 44 kDa OS=Mus musculus GN=Cep44 PE=2 SV=1 - [CEP44_MOUSE]	17.3821	20.73	8
RPS9	Q6ZWN5	40S ribosomal protein S9 OS=Mus musculus GN=Rps9 PE=1 SV=3 - [RS9_MOUSE]	12.4952	31.96	8
HSP90AA1	P07901	Heat shock protein HSP 90-alpha OS=Mus musculus GN=Hsp90aa1 PE=1 SV=4 - [HS90A_MOUSE]	324.557	28.65	7
DYNC1H1	Q9JHU4	Cytoplasmic dynein 1 heavy chain 1 OS=Mus musculus GN=Dync1h1 PE=1 SV=2 - [DYHC1_MOUSE]	23.9276	2.95	7
CCHCR1	Q8K2I2	Coiled-coil alpha-helical rod protein 1 OS=Mus musculus GN=Cchcr1 PE=2 SV=3 - [CCHCR_MOUSE]	21.7483	13.9	7
CCT2	P80314	T-complex protein 1 subunit beta OS=Mus musculus GN=Cct2 PE=1 SV=4 - [TCPB_MOUSE]	20.9376	19.07	7
HAUS4	Q8BFT2	HAUS augmin-like complex subunit 4 OS=Mus musculus GN=Haus4 PE=1 SV=1 - [HAUS4_MOUSE]	18.8696	23.69	7
FBF1	A2A870	Fas-binding factor 1 OS=Mus musculus GN=Fbf1 PE=1 SV=1 - [FBF1_MOUSE]	16.9734	10.4	7
LRRC45	Q8CIM1	Leucine-rich repeat-containing protein 45 OS=Mus musculus GN=Lrrc45 PE=2 SV=2 - [LRC45_MOUSE]	16.8575	12.39	7
NUP98	Q6PFD9	Nuclear pore complex protein Nup98-Nup96 OS=Mus musculus GN=Nup98 PE=1 SV=2 - [NUP98_MOUSE]	16.7895	6.33	7
TCHP	Q3TVW5	Trichoplein keratin filament-binding protein OS=Mus musculus GN=Tchp PE=1 SV=2 - [TCHP_MOUSE]	15.1176	15.69	7
TUBGCP5	Q8BKN5	Gamma-tubulin complex component 5 OS=Mus musculus GN=Tubgcp5 PE=2 SV=2 - [GCP5_MOUSE]	14.7378	9.67	7
CACTIN	Q9CS00	Cactin OS=Mus musculus GN=Cactin PE=1 SV=2 - [CATIN_MOUSE]	14.1989	11.14	7
NME7	Q9QXL8	Nucleoside diphosphate kinase 7 OS=Mus musculus GN=Nme7 PE=1 SV=1 - [NDK7_MOUSE]	13.7685	22.53	7
KIFC3	O35231	Kinesin-like protein KIFC3 OS=Mus musculus GN=Kifc3 PE=1 SV=4 - [KIFC3_MOUSE]	13.4991	10.92	7
RTTN	Q8R4Y8	Rotatin OS=Mus musculus GN=Rttn PE=1 SV=2 - [RTTN_MOUSE]	12.4304	5.48	7
HAUS3	Q8QZX2	HAUS augmin-like complex subunit 3 OS=Mus musculus GN=Haus3 PE=1 SV=1 - [HAUS3_MOUSE]	11.1687	16.84	7
PLK4	Q64702	Serine/threonine-protein kinase PLK4 OS=Mus musculus GN=Plk4 PE=1 SV=2 - [PLK4_MOUSE]	9.58078	12	7
TUBB3	Q9ERD7	Tubulin beta-3 chain OS=Mus musculus GN=Tubb3 PE=1 SV=1 - [TBB3_MOUSE]	142.352	55.33	6
TUBA1A	P68369	Tubulin alpha-1A chain OS=Mus musculus GN=Tuba1a PE=1 SV=1 - [TBA1A_MOUSE]	120.127	40.8	6
HSP90B1	P08113	Endoplasmin OS=Mus musculus GN=Hsp90b1 PE=1 SV=2 - [ENPL_MOUSE]	31.08	14.59	6
H2AFY2	Q9QZQ8	Core histone macro-H2A.1 OS=Mus musculus GN=H2afy PE=1 SV=3 - [H2AY_MOUSE]	28.3739	36.56	6
CBY1	Q9D1C2	Protein chibby homolog 1 OS=Mus musculus GN=Cby1 PE=1 SV=1 - [CBY1_MOUSE]	24.469	51.18	6
CETN3	O35648	Centrin-3 OS=Mus musculus GN=Cetn3 PE=1 SV=1 - [CETN3_MOUSE]	21.4225	58.08	6
HYLS1	Q9CXX0	Hydrolethalus syndrome protein 1 homolog OS=Mus musculus GN=Hyls1 PE=2 SV=2 - [HYLS1_MOUSE]	20.0091	25.73	6
INA	P46660	Alpha-internexin OS=Mus musculus GN=Ina PE=1 SV=3 - [AINX_MOUSE]	17.1175	13.57	6
SASS6	Q80UK7	Spindle assembly abnormal protein 6 homolog OS=Mus musculus GN=Sass6 PE=2 SV=2 - [SAS6_MOUSE]	15.1228	11.77	6
HAUS1	Q8BHX1	HAUS augmin-like complex subunit 1 OS=Mus musculus GN=Haus1 PE=1 SV=2 - [HAUS1_MOUSE]	14.7433	26.98	6
NOP2	Q922K7	Probable 28S rRNA (cytosine-C(5))-methyltransferase OS=Mus musculus GN=Nop2 PE=1 SV=1 - [NOP2_MOUSE]	12.101	14.25	6
ATAD2	Q8CDM1	ATPase family AAA domain-containing protein 2 OS=Mus musculus GN=Atad2 PE=1 SV=1 - [ATAD2_MOUSE]	10.3045	7.98	6
SNRNP200	Q6P4T2	U5 small nuclear ribonucleoprotein 200 kDa helicase OS=Mus musculus GN=Snrnp200 PE=1 SV=1 - [U520_MOUSE]	3.61069	4.63	6
TUBB2A	Q7TMM9	Tubulin beta-2A chain OS=Mus musculus GN=Tubb2a PE=1 SV=1 - [TBB2A_MOUSE]	169.771	57.53	5
ATP5A1	Q03265	ATP synthase subunit alpha, mitochondrial OS=Mus musculus GN=Atp5a1 PE=1 SV=1 - [ATPA_MOUSE]	26.8439	12.48	5
MIIP	A2A7Y5	Migration and invasion-inhibitory protein OS=Mus musculus GN=Miip PE=2 SV=1 - [MIIP_MOUSE]	14.6577	15.25	5
PARP1	P11103	Poly [ADP-ribose] polymerase 1 OS=Mus musculus GN=Parp1 PE=1 SV=3 - [PARP1_MOUSE]	11.1666	6.22	5
PRKAR2A	P12367	cAMP-dependent protein kinase type II-alpha regulatory subunit OS=Mus musculus GN=Prkar2a PE=1 SV=2 - [KAP2_MOUSE]	10.6765	16.21	5
CEP68	Q8C0D9	Centrosomal protein of 68 kDa OS=Mus musculus GN=Cep68 PE=1 SV=2 - [CEP68_MOUSE]	9.61764	14.19	5
CEP97	Q9CZ62	Centrosomal protein of 97 kDa OS=Mus musculus GN=Cep97 PE=1 SV=1 - [CEP97_MOUSE]	8.53804	8.88	5
BAZ1B	Q9Z277	Tyrosine-protein kinase BAZ1B OS=Mus musculus GN=Baz1b PE=1 SV=2 - [BAZ1B_MOUSE]	8.03377	4.6	5
ZFP62	Q8C827	Zinc finger protein 62 OS=Mus musculus GN=Zfp62 PE=1 SV=1 - [ZFP62_MOUSE]	7.34457	8.32	5
PLK1	Q07832	Serine/threonine-protein kinase PLK1 OS=Mus musculus GN=Plk1 PE=1 SV=2 - [PLK1_MOUSE]	6.7924	10.28	5
KPNB1	P70168	Importin subunit beta-1 OS=Mus musculus GN=Kpnb1 PE=1 SV=2 - [IMB1_MOUSE]	6.20104	8.9	5
CEP19	Q9CQA8	Centrosomal protein of 19 kDa OS=Mus musculus GN=Cep19 PE=2 SV=1 - [CEP19_MOUSE]	5.84235	33.74	5
INCENP	Q9WU62	Inner centromere protein OS=Mus musculus GN=Incenp PE=1 SV=2 - [INCE_MOUSE]	5.76145	10	5
WDR12	Q9JJA4	Ribosome biogenesis protein WDR12 OS=Mus musculus GN=Wdr12 PE=1 SV=1 - [WDR12_MOUSE]	3.54802	16.78	5
HIST2H2AC	Q64523	Histone H2A type 2-C OS=Mus musculus GN=Hist2h2ac PE=1 SV=3 - [H2A2C_MOUSE]	73.1937	61.24	4
IRAK1BP1	Q9ESJ7	Interleukin-1 receptor-associated kinase 1-binding protein 1 OS=Mus musculus GN=Irak1bp1 PE=1 SV=1 - [IKBP1_MOUSE]	14.161	26.64	4
CENPV	Q9CXS4	Centromere protein V OS=Mus musculus GN=Cenpv PE=1 SV=2 - [CENPV_MOUSE]	13.8431	31.75	4
TOP2A	Q01320	DNA topoisomerase 2-alpha OS=Mus musculus GN=Top2a PE=1 SV=2 - [TOP2A_MOUSE]	13.2827	5.96	4
CHD4	Q6PDQ2	Chromodomain-helicase-DNA-binding protein 4 OS=Mus musculus GN=Chd4 PE=1 SV=1 - [CHD4_MOUSE]	12.4293	3.97	4
CLASP2	Q8BRT1	CLIP-associating protein 2 OS=Mus musculus GN=Clasp2 PE=1 SV=1 - [CLAP2_MOUSE]	11.7461	5.29	4
TUBGCP4	Q9D4F8	Gamma-tubulin complex component 4 OS=Mus musculus GN=Tubgcp4 PE=1 SV=2 - [GCP4_MOUSE]	11.0472	9.3	4
PRKACA	P05132	cAMP-dependent protein kinase catalytic subunit alpha OS=Mus musculus GN=Prkaca PE=1 SV=3 - [KAPCA_MOUSE]	10.5822	18.23	4
KIF18A	Q91WD7	Kinesin-like protein KIF18A OS=Mus musculus GN=Kif18a PE=2 SV=1 - [KI18A_MOUSE]	9.98124	5.08	4
CCSAP	Q8QZT2	Centriole, cilia and spindle-associated protein OS=Mus musculus GN=Ccsap PE=1 SV=1 - [CCSAP_MOUSE]	9.86549	15.08	4
EBNA1BP2	Q9D903	Probable rRNA-processing protein EBP2 OS=Mus musculus GN=Ebna1bp2 PE=2 SV=1 - [EBP2_MOUSE]	8.86225	17.65	4
WDR62	Q3U3T8	WD repeat-containing protein 62 OS=Mus musculus GN=Wdr62 PE=1 SV=2 - [WDR62_MOUSE]	8.51978	3.74	4
STIL	Q60988	SCL-interrupting locus protein homolog OS=Mus musculus GN=Stil PE=1 SV=1 - [STIL_MOUSE]	8.02178	4.36	4
RPGRIP1L	Q8CG73	Protein fantom OS=Mus musculus GN=Rpgrip1l PE=1 SV=2 - [FTM_MOUSE]	6.90356	4.03	4
SPATA6	Q3U6K5	Spermatogenesis-associated protein 6 OS=Mus musculus GN=Spata6 PE=1 SV=2 - [SPAT6_MOUSE]	6.31137	8.81	4
SFI1	Q3UZY0	Protein SFI1 homolog OS=Mus musculus GN=Sfi1 PE=2 SV=1 - [SFI1_MOUSE]	5.9731	5.02	4
PDCD11	Q6NS46	Protein RRP5 homolog OS=Mus musculus GN=Pdcd11 PE=1 SV=2 - [RRP5_MOUSE]	5.777	3.01	4
MAP9	Q3TRR0	Microtubule-associated protein 9 OS=Mus musculus GN=Map9 PE=1 SV=2 - [MAP9_MOUSE]	4.91245	6.5	4
CEP85	Q8BMK0	Centrosomal protein of 85 kDa OS=Mus musculus GN=Cep85 PE=1 SV=2 - [CEP85_MOUSE]	4.21662	8.8	4
ODF2L	Q9D478	Outer dense fiber protein 2-like OS=Mus musculus GN=Odf2l PE=2 SV=1 - [ODF2L_MOUSE]	3.78968	4.98	4
HAUS2	Q9CQS9	HAUS augmin-like complex subunit 2 OS=Mus musculus GN=Haus2 PE=2 SV=1 - [HAUS2_MOUSE]	1.88576	19.23	4
UHRF1	Q8VDF2	E3 ubiquitin-protein ligase UHRF1 OS=Mus musculus GN=Uhrf1 PE=1 SV=2 - [UHRF1_MOUSE]	0	6.52	4
TUBB4B	P68372	Tubulin beta-4B chain OS=Mus musculus GN=Tubb4b PE=1 SV=1 - [TBB4B_MOUSE]	182.998	66.29	3
CALM3	P0DP28	Calmodulin-3 OS=Mus musculus GN=Calm3 PE=1 SV=1 - [CALM3_MOUSE]	33.9901	36.91	3
YWHAE	P62259	14-3-3 protein epsilon OS=Mus musculus GN=Ywhae PE=1 SV=1 - [1433E_MOUSE]	25.7049	19.61	3
PHB	P67778	Prohibitin OS=Mus musculus GN=Phb PE=1 SV=1 - [PHB_MOUSE]	14.155	19.49	3
CUL4B	A2A432	Cullin-4B OS=Mus musculus GN=Cul4b PE=1 SV=1 - [CUL4B_MOUSE]	13.636	7.32	3
CBX5	Q61686	Chromobox protein homolog 5 OS=Mus musculus GN=Cbx5 PE=1 SV=1 - [CBX5_MOUSE]	12.9238	20.42	3
RPS5	P97461	40S ribosomal protein S5 OS=Mus musculus GN=Rps5 PE=1 SV=3 - [RS5_MOUSE]	12.2394	15.2	3
RBM39	Q8VH51	RNA-binding protein 39 OS=Mus musculus GN=Rbm39 PE=1 SV=2 - [RBM39_MOUSE]	10.1276	8.11	3
YWHAQ	P68254	14-3-3 protein theta OS=Mus musculus GN=Ywhaq PE=1 SV=1 - [1433T_MOUSE]	9.58113	24.49	3
AURKB	O70126	Aurora kinase B OS=Mus musculus GN=Aurkb PE=1 SV=2 - [AURKB_MOUSE]	9.14492	13.04	3
SSNA1	Q9JJ94	Sjoegren syndrome nuclear autoantigen 1 homolog OS=Mus musculus GN=Ssna1 PE=1 SV=1 - [SSNA1_MOUSE]	9.1425	21.01	3
ACTN1	Q7TPR4	Alpha-actinin-1 OS=Mus musculus GN=Actn1 PE=1 SV=1 - [ACTN1_MOUSE]	7.69124	4.93	3
FTSJ3	Q9DBE9	pre-rRNA processing protein FTSJ3 OS=Mus musculus GN=Ftsj3 PE=1 SV=1 - [SPB1_MOUSE]	7.07794	4.53	3
NDE1	Q9CZA6	Nuclear distribution protein nudE homolog 1 OS=Mus musculus GN=Nde1 PE=1 SV=1 - [NDE1_MOUSE]	6.61257	11.34	3
ATRX	Q61687	Transcriptional regulator ATRX OS=Mus musculus GN=Atrx PE=1 SV=3 - [ATRX_MOUSE]	6.42493	1.45	3
CDCA8	Q8BHX3	Borealin OS=Mus musculus GN=Cdca8 PE=1 SV=2 - [BOREA_MOUSE]	5.91637	14.88	3
RPL35	Q6ZWV7	60S ribosomal protein L35 OS=Mus musculus GN=Rpl35 PE=1 SV=1 - [RL35_MOUSE]	5.56478	21.95	3
FOPNL	Q9CZS3	LisH domain-containing protein FOPNL OS=Mus musculus GN=Fopnl PE=1 SV=1 - [FOPNL_MOUSE]	5.40376	25.86	3
EIF6	O55135	Eukaryotic translation initiation factor 6 OS=Mus musculus GN=Eif6 PE=1 SV=2 - [IF6_MOUSE]	5.22564	17.14	3
CEP76	Q0VEJ0	Centrosomal protein of 76 kDa OS=Mus musculus GN=Cep76 PE=1 SV=1 - [CEP76_MOUSE]	4.90888	7.59	3
NCOA5	Q91W39	Nuclear receptor coactivator 5 OS=Mus musculus GN=Ncoa5 PE=1 SV=1 - [NCOA5_MOUSE]	4.12586	5.53	3
PROSER3	Q7TSA6	Proline and serine-rich protein 3 OS=Mus musculus GN=Proser3 PE=1 SV=1 - [PRSR3_MOUSE]	4.10802	6.94	3
3830406C13Rik	Q8BGD0	Uncharacterized protein C3orf14 homolog OS=Mus musculus PE=2 SV=1 - [CC014_MOUSE]	4.03103	30.71	3
ELAVL4	Q61701	ELAV-like protein 4 OS=Mus musculus GN=Elavl4 PE=1 SV=1 - [ELAV4_MOUSE]	3.8701	8.57	3
TTBK2	Q3UVR3	Tau-tubulin kinase 2 OS=Mus musculus GN=Ttbk2 PE=1 SV=1 - [TTBK2_MOUSE]	3.752	3.94	3
CDC14A	Q6GQT0	Dual specificity protein phosphatase CDC14A OS=Mus musculus GN=Cdc14a PE=2 SV=2 - [CC14A_MOUSE]	3.66646	6.8	3
SMC3	Q9CW03	Structural maintenance of chromosomes protein 3 OS=Mus musculus GN=Smc3 PE=1 SV=2 - [SMC3_MOUSE]	3.60455	3.37	3
PES1	Q9EQ61	Pescadillo homolog OS=Mus musculus GN=Pes1 PE=1 SV=1 - [PESC_MOUSE]	2.00349	9.76	3
SMCHD1	Q6P5D8	Structural maintenance of chromosomes flexible hinge domain-containing protein 1 OS=Mus musculus GN=Smchd1 PE=1 SV=2 - [SMHD1_MOUSE]	1.89631	2.29	3
LOC100862468	Q9D0T1	NHP2-like protein 1 OS=Mus musculus GN=Snu13 PE=1 SV=4 - [NH2L1_MOUSE]	0	15.63	3
CCDC61	Q3UJV1	Coiled-coil domain-containing protein 61 OS=Mus musculus GN=Ccdc61 PE=1 SV=1 - [CCD61_MOUSE]	94.3406	1.96	2
TUBA8	Q9JJZ2	Tubulin alpha-8 chain OS=Mus musculus GN=Tuba8 PE=1 SV=1 - [TBA8_MOUSE]	87.2363	28.95	2
Hist3h2bb-ps	Q8CGP0	Histone H2B type 3-B OS=Mus musculus GN=Hist3h2bb PE=1 SV=3 - [H2B3B_MOUSE]	72.9202	57.14	2
HSPA1A	Q61696	Heat shock 70 kDa protein 1A OS=Mus musculus GN=Hspa1a PE=1 SV=2 - [HS71A_MOUSE]	44.1655	16.54	2
HSPA2	P17156	Heat shock-related 70 kDa protein 2 OS=Mus musculus GN=Hspa2 PE=1 SV=2 - [HSP72_MOUSE]	40.8959	17.38	2
HIST1H1C	P15864	Histone H1.2 OS=Mus musculus GN=Hist1h1c PE=1 SV=2 - [H12_MOUSE]	32.6971	17.92	2
CCT4	P80315	T-complex protein 1 subunit delta OS=Mus musculus GN=Cct4 PE=1 SV=3 - [TCPD_MOUSE]	31.4659	8.91	2
CP	Q61147	Ceruloplasmin OS=Mus musculus GN=Cp PE=1 SV=2 - [CERU_MOUSE]	15.505	2.45	2
ANXA5	P48036	Annexin A5 OS=Mus musculus GN=Anxa5 PE=1 SV=1 - [ANXA5_MOUSE]	12.122	20.38	2
KRT18	P05784	Keratin, type I cytoskeletal 18 OS=Mus musculus GN=Krt18 PE=1 SV=5 - [K1C18_MOUSE]	11.9468	9.22	2
YWHAB	Q9CQV8	14-3-3 protein beta/alpha OS=Mus musculus GN=Ywhab PE=1 SV=3 - [1433B_MOUSE]	10.4319	23.58	2
TCP1	P11983	T-complex protein 1 subunit alpha OS=Mus musculus GN=Tcp1 PE=1 SV=3 - [TCPA_MOUSE]	10.2506	8.63	2
ETF1	Q8BWY3	Eukaryotic peptide chain release factor subunit 1 OS=Mus musculus GN=Etf1 PE=1 SV=4 - [ERF1_MOUSE]	10.1917	10.98	2
SNRPA1	P57784	U2 small nuclear ribonucleoprotein A' OS=Mus musculus GN=Snrpa1 PE=1 SV=2 - [RU2A_MOUSE]	9.48609	14.12	2
FBXO31	Q3TQF0	F-box only protein 31 OS=Mus musculus GN=Fbxo31 PE=1 SV=1 - [FBX31_MOUSE]	8.90438	4.34	2
DYNLL1	P63168	Dynein light chain 1, cytoplasmic OS=Mus musculus GN=Dynll1 PE=1 SV=1 - [DYL1_MOUSE]	8.34168	26.97	2
MYH10	Q61879	Myosin-10 OS=Mus musculus GN=Myh10 PE=1 SV=2 - [MYH10_MOUSE]	7.92373	2.38	2
GNAI1	B2RSH2	Guanine nucleotide-binding protein G(i) subunit alpha-1 OS=Mus musculus GN=Gnai1 PE=1 SV=1 - [GNAI1_MOUSE]	7.89062	7.34	2
GFPT1	P47856	Glutamine--fructose-6-phosphate aminotransferase [isomerizing] 1 OS=Mus musculus GN=Gfpt1 PE=1 SV=3 - [GFPT1_MOUSE]	7.82021	5.02	2
Mfap1b	C0HKD9	Microfibrillar-associated protein 1B OS=Mus musculus GN=Mfap1b PE=1 SV=1 - [MFA1B_MOUSE]	7.80676	10.25	2
SEPT7	O55131	Septin-7 OS=Mus musculus GN=Sept7 PE=1 SV=1 - [SEPT7_MOUSE]	7.56243	2.98	2
ACTR1A	P61164	Alpha-centractin OS=Mus musculus GN=Actr1a PE=1 SV=1 - [ACTZ_MOUSE]	7.29899	13.3	2
RRM1	P07742	Ribonucleoside-diphosphate reductase large subunit OS=Mus musculus GN=Rrm1 PE=1 SV=2 - [RIR1_MOUSE]	7.10303	6.19	2
PCNA	P17918	Proliferating cell nuclear antigen OS=Mus musculus GN=Pcna PE=1 SV=2 - [PCNA_MOUSE]	7.08103	16.09	2
ARRB2	Q91YI4	Beta-arrestin-2 OS=Mus musculus GN=Arrb2 PE=1 SV=1 - [ARRB2_MOUSE]	7.04445	7.8	2
PAFAH1B2	Q61206	Platelet-activating factor acetylhydrolase IB subunit beta OS=Mus musculus GN=Pafah1b2 PE=1 SV=2 - [PA1B2_MOUSE]	6.89806	24.45	2
ALYREF	O08583	THO complex subunit 4 OS=Mus musculus GN=Alyref PE=1 SV=3 - [THOC4_MOUSE]	6.82158	17.25	2
PPP3R1	Q63810	Calcineurin subunit B type 1 OS=Mus musculus GN=Ppp3r1 PE=1 SV=3 - [CANB1_MOUSE]	6.67239	32.94	2
XPO1	Q6P5F9	Exportin-1 OS=Mus musculus GN=Xpo1 PE=1 SV=1 - [XPO1_MOUSE]	6.62808	2.71	2
Mzt2	Q9CQ25	Mitotic-spindle organizing protein 2 OS=Mus musculus GN=Mzt2 PE=1 SV=1 - [MZT2_MOUSE]	6.57627	22.01	2
PSMD12	Q9D8W5	26S proteasome non-ATPase regulatory subunit 12 OS=Mus musculus GN=Psmd12 PE=1 SV=4 - [PSD12_MOUSE]	6.37325	9.21	2
SENP7	Q8BUH8	Sentrin-specific protease 7 OS=Mus musculus GN=Senp7 PE=1 SV=1 - [SENP7_MOUSE]	6.30992	3.57	2
SAR1B	Q9CQC9	GTP-binding protein SAR1b OS=Mus musculus GN=Sar1b PE=1 SV=1 - [SAR1B_MOUSE]	6.27027	14.14	2
DNMT3A	O88508	DNA (cytosine-5)-methyltransferase 3A OS=Mus musculus GN=Dnmt3a PE=1 SV=2 - [DNM3A_MOUSE]	6.26171	3.96	2
Supt16	Q920B9	FACT complex subunit SPT16 OS=Mus musculus GN=Supt16h PE=1 SV=2 - [SP16H_MOUSE]	6.02656	3.34	2
RPS14	P62264	40S ribosomal protein S14 OS=Mus musculus GN=Rps14 PE=1 SV=3 - [RS14_MOUSE]	6.02033	23.84	2
EIF3E	P60229	Eukaryotic translation initiation factor 3 subunit E OS=Mus musculus GN=Eif3e PE=1 SV=1 - [EIF3E_MOUSE]	5.94536	6.52	2
DDX39B	Q9Z1N5	Spliceosome RNA helicase Ddx39b OS=Mus musculus GN=Ddx39b PE=1 SV=1 - [DX39B_MOUSE]	5.88475	7.01	2
SLAIN2	Q8CI08	SLAIN motif-containing protein 2 OS=Mus musculus GN=Slain2 PE=1 SV=2 - [SLAI2_MOUSE]	5.66224	5.34	2
KPNA2	P52293	Importin subunit alpha-1 OS=Mus musculus GN=Kpna2 PE=1 SV=2 - [IMA1_MOUSE]	5.55908	6.24	2
SPTAN1	P16546	Spectrin alpha chain, non-erythrocytic 1 OS=Mus musculus GN=Sptan1 PE=1 SV=4 - [SPTN1_MOUSE]	5.55731	1.5	2
CBX1	P83917	Chromobox protein homolog 1 OS=Mus musculus GN=Cbx1 PE=1 SV=1 - [CBX1_MOUSE]	5.53182	22.16	2
DYNC1I2	O88487	Cytoplasmic dynein 1 intermediate chain 2 OS=Mus musculus GN=Dync1i2 PE=1 SV=1 - [DC1I2_MOUSE]	5.25855	5.88	2
DDOST	O54734	Dolichyl-diphosphooligosaccharide--protein glycosyltransferase 48 kDa subunit OS=Mus musculus GN=Ddost PE=1 SV=2 - [OST48_MOUSE]	5.01579	5.67	2
RPL27A	P14115	60S ribosomal protein L27a OS=Mus musculus GN=Rpl27a PE=1 SV=5 - [RL27A_MOUSE]	4.89111	15.54	2
GAS8	Q60779	Growth arrest-specific protein 8 OS=Mus musculus GN=Gas8 PE=1 SV=2 - [GAS8_MOUSE]	4.70468	10.04	2
SLAIN1	Q68FF7	SLAIN motif-containing protein 1 OS=Mus musculus GN=Slain1 PE=1 SV=1 - [SLAI1_MOUSE]	4.70154	5.53	2
RPL21	O09167	60S ribosomal protein L21 OS=Mus musculus GN=Rpl21 PE=1 SV=3 - [RL21_MOUSE]	4.6301	15	2
NUP35	Q8R4R6	Nucleoporin NUP53 OS=Mus musculus GN=Nup35 PE=1 SV=2 - [NUP53_MOUSE]	4.36008	7.69	2
NEK2	O35942	Serine/threonine-protein kinase Nek2 OS=Mus musculus GN=Nek2 PE=1 SV=2 - [NEK2_MOUSE]	4.35159	4.51	2
DNTTIP2	Q8R2M2	Deoxynucleotidyltransferase terminal-interacting protein 2 OS=Mus musculus GN=Dnttip2 PE=1 SV=1 - [TDIF2_MOUSE]	4.22721	3.43	2
GIPC1	Q9Z0G0	PDZ domain-containing protein GIPC1 OS=Mus musculus GN=Gipc1 PE=1 SV=1 - [GIPC1_MOUSE]	4.17577	11.71	2
IQCC	A2ADZ8	IQ domain-containing protein C OS=Mus musculus GN=Iqcc PE=2 SV=1 - [IQCC_MOUSE]	4.16434	7.18	2
RUVBL2	Q9WTM5	RuvB-like 2 OS=Mus musculus GN=Ruvbl2 PE=1 SV=3 - [RUVB2_MOUSE]	3.95543	5.18	2
MARK2	Q05512	Serine/threonine-protein kinase MARK2 OS=Mus musculus GN=Mark2 PE=1 SV=3 - [MARK2_MOUSE]	3.93733	3.87	2
RBM28	Q8CGC6	RNA-binding protein 28 OS=Mus musculus GN=Rbm28 PE=1 SV=4 - [RBM28_MOUSE]	3.81698	2.67	2
FBXW11	Q5SRY7	F-box/WD repeat-containing protein 11 OS=Mus musculus GN=Fbxw11 PE=1 SV=1 - [FBW1B_MOUSE]	3.60959	4.43	2
ppp1cb	P62141	Serine/threonine-protein phosphatase PP1-beta catalytic subunit OS=Mus musculus GN=Ppp1cb PE=1 SV=3 - [PP1B_MOUSE]	3.40142	9.17	2
SRSF7	Q8BL97	Serine/arginine-rich splicing factor 7 OS=Mus musculus GN=Srsf7 PE=1 SV=1 - [SRSF7_MOUSE]	3.33363	11.99	2
CCDC57	Q6PHN1	Coiled-coil domain-containing protein 57 OS=Mus musculus GN=Ccdc57 PE=1 SV=1 - [CCD57_MOUSE]	3.30361	2.66	2
ATP6V1A	P50516	V-type proton ATPase catalytic subunit A OS=Mus musculus GN=Atp6v1a PE=1 SV=2 - [VATA_MOUSE]	2.91585	8.59	2
CEP131	Q62036	Centrosomal protein of 131 kDa OS=Mus musculus GN=Cep131 PE=1 SV=2 - [CP131_MOUSE]	2.90206	3.58	2
CAPZA1	P47753	F-actin-capping protein subunit alpha-1 OS=Mus musculus GN=Capza1 PE=1 SV=4 - [CAZA1_MOUSE]	2.88597	11.19	2
RAC2	Q05144	Ras-related C3 botulinum toxin substrate 2 OS=Mus musculus GN=Rac2 PE=1 SV=1 - [RAC2_MOUSE]	2.78058	20.83	2
SYNCRIP	Q7TMK9	Heterogeneous nuclear ribonucleoprotein Q OS=Mus musculus GN=Syncrip PE=1 SV=2 - [HNRPQ_MOUSE]	2.65655	5.46	2
IK	Q9Z1M8	Protein Red OS=Mus musculus GN=Ik PE=1 SV=2 - [RED_MOUSE]	2.45103	5.03	2
BAZ2A	Q91YE5	Bromodomain adjacent to zinc finger domain protein 2A OS=Mus musculus GN=Baz2a PE=1 SV=2 - [BAZ2A_MOUSE]	2.37622	2.01	2
KAT7	Q5SVQ0	Histone acetyltransferase KAT7 OS=Mus musculus GN=Kat7 PE=1 SV=1 - [KAT7_MOUSE]	2.34483	4.89	2
CCDC86	Q9JJ89	Coiled-coil domain-containing protein 86 OS=Mus musculus GN=Ccdc86 PE=1 SV=2 - [CCD86_MOUSE]	2.3005	4.69	2
NOM1	Q3UFM5	Nucleolar MIF4G domain-containing protein 1 OS=Mus musculus GN=Nom1 PE=1 SV=2 - [NOM1_MOUSE]	2.22942	4.92	2
GPATCH4	Q3TFK5	G patch domain-containing protein 4 OS=Mus musculus GN=Gpatch4 PE=1 SV=1 - [GPTC4_MOUSE]	2.1947	8.43	2
HSBP1	Q9CQZ1	Heat shock factor-binding protein 1 OS=Mus musculus GN=Hsbp1 PE=1 SV=1 - [HSBP1_MOUSE]	2.19382	47.37	2
PNO1	Q9CPS7	RNA-binding protein PNO1 OS=Mus musculus GN=Pno1 PE=1 SV=1 - [PNO1_MOUSE]	2.10853	13.31	2
RBM34	Q8C5L7	RNA-binding protein 34 OS=Mus musculus GN=Rbm34 PE=1 SV=1 - [RBM34_MOUSE]	2.06971	10.13	2
LRRCC1	Q69ZB0	Leucine-rich repeat and coiled-coil domain-containing protein 1 OS=Mus musculus GN=Lrrcc1 PE=2 SV=2 - [LRCC1_MOUSE]	2.06294	1.85	2
NPHP4	P59240	Nephrocystin-4 OS=Mus musculus GN=Nphp4 PE=1 SV=2 - [NPHP4_MOUSE]	2.01099	1.47	2
HERC2	Q4U2R1	E3 ubiquitin-protein ligase HERC2 OS=Mus musculus GN=Herc2 PE=1 SV=3 - [HERC2_MOUSE]	2.00923	0.77	2
NOP14	Q8R3N1	Nucleolar protein 14 OS=Mus musculus GN=Nop14 PE=1 SV=2 - [NOP14_MOUSE]	1.96787	3.72	2
DST	Q91ZU6	Dystonin OS=Mus musculus GN=Dst PE=1 SV=2 - [DYST_MOUSE]	1.96675	0.39	2
EHMT1	Q5DW34	Histone-lysine N-methyltransferase EHMT1 OS=Mus musculus GN=Ehmt1 PE=1 SV=2 - [EHMT1_MOUSE]	1.92352	2.39	2
SF3B5	Q923D4	Splicing factor 3B subunit 5 OS=Mus musculus GN=Sf3b5 PE=1 SV=1 - [SF3B5_MOUSE]	1.67508	32.56	2
TXLNA	Q6PAM1	Alpha-taxilin OS=Mus musculus GN=Txlna PE=1 SV=1 - [TXLNA_MOUSE]	0	6.14	2
DBN1	Q9QXS6	Drebrin OS=Mus musculus GN=Dbn1 PE=1 SV=4 - [DREB_MOUSE]	0	5.1	2
CAPZB	P47757	F-actin-capping protein subunit beta OS=Mus musculus GN=Capzb PE=1 SV=3 - [CAPZB_MOUSE]	0	10.11	2
MYEF2	Q8C854	Myelin expression factor 2 OS=Mus musculus GN=Myef2 PE=1 SV=1 - [MYEF2_MOUSE]	0	5.25	2
2410089E03Rik	Q8CE72	Protein JBTS17 OS=Mus musculus GN=Jbts17 PE=1 SV=4 - [CE042_MOUSE]	0	1.03	2
SEC23A	Q01405	Protein transport protein Sec23A OS=Mus musculus GN=Sec23a PE=1 SV=2 - [SC23A_MOUSE]	0	4.31	2
BOP1	P97452	Ribosome biogenesis protein BOP1 OS=Mus musculus GN=Bop1 PE=1 SV=1 - [BOP1_MOUSE]	0	3.01	2
BRIX1	Q9DCA5	Ribosome biogenesis protein BRX1 homolog OS=Mus musculus GN=Brix1 PE=1 SV=3 - [BRX1_MOUSE]	0	3.97	2
CHGB	P16014	Secretogranin-1 OS=Mus musculus GN=Chgb PE=1 SV=2 - [SCG1_MOUSE]	0	4.43	2
Ppp2r3d	Q9Z176	Serine/threonine-protein phosphatase 2A regulatory subunit B'' subunit delta OS=Mus musculus GN=Ppp2r3d PE=2 SV=1 - [P2R3D_MOUSE]	0	5.7	2
UTP15	Q8C7V3	U3 small nucleolar RNA-associated protein 15 homolog OS=Mus musculus GN=Utp15 PE=1 SV=1 - [UTP15_MOUSE]	0	5.68	2
Zfp512	Q69Z99	Zinc finger protein 512 OS=Mus musculus GN=Znf512 PE=2 SV=2 - [ZN512_MOUSE]	0	4.45	2

## Sheet: iPSC
iPSC
Gene symbol	Accession	Description	Score	Coverage	Unique Peptides
CEP250	Q9BV73	centrosomal protein 250(CEP250)	160.2	0.4025	79
PCNT	O95613	pericentrin(PCNT)	92.81	0.2101	52
CNTRL	Q7Z7A1	centriolin(CNTRL)	80.47	0.2731	52
ALMS1	Q8TCU4	ALMS1 centrosome and basal body associated protein(ALMS1)	58.15	0.1925	51
CEP128	Q6ZU80	centrosomal protein 128(CEP128)	104.89	0.4625	50
CROCC	Q5TZA2	ciliary rootlet coiled-coil, rootletin(CROCC)	82.07	0.241	42
NIN	Q8N4C6	ninein(NIN)	64.8	0.2234	38
CEP350	Q5VT06	centrosomal protein 350(CEP350)	48.89	0.1607	36
ANKRD26	Q9UPS8	ankyrin repeat domain containing 26(ANKRD26)	45.39	0.2452	32
CEP192	Q8TEP8	centrosomal protein 192(CEP192)	50.83	0.2375	32
CDK5RAP2	Q96SN8	CDK5 regulatory subunit associated protein 2(CDK5RAP2)	39.82	0.1955	31
CEP135	Q66GS9	centrosomal protein 135(CEP135)	65.5	0.25	30
CEP164	Q9UPV0	centrosomal protein 164(CEP164)	37.49	0.2267	23
CEP152	O94986	centrosomal protein 152(CEP152)	37.66	0.1725	22
AKNA	Q7Z591	AT-hook transcription factor(AKNA)	37.99	0.2342	22
SF3B1	O75533	splicing factor 3b subunit 1(SF3B1)	35.07	0.2446	22
SMC3	Q9UQE7	structural maintenance of chromosomes 3(SMC3)	22.4	0.198	22
DHX9	Q08211	DExH-box helicase 9(DHX9)	36.71	0.1992	21
SMC1A	Q14683	structural maintenance of chromosomes 1A(SMC1A)	27.04	0.1898	20
CEP170	Q5SW79	centrosomal protein 170(CEP170)	20.45	0.173	19
CGN	Q9P2M7	cingulin(CGN)	19.71	0.2247	19
TJP1	Q07157	tight junction protein 1(TJP1)	27.35	0.1665	19
CKAP5	Q14008	cytoskeleton associated protein 5(CKAP5)	26.48	0.1329	18
CEP290	O15078	centrosomal protein 290(CEP290)	14.28	0.0912	18
CEP295	Q9C0D2	centrosomal protein 295(CEP295)	17.38	0.1053	18
SF3B2	Q13435	splicing factor 3b subunit 2(SF3B2)	23.38	0.286	17
ODF2	Q5BJF6	outer dense fiber of sperm tails 2(ODF2)	30.29	0.2425	17
PDCD11	Q14690	programmed cell death 11(PDCD11)	13.26	0.1144	16
CEP83	Q9Y592	centrosomal protein 83(CEP83)	22.51	0.2193	15
SCLT1	Q96NL6	sodium channel and clathrin linker 1(SCLT1)	26.42	0.25	15
SNRNP200	O75643	small nuclear ribonucleoprotein U5 subunit 200(SNRNP200)	27.8	0.0791	15
POGZ	Q7Z3K3	pogo transposable element derived with ZNF domain(POGZ)	9.91	0.1574	14
CNTROB	Q8N137	centrobin, centriole duplication and spindle assembly protein(CNTROB)	15.29	0.2259	14
SRRM2	Q9UQ35	serine/arginine repetitive matrix 2(SRRM2)	6.66	0.0858	14
RANBP2	P49792	RAN binding protein 2(RANBP2)	17.43	0.062	14
SPICE1	Q8N0Z3	spindle and centriole associated protein 1(SPICE1)	11.34	0.207	14
EFTUD2	Q15029	elongation factor Tu GTP binding domain containing 2(EFTUD2)	12.73	0.18	13
AKAP9	Q99996	A-kinase anchoring protein 9(AKAP9)	9.08	0.0432	13
CEP120	Q8N960	centrosomal protein 120(CEP120)	20.29	0.1714	13
ILF3	Q12906	interleukin enhancer binding factor 3(ILF3)	11.01	0.2248	13
LRRC45	Q96CN5	leucine rich repeat containing 45(LRRC45)	23.37	0.2582	13
PIBF1	Q8WXW3	progesterone immunomodulatory binding factor 1(PIBF1)	21.51	0.21	13
PRPF8	Q6P2Q9	pre-mRNA processing factor 8(PRPF8)	8.51	0.0771	13
NOP2	P46087	NOP2 nucleolar protein(NOP2)	9.59	0.1958	12
GNL2	Q13823	G protein nucleolar 2(GNL2)	12.6	0.1847	12
CEP63	Q96MT8	centrosomal protein 63(CEP63)	25.91	0.2162	12
CEP89	Q96ST8	centrosomal protein 89(CEP89)	11.77	0.1826	12
RSL1D1	O76021	ribosomal L1 domain containing 1(RSL1D1)	13.59	0.2306	12
PHIP	Q8WWQ0	pleckstrin homology domain interacting protein(PHIP)	11.18	0.0846	12
DSG2	Q14126	desmoglein 2(DSG2)	15.95	0.186	12
DNMT3A	Q9Y6K1	DNA methyltransferase 3 alpha(DNMT3A)	6.1	0.2029	12
RBMX	P38159	RNA binding motif protein X-linked(RBMX)	22.6	0.3171	11
INCENP	Q9NQS7	inner centromere protein(INCENP)	20	0.1841	11
PCM1	Q15154	pericentriolar material 1(PCM1)	15.02	0.0919	11
MPHOSPH10	O00566	M-phase phosphoprotein 10(MPHOSPH10)	9.31	0.2467	11
DDB1	Q16531	damage specific DNA binding protein 1(DDB1)	15.87	0.1395	11
C2CD3	Q4AC94	C2 domain containing 3 centriole elongation regulator(C2CD3)	7.81	0.0727	11
WDR36	Q8NI36	WD repeat domain 36(WDR36)	15.57	0.1672	11
POC5	Q8NA72	POC5 centriolar protein(POC5)	13.9	0.2574	11
SMARCA5	O60264	SWI/SNF related, matrix associated, actin dependent regulator of chromatin, subfamily a, member 5(SMARCA5)	29.39	0.2006	11
CEP85L	Q5SZL2	centrosomal protein 85 like(CEP85L)	8.93	0.1888	11
NOP14	P78316	NOP14 nucleolar protein(NOP14)	15.93	0.1657	11
TBC1D31	Q96DN5	TBC1 domain family member 31(TBC1D31)	14.18	0.1079	11
HEATR1	Q9H583	HEAT repeat containing 1(HEATR1)	12.76	0.0597	11
CEP95	Q96GE4	centrosomal protein 95(CEP95)	8.58	0.1218	10
CHD4	Q14839	chromodomain helicase DNA binding protein 4(CHD4)	13.31	0.0743	10
DNTTIP2	Q5QJE6	deoxynucleotidyltransferase terminal interacting protein 2(DNTTIP2)	16.99	0.2077	10
TPR	P12270	translocated promoter region, nuclear basket protein(TPR)	13.8	0.0715	10
NOC2L	Q9Y3T9	NOC2 like nucleolar associated transcriptional repressor(NOC2L)	14.44	0.1402	10
EIF4A3	P38919	eukaryotic translation initiation factor 4A3(EIF4A3)	26.25	0.2701	10
CENPJ	Q9HC77	centromere protein J(CENPJ)	8.14	0.083	10
RSF1	Q96T23	remodeling and spacing factor 1(RSF1)	15.87	0.0992	10
PNN	Q9H307	pinin, desmosome associated protein(PNN)	14.33	0.1562	10
UTP14A	Q9BVJ6	UTP14A small subunit processome component(UTP14A)	13.61	0.166	10
CCDC61	Q9Y6R9	Coiled-coil domain-containing protein 61 OS=Homo sapiens OX=9606 GN=CCDC61 PE=1 SV=3 - [CCD61_HUMAN]	51.67	0.1895	10
POLR2B	P30876	RNA polymerase II subunit B(POLR2B)	7.07	0.1175	9
CDC5L	Q99459	cell division cycle 5 like(CDC5L)	6.4	0.1234	9
CGNL1	Q0VF96	cingulin like 1(CGNL1)	10.01	0.0737	9
MDN1	Q9NU22	midasin AAA ATPase 1(MDN1)	4.23	0.0225	9
BMS1	Q14692	BMS1 ribosome biogenesis factor(BMS1)	6.06	0.0788	9
DDX18	Q9NVP1	DEAD-box helicase 18(DDX18)	19.77	0.2149	9
AATF	Q9NY61	apoptosis antagonizing transcription factor(AATF)	11.68	0.2071	9
UBA1	P22314	ubiquitin like modifier activating enzyme 1(UBA1)	16.6	0.1352	9
HAUS5	O94927	HAUS augmin like complex subunit 5(HAUS5)	11.77	0.1817	9
HSP90B1	P14625	heat shock protein 90 beta family member 1(HSP90B1)	17.19	0.1731	9
POLR2A	P24928	RNA polymerase II subunit A(POLR2A)	13.47	0.0635	9
PDIA3	P30101	protein disulfide isomerase family A member 3(PDIA3)	15.02	0.1901	9
CEP170B	Q9Y4F5	centrosomal protein 170B(CEP170B)	5.41	0.0963	9
AHCTF1	Q8WYP5	AT-hook containing transcription factor 1(AHCTF1)	9.4	0.0675	9
SNW1	Q13573	SNW domain containing 1(SNW1)	18.38	0.2052	9
SUPT16H	Q9Y5B9	SPT16 homolog, facilitates chromatin remodeling subunit(SUPT16H)	10.55	0.1098	9
RUVBL1	Q9Y265	RuvB like AAA ATPase 1(RUVBL1)	10.82	0.2434	8
ZC3H14	Q6PJT7	zinc finger CCCH-type containing 14(ZC3H14)	6.48	0.1739	8
KIAA0753	Q2KHM9	KIAA0753(KIAA0753)	7.01	0.1282	8
DDX39B	Q13838	DExD-box helicase 39B(DDX39B)	10.96	0.2079	8
RALY	Q9UKM9	RALY heterogeneous nuclear ribonucleoprotein(RALY)	14.02	0.3758	8
PUM3	Q15397	pumilio RNA binding family member 3(PUM3)	7.14	0.1219	8
MDM1	Q8TC05	Mdm1 nuclear protein(MDM1)	6.43	0.1527	8
GTF2I	P78347	general transcription factor IIi(GTF2I)	6.21	0.1222	8
KIAA0586	Q9BVV6	KIAA0586(KIAA0586)	6.6	0.0705	8
EBNA1BP2	Q99848	EBNA1 binding protein 2(EBNA1BP2)	3.58	0.3039	8
MCM7	P33993	minichromosome maintenance complex component 7(MCM7)	13.54	0.1558	8
SPTBN1	Q01082	spectrin beta, non-erythrocytic 1(SPTBN1)	8.38	0.0453	8
CEP57L1	Q8IYX8	centrosomal protein 57 like 1(CEP57L1)	14.18	0.1913	8
GATAD2A	Q86YP4	GATA zinc finger domain containing 2A(GATAD2A)	12.04	0.207	8
MACROH2A1	O75367	macroH2A.1 histone(MACROH2A1)	15.34	0.3441	7
VTN	P04004	vitronectin(VTN)	16.28	0.1695	7
EDC4	Q6P2E9	enhancer of mRNA decapping 4(EDC4)	6.6	0.0735	7
RAD21	O60216	RAD21 cohesin complex component(RAD21)	6.39	0.1553	7
SPTAN1	Q13813	spectrin alpha, non-erythrocytic 1(SPTAN1)	4.07	0.0425	7
ESF1	Q9H501	ESF1 nucleolar pre-rRNA processing protein homolog(ESF1)	10.88	0.0799	7
WDR75	Q8IWA0	WD repeat domain 75(WDR75)	6.42	0.1169	7
CENPV	Q7Z7K6	centromere protein V(CENPV)	10.58	0.4291	7
PRPF19	Q9UMS4	pre-mRNA processing factor 19(PRPF19)	0	0.2004	7
GTPBP4	Q9BZE4	GTP binding protein 4(GTPBP4)	17.99	0.1435	7
NEK2	P51955	NIMA related kinase 2(NEK2)	10.95	0.2	7
POLDIP3	Q9BY77	DNA polymerase delta interacting protein 3(POLDIP3)	10.07	0.2922	7
CEP41	Q9BYV8	centrosomal protein 41(CEP41)	14.35	0.3324	7
TJP2	Q9UDY2	tight junction protein 2(TJP2)	13.55	0.1	7
HNRNPL	P14866	heterogeneous nuclear ribonucleoprotein L(HNRNPL)	12.37	0.1511	7
OFD1	O75665	OFD1 centriole and centriolar satellite protein(OFD1)	7.28	0.0899	7
ADNP	Q9H2P0	activity dependent neuroprotector homeobox(ADNP)	10.11	0.0907	7
CEP112	Q8N8E3	centrosomal protein 112(CEP112)	4.06	0.1037	7
UTP6	Q9NYH9	UTP6 small subunit processome component(UTP6)	12.29	0.1424	7
SND1	Q7KZF4	staphylococcal nuclease and tudor domain containing 1(SND1)	6.95	0.0681	6
CHAMP1	Q96JM3	chromosome alignment maintaining phosphoprotein 1(CHAMP1)	4.37	0.0911	6
CEP43	O95684	centrosomal protein 43(CEP43)	17.87	0.2206	6
RPL27	P61353	ribosomal protein L27(RPL27)	10.43	0.4853	6
CETN2	P41208	centrin 2(CETN2)	13.95	0.4826	6
ZMYND8	Q9ULU4	zinc finger MYND-type containing 8(ZMYND8)	5.86	0.0776	6
PWP2	Q15269	PWP2 small subunit processome component(PWP2)	12.66	0.111	6
BAZ2A	Q9UIF9	bromodomain adjacent to zinc finger domain 2A(BAZ2A)	7.06	0.043	6
XRCC5	P13010	X-ray repair cross complementing 5(XRCC5)	6.81	0.0738	6
NPHP4	O75161	nephrocystin 4(NPHP4)	6.43	0.0799	6
EEF2	P13639	eukaryotic translation elongation factor 2(EEF2)	10.9	0.1026	6
RIF1	Q5UIP0	replication timing regulatory factor 1(RIF1)	5.75	0.038	6
TUBGCP2	Q9BSJ2	tubulin gamma complex associated protein 2(TUBGCP2)	1.96	0.0798	6
RPL5	P46777	ribosomal protein L5(RPL5)	11.02	0.2593	6
CTNNA1	P35221	catenin alpha 1(CTNNA1)	9.02	0.0971	6
UTP18	Q9Y5J1	UTP18 small subunit processome component(UTP18)	6.67	0.1205	6
HP1BP3	Q5SSJ5	heterochromatin protein 1 binding protein 3(HP1BP3)	3.7	0.1067	6
TBL3	Q12788	transducin beta like 3(TBL3)	17.56	0.1151	6
ACLY	P53396	ATP citrate lyase(ACLY)	5.71	0.0699	6
CEP68	Q76N32	centrosomal protein 68(CEP68)	9.88	0.111	6
SYNE2	Q8WXH0	spectrin repeat containing nuclear envelope protein 2(SYNE2)	3.38	0.0116	6
CIBAR1	A1XBS5	CBY1 interacting BAR domain containing 1(CIBAR1)	3.38	0.2837	6
FBF1	Q8TES7	Fas binding factor 1(FBF1)	2.06	0.0565	6
UTP4	Q969X6	UTP4 small subunit processome component(UTP4)	2.44	0.121	6
H1-4	P10412	H1.4 linker histone, cluster member(H1-4)	65.67	0.1872	6
WDR46	O15213	WD repeat domain 46(WDR46)	5.22	0.1787	6
PLK1	P53350	polo like kinase 1(PLK1)	4.85	0.141	6
ARID1A	O14497	AT-rich interaction domain 1A(ARID1A)	6.44	0.0333	6
VDAC1	P21796	voltage dependent anion channel 1(VDAC1)	4.38	0.2827	6
GCN1	Q92616	GCN1 activator of EIF2AK4(GCN1)	4.3	0.03	5
STAU1	O95793	staufen double-stranded RNA binding protein 1(STAU1)	8.86	0.1127	5
ZNF462	Q96JM2	zinc finger protein 462(ZNF462)	5.49	0.0263	5
NOL7	Q9UMY1	nucleolar protein 7(NOL7)	7.7	0.1712	5
ZNF281	Q9Y2X9	zinc finger protein 281(ZNF281)	3.31	0.1341	5
PPAN	Q9NQ55	peter pan homolog(PPAN)	8.04	0.1818	5
MYO1C	O00159	myosin IC(MYO1C)	1.65	0.0611	5
CCDC77	Q9BR77	coiled-coil domain containing 77(CCDC77)	5.2	0.0922	5
TKT	P29401	transketolase(TKT)	9.19	0.1124	5
ZNF326	Q5BKZ1	zinc finger protein 326(ZNF326)	9.81	0.1271	5
TEX10	Q9NXF1	testis expressed 10(TEX10)	5.46	0.085	5
NUP50	Q9UKX7	nucleoporin 50(NUP50)	5.58	0.1902	5
CEP85	Q6P2H3	centrosomal protein 85(CEP85)	5.2	0.101	5
VRTN	Q9H8Y1	vertebrae development associated(VRTN)	5.58	0.1311	5
KRR1	Q13601	KRR1 small subunit processome component homolog(KRR1)	6.31	0.1496	5
PGAM1	P18669	phosphoglycerate mutase 1(PGAM1)	3.8	0.2913	5
CHTOP	Q9Y3Y2	chromatin target of PRMT1(CHTOP)	4.61	0.2581	5
LARS1	Q9P2J5	leucyl-tRNA synthetase 1(LARS1)	5.84	0.0561	5
TUBGCP3	Q96CW5	tubulin gamma complex associated protein 3(TUBGCP3)	6.34	0.0893	5
NEDD1	Q8NHV4	NEDD1 gamma-tubulin ring complex targeting factor(NEDD1)	7.94	0.1545	5
RPL15	P61313	ribosomal protein L15(RPL15)	4.09	0.2549	5
SDCCAG8	Q86SQ7	SHH signaling and ciliogenesis regulator SDCCAG8(SDCCAG8)	6.15	0.1038	5
HSD17B4	P51659	hydroxysteroid 17-beta dehydrogenase 4(HSD17B4)	1.9	0.1073	5
CTNNB1	P35222	catenin beta 1(CTNNB1)	3.54	0.1037	5
CCDC14	Q49A88	coiled-coil domain containing 14(CCDC14)	5.17	0.0756	5
ZNF532	Q9HCE3	zinc finger protein 532(ZNF532)	3.53	0.0692	5
CALR	P27797	calreticulin(CALR)	7.07	0.1823	5
HAUS6	Q7Z4H7	HAUS augmin like complex subunit 6(HAUS6)	8.57	0.0681	5
BAZ1B	Q9UIG0	bromodomain adjacent to zinc finger domain 1B(BAZ1B)	4.4	0.0499	5
KIZ	Q2M2Z5	kizuna centrosomal protein(KIZ)	2.47	0.1055	5
SRSF7	Q16629	serine and arginine rich splicing factor 7(SRSF7)	11.2	0.2437	5
ZNF106	Q9H2Y7	zinc finger protein 106(ZNF106)	0	0.0393	5
LDHB	P07195	lactate dehydrogenase B(LDHB)	6.85	0.1707	5
CCHCR1	Q8TD31	coiled-coil alpha-helical rod protein 1(CCHCR1)	5.07	0.0934	5
RBM28	Q9NW13	RNA binding motif protein 28(RBM28)	11.33	0.0777	5
FLNB	O75369	filamin B(FLNB)	1.85	0.0392	5
SASS6	Q6UVJ0	SAS-6 centriolar assembly protein(SASS6)	2.37	0.0959	5
MSH2	P43246	mutS homolog 2(MSH2)	7.7	0.06	5
G3BP1	Q13283	G3BP stress granule assembly factor 1(G3BP1)	4.37	0.2039	5
HAUS1	Q96CS2	HAUS augmin like complex subunit 1(HAUS1)	6.41	0.2338	5
ZNF512	Q96ME7	zinc finger protein 512(ZNF512)	8.07	0.1164	5
MCM4	P33991	minichromosome maintenance complex component 4(MCM4)	0	0.0846	5
NOL10	Q9BSC4	nucleolar protein 10(NOL10)	0	0.1003	5
CBX5	P45973	chromobox 5(CBX5)	7.09	0.3351	5
SNRPA1	P09661	small nuclear ribonucleoprotein polypeptide A'(SNRPA1)	6.92	0.2353	5
NVL	O15381	nuclear VCP like(NVL)	11.84	0.0853	5
NAP1L1	P55209	nucleosome assembly protein 1 like 1(NAP1L1)	7.01	0.1944	5
CCAR2	Q8N163	cell cycle and apoptosis regulator 2(CCAR2)	6.19	0.0726	5
ATAD3A	Q9NVI7	ATPase family AAA domain containing 3A(ATAD3A)	9.68	0.1104	5
CCDC171	Q6TFL3	coiled-coil domain containing 171(CCDC171)	4.07	0.0468	5
SSB	P05455	small RNA binding exonuclease protection factor La(SSB)	2.55	0.1005	4
PNO1	Q9NRX1	partner of NOB1 homolog(PNO1)	3.91	0.1786	4
ACIN1	Q9UKV3	apoptotic chromatin condensation inducer 1(ACIN1)	7.6	0.0537	4
DZIP1	Q86YF9	DAZ interacting zinc finger protein 1(DZIP1)	6.32	0.0554	4
HELLS	Q9NRZ9	helicase, lymphoid specific(HELLS)	1.83	0.0501	4
EEF1D	P29692	eukaryotic translation elongation factor 1 delta(EEF1D)	4.92	0.21	4
SUGP2	Q8IX01	SURP and G-patch domain containing 2(SUGP2)	0	0.0425	4
USO1	O60763	USO1 vesicle transport factor(USO1)	7	0.0582	4
RPL3	P39023	ribosomal protein L3(RPL3)	4.72	0.1117	4
CEP162	Q5TB80	centrosomal protein 162(CEP162)	3.83	0.0349	4
RBM4	Q9BWF3	RNA binding motif protein 4(RBM4)	8.36	0.1154	4
UBTF	P17480	upstream binding transcription factor(UBTF)	1.61	0.0694	4
KIF2A	O00139	kinesin family member 2A(KIF2A)	6.47	0.0652	4
POC1A	Q8NBT0	POC1 centriolar protein A(POC1A)	1.69	0.1572	4
MACROH2A2	Q9P0M6	macroH2A.2 histone(MACROH2A2)	4.38	0.2769	4
LUC7L2	Q9Y383	LUC7 like 2, pre-mRNA splicing factor(LUC7L2)	4.89	0.1531	4
CRNKL1	Q9BZJ0	crooked neck pre-mRNA splicing factor 1(CRNKL1)	5.41	0.0531	4
CDCA5	Q96FF9	cell division cycle associated 5(CDCA5)	2.34	0.2381	4
DDX24	Q9GZR7	DEAD-box helicase 24(DDX24)	4.2	0.0617	4
ZNF687	Q8N1G0	zinc finger protein 687(ZNF687)	4.37	0.042	4
CCDC86	Q9H6F5	coiled-coil domain containing 86(CCDC86)	4.45	0.1833	4
HAUS8	Q9BT25	HAUS augmin like complex subunit 8(HAUS8)	4.47	0.1512	4
RRS1	Q15050	ribosome biogenesis regulator 1 homolog(RRS1)	9.1	0.1479	4
NUP54	Q7Z3B4	nucleoporin 54(NUP54)	6.67	0.1203	4
NAT10	Q9H0A0	N-acetyltransferase 10(NAT10)	7.38	0.0507	4
ODF2L	Q9ULJ1	outer dense fiber of sperm tails 2 like(ODF2L)	3.7	0.0708	4
TCHP	Q9BT92	trichoplein keratin filament binding(TCHP)	10.53	0.0944	4
VCP	P55072	valosin containing protein(VCP)	4.02	0.0744	4
RANGAP1	P46060	Ran GTPase activating protein 1(RANGAP1)	6.52	0.1005	4
SMARCE1	Q969G3	SWI/SNF related, matrix associated, actin dependent regulator of chromatin, subfamily e, member 1(SMARCE1)	5.31	0.1606	4
DDX56	Q9NY93	DEAD-box helicase 56(DDX56)	6.51	0.0896	4
MFAP1	P55081	microfibril associated protein 1(MFAP1)	5.35	0.1412	4
RRP1	P56182	ribosomal RNA processing 1(RRP1)	5.41	0.1475	4
NOC3L	Q8WTT2	NOC3 like DNA replication regulator(NOC3L)	2.7	0.0425	4
RPL7L1	Q6DKI1	ribosomal protein L7 like 1(RPL7L1)	5.73	0.1829	4
MYBBP1A	Q9BQG0	MYB binding protein 1a(MYBBP1A)	4.3	0.0557	4
NUP133	Q8WUM0	nucleoporin 133(NUP133)	4.11	0.058	4
AAAS	Q9NRG9	aladin WD repeat nucleoporin(AAAS)	6.83	0.1099	4
PRPF6	O94906	pre-mRNA processing factor 6(PRPF6)	3.85	0.0521	4
GANAB	Q14697	glucosidase II alpha subunit(GANAB)	6.22	0.0508	4
MAT2A	P31153	methionine adenosyltransferase 2A(MAT2A)	3.03	0.1063	4
CCDC15	Q0P6D6	coiled-coil domain containing 15(CCDC15)	2.01	0.0652	4
RAN	P62826	RAN, member RAS oncogene family(RAN)	5.48	0.1667	4
FSCN1	Q16658	fascin actin-bundling protein 1(FSCN1)	5.24	0.0953	4
CEP57	Q86XR8	centrosomal protein 57(CEP57)	5.53	0.084	4
PSAT1	Q9Y617	phosphoserine aminotransferase 1(PSAT1)	5.15	0.1189	4
FKBP4	Q02790	FKBP prolyl isomerase 4(FKBP4)	4.1	0.1068	4
HNRNPA0	Q13151	heterogeneous nuclear ribonucleoprotein A0(HNRNPA0)	12.11	0.2033	4
CEP20	Q96NB1	centrosomal protein 20(CEP20)	2.64	0.3218	4
U2SURP	O15042	U2 snRNP associated SURP domain containing(U2SURP)	3.99	0.0739	4
TRIM24	O15164	tripartite motif containing 24(TRIM24)	4.32	0.0771	4
EIF4G2	P78344	eukaryotic translation initiation factor 4 gamma 2(EIF4G2)	3.79	0.0706	4
HNRNPAB	Q99729	heterogeneous nuclear ribonucleoprotein A/B(HNRNPAB)	2.18	0.0873	4
NOL11	Q9H8H0	nucleolar protein 11(NOL11)	1.62	0.0737	4
MCM2	P49736	minichromosome maintenance complex component 2(MCM2)	4.25	0.052	4
BOP1	Q14137	BOP1 ribosomal biogenesis factor(BOP1)	3.8	0.0684	4
CEP70	Q8NHQ1	centrosomal protein 70(CEP70)	5.29	0.0804	4
SURF6	O75683	surfeit 6(SURF6)	2.02	0.1579	4
IGF2BP2	Q9Y6M1	insulin like growth factor 2 mRNA binding protein 2(IGF2BP2)	9.11	0.1419	4
EIF3A	Q14152	eukaryotic translation initiation factor 3 subunit A(EIF3A)	2.21	0.0318	4
PDS5B	Q9NTI5	PDS5 cohesin associated factor B(PDS5B)	0	0.0435	4
RPL10A	P62906	ribosomal protein L10a(RPL10A)	3.45	0.2166	4
NDE1	Q9NXR1	nudE neurodevelopment protein 1(NDE1)	3.59	0.1532	4
PDXDC1	Q6P996	pyridoxal dependent decarboxylase domain containing 1(PDXDC1)	0	0.0711	4
P4HB	P07237	prolyl 4-hydroxylase subunit beta(P4HB)	1.93	0.0886	4
RBM34	P42696	RNA binding motif protein 34(RBM34)	5.98	0.1488	4
RRP9	O43818	ribosomal RNA processing 9, U3 small nucleolar RNA binding protein(RRP9)	7.37	0.0905	4
IDH1	O75874	isocitrate dehydrogenase (NADP(+)) 1(IDH1)	0	0.1449	4
MIIP	Q5JXC2	migration and invasion inhibitory protein(MIIP)	4.72	0.1263	4
EHMT1	Q9H9B1	euchromatic histone lysine methyltransferase 1(EHMT1)	1.65	0.0501	4
HAUS3	Q68CZ6	HAUS augmin like complex subunit 3(HAUS3)	1.72	0.0846	4
RPGRIP1L	Q68CZ1	RPGRIP1 like(RPGRIP1L)	2.07	0.0471	4
IMP4	Q96G21	IMP U3 small nucleolar ribonucleoprotein 4(IMP4)	6.88	0.1753	4
EIF3B	P55884	eukaryotic translation initiation factor 3 subunit B(EIF3B)	4.51	0.0467	4
SNU13	P55769	small nuclear ribonucleoprotein 13(SNU13)	7.88	0.2344	4
TFAM	Q00059	transcription factor A, mitochondrial(TFAM)	2.08	0.1992	4
ZNF644	Q9H582	zinc finger protein 644(ZNF644)	0	0.049	4
KDM1A	O60341	lysine demethylase 1A(KDM1A)	3.95	0.0716	4
PUM1	Q14671	pumilio RNA binding family member 1(PUM1)	1.75	0.0497	4
FLOT1	O75955	flotillin 1(FLOT1)	1.96	0.1077	4
SMARCB1	Q12824	SWI/SNF related, matrix associated, actin dependent regulator of chromatin, subfamily b, member 1(SMARCB1)	3.26	0.1013	3
DDX54	Q8TDD1	DEAD-box helicase 54(DDX54)	3.95	0.059	3
NIFK	Q9BYG3	nucleolar protein interacting with the FHA domain of MKI67(NIFK)	2.26	0.0956	3
BPTF	Q12830	bromodomain PHD finger transcription factor(BPTF)	1.77	0.0207	3
SENP3	Q9H4L4	SUMO specific peptidase 3(SENP3)	0	0.0645	3
ST13P4	Q8IZP2	ST13, Hsp70 interacting protein pseudogene 4(ST13P4)	1.97	0.1542	3
WRAP73	Q9P2S5	WD repeat containing, antisense to TP73(WRAP73)	6.45	0.1087	3
UTP15	Q8TED0	UTP15 small subunit processome component(UTP15)	1.94	0.0734	3
RPL13A	P40429	ribosomal protein L13a(RPL13A)	5.89	0.1429	3
DRG1	Q9Y295	developmentally regulated GTP binding protein 1(DRG1)	4.29	0.1063	3
CLIC1	O00299	chloride intracellular channel 1(CLIC1)	2.08	0.1909	3
RPL36	Q9Y3U8	ribosomal protein L36(RPL36)	1.78	0.2095	3
HDAC2	Q92769	histone deacetylase 2(HDAC2)	4.7	0.2049	3
CBR1	P16152	carbonyl reductase 1(CBR1)	4.48	0.1588	3
WDR3	Q9UNX4	WD repeat domain 3(WDR3)	6.08	0.0636	3
RPL9	P32969	ribosomal protein L9(RPL9)	6.46	0.1563	3
SLAIN1	Q8ND83	SLAIN motif family member 1(SLAIN1)	2.91	0.0968	3
POLR1B	Q9H9Y6	RNA polymerase I subunit B(POLR1B)	1.65	0.0326	3
RPF1	Q9H9Y2	ribosome production factor 1 homolog(RPF1)	4.26	0.0774	3
FAM161A	Q3B820	FAM161 centrosomal protein A(FAM161A)	2.9	0.0682	3
MSN	P26038	moesin(MSN)	0	0.0451	3
CHD1	O14646	chromodomain helicase DNA binding protein 1(CHD1)	5.88	0.0246	3
SNRNP70	P08621	small nuclear ribonucleoprotein U1 subunit 70(SNRNP70)	1.7	0.1007	3
AKIP1	Q9NQ31	A-kinase interacting protein 1(AKIP1)	4.32	0.1857	3
WDR74	Q6RFH5	WD repeat domain 74(WDR74)	1.89	0.1117	3
CCDC34	Q96HJ3	coiled-coil domain containing 34(CCDC34)	2.02	0.0804	3
EIF3L	Q9Y262	eukaryotic translation initiation factor 3 subunit L(EIF3L)	0	0.0638	3
SMCHD1	A6NHR9	structural maintenance of chromosomes flexible hinge domain containing 1(SMCHD1)	1.95	0.0185	3
ATP2A2	P16615	ATPase sarcoplasmic/endoplasmic reticulum Ca2+ transporting 2(ATP2A2)	2.81	0.0355	3
CEBPZ	Q03701	CCAAT enhancer binding protein zeta(CEBPZ)	3.95	0.0342	3
TRA2B	P62995	transformer 2 beta homolog(TRA2B)	2.55	0.1493	3
COPG1	Q9Y678	COPI coat complex subunit gamma 1(COPG1)	0	0.0526	3
YBX3	P16989	Y-box binding protein 3(YBX3)	8.86	0.2124	3
RCL1	Q9Y2P8	RNA terminal phosphate cyclase like 1(RCL1)	5.82	0.0938	3
MYEF2	Q9P2K5	myelin expression factor 2(MYEF2)	2.09	0.0683	3
HAUS7	Q99871	HAUS augmin like complex subunit 7(HAUS7)	4.84	0.1413	3
IQCC	Q4KMZ1	IQ motif containing C(IQCC)	0	0.1073	3
KIF11	P52732	kinesin family member 11(KIF11)	2.19	0.036	3
PCNA	P12004	proliferating cell nuclear antigen(PCNA)	1.69	0.1494	3
HNRNPDL	O14979	heterogeneous nuclear ribonucleoprotein D like(HNRNPDL)	4.01	0.0738	3
LAS1L	Q9Y4W2	LAS1 like ribosome biogenesis factor(LAS1L)	0	0.0518	3
HNRNPR	O43390	heterogeneous nuclear ribonucleoprotein R(HNRNPR)	4.17	0.09	3
CBY1	Q9Y3M2	chibby family member 1, beta catenin antagonist(CBY1)	6.85	0.4127	3
CCSAP	Q6IQ19	centriole, cilia and spindle associated protein(CCSAP)	1.62	0.2074	3
DDX50	Q9BQ39	DExD-box helicase 50(DDX50)	3.71	0.0665	3
LIMA1	Q9UHB6	LIM domain and actin binding 1(LIMA1)	4.26	0.0527	3
CHCHD3	Q9NX63	coiled-coil-helix-coiled-coil-helix domain containing 3(CHCHD3)	4.71	0.185	3
QKI	Q96PU8	QKI, KH domain containing RNA binding(QKI)	4.12	0.1378	3
CCDC137	Q6PK04	coiled-coil domain containing 137(CCDC137)	1.93	0.1557	3
PELP1	Q8IZL8	proline, glutamate and leucine rich protein 1(PELP1)	1.63	0.0425	3
SCAF1	Q9H7N4	SR-related CTD associated factor 1(SCAF1)	5.27	0.0473	3
ACTC1	P68032	actin alpha cardiac muscle 1(ACTC1)	45.04	0.3501	3
MOV10	Q9HCE1	Mov10 RISC complex RNA helicase(MOV10)	1.84	0.0459	3
TRIM27	P14373	tripartite motif containing 27(TRIM27)	4.49	0.0643	3
RPS15	P62841	ribosomal protein S15(RPS15)	6.39	0.2207	3
RPL34	P49207	ribosomal protein L34(RPL34)	3.5	0.1368	3
RBM22	Q9NW64	RNA binding motif protein 22(RBM22)	8.7	0.0857	3
PDIA6	Q15084	protein disulfide isomerase family A member 6(PDIA6)	1.98	0.0955	3
KIF2C	Q99661	kinesin family member 2C(KIF2C)	5.52	0.0552	3
IPO5	O00410	importin 5(IPO5)	3.63	0.0356	3
RTCB	Q9Y3I0	RNA 2',3'-cyclic phosphate and 5'-OH ligase(RTCB)	0	0.0772	3
PRKAR2A	P13861	protein kinase cAMP-dependent type II regulatory subunit alpha(PRKAR2A)	4	0.1287	3
RPF2	Q9H7B2	ribosome production factor 2 homolog(RPF2)	4.72	0.1503	3
IK	Q13123	IK cytokine(IK)	4.63	0.0969	3
SRSF6	Q13247	serine and arginine rich splicing factor 6(SRSF6)	5.48	0.0727	3
HYOU1	Q9Y4L1	hypoxia up-regulated 1(HYOU1)	0	0.036	3
GPC4	O75487	glypican 4(GPC4)	1.69	0.0773	3
MIS18BP1	Q6P0N0	MIS18 binding protein 1(MIS18BP1)	0	0.0309	3
GMPS	P49915	guanine monophosphate synthase(GMPS)	0	0.0592	3
DCAF13	Q9NV06	DDB1 and CUL4 associated factor 13(DCAF13)	4.23	0.0876	3
MTREX	P42285	Mtr4 exosome RNA helicase(MTREX)	0	0.0365	3
PINX1	Q96BK5	PIN2 (TERF1) interacting telomerase inhibitor 1(PINX1)	2.3	0.1555	3
PGK1	P00558	phosphoglycerate kinase 1(PGK1)	2.27	0.1127	3
LUZP1	Q86V48	leucine zipper protein 1(LUZP1)	2.18	0.04	3
HAUS4	Q9H6D7	HAUS augmin like complex subunit 4(HAUS4)	5.59	0.1074	3
STIL	Q15468	STIL centriolar assembly protein(STIL)	2.41	0.0357	3
RPN1	P04843	ribophorin I(RPN1)	2.86	0.0544	3
ATRX	P46100	ATRX chromatin remodeler(ATRX)	2.38	0.0261	3
UTP20	O75691	UTP20 small subunit processome component(UTP20)	0	0.0162	3
WDR18	Q9BV38	WD repeat domain 18(WDR18)	5.06	0.0856	3
CEP44	Q9C0F1	centrosomal protein 44(CEP44)	4.72	0.1077	3
PCBP1	Q15365	poly(rC) binding protein 1(PCBP1)	8.99	0.2219	3
CALM1	P0DP23	calmodulin 1(CALM1)	4.41	0.3221	3
IRAK1BP1	Q5VVH5	interleukin 1 receptor associated kinase 1 binding protein 1(IRAK1BP1)	4.6	0.1923	3
TMOD3	Q9NYL9	tropomodulin 3(TMOD3)	1.72	0.1193	3
SLTM	Q9NWH9	SAFB like transcription modulator(SLTM)	3.53	0.0251	3
RAVER1	Q8IY67	ribonucleoprotein, PTB binding 1(RAVER1)	0	0.0726	3
IARS1	P41252	isoleucyl-tRNA synthetase 1(IARS1)	3.86	0.0293	3
PPM1G	O15355	protein phosphatase, Mg2+/Mn2+ dependent 1G(PPM1G)	0	0.0751	3
USP5	P45974	ubiquitin specific peptidase 5(USP5)	1.72	0.0466	3
NOLC1	Q14978	nucleolar and coiled-body phosphoprotein 1(NOLC1)	5.09	0.073	3
CLASP1	Q7Z460	cytoplasmic linker associated protein 1(CLASP1)	5.01	0.0273	3
CBX1	P83916	chromobox 1(CBX1)	7.1	0.2865	3
EIF6	P56537	eukaryotic translation initiation factor 6(EIF6)	5.08	0.2122	3
HUWE1	Q7Z6Z7	HECT, UBA and WWE domain containing E3 ubiquitin protein ligase 1(HUWE1)	0	0.0117	3
CTBP2	P56545	C-terminal binding protein 2(CTBP2)	4.45	0.0831	3
MTA2	O94776	metastasis associated 1 family member 2(MTA2)	0	0.0868	3
SRSF1	Q07955	serine and arginine rich splicing factor 1(SRSF1)	6.36	0.125	3
CDK1	P06493	cyclin dependent kinase 1(CDK1)	1.86	0.1279	3
PABPC4	Q13310	poly(A) binding protein cytoplasmic 4(PABPC4)	6.88	0.1273	3
CDCA8	Q53HL2	cell division cycle associated 8(CDCA8)	3.61	0.15	3
NME7	Q9Y5B8	NME/NM23 family member 7(NME7)	3.8	0.0931	3
SLAIN2	Q9P270	SLAIN motif family member 2(SLAIN2)	3.55	0.0775	3
CCDC59	Q9P031	coiled-coil domain containing 59(CCDC59)	5.9	0.1162	3
KIF23	Q02241	kinesin family member 23(KIF23)	2.42	0.0417	3
IGHG1	P01857	immunoglobulin heavy constant gamma 1 (G1m marker)(IGHG1)	3.62	0.1152	3
BRIX1	Q8TDN6	biogenesis of ribosomes BRX1(BRIX1)	1.72	0.0595	3
NTPCR	Q9BSD7	nucleoside-triphosphatase, cancer-related(NTPCR)	3.86	0.2	3
CHAF1B	Q13112	chromatin assembly factor 1 subunit B(CHAF1B)	5.13	0.068	3
BOLA2B	Q9H3K6	bolA family member 2B(BOLA2B)	1.89	0.2907	2
BOLA2	Q9H3K6	bolA family member 2(BOLA2)	1.89	0.2907	2
PGRMC1	O00264	progesterone receptor membrane component 1(PGRMC1)	1.7	0.1744	2
PPHLN1	Q8NEY8	periphilin 1(PPHLN1)	2.1	0.0502	2
ABT1	Q9ULW3	activator of basal transcription 1(ABT1)	1.95	0.114	2
YWHAQ	P27348	tyrosine 3-monooxygenase/tryptophan 5-monooxygenase activation protein theta(YWHAQ)	3.84	0.1673	2
TTBK2	Q6IQ55	tau tubulin kinase 2(TTBK2)	0	0.0265	2
BCAS2	O75934	BCAS2 pre-mRNA processing factor(BCAS2)	2.31	0.1111	2
KRT7	P08729	keratin 7(KRT7)	10.34	0.1258	2
ATP5PO	P48047	ATP synthase peripheral stalk subunit OSCP(ATP5PO)	1.98	0.108	2
FDFT1	P37268	farnesyl-diphosphate farnesyltransferase 1(FDFT1)	0	0.0695	2
POM121C	A8CG34	POM121 transmembrane nucleoporin C(POM121C)	0	0.022	2
HYLS1	Q96M11	HYLS1 centriolar and ciliogenesis associated(HYLS1)	1.65	0.1037	2
PARN	O95453	poly(A)-specific ribonuclease(PARN)	2.2	0.036	2
ETF1	P62495	eukaryotic translation termination factor 1(ETF1)	1.74	0.0526	2
MCM3AP	O60318	minichromosome maintenance complex component 3 associated protein(MCM3AP)	0	0.0121	2
GJA1	P17302	gap junction protein alpha 1(GJA1)	5.68	0.0785	2
AARS1	P49588	alanyl-tRNA synthetase 1(AARS1)	2.88	0.03	2
SALL2	Q9Y467	spalt like transcription factor 2(SALL2)	0	0.0497	2
RCOR2	Q8IZ40	REST corepressor 2(RCOR2)	0	0.0765	2
SNRPD2	P62316	small nuclear ribonucleoprotein D2 polypeptide(SNRPD2)	2.27	0.0932	2
DDX6	P26196	DEAD-box helicase 6(DDX6)	1.62	0.0725	2
SMARCA1	P28370	SWI/SNF related, matrix associated, actin dependent regulator of chromatin, subfamily a, member 1(SMARCA1)	16.01	0.1025	2
SAR1A	Q9NR31	secretion associated Ras related GTPase 1A(SAR1A)	0	0.1162	2
GFPT1	Q06210	glutamine--fructose-6-phosphate transaminase 1(GFPT1)	2.26	0.0415	2
SMC6	Q96SB8	structural maintenance of chromosomes 6(SMC6)	3.38	0.0229	2
VCL	P18206	vinculin(VCL)	2.42	0.0185	2
MYO6	Q9UM54	myosin VI(MYO6)	0	0.024	2
RPLP2	P05387	ribosomal protein lateral stalk subunit P2(RPLP2)	1.95	0.2435	2
TUBGCP4	Q9UGJ1	tubulin gamma complex associated protein 4(TUBGCP4)	1.64	0.036	2
CUL4A	Q13619	cullin 4A(CUL4A)	4.31	0.0303	2
KAT7	O95251	lysine acetyltransferase 7(KAT7)	0	0.0507	2
CCSER2	Q9H7U1	coiled-coil serine rich protein 2(CCSER2)	0	0.0372	2
CEP78	Q5JTW2	centrosomal protein 78(CEP78)	1.73	0.0348	2
SEH1L	Q96EE3	SEH1 like nucleoporin(SEH1L)	4.59	0.0861	2
LUC7L	Q9NQ29	LUC7 like(LUC7L)	1.65	0.1024	2
PSMC6	P62333	proteasome 26S subunit, ATPase 6(PSMC6)	2.38	0.0668	2
BCAP31	P51572	B cell receptor associated protein 31(BCAP31)	0	0.0935	2
CEP72	Q9P209	centrosomal protein 72(CEP72)	0	0.0526	2
RNF2	Q99496	ring finger protein 2(RNF2)	0	0.0625	2
SEPTIN2	Q15019	septin 2(SEPTIN2)	1.7	0.0859	2
TOMM40	O96008	translocase of outer mitochondrial membrane 40(TOMM40)	0	0.072	2
DDX19A	Q9NUU7	DEAD-box helicase 19A(DDX19A)	1.66	0.0523	2
ARCN1	P48444	archain 1(ARCN1)	0	0.0509	2
SART3	Q15020	spliceosome associated factor 3, U4/U6 recycling protein(SART3)	0	0.0291	2
SIPA1L1	O43166	signal induced proliferation associated 1 like 1(SIPA1L1)	4.26	0.0194	2
PPIB	P23284	peptidylprolyl isomerase B(PPIB)	2.34	0.0972	2
ACTL6A	O96019	actin like 6A(ACTL6A)	0	0.0746	2
EIF3E	P60228	eukaryotic translation initiation factor 3 subunit E(EIF3E)	1.81	0.0449	2
PRPF4	O43172	pre-mRNA processing factor 4(PRPF4)	0	0.0498	2
WDR62	O43379	WD repeat domain 62(WDR62)	1.92	0.0191	2
RPL39	P62891	ribosomal protein L39(RPL39)	2.14	0.2353	2
POU5F1	Q01860	POU class 5 homeobox 1(POU5F1)	0	0.0389	2
MAGOH	P61326	mago homolog, exon junction complex subunit(MAGOH)	4.93	0.2329	2
RTTN	Q86VV8	rotatin(RTTN)	1.85	0.0121	2
EIF3C	Q99613	eukaryotic translation initiation factor 3 subunit C(EIF3C)	0	0.034	2
IQCB1	Q15051	IQ motif containing B1(IQCB1)	2.22	0.0401	2
GTF3C3	Q9Y5Q9	general transcription factor IIIC subunit 3(GTF3C3)	0	0.026	2
DNAJB6	O75190	DnaJ heat shock protein family (Hsp40) member B6(DNAJB6)	0	0.1012	2
ZMYM2	Q9UBW7	zinc finger MYM-type containing 2(ZMYM2)	0	0.0349	2
ATIC	P31939	5-aminoimidazole-4-carboxamide ribonucleotide formyltransferase/IMP cyclohydrolase(ATIC)	3.97	0.0541	2
PSMD3	O43242	proteasome 26S subunit, non-ATPase 3(PSMD3)	1.94	0.0431	2
EPPK1	P58107	epiplakin 1(EPPK1)	1.69	0.0507	2
H2AC1	Q96QV6	H2A clustered histone 1(H2AC1)	22.37	0.3511	2
HMGA2	P52926	high mobility group AT-hook 2(HMGA2)	4.28	0.2844	2
SMARCC1	Q92922	SWI/SNF related, matrix associated, actin dependent regulator of chromatin subfamily c member 1(SMARCC1)	4.4	0.0643	2
ZSCAN10	Q96SZ4	zinc finger and SCAN domain containing 10(ZSCAN10)	2.16	0.0455	2
SDAD1	Q9NVU7	SDA1 domain containing 1(SDAD1)	1.61	0.0262	2
MECP2	P51608	methyl-CpG binding protein 2(MECP2)	0	0.07	2
HAT1	O14929	histone acetyltransferase 1(HAT1)	2.29	0.0692	2
CCDC71L	Q8N9Z2	coiled-coil domain containing 71 like(CCDC71L)	2.07	0.0894	2
MCM6	Q14566	minichromosome maintenance complex component 6(MCM6)	0	0.0292	2
MYO1B	O43795	myosin IB(MYO1B)	0	0.0202	2
MRTO4	Q9UKD2	MRT4 homolog, ribosome maturation factor(MRTO4)	0	0.0837	2
EIF4G1	Q04637	eukaryotic translation initiation factor 4 gamma 1(EIF4G1)	0	0.0188	2
ERLIN2	O94905	ER lipid raft associated 2(ERLIN2)	2.65	0.1209	2
SAFB	Q15424	scaffold attachment factor B(SAFB)	4.67	0.0809	2
SRSF10	O75494	serine and arginine rich splicing factor 10(SRSF10)	4.4	0.1031	2
MTHFD2	P13995	methylenetetrahydrofolate dehydrogenase (NADP+ dependent) 2, methenyltetrahydrofolate cyclohydrolase(MTHFD2)	0	0.0657	2
ARPC4	P59998	actin related protein 2/3 complex subunit 4(ARPC4)	0	0.1131	2
PSMD5	Q16401	proteasome 26S subunit, non-ATPase 5(PSMD5)	2.35	0.0437	2
ESYT1	Q9BSJ8	extended synaptotagmin 1(ESYT1)	0	0.0263	2
RPL28	P46779	ribosomal protein L28(RPL28)	4.5	0.2117	2
PDS5A	Q29RF7	PDS5 cohesin associated factor A(PDS5A)	1.99	0.0269	2
ARID3B	Q8IVW6	AT-rich interaction domain 3B(ARID3B)	0	0.0499	2
CLASP2	O75122	cytoplasmic linker associated protein 2(CLASP2)	0	0.0263	2
DDX47	Q9H0S4	DEAD-box helicase 47(DDX47)	2.11	0.0505	2
CFL1	P23528	cofilin 1(CFL1)	2.49	0.2169	2
RPRD1B	Q9NQG5	regulation of nuclear pre-mRNA domain containing 1B(RPRD1B)	2.01	0.0859	2
CSPP1	Q1MSJ5	centrosome and spindle pole associated protein 1(CSPP1)	0	0.0231	2
ATAD2B	Q9ULI0	ATPase family AAA domain containing 2B(ATAD2B)	0	0.0199	2
CHERP	Q8IWX8	calcium homeostasis endoplasmic reticulum protein(CHERP)	4.35	0.0295	2
HMGCS1	Q01581	3-hydroxy-3-methylglutaryl-CoA synthase 1(HMGCS1)	2.51	0.0481	2
CCP110	O43303	centriolar coiled-coil protein 110(CCP110)	0	0.0356	2
PAK1IP1	Q9NWT1	PAK1 interacting protein 1(PAK1IP1)	3.46	0.0383	2
ZMYM4	Q5VZL5	zinc finger MYM-type containing 4(ZMYM4)	1.64	0.0194	2
PAK1	Q13153	p21 (RAC1) activated kinase 1(PAK1)	1.65	0.0477	2
RARS1	P54136	arginyl-tRNA synthetase 1(RARS1)	0	0.0485	2
MDH1	P40925	malate dehydrogenase 1(MDH1)	0	0.0958	2
PDIA4	P13667	protein disulfide isomerase family A member 4(PDIA4)	2.31	0.0295	2
DPYSL2	Q16555	dihydropyrimidinase like 2(DPYSL2)	1.91	0.0612	2
CANX	P27824	calnexin(CANX)	1.92	0.0507	2
FLOT2	Q14254	flotillin 2(FLOT2)	0	0.0561	2
RCN2	Q14257	reticulocalbin 2(RCN2)	5.14	0.0631	2
KRI1	Q8N9T8	KRI1 homolog(KRI1)	1.63	0.037	2
NCBP1	Q09161	nuclear cap binding protein subunit 1(NCBP1)	0	0.0405	2
SMARCC2	Q8TAQ2	SWI/SNF related, matrix associated, actin dependent regulator of chromatin subfamily c member 2(SMARCC2)	2.43	0.061	2
POC1B	Q8TC44	POC1 centriolar protein B(POC1B)	2.51	0.0649	2
CALU	O43852	calumenin(CALU)	0	0.0476	2
ESRP1	Q6NXG1	epithelial splicing regulatory protein 1(ESRP1)	4.3	0.0499	2
DDX23	Q9BUQ8	DEAD-box helicase 23(DDX23)	0	0.0244	2
BAG2	O95816	BAG cochaperone 2(BAG2)	0	0.128	2
WDR12	Q9GZL7	WD repeat domain 12(WDR12)	0	0.0804	2
NGDN	Q8NEJ9	neuroguidin(NGDN)	1.95	0.0984	2
GLYR1	Q49A26	glyoxylate reductase 1 homolog(GLYR1)	4.41	0.0488	2
RRP36	Q96EU6	ribosomal RNA processing 36(RRP36)	0	0.1622	2
SMC4	Q9NTJ3	structural maintenance of chromosomes 4(SMC4)	1.99	0.0233	2
TTLL12	Q14166	tubulin tyrosine ligase like 12(TTLL12)	0	0.0388	2
MLEC	Q14165	malectin(MLEC)	0	0.0856	2
USP14	P54578	ubiquitin specific peptidase 14(USP14)	3.83	0.0486	2
HERC2	O95714	HECT and RLD domain containing E3 ubiquitin protein ligase 2(HERC2)	2.02	0.0052	2
ZNF638	Q14966	zinc finger protein 638(ZNF638)	0	0.0111	2
DYNLL1	P63167	dynein light chain LC8-type 1(DYNLL1)	2.22	0.2584	2
STAT1	P42224	signal transducer and activator of transcription 1(STAT1)	0	0.0387	2
UTP11	Q9Y3A2	UTP11 small subunit processome component(UTP11)	0	0.0751	2
SUMO1	P63165	small ubiquitin like modifier 1(SUMO1)	1.76	0.1584	2
IQGAP1	P46940	IQ motif containing GTPase activating protein 1(IQGAP1)	0	0.0145	2
NOC4L	Q9BVI4	nucleolar complex associated 4 homolog(NOC4L)	2.84	0.0446	2
RBM19	Q9Y4C8	RNA binding motif protein 19(RBM19)	0	0.0271	2
KIF5C	O60282	kinesin family member 5C(KIF5C)	4.15	0.024	2
CCDC88B	A6NC98	coiled-coil domain containing 88B(CCDC88B)	1.81	0.021	2
CPLANE1	Q9H799	ciliogenesis and planar polarity effector complex subunit 1(CPLANE1)	0	0.0109	2
LBR	Q14739	lamin B receptor(LBR)	4.64	0.0553	2
RBM17	Q96I25	RNA binding motif protein 17(RBM17)	2.51	0.0873	2
SF3B6	Q9Y3B4	splicing factor 3b subunit 6(SF3B6)	4.25	0.208	2
PHF14	O94880	PHD finger protein 14(PHF14)	4.19	0.0428	2
MTA3	Q9BTC8	metastasis associated 1 family member 3(MTA3)	1.62	0.1027	2
CCDC138	Q96M89	coiled-coil domain containing 138(CCDC138)	0	0.0436	2
KIFC3	Q9BVG8	kinesin family member C3(KIFC3)	1.61	0.036	2
NPHP1	O15259	nephrocystin 1(NPHP1)	4.34	0.0355	2
PPP2R3C	Q969Q6	protein phosphatase 2 regulatory subunit B''gamma(PPP2R3C)	2.72	0.0574	2
HSPA4	P34932	heat shock protein family A (Hsp70) member 4(HSPA4)	0	0.0345	2
ACTN4	O43707	actinin alpha 4(ACTN4)	1.82	0.0428	2
DPF2	Q92785	double PHD fingers 2(DPF2)	4.16	0.0793	2
MIS18A	Q9NYP9	MIS18 kinetochore protein A(MIS18A)	2.02	0.1073	2
HSBP1	O75506	heat shock factor binding protein 1(HSBP1)	2.18	0.4868	2
COPG2	Q9UBF2	COPI coat complex subunit gamma 2(COPG2)	1.88	0.0287	2
MRPL15	Q9P015	mitochondrial ribosomal protein L15(MRPL15)	1.87	0.1014	2
YTHDF2	Q9Y5A9	YTH N6-methyladenosine RNA binding protein F2(YTHDF2)	3.79	0.0363	2
DDX1	Q92499	DEAD-box helicase 1(DDX1)	2.27	0.05	2
CNTLN	Q9NXG0	centlein(CNTLN)	0	0.0185	2
PSMD2	Q13200	proteasome 26S subunit ubiquitin receptor, non-ATPase 2(PSMD2)	0	0.0187	2
MTCH2	Q9Y6C9	mitochondrial carrier 2(MTCH2)	0	0.0726	2
DDX42	Q86XP3	DEAD-box helicase 42(DDX42)	0	0.0267	2
PPP2R1B	P30154	protein phosphatase 2 scaffold subunit Abeta(PPP2R1B)	1.96	0.0699	2
ZNF483	Q8TF39	zinc finger protein 483(ZNF483)	2.09	0.0417	2
SSNA1	O43805	SS nuclear autoantigen 1(SSNA1)	5.59	0.2101	2
LRRC40	Q9H9A6	leucine rich repeat containing 40(LRRC40)	0	0.0565	2
MTA1	Q13330	metastasis associated 1(MTA1)	5.27	0.0867	2
DZIP1L	Q8IYY4	DAZ interacting zinc finger protein 1 like(DZIP1L)	3.77	0.043	2
LAMTOR1	Q6IAA8	late endosomal/lysosomal adaptor, MAPK and MTOR activator 1(LAMTOR1)	0	0.2484	2
STK26	Q9P289	serine/threonine kinase 26(STK26)	2.15	0.0553	2
FYTTD1	Q96QD9	forty-two-three domain containing 1(FYTTD1)	4.15	0.0755	2
XAB2	Q9HCS7	XPA binding protein 2(XAB2)	0	0.0456	2

## Sheet: Mouse spleen
Spleen #1 - CAPture-MS								Spleen #2- CAPture-MS								Present in both #1 and #2, while absent from bead-only and NIN-KO HAP1	Spleen#1				Spleen#2
Gene name	Accession	Description	Score	Coverage	# Unique Peptides	Is it in bead-only?		Gene name	Accession	Description	Score	Coverage	# Unique Peptides	Is it in bead-only?		Gene name	Score	Coverage	# Unique Peptides	Score	Coverage	# Unique Peptides
PLEC	Q9QXS1	Plectin OS=Mus musculus OX=10090 GN=Plec PE=1 SV=3 - [PLEC_MOUSE]	273.99	0.2635	104	Yes		PLEC	Q9QXS1	Plectin OS=Mus musculus OX=10090 GN=Plec PE=1 SV=3 - [PLEC_MOUSE]	310.44	0.2893	113	Yes		SPTAN1	233.08	0.3443	70	235.35	0.3398	68
SPTAN1	P16546	Spectrin alpha chain, non-erythrocytic 1 OS=Mus musculus OX=10090 GN=Sptan1 PE=1 SV=4 - [SPTN1_MOUSE]	233.08	0.3443	70	No		SPTAN1	P16546	Spectrin alpha chain, non-erythrocytic 1 OS=Mus musculus OX=10090 GN=Sptan1 PE=1 SV=4 - [SPTN1_MOUSE]	235.35	0.3398	68	No		PCNT	144.66	0.2243	54	138.54	0.2167	50
MYH9	Q8VDD5	Myosin-9 OS=Mus musculus OX=10090 GN=Myh9 PE=1 SV=4 - [MYH9_MOUSE]	401.86	0.3985	58	Yes		SPTBN1	Q62261	Spectrin beta chain, non-erythrocytic 1 OS=Mus musculus OX=10090 GN=Sptbn1 PE=1 SV=2 - [SPTB2_MOUSE]	222.93	0.3305	61	Yes		CEP250	121.26	0.2419	49	122.52	0.2187	44
SPTBN1	Q62261	Spectrin beta chain, non-erythrocytic 1 OS=Mus musculus OX=10090 GN=Sptbn1 PE=1 SV=2 - [SPTB2_MOUSE]	206.4	0.3254	56	Yes		CNTRL	A2AL36	Centriolin OS=Mus musculus OX=10090 GN=Cntrl PE=1 SV=2 - [CNTRL_MOUSE]	126.79	0.2806	53	No		CNTRL	134.42	0.2536	48	126.79	0.2806	53
PCNT	P48725	Pericentrin OS=Mus musculus OX=10090 GN=Pcnt PE=1 SV=2 - [PCNT_MOUSE]	144.66	0.2243	54	No		MYH9	Q8VDD5	Myosin-9 OS=Mus musculus OX=10090 GN=Myh9 PE=1 SV=4 - [MYH9_MOUSE]	399.93	0.3776	53	Yes		AKAP9	89.87	0.1322	39	88.05	0.123	37
CEP250	Q60952	Centrosome-associated protein CEP250 OS=Mus musculus OX=10090 GN=Cep250 PE=1 SV=4 - [CP250_MOUSE]	121.26	0.2419	49	No		FLNA	Q8BTM8	Filamin-A OS=Mus musculus OX=10090 GN=Flna PE=1 SV=5 - [FLNA_MOUSE]	174.09	0.2977	50	Yes		CROCC	97.09	0.216	36	79.33	0.1762	28
FLNA	Q8BTM8	Filamin-A OS=Mus musculus OX=10090 GN=Flna PE=1 SV=5 - [FLNA_MOUSE]	165.66	0.2966	48	Yes		PCNT	P48725	Pericentrin OS=Mus musculus OX=10090 GN=Pcnt PE=1 SV=2 - [PCNT_MOUSE]	138.54	0.2167	50	No		TAF1	130.54	0.2745	36	138.03	0.2353	36
CNTRL	A2AL36	Centriolin OS=Mus musculus OX=10090 GN=Cntrl PE=1 SV=2 - [CNTRL_MOUSE]	134.42	0.2536	48	No		CEP250	Q60952	Centrosome-associated protein CEP250 OS=Mus musculus OX=10090 GN=Cep250 PE=1 SV=4 - [CP250_MOUSE]	122.52	0.2187	44	No		CEP350	70.33	0.1205	31	75.61	0.1218	31
AKAP9	Q70FJ1	A-kinase anchor protein 9 OS=Mus musculus OX=10090 GN=Akap9 PE=1 SV=2 - [AKAP9_MOUSE]	89.87	0.1322	39	No		VWF	Q8CIZ8	von Willebrand factor OS=Mus musculus OX=10090 GN=Vwf PE=1 SV=2 - [VWF_MOUSE]	740.05	0.1952	41	Yes		CEP135	72.4	0.2684	27	76.64	0.2746	29
VWF	Q8CIZ8	von Willebrand factor OS=Mus musculus OX=10090 GN=Vwf PE=1 SV=2 - [VWF_MOUSE]	860.5	0.1831	39	Yes		AKAP9	Q70FJ1	A-kinase anchor protein 9 OS=Mus musculus OX=10090 GN=Akap9 PE=1 SV=2 - [AKAP9_MOUSE]	88.05	0.123	37	No		SPTB	57.39	0.1541	25	65.89	0.1682	27
CROCC	Q8CJ40	Rootletin OS=Mus musculus OX=10090 GN=Crocc PE=1 SV=2 - [CROCC_MOUSE]	97.09	0.216	36	No		TAF1	Q80UV9	Transcription initiation factor TFIID subunit 1 OS=Mus musculus OX=10090 GN=Taf1 PE=1 SV=2 - [TAF1_MOUSE]	138.03	0.2353	36	No		NIN	72.53	0.1524	25	75.78	0.2016	30
TAF1	Q80UV9	Transcription initiation factor TFIID subunit 1 OS=Mus musculus OX=10090 GN=Taf1 PE=1 SV=2 - [TAF1_MOUSE]	130.54	0.2745	36	No		ACACA	Q5SWU9	Acetyl-CoA carboxylase 1 OS=Mus musculus OX=10090 GN=Acaca PE=1 SV=1 - [ACACA_MOUSE]	105.72	0.2013	34	Yes		FN1	70.64	0.1607	24	78.67	0.1579	24
ACACA	Q5SWU9	Acetyl-CoA carboxylase 1 OS=Mus musculus OX=10090 GN=Acaca PE=1 SV=1 - [ACACA_MOUSE]	103.74	0.2085	35	Yes		cep350	E9Q309	Centrosome-associated protein 350 OS=Mus musculus OX=10090 GN=Cep350 PE=1 SV=1 - [CE350_MOUSE]	75.61	0.1218	31	No		MYH11	99.81	0.1998	24	101.74	0.2104	23
cep350	E9Q309	Centrosome-associated protein 350 OS=Mus musculus OX=10090 GN=Cep350 PE=1 SV=1 - [CE350_MOUSE]	70.33	0.1205	31	No		NIN	Q61043	Ninein OS=Mus musculus OX=10090 GN=Nin PE=1 SV=4 - [NIN_MOUSE]	75.78	0.2016	30	No		SPTA1	57.38	0.123	23	68.63	0.1631	29
CEP135	Q6P5D4	Centrosomal protein of 135 kDa OS=Mus musculus OX=10090 GN=Cep135 PE=1 SV=1 - [CP135_MOUSE]	72.4	0.2684	27	No		CEP135	Q6P5D4	Centrosomal protein of 135 kDa OS=Mus musculus OX=10090 GN=Cep135 PE=1 SV=1 - [CP135_MOUSE]	76.64	0.2746	29	No		AKNA	49.63	0.208	19	60.14	0.2329	19
VIM	P20152	Vimentin OS=Mus musculus OX=10090 GN=Vim PE=1 SV=3 - [VIME_MOUSE]	608.14	0.6438	26	Yes		SPTA1	P08032	Spectrin alpha chain, erythrocytic 1 OS=Mus musculus OX=10090 GN=Spta1 PE=1 SV=3 - [SPTA1_MOUSE]	68.63	0.1631	29	No		CEP128	49.54	0.216	19	42.99	0.2287	20
SPTB	P15508	Spectrin beta chain, erythrocytic OS=Mus musculus OX=10090 GN=Sptb PE=1 SV=4 - [SPTB1_MOUSE]	57.39	0.1541	25	No		VIM	P20152	Vimentin OS=Mus musculus OX=10090 GN=Vim PE=1 SV=3 - [VIME_MOUSE]	646.28	0.7039	28	Yes		SYNM	48.7	0.1704	19	51.19	0.2127	22
NIN	Q61043	Ninein OS=Mus musculus OX=10090 GN=Nin PE=1 SV=4 - [NIN_MOUSE]	72.53	0.1524	25	No		CROCC	Q8CJ40	Rootletin OS=Mus musculus OX=10090 GN=Crocc PE=1 SV=2 - [CROCC_MOUSE]	79.33	0.1762	28	No		CDK5RAP2	43	0.1334	18	58.55	0.1619	22
FN1	P11276	Fibronectin OS=Mus musculus OX=10090 GN=Fn1 PE=1 SV=4 - [FINC_MOUSE]	70.64	0.1607	24	No		TLN1	P26039	Talin-1 OS=Mus musculus OX=10090 GN=Tln1 PE=1 SV=2 - [TLN1_MOUSE]	62.84	0.1488	27	Yes		SPICE1	53.92	0.3023	17	36.29	0.2605	12
MYH11	O08638	Myosin-11 OS=Mus musculus OX=10090 GN=Myh11 PE=1 SV=1 - [MYH11_MOUSE]	99.81	0.1998	24	No		SPTB	P15508	Spectrin beta chain, erythrocytic OS=Mus musculus OX=10090 GN=Sptb PE=1 SV=4 - [SPTB1_MOUSE]	65.89	0.1682	27	No		TAF2	54.36	0.1902	17	80.77	0.2138	20
SPTA1	P08032	Spectrin alpha chain, erythrocytic 1 OS=Mus musculus OX=10090 GN=Spta1 PE=1 SV=3 - [SPTA1_MOUSE]	57.38	0.123	23	No		COPA	Q8CIE6	Coatomer subunit alpha OS=Mus musculus OX=10090 GN=Copa PE=1 SV=2 - [COPA_MOUSE]	68.08	0.2288	25	No		TAF6	85.46	0.3201	17	79.12	0.3628	19
HSPG2	Q05793	Basement membrane-specific heparan sulfate proteoglycan core protein OS=Mus musculus OX=10090 GN=Hspg2 PE=1 SV=1 - [PGBM_MOUSE]	79.63	0.0809	22	Yes		FN1	P11276	Fibronectin OS=Mus musculus OX=10090 GN=Fn1 PE=1 SV=4 - [FINC_MOUSE]	78.67	0.1579	24	No		EMSY	46.04	0.2215	16	42.95	0.197	16
COPA	Q8CIE6	Coatomer subunit alpha OS=Mus musculus OX=10090 GN=Copa PE=1 SV=2 - [COPA_MOUSE]	71.55	0.2165	22	No		MYH11	O08638	Myosin-11 OS=Mus musculus OX=10090 GN=Myh11 PE=1 SV=1 - [MYH11_MOUSE]	101.74	0.2104	23	No		LAMB2	52.31	0.1278	16	34.06	0.1028	13
Pcx	Q05920	Pyruvate carboxylase, mitochondrial OS=Mus musculus OX=10090 GN=Pc PE=1 SV=1 - [PYC_MOUSE]	69.53	0.2377	22	Yes		CDK5RAP2	Q8K389	CDK5 regulatory subunit-associated protein 2 OS=Mus musculus OX=10090 GN=Cdk5rap2 PE=1 SV=3 - [CK5P2_MOUSE]	58.55	0.1619	22	No		TAF3	66.85	0.2232	16	55.85	0.2135	17
NUMA1	E9Q7G0	Nuclear mitotic apparatus protein 1 OS=Mus musculus OX=10090 GN=Numa1 PE=1 SV=1 - [NUMA1_MOUSE]	51	0.1437	21	Yes		SYNM	Q70IV5	Synemin OS=Mus musculus OX=10090 GN=Synm PE=1 SV=2 - [SYNEM_MOUSE]	51.19	0.2127	22	No		CKAP5	36.13	0.0851	15	32.34	0.0989	15
TLN1	P26039	Talin-1 OS=Mus musculus OX=10090 GN=Tln1 PE=1 SV=2 - [TLN1_MOUSE]	50.14	0.1098	19	Yes		DES	P31001	Desmin OS=Mus musculus OX=10090 GN=Des PE=1 SV=3 - [DESM_MOUSE]	205.08	0.597	20	Yes		KDM5A	28.08	0.1065	15	17.62	0.0805	12
DES	P31001	Desmin OS=Mus musculus OX=10090 GN=Des PE=1 SV=3 - [DESM_MOUSE]	249.2	0.5714	19	Yes		CEP128	Q8BI22	Centrosomal protein of 128 kDa OS=Mus musculus OX=10090 GN=Cep128 PE=1 SV=2 - [CE128_MOUSE]	42.99	0.2287	20	No		VCL	33.4	0.1886	15	31.22	0.167	13
AKNA	Q80VW7	Microtubule organization protein AKNA OS=Mus musculus OX=10090 GN=Akna PE=1 SV=1 - [AKNA_MOUSE]	49.63	0.208	19	No		Pcx	Q05920	Pyruvate carboxylase, mitochondrial OS=Mus musculus OX=10090 GN=Pc PE=1 SV=1 - [PYC_MOUSE]	46.63	0.2122	20	Yes		MACF1	23.25	0.0254	14	30.56	0.0273	15
CEP128	Q8BI22	Centrosomal protein of 128 kDa OS=Mus musculus OX=10090 GN=Cep128 PE=1 SV=2 - [CE128_MOUSE]	49.54	0.216	19	No		TAF2	Q8C176	Transcription initiation factor TFIID subunit 2 OS=Mus musculus OX=10090 GN=Taf2 PE=2 SV=2 - [TAF2_MOUSE]	80.77	0.2138	20	No		ACTN4	83.91	0.3388	14	79.78	0.3838	17
SYNM	Q70IV5	Synemin OS=Mus musculus OX=10090 GN=Synm PE=1 SV=2 - [SYNEM_MOUSE]	48.7	0.1704	19	No		HSPG2	Q05793	Basement membrane-specific heparan sulfate proteoglycan core protein OS=Mus musculus OX=10090 GN=Hspg2 PE=1 SV=1 - [PGBM_MOUSE]	60.39	0.068	19	Yes		CARD11	38.72	0.1501	14	39.92	0.1915	18
CDK5RAP2	Q8K389	CDK5 regulatory subunit-associated protein 2 OS=Mus musculus OX=10090 GN=Cdk5rap2 PE=1 SV=3 - [CK5P2_MOUSE]	43	0.1334	18	No		ACTN1	Q7TPR4	Alpha-actinin-1 OS=Mus musculus OX=10090 GN=Actn1 PE=1 SV=1 - [ACTN1_MOUSE]	86.26	0.3868	19	Yes		CNTROB	45.27	0.2153	14	49.05	0.2322	15
COPB2	O55029	Coatomer subunit beta' OS=Mus musculus OX=10090 GN=Copb2 PE=1 SV=2 - [COPB2_MOUSE]	48.36	0.2575	18	No		AKNA	Q80VW7	Microtubule organization protein AKNA OS=Mus musculus OX=10090 GN=Akna PE=1 SV=1 - [AKNA_MOUSE]	60.14	0.2329	19	No		ODF2	40.98	0.1699	14	44.24	0.1928	15
ACTN1	Q7TPR4	Alpha-actinin-1 OS=Mus musculus OX=10090 GN=Actn1 PE=1 SV=1 - [ACTN1_MOUSE]	77.84	0.3498	17	Yes		TAF6	Q62311	Transcription initiation factor TFIID subunit 6 OS=Mus musculus OX=10090 GN=Taf6 PE=1 SV=1 - [TAF6_MOUSE]	79.12	0.3628	19	No		TAF5	112.59	0.2797	14	82.87	0.2797	15
SPICE1	Q8C804	Spindle and centriole-associated protein 1 OS=Mus musculus OX=10090 GN=Spice1 PE=1 SV=2 - [SPICE_MOUSE]	53.92	0.3023	17	No		CARD11	Q8CIS0	Caspase recruitment domain-containing protein 11 OS=Mus musculus OX=10090 GN=Card11 PE=1 SV=2 - [CAR11_MOUSE]	39.92	0.1915	18	No		MKI67	19.16	0.0686	13	14.34	0.0652	12
TAF2	Q8C176	Transcription initiation factor TFIID subunit 2 OS=Mus musculus OX=10090 GN=Taf2 PE=2 SV=2 - [TAF2_MOUSE]	54.36	0.1902	17	No		COPB2	O55029	Coatomer subunit beta' OS=Mus musculus OX=10090 GN=Copb2 PE=1 SV=2 - [COPB2_MOUSE]	52.67	0.2442	18	No		CEP152	34.72	0.0916	12	27.15	0.0956	12
TAF6	Q62311	Transcription initiation factor TFIID subunit 6 OS=Mus musculus OX=10090 GN=Taf6 PE=1 SV=1 - [TAF6_MOUSE]	85.46	0.3201	17	No		LMNB1	P14733	Lamin-B1 OS=Mus musculus OX=10090 GN=Lmnb1 PE=1 SV=3 - [LMNB1_MOUSE]	73.15	0.3656	18	Yes		FILIP1L	23.14	0.1415	12	25.12	0.1079	10
LMNA	P48678	Prelamin-A/C OS=Mus musculus OX=10090 GN=Lmna PE=1 SV=2 - [LMNA_MOUSE]	44.48	0.2812	16	Yes		ACTN4	P57780	Alpha-actinin-4 OS=Mus musculus OX=10090 GN=Actn4 PE=1 SV=1 - [ACTN4_MOUSE]	79.78	0.3838	17	No		TUBGCP3	26.36	0.1635	12	29.81	0.1823	13
EMSY	Q8BMB0	BRCA2-interacting transcriptional repressor EMSY OS=Mus musculus OX=10090 GN=Emsy PE=1 SV=2 - [EMSY_MOUSE]	46.04	0.2215	16	No		TAF3	Q5HZG4	Transcription initiation factor TFIID subunit 3 OS=Mus musculus OX=10090 GN=Taf3 PE=1 SV=2 - [TAF3_MOUSE]	55.85	0.2135	17	No		LAMC1	36.03	0.0859	12	30.4	0.0865	12
HNRNPM	Q9D0E1	Heterogeneous nuclear ribonucleoprotein M OS=Mus musculus OX=10090 GN=Hnrnpm PE=1 SV=3 - [HNRPM_MOUSE]	77.79	0.2881	16	Yes		NUMA1	E9Q7G0	Nuclear mitotic apparatus protein 1 OS=Mus musculus OX=10090 GN=Numa1 PE=1 SV=1 - [NUMA1_MOUSE]	45.06	0.1141	17	Yes		PHF12	22.99	0.1924	12	20.23	0.1346	9
LAMB2	Q61292	Laminin subunit beta-2 OS=Mus musculus OX=10090 GN=Lamb2 PE=1 SV=2 - [LAMB2_MOUSE]	52.31	0.1278	16	No		EMSY	Q8BMB0	BRCA2-interacting transcriptional repressor EMSY OS=Mus musculus OX=10090 GN=Emsy PE=1 SV=2 - [EMSY_MOUSE]	42.95	0.197	16	No		taf7	32.43	0.434	12	25.81	0.4399	10
LMNB1	P14733	Lamin-B1 OS=Mus musculus OX=10090 GN=Lmnb1 PE=1 SV=3 - [LMNB1_MOUSE]	75.1	0.3452	16	Yes		HNRNPM	Q9D0E1	Heterogeneous nuclear ribonucleoprotein M OS=Mus musculus OX=10090 GN=Hnrnpm PE=1 SV=3 - [HNRPM_MOUSE]	84.98	0.2908	16	Yes		MDM1	43.37	0.2062	11	35.2	0.2048	12
TAF3	Q5HZG4	Transcription initiation factor TFIID subunit 3 OS=Mus musculus OX=10090 GN=Taf3 PE=1 SV=2 - [TAF3_MOUSE]	66.85	0.2232	16	No		MACF1	Q9QXZ0	Microtubule-actin cross-linking factor 1 OS=Mus musculus OX=10090 GN=Macf1 PE=1 SV=2 - [MACF1_MOUSE]	30.56	0.0273	15	No		KRT19	41.07	0.4342	11	47.24	0.4516	12
CKAP5	A2AGT5	Cytoskeleton-associated protein 5 OS=Mus musculus OX=10090 GN=Ckap5 PE=1 SV=1 - [CKAP5_MOUSE]	36.13	0.0851	15	No		CKAP5	A2AGT5	Cytoskeleton-associated protein 5 OS=Mus musculus OX=10090 GN=Ckap5 PE=1 SV=1 - [CKAP5_MOUSE]	32.34	0.0989	15	No		CEP120	19.33	0.1437	10	27.07	0.1559	12
KDM5A	Q3UXZ9	Lysine-specific demethylase 5A OS=Mus musculus OX=10090 GN=Kdm5a PE=1 SV=2 - [KDM5A_MOUSE]	28.08	0.1065	15	No		CNTROB	Q8CB62	Centrobin OS=Mus musculus OX=10090 GN=Cntrob PE=2 SV=2 - [CNTRB_MOUSE]	49.05	0.2322	15	No		GSN	35.74	0.2295	10	39.5	0.2372	10
VCL	Q64727	Vinculin OS=Mus musculus OX=10090 GN=Vcl PE=1 SV=4 - [VINC_MOUSE]	33.4	0.1886	15	No		ODF2	A3KGV1	Outer dense fiber protein 2 OS=Mus musculus OX=10090 GN=Odf2 PE=1 SV=1 - [ODFP2_MOUSE]	44.24	0.1928	15	No		HCFC1	22.11	0.0636	10	24.05	0.0841	11
HSPA8	P63017	Heat shock cognate 71 kDa protein OS=Mus musculus OX=10090 GN=Hspa8 PE=1 SV=1 - [HSP7C_MOUSE]	88.21	0.3313	14	Yes		TAF5	Q8C092	Transcription initiation factor TFIID subunit 5 OS=Mus musculus OX=10090 GN=Taf5 PE=1 SV=1 - [TAF5_MOUSE]	82.87	0.2797	15	No		DDB1	17.57	0.0825	9	22.24	0.1219	11
MACF1	Q9QXZ0	Microtubule-actin cross-linking factor 1 OS=Mus musculus OX=10090 GN=Macf1 PE=1 SV=2 - [MACF1_MOUSE]	23.25	0.0254	14	No		HSPA8	P63017	Heat shock cognate 71 kDa protein OS=Mus musculus OX=10090 GN=Hspa8 PE=1 SV=1 - [HSP7C_MOUSE]	72.24	0.3313	14	Yes		SIN3B	18.53	0.0974	9	19.13	0.1102	10
ACACB	E9Q4Z2	Acetyl-CoA carboxylase 2 OS=Mus musculus OX=10090 GN=Acacb PE=1 SV=1 - [ACACB_MOUSE]	45.71	0.1021	14	Yes		KRT18	P05784	Keratin, type I cytoskeletal 18 OS=Mus musculus OX=10090 GN=Krt18 PE=1 SV=5 - [K1C18_MOUSE]	78.59	0.5177	14	Yes		ABLIM1	23.87	0.1243	9	18.42	0.1243	8
ACTN4	P57780	Alpha-actinin-4 OS=Mus musculus OX=10090 GN=Actn4 PE=1 SV=1 - [ACTN4_MOUSE]	83.91	0.3388	14	No		HSPA5	P20029	Endoplasmic reticulum chaperone BiP OS=Mus musculus OX=10090 GN=Hspa5 PE=1 SV=3 - [BIP_MOUSE]	61.87	0.3389	14	Yes		FLNB	23.74	0.0623	9	21.15	0.0557	7
CARD11	Q8CIS0	Caspase recruitment domain-containing protein 11 OS=Mus musculus OX=10090 GN=Card11 PE=1 SV=2 - [CAR11_MOUSE]	38.72	0.1501	14	No		FGB	Q8K0E8	Fibrinogen beta chain OS=Mus musculus OX=10090 GN=Fgb PE=1 SV=1 - [FIBB_MOUSE]	61.83	0.3389	14	Yes		HAUS5	18.05	0.1939	9	14.94	0.1599	7
CNTROB	Q8CB62	Centrobin OS=Mus musculus OX=10090 GN=Cntrob PE=2 SV=2 - [CNTRB_MOUSE]	45.27	0.2153	14	No		THBS1	P35441	Thrombospondin-1 OS=Mus musculus OX=10090 GN=Thbs1 PE=1 SV=1 - [TSP1_MOUSE]	30.42	0.1436	14	Yes		LAMA2	15.36	0.042	9	15.95	0.0404	9
ODF2	A3KGV1	Outer dense fiber protein 2 OS=Mus musculus OX=10090 GN=Odf2 PE=1 SV=1 - [ODFP2_MOUSE]	40.98	0.1699	14	No		LMNA	P48678	Prelamin-A/C OS=Mus musculus OX=10090 GN=Lmna PE=1 SV=2 - [LMNA_MOUSE]	34.33	0.2406	13	Yes		LAMB1	22.4	0.0627	9	16.61	0.0487	7
TAF5	Q8C092	Transcription initiation factor TFIID subunit 5 OS=Mus musculus OX=10090 GN=Taf5 PE=1 SV=1 - [TAF5_MOUSE]	112.59	0.2797	14	No		TUBGCP3	P58854	Gamma-tubulin complex component 3 OS=Mus musculus OX=10090 GN=Tubgcp3 PE=1 SV=2 - [GCP3_MOUSE]	29.81	0.1823	13	No		OFD1	18.07	0.1091	9	12.25	0.0914	7
EMILIN1	Q99K41	EMILIN-1 OS=Mus musculus OX=10090 GN=Emilin1 PE=1 SV=1 - [EMIL1_MOUSE]	28.86	0.1652	13	Yes		LAMB2	Q61292	Laminin subunit beta-2 OS=Mus musculus OX=10090 GN=Lamb2 PE=1 SV=2 - [LAMB2_MOUSE]	34.06	0.1028	13	No		POC5	20.84	0.1971	9	17.43	0.1774	9
TCOF1	O08784	Treacle protein OS=Mus musculus OX=10090 GN=Tcof1 PE=1 SV=1 - [TCOF_MOUSE]	25.35	0.15	13	Yes		VCL	Q64727	Vinculin OS=Mus musculus OX=10090 GN=Vcl PE=1 SV=4 - [VINC_MOUSE]	31.22	0.167	13	No		ADD1	21.2	0.1497	8	21.8	0.1946	10
MKI67	E9PVX6	Proliferation marker protein Ki-67 OS=Mus musculus OX=10090 GN=Mki67 PE=1 SV=1 - [KI67_MOUSE]	19.16	0.0686	13	No		MDM1	Q9D067	Nuclear protein MDM1 OS=Mus musculus OX=10090 GN=Mdm1 PE=1 SV=2 - [MDM1_MOUSE]	35.2	0.2048	12	No		ADD3	17.79	0.1346	8	22.1	0.1629	9
KRT18	P05784	Keratin, type I cytoskeletal 18 OS=Mus musculus OX=10090 GN=Krt18 PE=1 SV=5 - [K1C18_MOUSE]	69.85	0.4444	12	Yes		ACACB	E9Q4Z2	Acetyl-CoA carboxylase 2 OS=Mus musculus OX=10090 GN=Acacb PE=1 SV=1 - [ACACB_MOUSE]	45.71	0.0952	12	Yes		CEP57	17.2	0.182	8	14.61	0.178	8
HSPA5	P20029	Endoplasmic reticulum chaperone BiP OS=Mus musculus OX=10090 GN=Hspa5 PE=1 SV=3 - [BIP_MOUSE]	59.92	0.2916	12	Yes		CEP152	A2AUM9	Centrosomal protein of 152 kDa OS=Mus musculus OX=10090 GN=Cep152 PE=1 SV=1 - [CE152_MOUSE]	27.15	0.0956	12	No		CEP63	18.76	0.1429	8	15.13	0.1057	6
KRT8	P11679	Keratin, type II cytoskeletal 8 OS=Mus musculus OX=10090 GN=Krt8 PE=1 SV=4 - [K2C8_MOUSE]	46.29	0.351	12	Yes		CEP120	Q7TSG1	Centrosomal protein of 120 kDa OS=Mus musculus OX=10090 GN=Cep120 PE=1 SV=1 - [CE120_MOUSE]	27.07	0.1559	12	No		CEP78	12.54	0.1329	8	14.41	0.1291	8
CEP152	A2AUM9	Centrosomal protein of 152 kDa OS=Mus musculus OX=10090 GN=Cep152 PE=1 SV=1 - [CE152_MOUSE]	34.72	0.0916	12	No		DSP	E9Q557	Desmoplakin OS=Mus musculus OX=10090 GN=Dsp PE=1 SV=1 - [DESP_MOUSE]	21.65	0.0475	12	Yes		Col6a4	18.18	0.0494	8	16.95	0.0537	8
FGB	Q8K0E8	Fibrinogen beta chain OS=Mus musculus OX=10090 GN=Fgb PE=1 SV=1 - [FIBB_MOUSE]	66.81	0.2599	12	Yes		KRT19	P19001	Keratin, type I cytoskeletal 19 OS=Mus musculus OX=10090 GN=Krt19 PE=1 SV=1 - [K1C19_MOUSE]	47.24	0.4516	12	No		LMNB2	20.94	0.1879	8	8.68	0.0772	4
filip1l	Q6P6L0	Filamin A-interacting protein 1-like OS=Mus musculus OX=10090 GN=Filip1l PE=1 SV=2 - [FIL1L_MOUSE]	23.14	0.1415	12	No		KDM5A	Q3UXZ9	Lysine-specific demethylase 5A OS=Mus musculus OX=10090 GN=Kdm5a PE=1 SV=2 - [KDM5A_MOUSE]	17.62	0.0805	12	No		MYO1C	21.87	0.1129	8	16.07	0.0837	7
TUBGCP3	P58854	Gamma-tubulin complex component 3 OS=Mus musculus OX=10090 GN=Tubgcp3 PE=1 SV=2 - [GCP3_MOUSE]	26.36	0.1635	12	No		LAMC1	P02468	Laminin subunit gamma-1 OS=Mus musculus OX=10090 GN=Lamc1 PE=1 SV=2 - [LAMC1_MOUSE]	30.4	0.0865	12	No		MYO1G	11.18	0.1094	8	14.88	0.1113	8
LAMC1	P02468	Laminin subunit gamma-1 OS=Mus musculus OX=10090 GN=Lamc1 PE=1 SV=2 - [LAMC1_MOUSE]	36.03	0.0859	12	No		MMRN1	B2RPV6	Multimerin-1 OS=Mus musculus OX=10090 GN=Mmrn1 PE=1 SV=2 - [MMRN1_MOUSE]	22.19	0.1355	12	Yes		PPP1R9B	21.89	0.1787	8	19.79	0.1603	8
PHF12	Q5SPL2	PHD finger protein 12 OS=Mus musculus OX=10090 GN=Phf12 PE=1 SV=1 - [PHF12_MOUSE]	22.99	0.1924	12	No		SPICE1	Q8C804	Spindle and centriole-associated protein 1 OS=Mus musculus OX=10090 GN=Spice1 PE=1 SV=2 - [SPICE_MOUSE]	36.29	0.2605	12	No		NID2	17.35	0.0741	8	10.7	0.0577	6
taf7	Q9R1C0	Transcription initiation factor TFIID subunit 7 OS=Mus musculus OX=10090 GN=Taf7 PE=1 SV=1 - [TAF7_MOUSE]	32.43	0.434	12	No		MKI67	E9PVX6	Proliferation marker protein Ki-67 OS=Mus musculus OX=10090 GN=Mki67 PE=1 SV=1 - [KI67_MOUSE]	14.34	0.0652	12	No		SORBS2	15.42	0.0839	8	8.01	0.0593	6
MDM1	Q9D067	Nuclear protein MDM1 OS=Mus musculus OX=10090 GN=Mdm1 PE=1 SV=2 - [MDM1_MOUSE]	43.37	0.2062	11	No		DDB1	Q3U1J4	DNA damage-binding protein 1 OS=Mus musculus OX=10090 GN=Ddb1 PE=1 SV=2 - [DDB1_MOUSE]	22.24	0.1219	11	No		SYNPO2	11.96	0.1187	8	18.32	0.1472	10
COL6A1	Q04857	Collagen alpha-1(VI) chain OS=Mus musculus OX=10090 GN=Col6a1 PE=1 SV=1 - [CO6A1_MOUSE]	33.01	0.1385	11	Yes		KRT8	P11679	Keratin, type II cytoskeletal 8 OS=Mus musculus OX=10090 GN=Krt8 PE=1 SV=4 - [K2C8_MOUSE]	42.15	0.349	11	Yes		UGGT1	14.47	0.0625	8	9.36	0.0503	7
FGA	E9PV24	Fibrinogen alpha chain OS=Mus musculus OX=10090 GN=Fga PE=1 SV=1 - [FIBA_MOUSE]	62.13	0.1914	11	Yes		COL6A1	Q04857	Collagen alpha-1(VI) chain OS=Mus musculus OX=10090 GN=Col6a1 PE=1 SV=1 - [CO6A1_MOUSE]	37.11	0.1366	11	Yes		C2CD3	15.08	0.0349	7	14.2	0.031	6
iqgap1	Q9JKF1	Ras GTPase-activating-like protein IQGAP1 OS=Mus musculus OX=10090 GN=Iqgap1 PE=1 SV=2 - [IQGA1_MOUSE]	20.85	0.0972	11	Yes		TUBGCP2	Q921G8	Gamma-tubulin complex component 2 OS=Mus musculus OX=10090 GN=Tubgcp2 PE=1 SV=2 - [GCP2_MOUSE]	22.64	0.1492	11	No		CEP162	10.98	0.0706	7	12.04	0.0506	5
KRT19	P19001	Keratin, type I cytoskeletal 19 OS=Mus musculus OX=10090 GN=Krt19 PE=1 SV=1 - [K1C19_MOUSE]	41.07	0.4342	11	No		HCFC1	Q61191	Host cell factor 1 OS=Mus musculus OX=10090 GN=Hcfc1 PE=1 SV=2 - [HCFC1_MOUSE]	24.05	0.0841	11	No		CEP170	12.05	0.0668	7	12.86	0.0856	8
CEP120	Q7TSG1	Centrosomal protein of 120 kDa OS=Mus musculus OX=10090 GN=Cep120 PE=1 SV=1 - [CE120_MOUSE]	19.33	0.1437	10	No		TCOF1	O08784	Treacle protein OS=Mus musculus OX=10090 GN=Tcof1 PE=1 SV=1 - [TCOF_MOUSE]	25	0.1197	11	Yes		TUBGCP2	17.78	0.1094	7	22.64	0.1492	11
COL6A2	Q02788	Collagen alpha-2(VI) chain OS=Mus musculus OX=10090 GN=Col6a2 PE=1 SV=3 - [CO6A2_MOUSE]	35.91	0.1015	10	Yes		SIN3B	Q62141	Paired amphipathic helix protein Sin3b OS=Mus musculus OX=10090 GN=Sin3b PE=1 SV=2 - [SIN3B_MOUSE]	19.13	0.1102	10	No		LAMA5	7.11	0.0323	7	7.89	0.0204	4
GSN	P13020	Gelsolin OS=Mus musculus OX=10090 GN=Gsn PE=1 SV=3 - [GELS_MOUSE]	35.74	0.2295	10	No		ADD1	Q9QYC0	Alpha-adducin OS=Mus musculus OX=10090 GN=Add1 PE=1 SV=2 - [ADDA_MOUSE]	21.8	0.1946	10	No		SLTM	14.41	0.0815	7	12.04	0.0563	5
HCFC1	Q61191	Host cell factor 1 OS=Mus musculus OX=10090 GN=Hcfc1 PE=1 SV=2 - [HCFC1_MOUSE]	22.11	0.0636	10	No		filip1l	Q6P6L0	Filamin A-interacting protein 1-like OS=Mus musculus OX=10090 GN=Filip1l PE=1 SV=2 - [FIL1L_MOUSE]	25.12	0.1079	10	No		SRRM2	12.74	0.0359	7	5.31	0.0129	2
THBS1	P35441	Thrombospondin-1 OS=Mus musculus OX=10090 GN=Thbs1 PE=1 SV=1 - [TSP1_MOUSE]	23.51	0.1009	10	Yes		GSN	P13020	Gelsolin OS=Mus musculus OX=10090 GN=Gsn PE=1 SV=3 - [GELS_MOUSE]	39.5	0.2372	10	No		SUN2	14.71	0.145	7	10.52	0.119	5
DDB1	Q3U1J4	DNA damage-binding protein 1 OS=Mus musculus OX=10090 GN=Ddb1 PE=1 SV=2 - [DDB1_MOUSE]	17.57	0.0825	9	No		iqgap1	Q9JKF1	Ras GTPase-activating-like protein IQGAP1 OS=Mus musculus OX=10090 GN=Iqgap1 PE=1 SV=2 - [IQGA1_MOUSE]	23.61	0.0941	10	Yes		TMOD3	18.17	0.2074	7	20.59	0.2642	9
SIN3B	Q62141	Paired amphipathic helix protein Sin3b OS=Mus musculus OX=10090 GN=Sin3b PE=1 SV=2 - [SIN3B_MOUSE]	18.53	0.0974	9	No		SYNPO2	Q91YE8	Synaptopodin-2 OS=Mus musculus OX=10090 GN=Synpo2 PE=1 SV=2 - [SYNP2_MOUSE]	18.32	0.1472	10	No		WDR90	13.29	0.0448	7	17.4	0.0774	10
ABLIM1	Q8K4G5	Actin-binding LIM protein 1 OS=Mus musculus OX=10090 GN=Ablim1 PE=1 SV=1 - [ABLM1_MOUSE]	23.87	0.1243	9	No		taf7	Q9R1C0	Transcription initiation factor TFIID subunit 7 OS=Mus musculus OX=10090 GN=Taf7 PE=1 SV=1 - [TAF7_MOUSE]	25.81	0.4399	10	No		DHX9	14.34	0.0638	6	7.41	0.0261	3
FLNB	Q80X90	Filamin-B OS=Mus musculus OX=10090 GN=Flnb PE=1 SV=3 - [FLNB_MOUSE]	23.74	0.0623	9	No		WDR90	Q6ZPG2	WD repeat-containing protein 90 OS=Mus musculus OX=10090 GN=Wdr90 PE=1 SV=2 - [WDR90_MOUSE]	17.4	0.0774	10	No		ANK1	8.75	0.0414	6	7.19	0.0274	4
h2afy	Q9QZQ8	Core histone macro-H2A.1 OS=Mus musculus OX=10090 GN=H2afy PE=1 SV=3 - [H2AY_MOUSE]	59.18	0.3065	9	Yes		MSN	P26041	Moesin OS=Mus musculus OX=10090 GN=Msn PE=1 SV=3 - [MOES_MOUSE]	8.12	0.1976	9	No		CEP295	9.23	0.0307	6	9.53	0.0299	6
HAUS5	Q9D786	HAUS augmin-like complex subunit 5 OS=Mus musculus OX=10090 GN=Haus5 PE=1 SV=1 - [HAUS5_MOUSE]	18.05	0.1939	9	No		ADD3	Q9QYB5	Gamma-adducin OS=Mus musculus OX=10090 GN=Add3 PE=1 SV=2 - [ADDG_MOUSE]	22.1	0.1629	9	No		COCH	9.21	0.1123	6	5.22	0.0453	2
LAMA2	Q60675	Laminin subunit alpha-2 OS=Mus musculus OX=10090 GN=Lama2 PE=1 SV=2 - [LAMA2_MOUSE]	15.36	0.042	9	No		EMILIN1	Q99K41	EMILIN-1 OS=Mus musculus OX=10090 GN=Emilin1 PE=1 SV=1 - [EMIL1_MOUSE]	27.03	0.1052	9	Yes		GNL3	23.56	0.1487	6	20.13	0.2026	8
LAMB1	P02469	Laminin subunit beta-1 OS=Mus musculus OX=10090 GN=Lamb1 PE=1 SV=3 - [LAMB1_MOUSE]	22.4	0.0627	9	No		FGA	E9PV24	Fibrinogen alpha chain OS=Mus musculus OX=10090 GN=Fga PE=1 SV=1 - [FIBA_MOUSE]	58.52	0.166	9	Yes		LAMA4	14.22	0.0463	6	2.61	0.0176	2
IMMT	Q8CAQ8	MICOS complex subunit Mic60 OS=Mus musculus OX=10090 GN=Immt PE=1 SV=1 - [MIC60_MOUSE]	19.68	0.1506	9	Yes		FGG	Q8VCM7	Fibrinogen gamma chain OS=Mus musculus OX=10090 GN=Fgg PE=1 SV=1 - [FIBG_MOUSE]	32.94	0.2867	9	Yes		LBR	11.91	0.0927	6	7.72	0.0591	3
MMRN1	B2RPV6	Multimerin-1 OS=Mus musculus OX=10090 GN=Mmrn1 PE=1 SV=2 - [MMRN1_MOUSE]	14.31	0.1099	9	Yes		HNRNPUL2	Q00PI9	Heterogeneous nuclear ribonucleoprotein U-like protein 2 OS=Mus musculus OX=10090 GN=Hnrnpul2 PE=1 SV=2 - [HNRL2_MOUSE]	19.02	0.1221	9	Yes		LSP1	16.74	0.3545	6	15.77	0.3061	6
OFD1	Q80Z25	Oral-facial-digital syndrome 1 protein homolog OS=Mus musculus OX=10090 GN=Ofd1 PE=1 SV=1 - [OFD1_MOUSE]	18.07	0.1091	9	No		LAMA2	Q60675	Laminin subunit alpha-2 OS=Mus musculus OX=10090 GN=Lama2 PE=1 SV=2 - [LAMA2_MOUSE]	15.95	0.0404	9	No		SON	17.05	0.0442	6	17.66	0.0601	8
PML	Q60953	Protein PML OS=Mus musculus OX=10090 GN=Pml PE=1 SV=3 - [PML_MOUSE]	46.99	0.1593	9	Yes		PHF12	Q5SPL2	PHD finger protein 12 OS=Mus musculus OX=10090 GN=Phf12 PE=1 SV=1 - [PHF12_MOUSE]	20.23	0.1346	9	No		TAF8	24.73	0.2922	6	33.77	0.3247	7
POC5	Q9DBS8	Centrosomal protein POC5 OS=Mus musculus OX=10090 GN=Poc5 PE=2 SV=1 - [POC5_MOUSE]	20.84	0.1971	9	No		PML	Q60953	Protein PML OS=Mus musculus OX=10090 GN=Pml PE=1 SV=3 - [PML_MOUSE]	40.83	0.1605	9	Yes		FERMT3	11.2	0.1143	6	11.55	0.0917	5
TGM2	P21981	Protein-glutamine gamma-glutamyltransferase 2 OS=Mus musculus OX=10090 GN=Tgm2 PE=1 SV=4 - [TGM2_MOUSE]	35.96	0.1822	9	Yes		POC5	Q9DBS8	Centrosomal protein POC5 OS=Mus musculus OX=10090 GN=Poc5 PE=2 SV=1 - [POC5_MOUSE]	17.43	0.1774	9	No		TUBA1B	41.9	0.3925	5	67.76	0.3925	5
Hist1h4h	P62806	Histone H4 OS=Mus musculus OX=10090 GN=Hist1h4a PE=1 SV=2 - [H4_MOUSE]	190.56	0.4466	8	Yes		TMOD3	Q9JHJ0	Tropomodulin-3 OS=Mus musculus OX=10090 GN=Tmod3 PE=1 SV=1 - [TMOD3_MOUSE]	20.59	0.2642	9	No		TOP2B	11.15	0.0471	5	1.98	0.0074	1
MYL6	Q60605	Myosin light polypeptide 6 OS=Mus musculus OX=10090 GN=Myl6 PE=1 SV=3 - [MYL6_MOUSE]	39.22	0.5099	8	Yes		ABLIM1	Q8K4G5	Actin-binding LIM protein 1 OS=Mus musculus OX=10090 GN=Ablim1 PE=1 SV=1 - [ABLM1_MOUSE]	18.42	0.1243	8	No		MSN	5.21	0.0919	5	8.12	0.1976	9
ADD1	Q9QYC0	Alpha-adducin OS=Mus musculus OX=10090 GN=Add1 PE=1 SV=2 - [ADDA_MOUSE]	21.2	0.1497	8	No		CEP170	Q6A065	Centrosomal protein of 170 kDa OS=Mus musculus OX=10090 GN=Cep170 PE=1 SV=2 - [CE170_MOUSE]	12.86	0.0856	8	No		RPL6	5.09	0.1959	5	5.07	0.1689	4
ADD3	Q9QYB5	Gamma-adducin OS=Mus musculus OX=10090 GN=Add3 PE=1 SV=2 - [ADDG_MOUSE]	17.79	0.1346	8	No		CEP57	Q8CEE0	Centrosomal protein of 57 kDa OS=Mus musculus OX=10090 GN=Cep57 PE=1 SV=2 - [CEP57_MOUSE]	14.61	0.178	8	No		CEP164	12.28	0.0401	5	9.95	0.0387	4
CEP57	Q8CEE0	Centrosomal protein of 57 kDa OS=Mus musculus OX=10090 GN=Cep57 PE=1 SV=2 - [CEP57_MOUSE]	17.2	0.182	8	No		CEP78	Q6IRU7	Centrosomal protein of 78 kDa OS=Mus musculus OX=10090 GN=Cep78 PE=2 SV=1 - [CEP78_MOUSE]	14.41	0.1291	8	No		Cenpc1	8.54	0.0695	5	9.03	0.0817	6
CEP63	Q3UPP8	Centrosomal protein of 63 kDa OS=Mus musculus OX=10090 GN=Cep63 PE=1 SV=2 - [CEP63_MOUSE]	18.76	0.1429	8	No		COL6A2	Q02788	Collagen alpha-2(VI) chain OS=Mus musculus OX=10090 GN=Col6a2 PE=1 SV=3 - [CO6A2_MOUSE]	28.09	0.0919	8	Yes		CEP44	9.06	0.1425	5	12.12	0.1528	5
CEP78	Q6IRU7	Centrosomal protein of 78 kDa OS=Mus musculus OX=10090 GN=Cep78 PE=2 SV=1 - [CEP78_MOUSE]	12.54	0.1329	8	No		Col6a4	A2AX52	Collagen alpha-4(VI) chain OS=Mus musculus OX=10090 GN=Col6a4 PE=1 SV=2 - [CO6A4_MOUSE]	16.95	0.0537	8	No		CEP95	12.42	0.0689	5	10.13	0.052	4
Col6a4	A2AX52	Collagen alpha-4(VI) chain OS=Mus musculus OX=10090 GN=Col6a4 PE=1 SV=2 - [CO6A4_MOUSE]	18.18	0.0494	8	No		FASN	P19096	Fatty acid synthase OS=Mus musculus OX=10090 GN=Fasn PE=1 SV=2 - [FAS_MOUSE]	13.52	0.0455	8	Yes		CLU	13.04	0.1563	5	18.92	0.1763	6
FGG	Q8VCM7	Fibrinogen gamma chain OS=Mus musculus OX=10090 GN=Fgg PE=1 SV=1 - [FIBG_MOUSE]	41.96	0.2523	8	Yes		GLYR1	Q922P9	Putative oxidoreductase GLYR1 OS=Mus musculus OX=10090 GN=Glyr1 PE=1 SV=1 - [GLYR1_MOUSE]	17.14	0.1941	8	Yes		COL6A5	8.17	0.0216	5	1.93	0.008	2
LMNB2	P21619	Lamin-B2 OS=Mus musculus OX=10090 GN=Lmnb2 PE=1 SV=2 - [LMNB2_MOUSE]	20.94	0.1879	8	No		GNL3	Q8CI11	Guanine nucleotide-binding protein-like 3 OS=Mus musculus OX=10090 GN=Gnl3 PE=1 SV=2 - [GNL3_MOUSE]	20.13	0.2026	8	No		CTNNA1	8.92	0.085	5	8.05	0.0563	4
MYO1C	Q9WTI7	Unconventional myosin-Ic OS=Mus musculus OX=10090 GN=Myo1c PE=1 SV=2 - [MYO1C_MOUSE]	21.87	0.1129	8	No		h2afy	Q9QZQ8	Core histone macro-H2A.1 OS=Mus musculus OX=10090 GN=H2afy PE=1 SV=3 - [H2AY_MOUSE]	33.5	0.2823	8	Yes		FGFR1OP	18.75	0.213	5	22.58	0.2581	6
MYO1G	Q5SUA5	Unconventional myosin-Ig OS=Mus musculus OX=10090 GN=Myo1g PE=1 SV=1 - [MYO1G_MOUSE]	11.18	0.1094	8	No		MYO1G	Q5SUA5	Unconventional myosin-Ig OS=Mus musculus OX=10090 GN=Myo1g PE=1 SV=1 - [MYO1G_MOUSE]	14.88	0.1113	8	No		TUBGCP4	9.64	0.1109	5	11.37	0.081	5
PPP1R9B	Q6R891	Neurabin-2 OS=Mus musculus OX=10090 GN=Ppp1r9b PE=1 SV=1 - [NEB2_MOUSE]	21.89	0.1787	8	No		PPP1R9B	Q6R891	Neurabin-2 OS=Mus musculus OX=10090 GN=Ppp1r9b PE=1 SV=1 - [NEB2_MOUSE]	19.79	0.1603	8	No		HAUS3	11.79	0.093	5	8.11	0.0614	3
NID2	O88322	Nidogen-2 OS=Mus musculus OX=10090 GN=Nid2 PE=1 SV=2 - [NID2_MOUSE]	17.35	0.0741	8	No		PCCA	Q91ZA3	Propionyl-CoA carboxylase alpha chain, mitochondrial OS=Mus musculus OX=10090 GN=Pcca PE=1 SV=2 - [PCCA_MOUSE]	13.21	0.1464	8	Yes		HP1BP3	10.93	0.1047	5	7.47	0.0758	4
PCCA	Q91ZA3	Propionyl-CoA carboxylase alpha chain, mitochondrial OS=Mus musculus OX=10090 GN=Pcca PE=1 SV=2 - [PCCA_MOUSE]	16.29	0.1492	8	Yes		SON	Q9QX47	Protein SON OS=Mus musculus OX=10090 GN=Son PE=1 SV=2 - [SON_MOUSE]	17.66	0.0601	8	No		KRT7	14.09	0.1335	5	17.9	0.2101	6
RBM14	Q8C2Q3	RNA-binding protein 14 OS=Mus musculus OX=10090 GN=Rbm14 PE=1 SV=1 - [RBM14_MOUSE]	15.24	0.1555	8	Yes		Hist1h4h	P62806	Histone H4 OS=Mus musculus OX=10090 GN=Hist1h4a PE=1 SV=2 - [H4_MOUSE]	102.66	0.4369	7	Yes		PRKCB	5.86	0.0835	5	4.21	0.0596	4
SORBS2	Q3UTJ2	Sorbin and SH3 domain-containing protein 2 OS=Mus musculus OX=10090 GN=Sorbs2 PE=1 SV=2 - [SRBS2_MOUSE]	15.42	0.0839	8	No		MYL6	Q60605	Myosin light polypeptide 6 OS=Mus musculus OX=10090 GN=Myl6 PE=1 SV=3 - [MYL6_MOUSE]	32.2	0.5099	7	Yes		LIMA1	10.15	0.1129	5	12.96	0.0863	5
SYNPO2	Q91YE8	Synaptopodin-2 OS=Mus musculus OX=10090 GN=Synpo2 PE=1 SV=2 - [SYNP2_MOUSE]	11.96	0.1187	8	No		GAPDH	P16858	Glyceraldehyde-3-phosphate dehydrogenase OS=Mus musculus OX=10090 GN=Gapdh PE=1 SV=2 - [G3P_MOUSE]	19.6	0.3033	7	Yes		MORF4L1	7.56	0.1492	5	10.43	0.1436	4
UGGT1	Q6P5E4	UDP-glucose:glycoprotein glucosyltransferase 1 OS=Mus musculus OX=10090 GN=Uggt1 PE=1 SV=4 - [UGGG1_MOUSE]	14.47	0.0625	8	No		HNRNPU	Q8VEK3	Heterogeneous nuclear ribonucleoprotein U OS=Mus musculus OX=10090 GN=Hnrnpu PE=1 SV=1 - [HNRPU_MOUSE]	19.7	0.1163	7	Yes		MPRIP	13.96	0.0781	5	7.86	0.0576	4
GAPDH	P16858	Glyceraldehyde-3-phosphate dehydrogenase OS=Mus musculus OX=10090 GN=Gapdh PE=1 SV=2 - [G3P_MOUSE]	16.1	0.2913	7	Yes		HNRNPA3	Q8BG05	Heterogeneous nuclear ribonucleoprotein A3 OS=Mus musculus OX=10090 GN=Hnrnpa3 PE=1 SV=1 - [ROA3_MOUSE]	16.72	0.2427	7	Yes		NEDD1	16.38	0.1258	5	14.36	0.1773	7
HNRNPU	Q8VEK3	Heterogeneous nuclear ribonucleoprotein U OS=Mus musculus OX=10090 GN=Hnrnpu PE=1 SV=1 - [HNRPU_MOUSE]	16.22	0.0863	7	Yes		DDX5	Q61656	Probable ATP-dependent RNA helicase DDX5 OS=Mus musculus OX=10090 GN=Ddx5 PE=1 SV=2 - [DDX5_MOUSE]	16.89	0.1596	7	Yes		NES	12.94	0.0402	5	11.6	0.0547	7
C2CD3	Q52KB6	C2 domain-containing protein 3 OS=Mus musculus OX=10090 GN=C2cd3 PE=1 SV=3 - [C2CD3_MOUSE]	15.08	0.0349	7	No		EPB41L2	O70318	Band 4.1-like protein 2 OS=Mus musculus OX=10090 GN=Epb41l2 PE=1 SV=2 - [E41L2_MOUSE]	19.78	0.1184	7	No		RAI14	11.68	0.0623	5	11.27	0.0572	4
CEP162	Q6ZQ06	Centrosomal protein of 162 kDa OS=Mus musculus OX=10090 GN=Cep162 PE=1 SV=2 - [CE162_MOUSE]	10.98	0.0706	7	No		FLNB	Q80X90	Filamin-B OS=Mus musculus OX=10090 GN=Flnb PE=1 SV=3 - [FLNB_MOUSE]	21.15	0.0557	7	No		RBBP6	7	0.0363	5	7.1	0.0341	4
CEP170	Q6A065	Centrosomal protein of 170 kDa OS=Mus musculus OX=10090 GN=Cep170 PE=1 SV=2 - [CE170_MOUSE]	12.05	0.0668	7	No		HAUS5	Q9D786	HAUS augmin-like complex subunit 5 OS=Mus musculus OX=10090 GN=Haus5 PE=1 SV=1 - [HAUS5_MOUSE]	14.94	0.1599	7	No		RPL3	16.05	0.1712	5	17.31	0.129	3
TUBGCP2	Q921G8	Gamma-tubulin complex component 2 OS=Mus musculus OX=10090 GN=Tubgcp2 PE=1 SV=2 - [GCP2_MOUSE]	17.78	0.1094	7	No		LAMB1	P02469	Laminin subunit beta-1 OS=Mus musculus OX=10090 GN=Lamb1 PE=1 SV=3 - [LAMB1_MOUSE]	16.61	0.0487	7	No		SMARCA5	10.02	0.0495	5	8.42	0.0514	5
GLYR1	Q922P9	Putative oxidoreductase GLYR1 OS=Mus musculus OX=10090 GN=Glyr1 PE=1 SV=1 - [GLYR1_MOUSE]	17.01	0.1703	7	Yes		MYO1C	Q9WTI7	Unconventional myosin-Ic OS=Mus musculus OX=10090 GN=Myo1c PE=1 SV=2 - [MYO1C_MOUSE]	16.07	0.0837	7	No		SURF6	8.43	0.1239	5	7.38	0.1211	5
LAMA5	Q61001	Laminin subunit alpha-5 OS=Mus musculus OX=10090 GN=Lama5 PE=1 SV=4 - [LAMA5_MOUSE]	7.11	0.0323	7	No		NEDD1	P33215	Protein NEDD1 OS=Mus musculus OX=10090 GN=Nedd1 PE=1 SV=2 - [NEDD1_MOUSE]	14.36	0.1773	7	No		TAF9	44.28	0.4394	5	50.93	0.5189	6
PTRF	O54724	Caveolae-associated protein 1 OS=Mus musculus OX=10090 GN=Cavin1 PE=1 SV=1 - [CAVN1_MOUSE]	21.22	0.2219	7	Yes		NES	Q6P5H2	Nestin OS=Mus musculus OX=10090 GN=Nes PE=1 SV=1 - [NEST_MOUSE]	11.6	0.0547	7	No		TRIM28	12.93	0.0983	5	14.84	0.1403	6
SLTM	Q8CH25	SAFB-like transcription modulator OS=Mus musculus OX=10090 GN=Sltm PE=1 SV=1 - [SLTM_MOUSE]	14.41	0.0815	7	No		OFD1	Q80Z25	Oral-facial-digital syndrome 1 protein homolog OS=Mus musculus OX=10090 GN=Ofd1 PE=1 SV=1 - [OFD1_MOUSE]	12.25	0.0914	7	No		VTN	6.76	0.1297	5	6.78	0.1297	5
SRRM2	Q8BTI8	Serine/arginine repetitive matrix protein 2 OS=Mus musculus OX=10090 GN=Srrm2 PE=1 SV=3 - [SRRM2_MOUSE]	12.74	0.0359	7	No		LCP1	Q61233	Plastin-2 OS=Mus musculus OX=10090 GN=Lcp1 PE=1 SV=4 - [PLSL_MOUSE]	14.95	0.134	7	No		RBBP4	7.56	0.0918	4	7.79	0.0965	1
SUN2	Q8BJS4	SUN domain-containing protein 2 OS=Mus musculus OX=10090 GN=Sun2 PE=1 SV=3 - [SUN2_MOUSE]	14.71	0.145	7	No		TAF8	Q9EQH4	Transcription initiation factor TFIID subunit 8 OS=Mus musculus OX=10090 GN=Taf8 PE=2 SV=1 - [TAF8_MOUSE]	33.77	0.3247	7	No		RPL23A	9.49	0.2756	4	13.2	0.2756	4
TMOD3	Q9JHJ0	Tropomodulin-3 OS=Mus musculus OX=10090 GN=Tmod3 PE=1 SV=1 - [TMOD3_MOUSE]	18.17	0.2074	7	No		TGM2	P21981	Protein-glutamine gamma-glutamyltransferase 2 OS=Mus musculus OX=10090 GN=Tgm2 PE=1 SV=4 - [TGM2_MOUSE]	26.63	0.1501	7	Yes		RPL7	5.82	0.1407	4	4.15	0.1037	3
WDR90	Q6ZPG2	WD repeat-containing protein 90 OS=Mus musculus OX=10090 GN=Wdr90 PE=1 SV=2 - [WDR90_MOUSE]	13.29	0.0448	7	No		UGGT1	Q6P5E4	UDP-glucose:glycoprotein glucosyltransferase 1 OS=Mus musculus OX=10090 GN=Uggt1 PE=1 SV=4 - [UGGG1_MOUSE]	9.36	0.0503	7	No		MYBBP1A	9.98	0.0394	4	13.37	0.0536	6
ACTB	P60710	Actin, cytoplasmic 1 OS=Mus musculus OX=10090 GN=Actb PE=1 SV=1 - [ACTB_MOUSE]	216.57	0.424	6	Yes		MYBBP1A	Q7TPV4	Myb-binding protein 1A OS=Mus musculus OX=10090 GN=Mybbp1a PE=1 SV=2 - [MBB1A_MOUSE]	13.37	0.0536	6	No		HSP90B1	10.28	0.0698	4	4.28	0.0249	1
HNRNPK	P61979	Heterogeneous nuclear ribonucleoprotein K OS=Mus musculus OX=10090 GN=Hnrnpk PE=1 SV=1 - [HNRPK_MOUSE]	10.18	0.1836	6	Yes		PRPH	P15331	Peripherin OS=Mus musculus OX=10090 GN=Prph PE=1 SV=2 - [PERI_MOUSE]	35.39	0.1874	6	No		PRPH	26.09	0.1495	4	35.39	0.1874	6
RPS4X	P62702	40S ribosomal protein S4, X isoform OS=Mus musculus OX=10090 GN=Rps4x PE=1 SV=2 - [RS4X_MOUSE]	7.94	0.2586	6	Yes		C2CD3	Q52KB6	C2 domain-containing protein 3 OS=Mus musculus OX=10090 GN=C2cd3 PE=1 SV=3 - [C2CD3_MOUSE]	14.2	0.031	6	No		EPB41	16.51	0.0886	4	16.12	0.0956	4
DHX9	O70133	ATP-dependent RNA helicase A OS=Mus musculus OX=10090 GN=Dhx9 PE=1 SV=2 - [DHX9_MOUSE]	14.34	0.0638	6	No		CEP295	Q8BQ48	Centrosomal protein of 295 kDa OS=Mus musculus OX=10090 GN=Cep295 PE=1 SV=3 - [CE295_MOUSE]	9.53	0.0299	6	No		ALMS1	5.92	0.0255	4	5.82	0.0077	2
ANK1	Q02357	Ankyrin-1 OS=Mus musculus OX=10090 GN=Ank1 PE=1 SV=2 - [ANK1_MOUSE]	8.75	0.0414	6	No		Cenpc1	P49452	Centromere protein C OS=Mus musculus OX=10090 GN=Cenpc PE=1 SV=2 - [CENPC_MOUSE]	9.03	0.0817	6	No		ACTR3	6.82	0.1555	4	8.63	0.1268	4
CEP295	Q8BQ48	Centrosomal protein of 295 kDa OS=Mus musculus OX=10090 GN=Cep295 PE=1 SV=3 - [CE295_MOUSE]	9.23	0.0307	6	No		CEP63	Q3UPP8	Centrosomal protein of 63 kDa OS=Mus musculus OX=10090 GN=Cep63 PE=1 SV=2 - [CEP63_MOUSE]	15.13	0.1057	6	No		CAPZB	16.4	0.1877	4	17.74	0.1877	4
COCH	Q62507	Cochlin OS=Mus musculus OX=10090 GN=Coch PE=1 SV=2 - [COCH_MOUSE]	9.21	0.1123	6	No		CLU	Q06890	Clusterin OS=Mus musculus OX=10090 GN=Clu PE=1 SV=1 - [CLUS_MOUSE]	18.92	0.1763	6	No		CCAR2	5.99	0.0629	4	2.33	0.0347	1
GNL3	Q8CI11	Guanine nucleotide-binding protein-like 3 OS=Mus musculus OX=10090 GN=Gnl3 PE=1 SV=2 - [GNL3_MOUSE]	23.56	0.1487	6	No		FGFR1OP	Q66JX5	FGFR1 oncogene partner OS=Mus musculus OX=10090 GN=Fgfr1op PE=1 SV=1 - [FR1OP_MOUSE]	22.58	0.2581	6	No		CEP41	10.18	0.1475	4	10.1	0.1206	3
HNRNPUL2	Q00PI9	Heterogeneous nuclear ribonucleoprotein U-like protein 2 OS=Mus musculus OX=10090 GN=Hnrnpul2 PE=1 SV=2 - [HNRL2_MOUSE]	16.28	0.094	6	Yes		Ifi203	O35368	Interferon-activable protein 203 OS=Mus musculus OX=10090 GN=Ifi203 PE=1 SV=1 - [IFI3_MOUSE]	10.27	0.1716	6	No		CEP83	10.9	0.0679	4	10.64	0.0679	4
LAMA4	P97927	Laminin subunit alpha-4 OS=Mus musculus OX=10090 GN=Lama4 PE=1 SV=2 - [LAMA4_MOUSE]	14.22	0.0463	6	No		KRT7	Q9DCV7	Keratin, type II cytoskeletal 7 OS=Mus musculus OX=10090 GN=Krt7 PE=1 SV=1 - [K2C7_MOUSE]	17.9	0.2101	6	No		CETN2	10.12	0.2442	4	13.79	0.3198	5
LBR	Q3U9G9	Delta(14)-sterol reductase OS=Mus musculus OX=10090 GN=Lbr PE=1 SV=2 - [LBR_MOUSE]	11.91	0.0927	6	No		LSP1	P19973	Lymphocyte-specific protein 1 OS=Mus musculus OX=10090 GN=Lsp1 PE=1 SV=2 - [LSP1_MOUSE]	15.77	0.3061	6	No		COL12A1	2.11	0.0199	4	0	0.0045	1
LSP1	P19973	Lymphocyte-specific protein 1 OS=Mus musculus OX=10090 GN=Lsp1 PE=1 SV=2 - [LSP1_MOUSE]	16.74	0.3545	6	No		NID2	O88322	Nidogen-2 OS=Mus musculus OX=10090 GN=Nid2 PE=1 SV=2 - [NID2_MOUSE]	10.7	0.0577	6	No		DDX21	8.84	0.0482	4	6.7	0.0635	5
MCCC1	Q99MR8	Methylcrotonoyl-CoA carboxylase subunit alpha, mitochondrial OS=Mus musculus OX=10090 GN=Mccc1 PE=1 SV=2 - [MCCA_MOUSE]	10.72	0.1046	6	Yes		JUP	Q02257	Junction plakoglobin OS=Mus musculus OX=10090 GN=Jup PE=1 SV=3 - [PLAK_MOUSE]	14.47	0.0859	6	Yes		DDX27	8.7	0.0592	4	2.42	0.0421	3
SON	Q9QX47	Protein SON OS=Mus musculus OX=10090 GN=Son PE=1 SV=2 - [SON_MOUSE]	17.05	0.0442	6	No		PLIN1	Q8CGN5	Perilipin-1 OS=Mus musculus OX=10090 GN=Plin1 PE=1 SV=2 - [PLIN1_MOUSE]	13.42	0.1625	6	Yes		D1Pas1	16.63	0.0939	4	19.03	0.1061	5
TAF8	Q9EQH4	Transcription initiation factor TFIID subunit 8 OS=Mus musculus OX=10090 GN=Taf8 PE=2 SV=1 - [TAF8_MOUSE]	24.73	0.2922	6	No		SORBS2	Q3UTJ2	Sorbin and SH3 domain-containing protein 2 OS=Mus musculus OX=10090 GN=Sorbs2 PE=1 SV=2 - [SRBS2_MOUSE]	8.01	0.0593	6	No		DHX15	4.85	0.0579	4	11.94	0.0755	5
FERMT3	Q8K1B8	Fermitin family homolog 3 OS=Mus musculus OX=10090 GN=Fermt3 PE=1 SV=1 - [URP2_MOUSE]	11.2	0.1143	6	No		TAF11	Q99JX1	Transcription initiation factor TFIID subunit 11 OS=Mus musculus OX=10090 GN=Taf11 PE=2 SV=1 - [TAF11_MOUSE]	17.46	0.2844	6	No		EDC4	6.58	0.0455	4	11.19	0.0384	4
RPS9	Q6ZWN5	40S ribosomal protein S9 OS=Mus musculus OX=10090 GN=Rps9 PE=1 SV=3 - [RS9_MOUSE]	10	0.2165	5	Yes		TAF9	Q8VI33	Transcription initiation factor TFIID subunit 9 OS=Mus musculus OX=10090 GN=Taf9 PE=1 SV=1 - [TAF9_MOUSE]	50.93	0.5189	6	No		Ftl1	13.56	0.2732	4	6.07	0.2404	4
TUBA1B	P05213	Tubulin alpha-1B chain OS=Mus musculus OX=10090 GN=Tuba1b PE=1 SV=2 - [TBA1B_MOUSE]	41.9	0.3925	5	No		TRIM28	Q62318	Transcription intermediary factor 1-beta OS=Mus musculus OX=10090 GN=Trim28 PE=1 SV=3 - [TIF1B_MOUSE]	14.84	0.1403	6	No		HEXB	6.02	0.069	4	0	0.0485	2
HNRNPA3	Q8BG05	Heterogeneous nuclear ribonucleoprotein A3 OS=Mus musculus OX=10090 GN=Hnrnpa3 PE=1 SV=1 - [ROA3_MOUSE]	14.82	0.19	5	Yes		TUBGCP6	G5E8P0	Gamma-tubulin complex component 6 OS=Mus musculus OX=10090 GN=Tubgcp6 PE=1 SV=1 - [GCP6_MOUSE]	6.82	0.0543	6	No		Ifi203	2.26	0.1152	4	10.27	0.1716	6
RRP12	Q6P5B0	RRP12-like protein OS=Mus musculus OX=10090 GN=Rrp12 PE=1 SV=1 - [RRP12_MOUSE]	12.49	0.0517	5	No		ACTB	P60710	Actin, cytoplasmic 1 OS=Mus musculus OX=10090 GN=Actb PE=1 SV=1 - [ACTB_MOUSE]	212.04	0.3467	5	Yes		MATR3	6.65	0.0591	4	1.99	0.0165	1
YWHAZ	P63101	14-3-3 protein zeta/delta OS=Mus musculus OX=10090 GN=Ywhaz PE=1 SV=1 - [1433Z_MOUSE]	21.2	0.298	5	Yes		RPS8	P62242	40S ribosomal protein S8 OS=Mus musculus OX=10090 GN=Rps8 PE=1 SV=2 - [RS8_MOUSE]	23.89	0.226	5	Yes		MYH10	31.37	0.0673	4	25.51	0.0491	1
SERPINH1	P19324	Serpin H1 OS=Mus musculus OX=10090 GN=Serpinh1 PE=1 SV=3 - [SERPH_MOUSE]	9.86	0.1607	5	Yes		RPS9	Q6ZWN5	40S ribosomal protein S9 OS=Mus musculus OX=10090 GN=Rps9 PE=1 SV=3 - [RS9_MOUSE]	10.03	0.2216	5	Yes		NME7	4.51	0.1114	4	6.19	0.1038	4
TOP2B	Q64511	DNA topoisomerase 2-beta OS=Mus musculus OX=10090 GN=Top2b PE=1 SV=2 - [TOP2B_MOUSE]	11.15	0.0471	5	No		TUBA1B	P05213	Tubulin alpha-1B chain OS=Mus musculus OX=10090 GN=Tuba1b PE=1 SV=2 - [TBA1B_MOUSE]	67.76	0.3925	5	No		GTPBP4	7.24	0.0662	4	11.26	0.0868	5
MSN	P26041	Moesin OS=Mus musculus OX=10090 GN=Msn PE=1 SV=3 - [MOES_MOUSE]	5.21	0.0919	5	No		HNRNPA2B1	O88569	Heterogeneous nuclear ribonucleoproteins A2/B1 OS=Mus musculus OX=10090 GN=Hnrnpa2b1 PE=1 SV=2 - [ROA2_MOUSE]	10.45	0.1671	5	Yes		GNL2	7.25	0.0563	4	5.05	0.0316	2
RPL6	P47911	60S ribosomal protein L6 OS=Mus musculus OX=10090 GN=Rpl6 PE=1 SV=3 - [RL6_MOUSE]	5.09	0.1959	5	No		FTSJ3	Q9DBE9	pre-rRNA 2'-O-ribose RNA methyltransferase FTSJ3 OS=Mus musculus OX=10090 GN=Ftsj3 PE=1 SV=1 - [SPB1_MOUSE]	8.72	0.1086	5	No		NOM1	2.08	0.0773	4	1.68	0.0328	2
SMC1A	Q9CU62	Structural maintenance of chromosomes protein 1A OS=Mus musculus OX=10090 GN=Smc1a PE=1 SV=4 - [SMC1A_MOUSE]	7.37	0.0511	5	No		YWHAZ	P63101	14-3-3 protein zeta/delta OS=Mus musculus OX=10090 GN=Ywhaz PE=1 SV=1 - [1433Z_MOUSE]	25.37	0.3796	5	Yes		NPAT	4.88	0.0507	4	7.83	0.0338	3
CAPZA1	P47753	F-actin-capping protein subunit alpha-1 OS=Mus musculus OX=10090 GN=Capza1 PE=1 SV=4 - [CAZA1_MOUSE]	15.79	0.3042	5	Yes		HIST1H1B	P43276	Histone H1.5 OS=Mus musculus OX=10090 GN=Hist1h1b PE=1 SV=2 - [H15_MOUSE]	24.64	0.1928	5	Yes		RBM39	11.01	0.1	4	11.09	0.1075	4
CEP164	Q5DU05	Centrosomal protein of 164 kDa OS=Mus musculus OX=10090 GN=Cep164 PE=1 SV=2 - [CE164_MOUSE]	12.28	0.0401	5	No		Hba-a1	P01942	Hemoglobin subunit alpha OS=Mus musculus OX=10090 GN=Hba PE=1 SV=2 - [HBA_MOUSE]	15.45	0.4155	5	Yes		SDCCAG8	8.89	0.0753	4	8.2	0.0837	5
Cenpc1	P49452	Centromere protein C OS=Mus musculus OX=10090 GN=Cenpc PE=1 SV=2 - [CENPC_MOUSE]	8.54	0.0695	5	No		CEP162	Q6ZQ06	Centrosomal protein of 162 kDa OS=Mus musculus OX=10090 GN=Cep162 PE=1 SV=2 - [CE162_MOUSE]	12.04	0.0506	5	No		SMC3	7.35	0.0444	4	2.15	0.0263	2
CEP44	Q5HZK1	Centrosomal protein of 44 kDa OS=Mus musculus OX=10090 GN=Cep44 PE=2 SV=1 - [CEP44_MOUSE]	9.06	0.1425	5	No		CEP44	Q5HZK1	Centrosomal protein of 44 kDa OS=Mus musculus OX=10090 GN=Cep44 PE=2 SV=1 - [CEP44_MOUSE]	12.12	0.1528	5	No		SMCHD1	2.04	0.0194	4	5.22	0.0189	3
CEP95	Q8BVV7	Centrosomal protein of 95 kDa OS=Mus musculus OX=10090 GN=Cep95 PE=1 SV=2 - [CEP95_MOUSE]	12.42	0.0689	5	No		CETN2	Q9R1K9	Centrin-2 OS=Mus musculus OX=10090 GN=Cetn2 PE=1 SV=1 - [CETN2_MOUSE]	13.79	0.3198	5	No		SVIL	9.04	0.0267	4	10.17	0.0313	5
CLU	Q06890	Clusterin OS=Mus musculus OX=10090 GN=Clu PE=1 SV=1 - [CLUS_MOUSE]	13.04	0.1563	5	No		COPE	O89079	Coatomer subunit epsilon OS=Mus musculus OX=10090 GN=Cope PE=1 SV=3 - [COPE_MOUSE]	15.64	0.224	5	No		SYNPO	10.89	0.056	4	3.21	0.0183	1
COL6A5	A6H584	Collagen alpha-5(VI) chain OS=Mus musculus OX=10090 GN=Col6a5 PE=1 SV=4 - [CO6A5_MOUSE]	8.17	0.0216	5	No		DDX21	Q9JIK5	Nucleolar RNA helicase 2 OS=Mus musculus OX=10090 GN=Ddx21 PE=1 SV=3 - [DDX21_MOUSE]	6.7	0.0635	5	No		THRAP3	10.95	0.0463	4	9.59	0.0715	5
CTNNA1	P26231	Catenin alpha-1 OS=Mus musculus OX=10090 GN=Ctnna1 PE=1 SV=1 - [CTNA1_MOUSE]	8.92	0.085	5	No		DDX24	Q9ESV0	ATP-dependent RNA helicase DDX24 OS=Mus musculus OX=10090 GN=Ddx24 PE=1 SV=2 - [DDX24_MOUSE]	12.3	0.0688	5	No		EFTUD2	6.33	0.0536	4	7.57	0.0474	3
DDX5	Q61656	Probable ATP-dependent RNA helicase DDX5 OS=Mus musculus OX=10090 GN=Ddx5 PE=1 SV=2 - [DDX5_MOUSE]	13.76	0.0977	5	Yes		D1Pas1	P16381	Putative ATP-dependent RNA helicase Pl10 OS=Mus musculus OX=10090 GN=D1Pas1 PE=1 SV=1 - [DDX3L_MOUSE]	19.03	0.1061	5	No		ZFP62	8.94	0.0547	4	4.53	0.0678	5
TUFM	Q8BFR5	Elongation factor Tu, mitochondrial OS=Mus musculus OX=10090 GN=Tufm PE=1 SV=1 - [EFTU_MOUSE]	10.11	0.1173	5	Yes		DHX15	O35286	Pre-mRNA-splicing factor ATP-dependent RNA helicase DHX15 OS=Mus musculus OX=10090 GN=Dhx15 PE=1 SV=2 - [DHX15_MOUSE]	11.94	0.0755	5	No		Clca3a1	5.09	0.0543	4	5.17	0.0432	3
FGFR1OP	Q66JX5	FGFR1 oncogene partner OS=Mus musculus OX=10090 GN=Fgfr1op PE=1 SV=1 - [FR1OP_MOUSE]	18.75	0.213	5	No		TUFM	Q8BFR5	Elongation factor Tu, mitochondrial OS=Mus musculus OX=10090 GN=Tufm PE=1 SV=1 - [EFTU_MOUSE]	10.2	0.1394	5	Yes		TUBGCP6	8.25	0.0447	4	6.82	0.0543	6
TUBGCP4	Q9D4F8	Gamma-tubulin complex component 4 OS=Mus musculus OX=10090 GN=Tubgcp4 PE=1 SV=2 - [GCP4_MOUSE]	9.64	0.1109	5	No		TUBGCP4	Q9D4F8	Gamma-tubulin complex component 4 OS=Mus musculus OX=10090 GN=Tubgcp4 PE=1 SV=2 - [GCP4_MOUSE]	11.37	0.081	5	No		ACTR2	7.65	0.099	3	11.68	0.1345	4
HAUS3	Q8QZX2	HAUS augmin-like complex subunit 3 OS=Mus musculus OX=10090 GN=Haus3 PE=1 SV=1 - [HAUS3_MOUSE]	11.79	0.093	5	No		HSPA9	P38647	Stress-70 protein, mitochondrial OS=Mus musculus OX=10090 GN=Hspa9 PE=1 SV=3 - [GRP75_MOUSE]	10.01	0.1119	5	Yes		ARPC4	6.97	0.1786	3	6.78	0.1607	3
HP1BP3	Q3TEA8	Heterochromatin protein 1-binding protein 3 OS=Mus musculus OX=10090 GN=Hp1bp3 PE=1 SV=1 - [HP1B3_MOUSE]	10.93	0.1047	5	No		HAUS4	Q8BFT2	HAUS augmin-like complex subunit 4 OS=Mus musculus OX=10090 GN=Haus4 PE=1 SV=1 - [HAUS4_MOUSE]	11.8	0.168	5	No		CALM1	4.22	0.2215	3	2.99	0.2215	3
KRT7	Q9DCV7	Keratin, type II cytoskeletal 7 OS=Mus musculus OX=10090 GN=Krt7 PE=1 SV=1 - [K2C7_MOUSE]	14.09	0.1335	5	No		MNR	Q6A000	Protein moonraker OS=Mus musculus OX=10090 GN=Kiaa0753 PE=1 SV=2 - [MOONR_MOUSE]	8.59	0.0761	5	No		RSL1D1	7.19	0.1106	3	8.55	0.1084	3
PRKCB	P68404	Protein kinase C beta type OS=Mus musculus OX=10090 GN=Prkcb PE=1 SV=4 - [KPCB_MOUSE]	5.86	0.0835	5	No		KRT10	P02535	Keratin, type I cytoskeletal 10 OS=Mus musculus OX=10090 GN=Krt10 PE=1 SV=3 - [K1C10_MOUSE]	25.79	0.1088	5	Yes		FTSJ3	8.21	0.0656	3	8.72	0.1086	5
LIMA1	Q9ERG0	LIM domain and actin-binding protein 1 OS=Mus musculus OX=10090 GN=Lima1 PE=1 SV=3 - [LIMA1_MOUSE]	10.15	0.1129	5	No		LIMA1	Q9ERG0	LIM domain and actin-binding protein 1 OS=Mus musculus OX=10090 GN=Lima1 PE=1 SV=3 - [LIMA1_MOUSE]	12.96	0.0863	5	No		ATRX	4.89	0.0153	3	0	0.0028	1
MORF4L1	P60762	Mortality factor 4-like protein 1 OS=Mus musculus OX=10090 GN=Morf4l1 PE=1 SV=2 - [MO4L1_MOUSE]	7.56	0.1492	5	No		MCCC1	Q99MR8	Methylcrotonoyl-CoA carboxylase subunit alpha, mitochondrial OS=Mus musculus OX=10090 GN=Mccc1 PE=1 SV=2 - [MCCA_MOUSE]	14.9	0.099	5	Yes		NEFL	6.53	0.0755	3	8.06	0.0571	2
MPRIP	P97434	Myosin phosphatase Rho-interacting protein OS=Mus musculus OX=10090 GN=Mprip PE=1 SV=2 - [MPRIP_MOUSE]	13.96	0.0781	5	No		IMMT	Q8CAQ8	MICOS complex subunit Mic60 OS=Mus musculus OX=10090 GN=Immt PE=1 SV=1 - [MIC60_MOUSE]	11.53	0.0885	5	Yes		RPLP2	8.61	0.5043	3	5.69	0.2174	2
NEDD1	P33215	Protein NEDD1 OS=Mus musculus OX=10090 GN=Nedd1 PE=1 SV=2 - [NEDD1_MOUSE]	16.38	0.1258	5	No		NID1	P10493	Nidogen-1 OS=Mus musculus OX=10090 GN=Nid1 PE=1 SV=2 - [NID1_MOUSE]	9.94	0.0514	5	Yes		AIF1	2.92	0.2177	3	8.33	0.2177	3
NES	Q6P5H2	Nestin OS=Mus musculus OX=10090 GN=Nes PE=1 SV=1 - [NEST_MOUSE]	12.94	0.0402	5	No		GTPBP4	Q99ME9	Nucleolar GTP-binding protein 1 OS=Mus musculus OX=10090 GN=Gtpbp4 PE=1 SV=3 - [NOG1_MOUSE]	11.26	0.0868	5	No		ANKRD26	2	0.0253	3	1.97	0.0171	2
NID1	P10493	Nidogen-1 OS=Mus musculus OX=10090 GN=Nid1 PE=1 SV=2 - [NID1_MOUSE]	12.87	0.0498	5	Yes		PCCB	Q99MN9	Propionyl-CoA carboxylase beta chain, mitochondrial OS=Mus musculus OX=10090 GN=Pccb PE=1 SV=2 - [PCCB_MOUSE]	7.65	0.1146	5	Yes		ARL6IP4	7.12	0.1616	3	6.66	0.1616	3
BGN	P28653	Biglycan OS=Mus musculus OX=10090 GN=Bgn PE=1 SV=1 - [PGS1_MOUSE]	12.59	0.1518	5	Yes		PTRF	O54724	Caveolae-associated protein 1 OS=Mus musculus OX=10090 GN=Cavin1 PE=1 SV=1 - [CAVN1_MOUSE]	23.9	0.2015	5	Yes		BAZ1B	3.92	0.0243	3	2.03	0.0081	1
RAI14	Q9EP71	Ankycorbin OS=Mus musculus OX=10090 GN=Rai14 PE=1 SV=1 - [RAI14_MOUSE]	11.68	0.0623	5	No		SDCCAG8	Q80UF4	Serologically defined colon cancer antigen 8 homolog OS=Mus musculus OX=10090 GN=Sdccag8 PE=1 SV=1 - [SDCG8_MOUSE]	8.2	0.0837	5	No		BOP1	3.89	0.0574	3	2.45	0.0273	2
RBBP6	P97868	E3 ubiquitin-protein ligase RBBP6 OS=Mus musculus OX=10090 GN=Rbbp6 PE=1 SV=5 - [RBBP6_MOUSE]	7	0.0363	5	No		SLTM	Q8CH25	SAFB-like transcription modulator OS=Mus musculus OX=10090 GN=Sltm PE=1 SV=1 - [SLTM_MOUSE]	12.04	0.0563	5	No		BRD9	3.59	0.0604	3	4.27	0.0403	2
RPL3	P27659	60S ribosomal protein L3 OS=Mus musculus OX=10090 GN=Rpl3 PE=1 SV=3 - [RL3_MOUSE]	16.05	0.1712	5	No		SMARCA5	Q91ZW3	SWI/SNF-related matrix-associated actin-dependent regulator of chromatin subfamily A member 5 OS=Mus musculus OX=10090 GN=Smarca5 PE=1 SV=1 - [SMCA5_MOUSE]	8.42	0.0514	5	No		CTSD	4.19	0.0927	3	3	0.0439	1
SMARCA5	Q91ZW3	SWI/SNF-related matrix-associated actin-dependent regulator of chromatin subfamily A member 5 OS=Mus musculus OX=10090 GN=Smarca5 PE=1 SV=1 - [SMCA5_MOUSE]	10.02	0.0495	5	No		SUN2	Q8BJS4	SUN domain-containing protein 2 OS=Mus musculus OX=10090 GN=Sun2 PE=1 SV=3 - [SUN2_MOUSE]	10.52	0.119	5	No		CBX5	4.48	0.1675	3	0	0.0681	1
SURF6	P70279	Surfeit locus protein 6 OS=Mus musculus OX=10090 GN=Surf6 PE=1 SV=1 - [SURF6_MOUSE]	8.43	0.1239	5	No		SURF6	P70279	Surfeit locus protein 6 OS=Mus musculus OX=10090 GN=Surf6 PE=1 SV=1 - [SURF6_MOUSE]	7.38	0.1211	5	No		CCDC15	4.67	0.037	3	4.41	0.0235	2
TAF9	Q8VI33	Transcription initiation factor TFIID subunit 9 OS=Mus musculus OX=10090 GN=Taf9 PE=1 SV=1 - [TAF9_MOUSE]	44.28	0.4394	5	No		svil	Q8K4L3	Supervillin OS=Mus musculus OX=10090 GN=Svil PE=1 SV=1 - [SVIL_MOUSE]	10.17	0.0313	5	No		CCHCR1	5.16	0.061	3	8.98	0.0688	4
TRIM28	Q62318	Transcription intermediary factor 1-beta OS=Mus musculus OX=10090 GN=Trim28 PE=1 SV=3 - [TIF1B_MOUSE]	12.93	0.0983	5	No		TBC1D31	Q6NXY1	TBC1 domain family member 31 OS=Mus musculus OX=10090 GN=Tbc1d31 PE=1 SV=1 - [TBC31_MOUSE]	10.78	0.0643	5	No		CEP68	5.08	0.0477	3	6.24	0.0464	3
VTN	P29788	Vitronectin OS=Mus musculus OX=10090 GN=Vtn PE=1 SV=2 - [VTNC_MOUSE]	6.76	0.1297	5	No		THRAP3	Q569Z6	Thyroid hormone receptor-associated protein 3 OS=Mus musculus OX=10090 GN=Thrap3 PE=1 SV=1 - [TR150_MOUSE]	9.59	0.0715	5	No		CEP97	5.38	0.0549	3	2.68	0.0327	2
RBBP4	Q60972	Histone-binding protein RBBP4 OS=Mus musculus OX=10090 GN=Rbbp4 PE=1 SV=5 - [RBBP4_MOUSE]	7.56	0.0918	4	No		FERMT3	Q8K1B8	Fermitin family homolog 3 OS=Mus musculus OX=10090 GN=Fermt3 PE=1 SV=1 - [URP2_MOUSE]	11.55	0.0917	5	No		COL1A1	13.04	0.0234	3	11.47	0.0344	4
RPL23A	P62751	60S ribosomal protein L23a OS=Mus musculus OX=10090 GN=Rpl23a PE=1 SV=1 - [RL23A_MOUSE]	9.49	0.2756	4	No		VTN	P29788	Vitronectin OS=Mus musculus OX=10090 GN=Vtn PE=1 SV=2 - [VTNC_MOUSE]	6.78	0.1297	5	No		C3	5.65	0.0222	3	7.64	0.0222	3
RPS13	P62301	40S ribosomal protein S13 OS=Mus musculus OX=10090 GN=Rps13 PE=1 SV=2 - [RS13_MOUSE]	4.65	0.2914	4	Yes		ZFP62	Q8C827	Zinc finger protein 62 OS=Mus musculus OX=10090 GN=Zfp62 PE=1 SV=1 - [ZFP62_MOUSE]	4.53	0.0678	5	No		COL4A2	6.62	0.0205	3	6.98	0.0217	3
RPS8	P62242	40S ribosomal protein S8 OS=Mus musculus OX=10090 GN=Rps8 PE=1 SV=2 - [RS8_MOUSE]	21.55	0.1923	4	Yes		ACTR2	P61161	Actin-related protein 2 OS=Mus musculus OX=10090 GN=Actr2 PE=1 SV=1 - [ARP2_MOUSE]	11.68	0.1345	4	No		COL18A1	7.27	0.0186	3	4.22	0.0147	2
RPL7	P14148	60S ribosomal protein L7 OS=Mus musculus OX=10090 GN=Rpl7 PE=1 SV=2 - [RL7_MOUSE]	5.82	0.1407	4	No		HNRNPK	P61979	Heterogeneous nuclear ribonucleoprotein K OS=Mus musculus OX=10090 GN=Hnrnpk PE=1 SV=1 - [HNRPK_MOUSE]	8.6	0.1058	4	Yes		CCP110	4.95	0.0657	3	3.55	0.0129	1
UBB	P0CG49	Polyubiquitin-B OS=Mus musculus OX=10090 GN=Ubb PE=2 SV=1 - [UBB_MOUSE]	16.4	0.6164	4	Yes		RPL23A	P62751	60S ribosomal protein L23a OS=Mus musculus OX=10090 GN=Rpl23a PE=1 SV=1 - [RL23A_MOUSE]	13.2	0.2756	4	No		DDX24	6.25	0.0373	3	12.3	0.0688	5
HNRNPA2B1	O88569	Heterogeneous nuclear ribonucleoproteins A2/B1 OS=Mus musculus OX=10090 GN=Hnrnpa2b1 PE=1 SV=2 - [ROA2_MOUSE]	8.96	0.1388	4	Yes		EEF1A1	P10126	Elongation factor 1-alpha 1 OS=Mus musculus OX=10090 GN=Eef1a1 PE=1 SV=3 - [EF1A1_MOUSE]	12.64	0.1126	4	Yes		DNAJC9	7.4	0.1351	3	6.95	0.1351	3
Hist1h2bf	P10853	Histone H2B type 1-F/J/L OS=Mus musculus OX=10090 GN=Hist1h2bf PE=1 SV=2 - [H2B1F_MOUSE]	160.87	0.2698	4	Yes		UBB	P0CG49	Polyubiquitin-B OS=Mus musculus OX=10090 GN=Ubb PE=2 SV=1 - [UBB_MOUSE]	11.13	0.6164	4	Yes		EPB41L2	8.72	0.0587	3	19.78	0.1184	7
HSP90AB1	P11499	Heat shock protein HSP 90-beta OS=Mus musculus OX=10090 GN=Hsp90ab1 PE=1 SV=3 - [HS90B_MOUSE]	12.12	0.1409	4	Yes		Hist1h2bf	P10853	Histone H2B type 1-F/J/L OS=Mus musculus OX=10090 GN=Hist1h2bf PE=1 SV=2 - [H2B1F_MOUSE]	149.53	0.2698	4	Yes		EBNA1BP2	5	0.1536	3	5.34	0.1536	3
MYBBP1A	Q7TPV4	Myb-binding protein 1A OS=Mus musculus OX=10090 GN=Mybbp1a PE=1 SV=2 - [MBB1A_MOUSE]	9.98	0.0394	4	No		HSP90AB1	P11499	Heat shock protein HSP 90-beta OS=Mus musculus OX=10090 GN=Hsp90ab1 PE=1 SV=3 - [HS90B_MOUSE]	15.1	0.1547	4	Yes		ECM1	7.58	0.068	3	3.83	0.0429	2
HSP90B1	P08113	Endoplasmin OS=Mus musculus OX=10090 GN=Hsp90b1 PE=1 SV=2 - [ENPL_MOUSE]	10.28	0.0698	4	No		PFN1	P62962	Profilin-1 OS=Mus musculus OX=10090 GN=Pfn1 PE=1 SV=2 - [PROF1_MOUSE]	12.03	0.3714	4	Yes		ELN	8.04	0.0547	3	7.63	0.0547	3
H3f3c	P02301	Histone H3.3C OS=Mus musculus OX=10090 GN=H3f3c PE=3 SV=3 - [H3C_MOUSE]	14.1	0.1985	4	Yes		SERPINH1	P19324	Serpin H1 OS=Mus musculus OX=10090 GN=Serpinh1 PE=1 SV=3 - [SERPH_MOUSE]	10.11	0.1343	4	Yes		GATAD1	10.38	0.188	3	13.88	0.2368	4
HIST1H1B	P43276	Histone H1.5 OS=Mus musculus OX=10090 GN=Hist1h1b PE=1 SV=2 - [H15_MOUSE]	21.94	0.1121	4	Yes		RPL13	P47963	60S ribosomal protein L13 OS=Mus musculus OX=10090 GN=Rpl13 PE=1 SV=3 - [RL13_MOUSE]	11.9	0.1991	4	Yes		HAUS4	5.83	0.1185	3	11.8	0.168	5
PRPH	P15331	Peripherin OS=Mus musculus OX=10090 GN=Prph PE=1 SV=2 - [PERI_MOUSE]	26.09	0.1495	4	No		RPL4	Q9D8E6	60S ribosomal protein L4 OS=Mus musculus OX=10090 GN=Rpl4 PE=1 SV=3 - [RL4_MOUSE]	9.03	0.1432	4	No		HNRNPC	4.54	0.1182	3	4.85	0.0895	2
EPB41	P48193	Protein 4.1 OS=Mus musculus OX=10090 GN=Epb41 PE=1 SV=2 - [41_MOUSE]	16.51	0.0886	4	No		RPL6	P47911	60S ribosomal protein L6 OS=Mus musculus OX=10090 GN=Rpl6 PE=1 SV=3 - [RL6_MOUSE]	5.07	0.1689	4	No		IKZF3	4.63	0.0828	3	4.46	0.0513	2
ALMS1	Q8K4E0	Alstrom syndrome protein 1 homolog OS=Mus musculus OX=10090 GN=Alms1 PE=1 SV=2 - [ALMS1_MOUSE]	5.92	0.0255	4	No		RPS3	P62908	40S ribosomal protein S3 OS=Mus musculus OX=10090 GN=Rps3 PE=1 SV=1 - [RS3_MOUSE]	7.36	0.177	4	Yes		IQSEC1	4.79	0.0395	3	4.84	0.026	2
ACTR3	Q99JY9	Actin-related protein 3 OS=Mus musculus OX=10090 GN=Actr3 PE=1 SV=3 - [ARP3_MOUSE]	6.82	0.1555	4	No		PRDX1	P35700	Peroxiredoxin-1 OS=Mus musculus OX=10090 GN=Prdx1 PE=1 SV=1 - [PRDX1_MOUSE]	6.42	0.1859	4	Yes		MNR	3.28	0.0459	3	8.59	0.0761	5
CAPZB	P47757	F-actin-capping protein subunit beta OS=Mus musculus OX=10090 GN=Capzb PE=1 SV=3 - [CAPZB_MOUSE]	16.4	0.1877	4	No		Rps3a1	P97351	40S ribosomal protein S3a OS=Mus musculus OX=10090 GN=Rps3a PE=1 SV=3 - [RS3A_MOUSE]	6.57	0.1742	4	Yes		KANK2	7.77	0.0451	3	5.52	0.0308	2
CAPZA2	P47754	F-actin-capping protein subunit alpha-2 OS=Mus musculus OX=10090 GN=Capza2 PE=1 SV=3 - [CAZA2_MOUSE]	18.5	0.2972	4	Yes		RPL7A	P12970	60S ribosomal protein L7a OS=Mus musculus OX=10090 GN=Rpl7a PE=1 SV=2 - [RL7A_MOUSE]	7.88	0.1241	4	Yes		PRKAR2A	1.66	0.0923	3	4.53	0.0623	2
CBX3	P23198	Chromobox protein homolog 3 OS=Mus musculus OX=10090 GN=Cbx3 PE=1 SV=2 - [CBX3_MOUSE]	18.55	0.235	4	Yes		ALB	P07724	Serum albumin OS=Mus musculus OX=10090 GN=Alb PE=1 SV=3 - [ALBU_MOUSE]	46.15	0.0855	4	Yes		Igkv3-4	11.77	0.5315	3	9.71	0.5315	3
CCAR2	Q8VDP4	Cell cycle and apoptosis regulator protein 2 OS=Mus musculus OX=10090 GN=Ccar2 PE=1 SV=2 - [CCAR2_MOUSE]	5.99	0.0629	4	No		EPB41	P48193	Protein 4.1 OS=Mus musculus OX=10090 GN=Epb41 PE=1 SV=2 - [41_MOUSE]	16.12	0.0956	4	No		lgals9	26.82	0.0992	3	16.93	0.1586	4
CEP41	Q99NF3	Centrosomal protein of 41 kDa OS=Mus musculus OX=10090 GN=Cep41 PE=1 SV=1 - [CEP41_MOUSE]	10.18	0.1475	4	No		ANK1	Q02357	Ankyrin-1 OS=Mus musculus OX=10090 GN=Ank1 PE=1 SV=2 - [ANK1_MOUSE]	7.19	0.0274	4	No		LPP	2.77	0.075	3	6.21	0.0799	3
cep83	Q9D5R3	Centrosomal protein of 83 kDa OS=Mus musculus OX=10090 GN=Cep83 PE=1 SV=2 - [CEP83_MOUSE]	10.9	0.0679	4	No		ACTR3	Q99JY9	Actin-related protein 3 OS=Mus musculus OX=10090 GN=Actr3 PE=1 SV=3 - [ARP3_MOUSE]	8.63	0.1268	4	No		LTBP1	7.86	0.0292	3	5.25	0.0187	2
CP	Q61147	Ceruloplasmin OS=Mus musculus OX=10090 GN=Cp PE=1 SV=2 - [CERU_MOUSE]	24.15	0.0443	4	Yes		CAPZB	P47757	F-actin-capping protein subunit beta OS=Mus musculus OX=10090 GN=Capzb PE=1 SV=3 - [CAPZB_MOUSE]	17.74	0.1877	4	No		MAP7D1	2.58	0.0674	3	5.66	0.0626	3
cetn2	Q9R1K9	Centrin-2 OS=Mus musculus OX=10090 GN=Cetn2 PE=1 SV=1 - [CETN2_MOUSE]	10.12	0.2442	4	No		CACTIN	Q9CS00	Cactin OS=Mus musculus OX=10090 GN=Cactin PE=1 SV=2 - [CATIN_MOUSE]	4.85	0.0687	4	No		MECP2	8.04	0.0909	3	3.85	0.0372	1
COL12A1	Q60847	Collagen alpha-1(XII) chain OS=Mus musculus OX=10090 GN=Col12a1 PE=2 SV=3 - [COCA1_MOUSE]	2.11	0.0199	4	No		CAPZA1	P47753	F-actin-capping protein subunit alpha-1 OS=Mus musculus OX=10090 GN=Capza1 PE=1 SV=4 - [CAZA1_MOUSE]	21.95	0.2517	4	Yes		MYO1F	8.5	0.0473	3	9.28	0.0419	2
COL15A1	O35206	Collagen alpha-1(XV) chain OS=Mus musculus OX=10090 GN=Col15a1 PE=1 SV=2 - [COFA1_MOUSE]	6.88	0.0344	4	Yes		CCHCR1	Q8K2I2	Coiled-coil alpha-helical rod protein 1 OS=Mus musculus OX=10090 GN=Cchcr1 PE=2 SV=3 - [CCHCR_MOUSE]	8.98	0.0688	4	No		NOP56	8.13	0.0621	3	9.24	0.0776	4
COPE	O89079	Coatomer subunit epsilon OS=Mus musculus OX=10090 GN=Cope PE=1 SV=3 - [COPE_MOUSE]	16.85	0.1429	4	No		CEP164	Q5DU05	Centrosomal protein of 164 kDa OS=Mus musculus OX=10090 GN=Cep164 PE=1 SV=2 - [CE164_MOUSE]	9.95	0.0387	4	No		POLDIP3	8.87	0.1119	3	8.77	0.1429	4
DDX21	Q9JIK5	Nucleolar RNA helicase 2 OS=Mus musculus OX=10090 GN=Ddx21 PE=1 SV=3 - [DDX21_MOUSE]	8.84	0.0482	4	No		cep83	Q9D5R3	Centrosomal protein of 83 kDa OS=Mus musculus OX=10090 GN=Cep83 PE=1 SV=2 - [CEP83_MOUSE]	10.64	0.0679	4	No		PDLIM4	6.32	0.1303	3	1.9	0.0364	1
DDX27	Q921N6	Probable ATP-dependent RNA helicase DDX27 OS=Mus musculus OX=10090 GN=Ddx27 PE=1 SV=3 - [DDX27_MOUSE]	8.7	0.0592	4	No		CEP95	Q8BVV7	Centrosomal protein of 95 kDa OS=Mus musculus OX=10090 GN=Cep95 PE=1 SV=2 - [CEP95_MOUSE]	10.13	0.052	4	No		PEAK1	6.59	0.0282	3	7.23	0.0352	4
D1Pas1	P16381	Putative ATP-dependent RNA helicase Pl10 OS=Mus musculus OX=10090 GN=D1Pas1 PE=1 SV=1 - [DDX3L_MOUSE]	16.63	0.0939	4	No		CP	Q61147	Ceruloplasmin OS=Mus musculus OX=10090 GN=Cp PE=1 SV=2 - [CERU_MOUSE]	26.44	0.0443	4	Yes		PLD4	6.83	0.0596	3	7.09	0.0537	3
DHX15	O35286	Pre-mRNA-splicing factor ATP-dependent RNA helicase DHX15 OS=Mus musculus OX=10090 GN=Dhx15 PE=1 SV=2 - [DHX15_MOUSE]	4.85	0.0579	4	No		COL1A1	P11087	Collagen alpha-1(I) chain OS=Mus musculus OX=10090 GN=Col1a1 PE=1 SV=4 - [CO1A1_MOUSE]	11.47	0.0344	4	No		POC1A	11.26	0.1086	3	8.41	0.0963	3
EDC4	Q3UJB9	Enhancer of mRNA-decapping protein 4 OS=Mus musculus OX=10090 GN=Edc4 PE=1 SV=2 - [EDC4_MOUSE]	6.58	0.0455	4	No		COL15A1	O35206	Collagen alpha-1(XV) chain OS=Mus musculus OX=10090 GN=Col15a1 PE=1 SV=2 - [COFA1_MOUSE]	6.26	0.0315	4	Yes		PRELP	9.03	0.0767	3	2.97	0.0344	1
Ftl1	P29391	Ferritin light chain 1 OS=Mus musculus OX=10090 GN=Ftl1 PE=1 SV=2 - [FRIL1_MOUSE]	13.56	0.2732	4	No		CTNNA1	P26231	Catenin alpha-1 OS=Mus musculus OX=10090 GN=Ctnna1 PE=1 SV=1 - [CTNA1_MOUSE]	8.05	0.0563	4	No		PRPF4B	8.08	0.0357	3	10.61	0.0467	4
GNAI2	P08752	Guanine nucleotide-binding protein G(i) subunit alpha-2 OS=Mus musculus OX=10090 GN=Gnai2 PE=1 SV=5 - [GNAI2_MOUSE]	7.37	0.1465	4	Yes		EDC4	Q3UJB9	Enhancer of mRNA-decapping protein 4 OS=Mus musculus OX=10090 GN=Edc4 PE=1 SV=2 - [EDC4_MOUSE]	11.19	0.0384	4	No		RASAL3	4.42	0.0365	3	8.37	0.0576	4
HEXB	P20060	Beta-hexosaminidase subunit beta OS=Mus musculus OX=10090 GN=Hexb PE=1 SV=2 - [HEXB_MOUSE]	6.02	0.069	4	No		Ftl1	P29391	Ferritin light chain 1 OS=Mus musculus OX=10090 GN=Ftl1 PE=1 SV=2 - [FRIL1_MOUSE]	6.07	0.2404	4	No		RTTN	2.09	0.0211	3	4.5	0.0189	2
Ifi203	O35368	Interferon-activable protein 203 OS=Mus musculus OX=10090 GN=Ifi203 PE=1 SV=1 - [IFI3_MOUSE]	2.26	0.1152	4	No		GATAD1	Q920S3	GATA zinc finger domain-containing protein 1 OS=Mus musculus OX=10090 GN=Gatad1 PE=2 SV=2 - [GATD1_MOUSE]	13.88	0.2368	4	No		SMARCA4	4.31	0.0211	3	4.57	0.0248	3
ighm	P01872	Immunoglobulin heavy constant mu OS=Mus musculus OX=10090 GN=Ighm PE=1 SV=2 - [IGHM_MOUSE]	24.6	0.1432	4	Yes		GNAI2	P08752	Guanine nucleotide-binding protein G(i) subunit alpha-2 OS=Mus musculus OX=10090 GN=Gnai2 PE=1 SV=5 - [GNAI2_MOUSE]	7.5	0.1465	4	Yes		SMTN	4.91	0.0303	3	2.08	0.0108	1
KRT10	P02535	Keratin, type I cytoskeletal 10 OS=Mus musculus OX=10090 GN=Krt10 PE=1 SV=3 - [K1C10_MOUSE]	11.62	0.1088	4	Yes		Hbb-b1	P02088	Hemoglobin subunit beta-1 OS=Mus musculus OX=10090 GN=Hbb-b1 PE=1 SV=2 - [HBB1_MOUSE]	23.75	0.3878	4	Yes		SP100	5.28	0.0664	3	5.52	0.0809	4
MATR3	Q8K310	Matrin-3 OS=Mus musculus OX=10090 GN=Matr3 PE=1 SV=1 - [MATR3_MOUSE]	6.65	0.0591	4	No		HNRNPH1	O35737	Heterogeneous nuclear ribonucleoprotein H OS=Mus musculus OX=10090 GN=Hnrnph1 PE=1 SV=3 - [HNRH1_MOUSE]	16.75	0.1626	4	Yes		SRRM1	5.43	0.0645	3	5.49	0.0645	3
2310033P09Rik	Q99LX5	Multiple myeloma tumor-associated protein 2 homolog OS=Mus musculus OX=10090 GN=Mmtag2 PE=2 SV=1 - [MMTA2_MOUSE]	9.75	0.1885	4	Yes		HP1BP3	Q3TEA8	Heterochromatin protein 1-binding protein 3 OS=Mus musculus OX=10090 GN=Hp1bp3 PE=1 SV=1 - [HP1B3_MOUSE]	7.47	0.0758	4	No		SYNE1	1.74	0.0045	3	1.97	0.0015	1
MYH10	Q61879	Myosin-10 OS=Mus musculus OX=10090 GN=Myh10 PE=1 SV=2 - [MYH10_MOUSE]	31.37	0.0673	4	No		ighm	P01872	Immunoglobulin heavy constant mu OS=Mus musculus OX=10090 GN=Ighm PE=1 SV=2 - [IGHM_MOUSE]	18.76	0.1432	4	Yes		TAF10	13.49	0.2431	3	11.27	0.2431	3
NME7	Q9QXL8	Nucleoside diphosphate kinase 7 OS=Mus musculus OX=10090 GN=Nme7 PE=1 SV=1 - [NDK7_MOUSE]	4.51	0.1114	4	No		KRT5	Q922U2	Keratin, type II cytoskeletal 5 OS=Mus musculus OX=10090 GN=Krt5 PE=1 SV=1 - [K2C5_MOUSE]	32.76	0.1517	4	Yes		TAF11	12.43	0.2322	3	17.46	0.2844	6
GTPBP4	Q99ME9	Nucleolar GTP-binding protein 1 OS=Mus musculus OX=10090 GN=Gtpbp4 PE=1 SV=3 - [NOG1_MOUSE]	7.24	0.0662	4	No		PRKCB	P68404	Protein kinase C beta type OS=Mus musculus OX=10090 GN=Prkcb PE=1 SV=4 - [KPCB_MOUSE]	4.21	0.0596	4	No		TAF9B	24.97	0.3373	3	22.92	0.4257	4
GNL2	Q99LH1	Nucleolar GTP-binding protein 2 OS=Mus musculus OX=10090 GN=Gnl2 PE=1 SV=2 - [NOG2_MOUSE]	7.25	0.0563	4	No		LAMA5	Q61001	Laminin subunit alpha-5 OS=Mus musculus OX=10090 GN=Lama5 PE=1 SV=4 - [LAMA5_MOUSE]	7.89	0.0204	4	No		TAGLN	3.48	0.1692	3	1.77	0.0995	2
NOM1	Q3UFM5	Nucleolar MIF4G domain-containing protein 1 OS=Mus musculus OX=10090 GN=Nom1 PE=1 SV=2 - [NOM1_MOUSE]	2.08	0.0773	4	No		lgals9	O08573	Galectin-9 OS=Mus musculus OX=10090 GN=Lgals9 PE=1 SV=1 - [LEG9_MOUSE]	16.93	0.1586	4	No		TBC1D31	7.51	0.0452	3	10.78	0.0643	5
NPAT	Q8BMA5	Protein NPAT OS=Mus musculus OX=10090 GN=Npat PE=1 SV=2 - [NPAT_MOUSE]	4.88	0.0507	4	No		LMNB2	P21619	Lamin-B2 OS=Mus musculus OX=10090 GN=Lmnb2 PE=1 SV=2 - [LMNB2_MOUSE]	8.68	0.0772	4	No		TUBG1	6.63	0.0754	3	7.25	0.0798	3
PCCB	Q99MN9	Propionyl-CoA carboxylase beta chain, mitochondrial OS=Mus musculus OX=10090 GN=Pccb PE=1 SV=2 - [PCCB_MOUSE]	7.85	0.098	4	Yes		2310033P09Rik	Q99LX5	Multiple myeloma tumor-associated protein 2 homolog OS=Mus musculus OX=10090 GN=Mmtag2 PE=2 SV=1 - [MMTA2_MOUSE]	7.25	0.1885	4	Yes		TBP	10.87	0.1013	3	10.09	0.1013	3
RBM39	Q8VH51	RNA-binding protein 39 OS=Mus musculus OX=10090 GN=Rbm39 PE=1 SV=2 - [RBM39_MOUSE]	11.01	0.1	4	No		MORF4L1	P60762	Mortality factor 4-like protein 1 OS=Mus musculus OX=10090 GN=Morf4l1 PE=1 SV=2 - [MO4L1_MOUSE]	10.43	0.1436	4	No		TPM3	7.1	0.1228	3	6.68	0.1474	1
RPL17	Q9CPR4	60S ribosomal protein L17 OS=Mus musculus OX=10090 GN=Rpl17 PE=1 SV=3 - [RL17_MOUSE]	18.85	0.2609	4	Yes		MPRIP	P97434	Myosin phosphatase Rho-interacting protein OS=Mus musculus OX=10090 GN=Mprip PE=1 SV=2 - [MPRIP_MOUSE]	7.86	0.0576	4	No		TPM4	5.93	0.1653	3	6.94	0.1653	3
RPS2	P25444	40S ribosomal protein S2 OS=Mus musculus OX=10090 GN=Rps2 PE=1 SV=3 - [RS2_MOUSE]	6.95	0.1706	4	Yes		MYO1E	E9Q634	Unconventional myosin-Ie OS=Mus musculus OX=10090 GN=Myo1e PE=1 SV=1 - [MYO1E_MOUSE]	12.05	0.0623	4	No		U2AF2	7.09	0.0989	3	8.04	0.0989	3
SDCCAG8	Q80UF4	Serologically defined colon cancer antigen 8 homolog OS=Mus musculus OX=10090 GN=Sdccag8 PE=1 SV=1 - [SDCG8_MOUSE]	8.89	0.0753	4	No		NME7	Q9QXL8	Nucleoside diphosphate kinase 7 OS=Mus musculus OX=10090 GN=Nme7 PE=1 SV=1 - [NDK7_MOUSE]	6.19	0.1038	4	No		YBX1	6.26	0.2143	3	3.41	0.2453	4
SMC3	Q9CW03	Structural maintenance of chromosomes protein 3 OS=Mus musculus OX=10090 GN=Smc3 PE=1 SV=2 - [SMC3_MOUSE]	7.35	0.0444	4	No		NOP56	Q9D6Z1	Nucleolar protein 56 OS=Mus musculus OX=10090 GN=Nop56 PE=1 SV=2 - [NOP56_MOUSE]	9.24	0.0776	4	No		Zfp512	5.07	0.0498	3	2.05	0.0249	1
SMCHD1	Q6P5D8	Structural maintenance of chromosomes flexible hinge domain-containing protein 1 OS=Mus musculus OX=10090 GN=Smchd1 PE=1 SV=2 - [SMHD1_MOUSE]	2.04	0.0194	4	No		POLDIP3	Q8BG81	Polymerase delta-interacting protein 3 OS=Mus musculus OX=10090 GN=Poldip3 PE=1 SV=1 - [PDIP3_MOUSE]	8.77	0.1429	4	No		CBX1	11.27	0.2324	2	8.41	0.2324	2
svil	Q8K4L3	Supervillin OS=Mus musculus OX=10090 GN=Svil PE=1 SV=1 - [SVIL_MOUSE]	9.04	0.0267	4	No		PEAK1	Q69Z38	Inactive tyrosine-protein kinase PEAK1 OS=Mus musculus OX=10090 GN=Peak1 PE=1 SV=4 - [PEAK1_MOUSE]	7.23	0.0352	4	No		EIF4A1	4.75	0.0911	2	2.27	0.0419	2
SYNPO	Q8CC35	Synaptopodin OS=Mus musculus OX=10090 GN=Synpo PE=1 SV=2 - [SYNPO_MOUSE]	10.89	0.056	4	No		BGN	P28653	Biglycan OS=Mus musculus OX=10090 GN=Bgn PE=1 SV=1 - [PGS1_MOUSE]	11.42	0.1274	4	Yes		RPL15	4.56	0.1127	2	4.1	0.1127	2
THRAP3	Q569Z6	Thyroid hormone receptor-associated protein 3 OS=Mus musculus OX=10090 GN=Thrap3 PE=1 SV=1 - [TR150_MOUSE]	10.95	0.0463	4	No		PLIN4	O88492	Perilipin-4 OS=Mus musculus OX=10090 GN=Plin4 PE=1 SV=2 - [PLIN4_MOUSE]	9.86	0.1468	4	Yes		RPL19	13.68	0.0918	2	17.72	0.0918	2
EFTUD2	O08810	116 kDa U5 small nuclear ribonucleoprotein component OS=Mus musculus OX=10090 GN=Eftud2 PE=1 SV=1 - [U5S1_MOUSE]	6.33	0.0536	4	No		PRPF4B	Q61136	Serine/threonine-protein kinase PRP4 homolog OS=Mus musculus OX=10090 GN=Prpf4b PE=1 SV=3 - [PRP4B_MOUSE]	10.61	0.0467	4	No		RPL27	3.86	0.125	2	2.27	0.125	2
ZFP62	Q8C827	Zinc finger protein 62 OS=Mus musculus OX=10090 GN=Zfp62 PE=1 SV=1 - [ZFP62_MOUSE]	8.94	0.0547	4	No		RAI14	Q9EP71	Ankycorbin OS=Mus musculus OX=10090 GN=Rai14 PE=1 SV=1 - [RAI14_MOUSE]	11.27	0.0572	4	No		TAF13	4.82	0.1694	2	6.93	0.1694	2
Clca3a1	Q9QX15	Calcium-activated chloride channel regulator 3A-1 OS=Mus musculus OX=10090 GN=Clca3a1 PE=1 SV=1 - [CA3A1_MOUSE]	5.09	0.0543	4	No		RASAL3	Q8C2K5	RAS protein activator like-3 OS=Mus musculus OX=10090 GN=Rasal3 PE=1 SV=1 - [RASL3_MOUSE]	8.37	0.0576	4	No		TRA2B	2.08	0.0799	2	4.3	0.0799	2
TUBGCP6	G5E8P0	Gamma-tubulin complex component 6 OS=Mus musculus OX=10090 GN=Tubgcp6 PE=1 SV=1 - [GCP6_MOUSE]	8.25	0.0447	4	No		RBBP6	P97868	E3 ubiquitin-protein ligase RBBP6 OS=Mus musculus OX=10090 GN=Rbbp6 PE=1 SV=5 - [RBBP6_MOUSE]	7.1	0.0341	4	No		WDR5	2.41	0.1168	2	2.23	0.1168	2
ACTR2	P61161	Actin-related protein 2 OS=Mus musculus OX=10090 GN=Actr2 PE=1 SV=1 - [ARP2_MOUSE]	7.65	0.099	3	No		RBM39	Q8VH51	RNA-binding protein 39 OS=Mus musculus OX=10090 GN=Rbm39 PE=1 SV=2 - [RBM39_MOUSE]	11.09	0.1075	4	No		PRKACA	4.59	0.0513	2	4.27	0.0598	2
ARPC4	P59999	Actin-related protein 2/3 complex subunit 4 OS=Mus musculus OX=10090 GN=Arpc4 PE=1 SV=3 - [ARPC4_MOUSE]	6.97	0.1786	3	No		SP100	O35892	Nuclear autoantigen Sp-100 OS=Mus musculus OX=10090 GN=Sp100 PE=1 SV=2 - [SP100_MOUSE]	5.52	0.0809	4	No		LDHA	4.13	0.0572	2	2.05	0.0301	1
CALM1	P0DP26	Calmodulin-1 OS=Mus musculus OX=10090 GN=Calm1 PE=1 SV=1 - [CALM1_MOUSE]	4.22	0.2215	3	No		TAF9B	Q6NZA9	Transcription initiation factor TFIID subunit 9B OS=Mus musculus OX=10090 GN=Taf9b PE=1 SV=2 - [TAF9B_MOUSE]	22.92	0.4257	4	No		TUBB1	19.24	0.1197	2	14.39	0.1197	2
RPL24	Q8BP67	60S ribosomal protein L24 OS=Mus musculus OX=10090 GN=Rpl24 PE=1 SV=2 - [RL24_MOUSE]	14.15	0.1911	3	Yes		TNS3	Q5SSZ5	Tensin-3 OS=Mus musculus OX=10090 GN=Tns3 PE=1 SV=1 - [TENS3_MOUSE]	6.78	0.0444	4	No		HSP90AA1	9.41	0.0655	2	10.08	0.0859	2
RPL8	P62918	60S ribosomal protein L8 OS=Mus musculus OX=10090 GN=Rpl8 PE=1 SV=2 - [RL8_MOUSE]	8.46	0.2218	3	Yes		YBX1	P62960	Nuclease-sensitive element-binding protein 1 OS=Mus musculus OX=10090 GN=Ybx1 PE=1 SV=3 - [YBOX1_MOUSE]	3.41	0.2453	4	No		DYNC1H1	1.66	0.0065	2	0	0.0032	1
RPS11	P62281	40S ribosomal protein S11 OS=Mus musculus OX=10090 GN=Rps11 PE=1 SV=3 - [RS11_MOUSE]	8.61	0.1203	3	Yes		ZBTB44	Q8R0A2	Zinc finger and BTB domain-containing protein 44 OS=Mus musculus OX=10090 GN=Zbtb44 PE=1 SV=2 - [ZBT44_MOUSE]	7.42	0.1369	4	No		NCL	5.22	0.0297	2	0	0.0127	1
rps23	P62267	40S ribosomal protein S23 OS=Mus musculus OX=10090 GN=Rps23 PE=1 SV=3 - [RS23_MOUSE]	7.27	0.1608	3	Yes		YWHAE	P62259	14-3-3 protein epsilon OS=Mus musculus OX=10090 GN=Ywhae PE=1 SV=1 - [1433E_MOUSE]	7.02	0.2118	3	No		YWHAB	6.55	0.1626	2	11.47	0.2439	3
RPS26	P62855	40S ribosomal protein S26 OS=Mus musculus OX=10090 GN=Rps26 PE=1 SV=3 - [RS26_MOUSE]	3.6	0.3391	3	Yes		ARPC4	P59999	Actin-related protein 2/3 complex subunit 4 OS=Mus musculus OX=10090 GN=Arpc4 PE=1 SV=3 - [ARPC4_MOUSE]	6.78	0.1607	3	No		DNAJA1	4.28	0.0882	2	1.89	0.0882	2
RPS6	P62754	40S ribosomal protein S6 OS=Mus musculus OX=10090 GN=Rps6 PE=1 SV=1 - [RS6_MOUSE]	22.52	0.1406	3	Yes		CALM1	P0DP26	Calmodulin-1 OS=Mus musculus OX=10090 GN=Calm1 PE=1 SV=1 - [CALM1_MOUSE]	2.99	0.2215	3	No		CLIC1	4.93	0.1618	2	5.47	0.1245	2
tuba4a	P68368	Tubulin alpha-4A chain OS=Mus musculus OX=10090 GN=Tuba4a PE=1 SV=1 - [TBA4A_MOUSE]	36.76	0.3036	3	Yes		RPL24	Q8BP67	60S ribosomal protein L24 OS=Mus musculus OX=10090 GN=Rpl24 PE=1 SV=2 - [RL24_MOUSE]	11.63	0.1911	3	Yes		RPL4	5.71	0.0621	2	9.03	0.1432	4
EEF1A1	P10126	Elongation factor 1-alpha 1 OS=Mus musculus OX=10090 GN=Eef1a1 PE=1 SV=3 - [EF1A1_MOUSE]	8.42	0.0931	3	Yes		RPL8	P62918	60S ribosomal protein L8 OS=Mus musculus OX=10090 GN=Rpl8 PE=1 SV=2 - [RL8_MOUSE]	10.47	0.2218	3	Yes		RPL10A	4.54	0.0968	2	4.43	0.1613	3
NPM1	Q61937	Nucleophosmin OS=Mus musculus OX=10090 GN=Npm1 PE=1 SV=1 - [NPM_MOUSE]	89.37	0.1815	3	Yes		RPS11	P62281	40S ribosomal protein S11 OS=Mus musculus OX=10090 GN=Rps11 PE=1 SV=3 - [RS11_MOUSE]	6.31	0.1203	3	Yes		PPIB	1.79	0.088	2	0	0.037	1
RSL1D1	Q8BVY0	Ribosomal L1 domain-containing protein 1 OS=Mus musculus OX=10090 GN=Rsl1d1 PE=1 SV=1 - [RL1D1_MOUSE]	7.19	0.1106	3	No		RPS13	P62301	40S ribosomal protein S13 OS=Mus musculus OX=10090 GN=Rps13 PE=1 SV=2 - [RS13_MOUSE]	3.9	0.2252	3	Yes		NIFK	4.73	0.082	2	5.17	0.082	2
PFN1	P62962	Profilin-1 OS=Mus musculus OX=10090 GN=Pfn1 PE=1 SV=2 - [PROF1_MOUSE]	10.07	0.3143	3	Yes		rps15a	P62245	40S ribosomal protein S15a OS=Mus musculus OX=10090 GN=Rps15a PE=1 SV=2 - [RS15A_MOUSE]	6.41	0.2	3	Yes		NEFM	4.38	0.0436	2	9.11	0.0436	2
FTSJ3	Q9DBE9	pre-rRNA 2'-O-ribose RNA methyltransferase FTSJ3 OS=Mus musculus OX=10090 GN=Ftsj3 PE=1 SV=1 - [SPB1_MOUSE]	8.21	0.0656	3	No		RPS26	P62855	40S ribosomal protein S26 OS=Mus musculus OX=10090 GN=Rps26 PE=1 SV=3 - [RS26_MOUSE]	4.51	0.3391	3	Yes		SRSF7	4.55	0.0787	2	6.7	0.1311	2
ATRX	Q61687	Transcriptional regulator ATRX OS=Mus musculus OX=10090 GN=Atrx PE=1 SV=3 - [ATRX_MOUSE]	4.89	0.0153	3	No		RPS6	P62754	40S ribosomal protein S6 OS=Mus musculus OX=10090 GN=Rps6 PE=1 SV=1 - [RS6_MOUSE]	24.23	0.1406	3	Yes		TPM2	5.47	0.0845	2	8.15	0.1197	1
YWHAQ	P68254	14-3-3 protein theta OS=Mus musculus OX=10090 GN=Ywhaq PE=1 SV=1 - [1433T_MOUSE]	12.48	0.2531	3	Yes		tuba4a	P68368	Tubulin alpha-4A chain OS=Mus musculus OX=10090 GN=Tuba4a PE=1 SV=1 - [TBA4A_MOUSE]	58.87	0.3036	3	Yes		AATF	3.88	0.0589	2	4.36	0.0589	2
RPL13	P47963	60S ribosomal protein L13 OS=Mus musculus OX=10090 GN=Rpl13 PE=1 SV=3 - [RL13_MOUSE]	7.46	0.1611	3	Yes		RPL7	P14148	60S ribosomal protein L7 OS=Mus musculus OX=10090 GN=Rpl7 PE=1 SV=2 - [RL7_MOUSE]	4.15	0.1037	3	No		ANGPT1	5.22	0.0442	2	6.3	0.0622	3
ATP5A1	Q03265	ATP synthase subunit alpha, mitochondrial OS=Mus musculus OX=10090 GN=Atp5f1a PE=1 SV=1 - [ATPA_MOUSE]	8.33	0.0778	3	Yes		NPM1	Q61937	Nucleophosmin OS=Mus musculus OX=10090 GN=Npm1 PE=1 SV=1 - [NPM_MOUSE]	73.63	0.1815	3	Yes		rps19bp1	4.48	0.1888	2	0	0.0979	1
Hist1h1a	P43275	Histone H1.1 OS=Mus musculus OX=10090 GN=Hist1h1a PE=1 SV=2 - [H11_MOUSE]	15.18	0.1925	3	Yes		ATP5B	P56480	ATP synthase subunit beta, mitochondrial OS=Mus musculus OX=10090 GN=Atp5f1b PE=1 SV=2 - [ATPB_MOUSE]	7.13	0.0832	3	Yes		ARPC3	2.3	0.1011	2	2.57	0.0618	1
RPS3	P62908	40S ribosomal protein S3 OS=Mus musculus OX=10090 GN=Rps3 PE=1 SV=1 - [RS3_MOUSE]	6.69	0.1399	3	Yes		DHX9	O70133	ATP-dependent RNA helicase A OS=Mus musculus OX=10090 GN=Dhx9 PE=1 SV=2 - [DHX9_MOUSE]	7.41	0.0261	3	No		BANK1	2.06	0.0383	2	4.61	0.0319	2
NEFL	P08551	Neurofilament light polypeptide OS=Mus musculus OX=10090 GN=Nefl PE=1 SV=5 - [NFL_MOUSE]	6.53	0.0755	3	No		RSL1D1	Q8BVY0	Ribosomal L1 domain-containing protein 1 OS=Mus musculus OX=10090 GN=Rsl1d1 PE=1 SV=1 - [RL1D1_MOUSE]	8.55	0.1084	3	No		BCLAF1	2.91	0.0413	2	4.46	0.0446	2
RPLP2	P99027	60S acidic ribosomal protein P2 OS=Mus musculus OX=10090 GN=Rplp2 PE=1 SV=3 - [RLA2_MOUSE]	8.61	0.5043	3	No		YWHAB	Q9CQV8	14-3-3 protein beta/alpha OS=Mus musculus OX=10090 GN=Ywhab PE=1 SV=3 - [1433B_MOUSE]	11.47	0.2439	3	No		CACTIN	4.65	0.0272	2	4.85	0.0687	4
RPL7A	P12970	60S ribosomal protein L7a OS=Mus musculus OX=10090 GN=Rpl7a PE=1 SV=2 - [RL7A_MOUSE]	10.15	0.1203	3	Yes		YWHAQ	P68254	14-3-3 protein theta OS=Mus musculus OX=10090 GN=Ywhaq PE=1 SV=1 - [1433T_MOUSE]	12.49	0.2857	3	Yes		CBS	3.74	0.0267	2	1.61	0.0143	1
RPL18	P35980	60S ribosomal protein L18 OS=Mus musculus OX=10090 GN=Rpl18 PE=1 SV=3 - [RL18_MOUSE]	8.16	0.1968	3	Yes		ATP5A1	Q03265	ATP synthase subunit alpha, mitochondrial OS=Mus musculus OX=10090 GN=Atp5f1a PE=1 SV=1 - [ATPA_MOUSE]	7.99	0.0741	3	Yes		CCSAP	5.33	0.1032	2	5.13	0.1032	2
AIF1	O70200	Allograft inflammatory factor 1 OS=Mus musculus OX=10090 GN=Aif1 PE=1 SV=1 - [AIF1_MOUSE]	2.92	0.2177	3	No		RPL10A	P53026	60S ribosomal protein L10a OS=Mus musculus OX=10090 GN=Rpl10a PE=1 SV=3 - [RL10A_MOUSE]	4.43	0.1613	3	No		CEP89	3.91	0.0278	2	0	0.0139	1
ANKRD26	Q811D2	Ankyrin repeat domain-containing protein 26 OS=Mus musculus OX=10090 GN=Ankrd26 PE=1 SV=2 - [ANR26_MOUSE]	2	0.0253	3	No		ALDH2	P47738	Aldehyde dehydrogenase, mitochondrial OS=Mus musculus OX=10090 GN=Aldh2 PE=1 SV=1 - [ALDH2_MOUSE]	8.84	0.0674	3	Yes		CGNL1	2.18	0.0185	2	1.9	0.0108	1
ARL6IP4	Q9JM93	ADP-ribosylation factor-like protein 6-interacting protein 4 OS=Mus musculus OX=10090 GN=Arl6ip4 PE=1 SV=1 - [AR6P4_MOUSE]	7.12	0.1616	3	No		AIF1	O70200	Allograft inflammatory factor 1 OS=Mus musculus OX=10090 GN=Aif1 PE=1 SV=1 - [AIF1_MOUSE]	8.33	0.2177	3	No		CLASP2	0	0.0156	2	1.83	0.0156	2
BAZ1B	Q9Z277	Tyrosine-protein kinase BAZ1B OS=Mus musculus OX=10090 GN=Baz1b PE=1 SV=2 - [BAZ1B_MOUSE]	3.92	0.0243	3	No		ANGPT1	O08538	Angiopoietin-1 OS=Mus musculus OX=10090 GN=Angpt1 PE=1 SV=2 - [ANGP1_MOUSE]	6.3	0.0622	3	No		c4b	5.63	0.0219	2	7.78	0.0368	3
BOP1	P97452	Ribosome biogenesis protein BOP1 OS=Mus musculus OX=10090 GN=Bop1 PE=1 SV=1 - [BOP1_MOUSE]	3.89	0.0574	3	No		ARL6IP4	Q9JM93	ADP-ribosylation factor-like protein 6-interacting protein 4 OS=Mus musculus OX=10090 GN=Arl6ip4 PE=1 SV=1 - [AR6P4_MOUSE]	6.66	0.1616	3	No		COL14A1	4.13	0.0195	2	2.36	0.0122	1
BRD9	Q3UQU0	Bromodomain-containing protein 9 OS=Mus musculus OX=10090 GN=Brd9 PE=1 SV=1 - [BRD9_MOUSE]	3.59	0.0604	3	No		CAPZA2	P47754	F-actin-capping protein subunit alpha-2 OS=Mus musculus OX=10090 GN=Capza2 PE=1 SV=3 - [CAZA2_MOUSE]	18.32	0.2343	3	Yes		DAPK3	5.88	0.058	2	6.75	0.058	2
CWF19L2	Q8BG79	CWF19-like protein 2 OS=Mus musculus OX=10090 GN=Cwf19l2 PE=1 SV=1 - [C19L2_MOUSE]	3.98	0.0372	3	No		CBX3	P23198	Chromobox protein homolog 3 OS=Mus musculus OX=10090 GN=Cbx3 PE=1 SV=2 - [CBX3_MOUSE]	15.52	0.235	3	Yes		DDX17	9.7	0.0569	2	11.88	0.0554	1
CTSD	P18242	Cathepsin D OS=Mus musculus OX=10090 GN=Ctsd PE=1 SV=1 - [CATD_MOUSE]	4.19	0.0927	3	No		CCDC61	Q3UJV1	Coiled-coil domain-containing protein 61 OS=Mus musculus OX=10090 GN=Ccdc61 PE=1 SV=1 - [CCD61_MOUSE]	34.41	0.0587	3	Yes		DDX41	2.58	0.0322	2	2.3	0.0322	2
CBX5	Q61686	Chromobox protein homolog 5 OS=Mus musculus OX=10090 GN=Cbx5 PE=1 SV=1 - [CBX5_MOUSE]	4.48	0.1675	3	No		CCDC77	Q9CZH8	Coiled-coil domain-containing protein 77 OS=Mus musculus OX=10090 GN=Ccdc77 PE=1 SV=1 - [CCD77_MOUSE]	4.88	0.0613	3	No		DDX54	0	0.0206	2	0	0.0229	2
ccdc15	Q8C9M2	Coiled-coil domain-containing protein 15 OS=Mus musculus OX=10090 GN=Ccdc15 PE=2 SV=2 - [CCD15_MOUSE]	4.67	0.037	3	No		CEP41	Q99NF3	Centrosomal protein of 41 kDa OS=Mus musculus OX=10090 GN=Cep41 PE=1 SV=1 - [CEP41_MOUSE]	10.1	0.1206	3	No		DDX56	2.41	0.0549	2	1.95	0.0256	1
CCDC61	Q3UJV1	Coiled-coil domain-containing protein 61 OS=Mus musculus OX=10090 GN=Ccdc61 PE=1 SV=1 - [CCD61_MOUSE]	29.41	0.0333	3	Yes		CEP68	Q8C0D9	Centrosomal protein of 68 kDa OS=Mus musculus OX=10090 GN=Cep68 PE=1 SV=2 - [CEP68_MOUSE]	6.24	0.0464	3	No		EFHD1	3.76	0.0958	2	3.01	0.0542	1
CCHCR1	Q8K2I2	Coiled-coil alpha-helical rod protein 1 OS=Mus musculus OX=10090 GN=Cchcr1 PE=2 SV=3 - [CCHCR_MOUSE]	5.16	0.061	3	No		CNP	P16330	2',3'-cyclic-nucleotide 3'-phosphodiesterase OS=Mus musculus OX=10090 GN=Cnp PE=1 SV=3 - [CN37_MOUSE]	7.82	0.0905	3	Yes		FAM120A	0	0.0333	2	2.34	0.0333	2
CEP68	Q8C0D9	Centrosomal protein of 68 kDa OS=Mus musculus OX=10090 GN=Cep68 PE=1 SV=2 - [CEP68_MOUSE]	5.08	0.0477	3	No		C3	P01027	Complement C3 OS=Mus musculus OX=10090 GN=C3 PE=1 SV=3 - [CO3_MOUSE]	7.64	0.0222	3	No		F13A1	4.67	0.0355	2	2.54	0.0205	1
CEP97	Q9CZ62	Centrosomal protein of 97 kDa OS=Mus musculus OX=10090 GN=Cep97 PE=1 SV=1 - [CEP97_MOUSE]	5.38	0.0549	3	No		COL4A2	P08122	Collagen alpha-2(IV) chain OS=Mus musculus OX=10090 GN=Col4a2 PE=1 SV=4 - [CO4A2_MOUSE]	6.98	0.0217	3	No		F5	3.76	0.0101	2	3.22	0.0156	3
COL1A1	P11087	Collagen alpha-1(I) chain OS=Mus musculus OX=10090 GN=Col1a1 PE=1 SV=4 - [CO1A1_MOUSE]	13.04	0.0234	3	No		c4b	P01029	Complement C4-B OS=Mus musculus OX=10090 GN=C4b PE=1 SV=3 - [CO4B_MOUSE]	7.78	0.0368	3	No		FGR	3.39	0.0464	2	2.25	0.0426	1
C3	P01027	Complement C3 OS=Mus musculus OX=10090 GN=C3 PE=1 SV=3 - [CO3_MOUSE]	5.65	0.0222	3	No		DDX27	Q921N6	Probable ATP-dependent RNA helicase DDX27 OS=Mus musculus OX=10090 GN=Ddx27 PE=1 SV=3 - [DDX27_MOUSE]	2.42	0.0421	3	No		FOPNL	5.1	0.1724	2	4.52	0.1724	2
COL4A2	P08122	Collagen alpha-2(IV) chain OS=Mus musculus OX=10090 GN=Col4a2 PE=1 SV=4 - [CO4A2_MOUSE]	6.62	0.0205	3	No		DNAJC9	Q91WN1	DnaJ homolog subfamily C member 9 OS=Mus musculus OX=10090 GN=Dnajc9 PE=1 SV=2 - [DNJC9_MOUSE]	6.95	0.1351	3	No		TUBGCP5	2.05	0.0215	2	2.16	0.0098	1
COL18A1	P39061	Collagen alpha-1(XVIII) chain OS=Mus musculus OX=10090 GN=Col18a1 PE=1 SV=4 - [COIA1_MOUSE]	7.27	0.0186	3	No		EBNA1BP2	Q9D903	Probable rRNA-processing protein EBP2 OS=Mus musculus OX=10090 GN=Ebna1bp2 PE=2 SV=1 - [EBP2_MOUSE]	5.34	0.1536	3	No		HAUS8	6.19	0.067	2	2.74	0.0375	1
CCP110	Q7TSH4	Centriolar coiled-coil protein of 110 kDa OS=Mus musculus OX=10090 GN=Ccp110 PE=1 SV=1 - [CP110_MOUSE]	4.95	0.0657	3	No		EEF1D	P57776	Elongation factor 1-delta OS=Mus musculus OX=10090 GN=Eef1d PE=1 SV=3 - [EF1D_MOUSE]	4.37	0.1744	3	No		HDAC1	8.67	0.083	2	3.6	0.0394	1
DDX24	Q9ESV0	ATP-dependent RNA helicase DDX24 OS=Mus musculus OX=10090 GN=Ddx24 PE=1 SV=2 - [DDX24_MOUSE]	6.25	0.0373	3	No		ELN	P54320	Elastin OS=Mus musculus OX=10090 GN=Eln PE=1 SV=2 - [ELN_MOUSE]	7.63	0.0547	3	No		HNRNPD	2.73	0.1155	2	3.06	0.0394	1
DNAJC9	Q91WN1	DnaJ homolog subfamily C member 9 OS=Mus musculus OX=10090 GN=Dnajc9 PE=1 SV=2 - [DNJC9_MOUSE]	7.4	0.1351	3	No		F5	O88783	Coagulation factor V OS=Mus musculus OX=10090 GN=F5 PE=1 SV=1 - [FA5_MOUSE]	3.22	0.0156	3	No		HSPB1	2.58	0.1244	2	5.72	0.1244	2
EPB41L2	O70318	Band 4.1-like protein 2 OS=Mus musculus OX=10090 GN=Epb41l2 PE=1 SV=2 - [E41L2_MOUSE]	8.72	0.0587	3	No		HAUS3	Q8QZX2	HAUS augmin-like complex subunit 3 OS=Mus musculus OX=10090 GN=Haus3 PE=1 SV=1 - [HAUS3_MOUSE]	8.11	0.0614	3	No		HYLS1	3.44	0.0717	2	3.76	0.0717	2
EBNA1BP2	Q9D903	Probable rRNA-processing protein EBP2 OS=Mus musculus OX=10090 GN=Ebna1bp2 PE=2 SV=1 - [EBP2_MOUSE]	5	0.1536	3	No		HNRNPF	Q9Z2X1	Heterogeneous nuclear ribonucleoprotein F OS=Mus musculus OX=10090 GN=Hnrnpf PE=1 SV=3 - [HNRPF_MOUSE]	21.19	0.1422	3	Yes		ITGA2B	2.02	0.03	2	2.87	0.0203	1
ECM1	Q61508	Extracellular matrix protein 1 OS=Mus musculus OX=10090 GN=Ecm1 PE=1 SV=2 - [ECM1_MOUSE]	7.58	0.068	3	No		IL16	O54824	Pro-interleukin-16 OS=Mus musculus OX=10090 GN=Il16 PE=1 SV=3 - [IL16_MOUSE]	1.66	0.031	3	Yes		ITIH5	1.69	0.0284	2	0	0.0074	1
ELN	P54320	Elastin OS=Mus musculus OX=10090 GN=Eln PE=1 SV=2 - [ELN_MOUSE]	8.04	0.0547	3	No		KRT2	Q3TTY5	Keratin, type II cytoskeletal 2 epidermal OS=Mus musculus OX=10090 GN=Krt2 PE=1 SV=1 - [K22E_MOUSE]	13.58	0.0552	3	Yes		ZBTB33	3.63	0.0447	2	0	0.0134	1
GATAD1	Q920S3	GATA zinc finger domain-containing protein 1 OS=Mus musculus OX=10090 GN=Gatad1 PE=2 SV=2 - [GATD1_MOUSE]	10.38	0.188	3	No		Igkv3-4	P01665	Ig kappa chain V-III region PC 7043 OS=Mus musculus OX=10090 PE=1 SV=1 - [KV3AD_MOUSE]	9.71	0.5315	3	No		#N/A	#N/A	#N/A	#N/A	#N/A	#N/A	#N/A
HSPA9	P38647	Stress-70 protein, mitochondrial OS=Mus musculus OX=10090 GN=Hspa9 PE=1 SV=3 - [GRP75_MOUSE]	7.44	0.0707	3	Yes		Iglc2	P01844	Ig lambda-2 chain C region OS=Mus musculus OX=10090 GN=Iglc2 PE=1 SV=1 - [LAC2_MOUSE]	19.99	0.3462	3	Yes		LUC7L2	8.24	0.1071	2	8.78	0.1071	2
HAUS4	Q8BFT2	HAUS augmin-like complex subunit 4 OS=Mus musculus OX=10090 GN=Haus4 PE=1 SV=1 - [HAUS4_MOUSE]	5.83	0.1185	3	No		LBR	Q3U9G9	Delta(14)-sterol reductase OS=Mus musculus OX=10090 GN=Lbr PE=1 SV=2 - [LBR_MOUSE]	7.72	0.0591	3	No		LUC7L	6.31	0.1024	2	6.47	0.1024	2
Hbb-b1	P02088	Hemoglobin subunit beta-1 OS=Mus musculus OX=10090 GN=Hbb-b1 PE=1 SV=2 - [HBB1_MOUSE]	12.38	0.3197	3	Yes		LPP	Q8BFW7	Lipoma-preferred partner homolog OS=Mus musculus OX=10090 GN=Lpp PE=1 SV=1 - [LPP_MOUSE]	6.21	0.0799	3	No		MAP3K1	5.02	0.0234	2	2.51	0.0161	1
HNRNPH1	O35737	Heterogeneous nuclear ribonucleoprotein H OS=Mus musculus OX=10090 GN=Hnrnph1 PE=1 SV=3 - [HNRH1_MOUSE]	21.28	0.1581	3	Yes		MAP7D1	A2AJI0	MAP7 domain-containing protein 1 OS=Mus musculus OX=10090 GN=Map7d1 PE=1 SV=1 - [MA7D1_MOUSE]	5.66	0.0626	3	No		CHCHD3	5.93	0.1145	2	3.15	0.0485	1
HNRNPC	Q9Z204	Heterogeneous nuclear ribonucleoproteins C1/C2 OS=Mus musculus OX=10090 GN=Hnrnpc PE=1 SV=1 - [HNRPC_MOUSE]	4.54	0.1182	3	No		miip	A2A7Y5	Migration and invasion-inhibitory protein OS=Mus musculus OX=10090 GN=Miip PE=2 SV=1 - [MIIP_MOUSE]	4.36	0.0749	3	No		MIIP	2.95	0.0517	2	4.36	0.0749	3
HNRNPF	Q9Z2X1	Heterogeneous nuclear ribonucleoprotein F OS=Mus musculus OX=10090 GN=Hnrnpf PE=1 SV=3 - [HNRPF_MOUSE]	22.32	0.1831	3	Yes		NOL12	Q8BG17	Nucleolar protein 12 OS=Mus musculus OX=10090 GN=Nol12 PE=1 SV=1 - [NOL12_MOUSE]	8.62	0.2258	3	No		MYL9	29.22	0.4012	2	22.89	0.4012	2
IKZF3	O08900	Zinc finger protein Aiolos OS=Mus musculus OX=10090 GN=Ikzf3 PE=1 SV=2 - [IKZF3_MOUSE]	4.63	0.0828	3	No		NOP58	Q6DFW4	Nucleolar protein 58 OS=Mus musculus OX=10090 GN=Nop58 PE=1 SV=1 - [NOP58_MOUSE]	7.95	0.0728	3	No		MYLK	0	0.0124	2	1.7	0.0072	1
IQSEC1	Q8R0S2	IQ motif and SEC7 domain-containing protein 1 OS=Mus musculus OX=10090 GN=Iqsec1 PE=1 SV=2 - [IQEC1_MOUSE]	4.79	0.0395	3	No		NPAT	Q8BMA5	Protein NPAT OS=Mus musculus OX=10090 GN=Npat PE=1 SV=2 - [NPAT_MOUSE]	7.83	0.0338	3	No		MYO1E	4.71	0.0289	2	12.05	0.0623	4
MNR	Q6A000	Protein moonraker OS=Mus musculus OX=10090 GN=Kiaa0753 PE=1 SV=2 - [MOONR_MOUSE]	3.28	0.0459	3	No		PARP1	P11103	Poly [ADP-ribose] polymerase 1 OS=Mus musculus OX=10090 GN=Parp1 PE=1 SV=3 - [PARP1_MOUSE]	7.56	0.0464	3	Yes		MZT2	5.94	0.2201	2	8.66	0.2201	2
KRT2	Q3TTY5	Keratin, type II cytoskeletal 2 epidermal OS=Mus musculus OX=10090 GN=Krt2 PE=1 SV=1 - [K22E_MOUSE]	4.68	0.0453	3	Yes		PARVB	Q9ES46	Beta-parvin OS=Mus musculus OX=10090 GN=Parvb PE=1 SV=1 - [PARVB_MOUSE]	2.83	0.1479	3	No		N4BP3	0	0.0577	2	0	0.0577	2
KANK2	Q8BX02	KN motif and ankyrin repeat domain-containing protein 2 OS=Mus musculus OX=10090 GN=Kank2 PE=1 SV=1 - [KANK2_MOUSE]	7.77	0.0451	3	No		PDLIM5	Q8CI51	PDZ and LIM domain protein 5 OS=Mus musculus OX=10090 GN=Pdlim5 PE=1 SV=4 - [PDLI5_MOUSE]	4.18	0.0778	3	No		NDE1	2.82	0.0698	2	2.77	0.032	1
PRKAR2A	P12367	cAMP-dependent protein kinase type II-alpha regulatory subunit OS=Mus musculus OX=10090 GN=Prkar2a PE=1 SV=2 - [KAP2_MOUSE]	1.66	0.0923	3	No		PLBD1	Q8VCI0	Phospholipase B-like 1 OS=Mus musculus OX=10090 GN=Plbd1 PE=1 SV=1 - [PLBL1_MOUSE]	2.08	0.0527	3	No		ZCCHC17	7.41	0.1162	2	4.02	0.0539	1
Igkv3-4	P01665	Ig kappa chain V-III region PC 7043 OS=Mus musculus OX=10090 PE=1 SV=1 - [KV3AD_MOUSE]	11.77	0.5315	3	No		PLD4	Q8BG07	Phospholipase D4 OS=Mus musculus OX=10090 GN=Pld4 PE=1 SV=1 - [PLD4_MOUSE]	7.09	0.0537	3	No		NOL12	8.94	0.1843	2	8.62	0.2258	3
Iglc2	P01844	Ig lambda-2 chain C region OS=Mus musculus OX=10090 GN=Iglc2 PE=1 SV=1 - [LAC2_MOUSE]	25.27	0.3462	3	Yes		POC1A	Q8JZX3	POC1 centriolar protein homolog A OS=Mus musculus OX=10090 GN=Poc1a PE=2 SV=2 - [POC1A_MOUSE]	8.41	0.0963	3	No		NONO	2.58	0.0486	2	2.41	0.019	1
lgals9	O08573	Galectin-9 OS=Mus musculus OX=10090 GN=Lgals9 PE=1 SV=1 - [LEG9_MOUSE]	26.82	0.0992	3	No		PRPF8	Q99PV0	Pre-mRNA-processing-splicing factor 8 OS=Mus musculus OX=10090 GN=Prpf8 PE=1 SV=2 - [PRP8_MOUSE]	3.8	0.015	3	No		NOP58	5.85	0.0504	2	7.95	0.0728	3
LPP	Q8BFW7	Lipoma-preferred partner homolog OS=Mus musculus OX=10090 GN=Lpp PE=1 SV=1 - [LPP_MOUSE]	2.77	0.075	3	No		RBM14	Q8C2Q3	RNA-binding protein 14 OS=Mus musculus OX=10090 GN=Rbm14 PE=1 SV=1 - [RBM14_MOUSE]	6.97	0.0523	3	Yes		PCM1	1.87	0.0119	2	0	0.0099	2
LTBP1	Q8CG19	Latent-transforming growth factor beta-binding protein 1 OS=Mus musculus OX=10090 GN=Ltbp1 PE=1 SV=2 - [LTBP1_MOUSE]	7.86	0.0292	3	No		RPL17	Q9CPR4	60S ribosomal protein L17 OS=Mus musculus OX=10090 GN=Rpl17 PE=1 SV=3 - [RL17_MOUSE]	14.23	0.2065	3	Yes		EPX	2.56	0.0307	2	4.5	0.0307	2
MAP7D1	A2AJI0	MAP7 domain-containing protein 1 OS=Mus musculus OX=10090 GN=Map7d1 PE=1 SV=1 - [MA7D1_MOUSE]	2.58	0.0674	3	No		RPL3	P27659	60S ribosomal protein L3 OS=Mus musculus OX=10090 GN=Rpl3 PE=1 SV=3 - [RL3_MOUSE]	17.31	0.129	3	No		DCN	8.1	0.0678	2	5.77	0.0678	2
MARK2	Q05512	Serine/threonine-protein kinase MARK2 OS=Mus musculus OX=10090 GN=Mark2 PE=1 SV=3 - [MARK2_MOUSE]	1.64	0.0541	3	No		RPS2	P25444	40S ribosomal protein S2 OS=Mus musculus OX=10090 GN=Rps2 PE=1 SV=3 - [RS2_MOUSE]	6.06	0.1126	3	Yes		PLBD1	4.9	0.0418	2	2.08	0.0527	3
MECP2	Q9Z2D6	Methyl-CpG-binding protein 2 OS=Mus musculus OX=10090 GN=Mecp2 PE=1 SV=1 - [MECP2_MOUSE]	8.04	0.0909	3	No		SEC23B	Q9D662	Protein transport protein Sec23B OS=Mus musculus OX=10090 GN=Sec23b PE=1 SV=1 - [SC23B_MOUSE]	2.44	0.0482	3	Yes		LCP1	2.3	0.0431	2	14.95	0.134	7
MYO1F	P70248	Unconventional myosin-If OS=Mus musculus OX=10090 GN=Myo1f PE=1 SV=1 - [MYO1F_MOUSE]	8.5	0.0473	3	No		SLAIN2	Q8CI08	SLAIN motif-containing protein 2 OS=Mus musculus OX=10090 GN=Slain2 PE=1 SV=2 - [SLAI2_MOUSE]	6.67	0.0775	3	No		POC1B	8.74	0.0735	2	5.78	0.042	1
NOP56	Q9D6Z1	Nucleolar protein 56 OS=Mus musculus OX=10090 GN=Nop56 PE=1 SV=2 - [NOP56_MOUSE]	8.13	0.0621	3	No		SMAP2	Q7TN29	Stromal membrane-associated protein 2 OS=Mus musculus OX=10090 GN=Smap2 PE=1 SV=1 - [SMAP2_MOUSE]	5.82	0.1262	3	Yes		PPP1R18	5.34	0.0471	2	4.53	0.0471	2
POLDIP3	Q8BG81	Polymerase delta-interacting protein 3 OS=Mus musculus OX=10090 GN=Poldip3 PE=1 SV=1 - [PDIP3_MOUSE]	8.87	0.1119	3	No		SMARCA4	Q3TKT4	Transcription activator BRG1 OS=Mus musculus OX=10090 GN=Smarca4 PE=1 SV=1 - [SMCA4_MOUSE]	4.57	0.0248	3	No		PRPF19	1.91	0.0476	2	1.74	0.0198	1
PDLIM4	P70271	PDZ and LIM domain protein 4 OS=Mus musculus OX=10090 GN=Pdlim4 PE=1 SV=3 - [PDLI4_MOUSE]	6.32	0.1303	3	No		SMCHD1	Q6P5D8	Structural maintenance of chromosomes flexible hinge domain-containing protein 1 OS=Mus musculus OX=10090 GN=Smchd1 PE=1 SV=2 - [SMHD1_MOUSE]	5.22	0.0189	3	No		PRPF8	0	0.0111	2	3.8	0.015	3
PEAK1	Q69Z38	Inactive tyrosine-protein kinase PEAK1 OS=Mus musculus OX=10090 GN=Peak1 PE=1 SV=4 - [PEAK1_MOUSE]	6.59	0.0282	3	No		sorbs1	Q62417	Sorbin and SH3 domain-containing protein 1 OS=Mus musculus OX=10090 GN=Sorbs1 PE=1 SV=2 - [SRBS1_MOUSE]	7.48	0.0341	3	No		RAC2	2.07	0.1146	2	2.45	0.0729	1
PLD4	Q8BG07	Phospholipase D4 OS=Mus musculus OX=10090 GN=Pld4 PE=1 SV=1 - [PLD4_MOUSE]	6.83	0.0596	3	No		SRRM1	Q52KI8	Serine/arginine repetitive matrix protein 1 OS=Mus musculus OX=10090 GN=Srrm1 PE=1 SV=2 - [SRRM1_MOUSE]	5.49	0.0645	3	No		RALY	3.73	0.0673	2	1.95	0.0385	1
PLIN1	Q8CGN5	Perilipin-1 OS=Mus musculus OX=10090 GN=Plin1 PE=1 SV=2 - [PLIN1_MOUSE]	1.99	0.0812	3	Yes		syne3	Q4FZC9	Nesprin-3 OS=Mus musculus OX=10090 GN=Syne3 PE=1 SV=1 - [SYNE3_MOUSE]	6.46	0.0349	3	No		RANBP2	2.37	0.0118	2	4.26	0.0082	2
POC1A	Q8JZX3	POC1 centriolar protein homolog A OS=Mus musculus OX=10090 GN=Poc1a PE=2 SV=2 - [POC1A_MOUSE]	11.26	0.1086	3	No		TAF10	Q8K0H5	Transcription initiation factor TFIID subunit 10 OS=Mus musculus OX=10090 GN=Taf10 PE=1 SV=1 - [TAF10_MOUSE]	11.27	0.2431	3	No		RPL14	5.62	0.1152	2	5.67	0.1152	2
PRELP	Q9JK53	Prolargin OS=Mus musculus OX=10090 GN=Prelp PE=1 SV=2 - [PRELP_MOUSE]	9.03	0.0767	3	No		KIAA0586	E9PV87	Protein TALPID3 OS=Mus musculus OX=10090 GN=Talpid3 PE=1 SV=1 - [TALD3_MOUSE]	6.65	0.0224	3	No		RP9	3.93	0.0939	2	4.93	0.0563	1
PRPF4B	Q61136	Serine/threonine-protein kinase PRP4 homolog OS=Mus musculus OX=10090 GN=Prpf4b PE=1 SV=3 - [PRP4B_MOUSE]	8.08	0.0357	3	No		TUBG1	P83887	Tubulin gamma-1 chain OS=Mus musculus OX=10090 GN=Tubg1 PE=1 SV=1 - [TBG1_MOUSE]	7.25	0.0798	3	No		POLR2A	4.31	0.0142	2	2.3	0.0091	1
RASAL3	Q8C2K5	RAS protein activator like-3 OS=Mus musculus OX=10090 GN=Rasal3 PE=1 SV=1 - [RASL3_MOUSE]	4.42	0.0365	3	No		TBP	P29037	TATA-box-binding protein OS=Mus musculus OX=10090 GN=Tbp PE=1 SV=1 - [TBP_MOUSE]	10.09	0.1013	3	No		POLR2B	1.88	0.0358	2	1.68	0.0358	2
RTTN	Q8R4Y8	Rotatin OS=Mus musculus OX=10090 GN=Rttn PE=1 SV=2 - [RTTN_MOUSE]	2.09	0.0211	3	No		TCHP	Q3TVW5	Trichoplein keratin filament-binding protein OS=Mus musculus OX=10090 GN=Tchp PE=1 SV=2 - [TCHP_MOUSE]	7.27	0.0644	3	No		RRP1B	2.7	0.0552	2	2.59	0.0497	2
SEC23B	Q9D662	Protein transport protein Sec23B OS=Mus musculus OX=10090 GN=Sec23b PE=1 SV=1 - [SC23B_MOUSE]	6.16	0.0443	3	Yes		TPM4	Q6IRU2	Tropomyosin alpha-4 chain OS=Mus musculus OX=10090 GN=Tpm4 PE=1 SV=3 - [TPM4_MOUSE]	6.94	0.1653	3	No		RSBN1	2.75	0.0289	2	4.42	0.0289	2
SMAP2	Q7TN29	Stromal membrane-associated protein 2 OS=Mus musculus OX=10090 GN=Smap2 PE=1 SV=1 - [SMAP2_MOUSE]	5.8	0.1262	3	Yes		TTF1	Q62187	Transcription termination factor 1 OS=Mus musculus OX=10090 GN=Ttf1 PE=1 SV=2 - [TTF1_MOUSE]	4.8	0.0617	3	No		SDPR	2.02	0.0646	2	4.46	0.0646	2
SMARCA4	Q3TKT4	Transcription activator BRG1 OS=Mus musculus OX=10090 GN=Smarca4 PE=1 SV=1 - [SMCA4_MOUSE]	4.31	0.0211	3	No		U2AF2	P26369	Splicing factor U2AF 65 kDa subunit OS=Mus musculus OX=10090 GN=U2af2 PE=1 SV=3 - [U2AF2_MOUSE]	8.04	0.0989	3	No		SCAF1	2.22	0.0191	2	3.91	0.0191	2
SMTN	Q921U8	Smoothelin OS=Mus musculus OX=10090 GN=Smtn PE=1 SV=2 - [SMTN_MOUSE]	4.91	0.0303	3	No		EFTUD2	O08810	116 kDa U5 small nuclear ribonucleoprotein component OS=Mus musculus OX=10090 GN=Eftud2 PE=1 SV=1 - [U5S1_MOUSE]	7.57	0.0474	3	No		SLAIN2	5.29	0.0534	2	6.67	0.0775	3
SP100	O35892	Nuclear autoantigen Sp-100 OS=Mus musculus OX=10090 GN=Sp100 PE=1 SV=2 - [SP100_MOUSE]	5.28	0.0664	3	No		Clca3a1	Q9QX15	Calcium-activated chloride channel regulator 3A-1 OS=Mus musculus OX=10090 GN=Clca3a1 PE=1 SV=1 - [CA3A1_MOUSE]	5.17	0.0432	3	No		SP110	5.81	0.0674	2	2.52	0.0427	1
SRRM1	Q52KI8	Serine/arginine repetitive matrix protein 1 OS=Mus musculus OX=10090 GN=Srrm1 PE=1 SV=2 - [SRRM1_MOUSE]	5.43	0.0645	3	No		ACTA2	P62737	Actin, aortic smooth muscle OS=Mus musculus OX=10090 GN=Acta2 PE=1 SV=1 - [ACTA_MOUSE]	128.81	0.3873	2	Yes		sorbs1	5.61	0.0217	2	7.48	0.0341	3
SYNE1	Q6ZWR6	Nesprin-1 OS=Mus musculus OX=10090 GN=Syne1 PE=1 SV=2 - [SYNE1_MOUSE]	1.74	0.0045	3	No		CBX1	P83917	Chromobox protein homolog 1 OS=Mus musculus OX=10090 GN=Cbx1 PE=1 SV=1 - [CBX1_MOUSE]	8.41	0.2324	2	No		PPAN	4.13	0.0617	2	2.61	0.0255	1
TAF10	Q8K0H5	Transcription initiation factor TFIID subunit 10 OS=Mus musculus OX=10090 GN=Taf10 PE=1 SV=1 - [TAF10_MOUSE]	13.49	0.2431	3	No		EIF4A1	P60843	Eukaryotic initiation factor 4A-I OS=Mus musculus OX=10090 GN=Eif4a1 PE=1 SV=1 - [IF4A1_MOUSE]	2.27	0.0419	2	No		TAF12	3.89	0.118	2	3.93	0.118	2
TAF11	Q99JX1	Transcription initiation factor TFIID subunit 11 OS=Mus musculus OX=10090 GN=Taf11 PE=2 SV=1 - [TAF11_MOUSE]	12.43	0.2322	3	No		ILF2	Q9CXY6	Interleukin enhancer-binding factor 2 OS=Mus musculus OX=10090 GN=Ilf2 PE=1 SV=1 - [ILF2_MOUSE]	2.72	0.0667	2	No		TAGLN2	4.47	0.1307	2	2.51	0.0603	1
TAF9B	Q6NZA9	Transcription initiation factor TFIID subunit 9B OS=Mus musculus OX=10090 GN=Taf9b PE=1 SV=2 - [TAF9B_MOUSE]	24.97	0.3373	3	No		CAMK2D	Q6PHZ2	Calcium/calmodulin-dependent protein kinase type II subunit delta OS=Mus musculus OX=10090 GN=Camk2d PE=1 SV=1 - [KCC2D_MOUSE]	5.31	0.0581	2	No		2700049A03Rik	#N/A	#N/A	#N/A	#N/A	#N/A	#N/A
TAGLN	P37804	Transgelin OS=Mus musculus OX=10090 GN=Tagln PE=1 SV=3 - [TAGL_MOUSE]	3.48	0.1692	3	No		MYL12B	Q3THE2	Myosin regulatory light chain 12B OS=Mus musculus OX=10090 GN=Myl12b PE=1 SV=2 - [ML12B_MOUSE]	22.47	0.4012	2	Yes		TCHP	5.15	0.0402	2	7.27	0.0644	3
TBC1D31	Q6NXY1	TBC1 domain family member 31 OS=Mus musculus OX=10090 GN=Tbc1d31 PE=1 SV=1 - [TBC31_MOUSE]	7.51	0.0452	3	No		PCBP1	P60335	Poly(rC)-binding protein 1 OS=Mus musculus OX=10090 GN=Pcbp1 PE=1 SV=1 - [PCBP1_MOUSE]	8.24	0.1573	2	Yes		TNS3	4.63	0.0306	2	6.78	0.0444	4
TUBG1	P83887	Tubulin gamma-1 chain OS=Mus musculus OX=10090 GN=Tubg1 PE=1 SV=1 - [TBG1_MOUSE]	6.63	0.0754	3	No		RAB10	P61027	Ras-related protein Rab-10 OS=Mus musculus OX=10090 GN=Rab10 PE=1 SV=1 - [RAB10_MOUSE]	4.36	0.11	2	No		TRIM27	4.61	0.0507	2	5.07	0.0507	2
TBP	P29037	TATA-box-binding protein OS=Mus musculus OX=10090 GN=Tbp PE=1 SV=1 - [TBP_MOUSE]	10.87	0.1013	3	No		RAP1A	P62835	Ras-related protein Rap-1A OS=Mus musculus OX=10090 GN=Rap1a PE=1 SV=1 - [RAP1A_MOUSE]	4.64	0.1141	2	Yes		TRIM58	4.48	0.0433	2	1.94	0.0206	1
TPM3	P21107	Tropomyosin alpha-3 chain OS=Mus musculus OX=10090 GN=Tpm3 PE=1 SV=3 - [TPM3_MOUSE]	7.1	0.1228	3	No		RPL11	Q9CXW4	60S ribosomal protein L11 OS=Mus musculus OX=10090 GN=Rpl11 PE=1 SV=4 - [RL11_MOUSE]	5.15	0.1292	2	Yes		TXNDC5	2.32	0.06	2	1.8	0.0336	1
TPM4	Q6IRU2	Tropomyosin alpha-4 chain OS=Mus musculus OX=10090 GN=Tpm4 PE=1 SV=3 - [TPM4_MOUSE]	5.93	0.1653	3	No		RPL15	Q9CZM2	60S ribosomal protein L15 OS=Mus musculus OX=10090 GN=Rpl15 PE=1 SV=4 - [RL15_MOUSE]	4.1	0.1127	2	No		USP7	0	0.0263	2	4.28	0.0172	2
U2AF2	P26369	Splicing factor U2AF 65 kDa subunit OS=Mus musculus OX=10090 GN=U2af2 PE=1 SV=3 - [U2AF2_MOUSE]	7.09	0.0989	3	No		RPL19	P84099	60S ribosomal protein L19 OS=Mus musculus OX=10090 GN=Rpl19 PE=1 SV=1 - [RL19_MOUSE]	17.72	0.0918	2	No		FYTTD1	4.25	0.0852	2	1.85	0.0852	2
YBX1	P62960	Nuclease-sensitive element-binding protein 1 OS=Mus musculus OX=10090 GN=Ybx1 PE=1 SV=3 - [YBOX1_MOUSE]	6.26	0.2143	3	No		RPL27	P61358	60S ribosomal protein L27 OS=Mus musculus OX=10090 GN=Rpl27 PE=1 SV=2 - [RL27_MOUSE]	2.27	0.125	2	No		UTP14A	2.48	0.0391	2	1.75	0.0209	1
Zfp512	Q69Z99	Zinc finger protein 512 OS=Mus musculus OX=10090 GN=Znf512 PE=2 SV=2 - [ZN512_MOUSE]	5.07	0.0498	3	No		RNPS1	Q99M28	RNA-binding protein with serine-rich domain 1 OS=Mus musculus OX=10090 GN=Rnps1 PE=1 SV=1 - [RNPS1_MOUSE]	3.63	0.0754	2	No		UTP11L	4.46	0.1028	2	2.11	0.1028	2
ACTA2	P62737	Actin, aortic smooth muscle OS=Mus musculus OX=10090 GN=Acta2 PE=1 SV=1 - [ACTA_MOUSE]	121.46	0.4218	2	Yes		rps23	P62267	40S ribosomal protein S23 OS=Mus musculus OX=10090 GN=Rps23 PE=1 SV=3 - [RS23_MOUSE]	5.12	0.1538	2	Yes		VDAC2	4.61	0.0847	2	2.73	0.0441	1
CBX1	P83917	Chromobox protein homolog 1 OS=Mus musculus OX=10090 GN=Cbx1 PE=1 SV=1 - [CBX1_MOUSE]	11.27	0.2324	2	No		RPS24	P62849	40S ribosomal protein S24 OS=Mus musculus OX=10090 GN=Rps24 PE=1 SV=1 - [RS24_MOUSE]	2.66	0.1955	2	Yes		WDR12	4.37	0.0686	2	1.81	0.0473	1
H2AFZ	P0C0S6	Histone H2A.Z OS=Mus musculus OX=10090 GN=H2afz PE=1 SV=2 - [H2AZ_MOUSE]	43.34	0.3125	2	Yes		RPS27	Q6ZWU9	40S ribosomal protein S27 OS=Mus musculus OX=10090 GN=Rps27 PE=1 SV=3 - [RS27_MOUSE]	5.86	0.1429	2	Yes		ZBTB44	7.16	0.0574	2	7.42	0.1369	4
EIF4A1	P60843	Eukaryotic initiation factor 4A-I OS=Mus musculus OX=10090 GN=Eif4a1 PE=1 SV=1 - [IF4A1_MOUSE]	4.75	0.0911	2	No		RPS4X	P62702	40S ribosomal protein S4, X isoform OS=Mus musculus OX=10090 GN=Rps4x PE=1 SV=2 - [RS4X_MOUSE]	3.72	0.0913	2	Yes		ZC3H12D	4.38	0.0507	2	3.01	0.03	1
MYL12B	Q3THE2	Myosin regulatory light chain 12B OS=Mus musculus OX=10090 GN=Myl12b PE=1 SV=2 - [ML12B_MOUSE]	29.24	0.4012	2	Yes		SRSF2	Q62093	Serine/arginine-rich splicing factor 2 OS=Mus musculus OX=10090 GN=Srsf2 PE=1 SV=4 - [SRSF2_MOUSE]	5.65	0.1131	2	No		Zfp326	4.2	0.0448	2	2.04	0.0638	2
PCBP1	P60335	Poly(rC)-binding protein 1 OS=Mus musculus OX=10090 GN=Pcbp1 PE=1 SV=1 - [PCBP1_MOUSE]	9.46	0.1798	2	Yes		TAF13	P61216	Transcription initiation factor TFIID subunit 13 OS=Mus musculus OX=10090 GN=Taf13 PE=2 SV=1 - [TAF13_MOUSE]	6.93	0.1694	2	No		YWHAG	5.38	0.1174	1	5.17	0.1498	1
RAN	P62827	GTP-binding nuclear protein Ran OS=Mus musculus OX=10090 GN=Ran PE=1 SV=3 - [RAN_MOUSE]	3.99	0.1019	2	Yes		TUBB2A	Q7TMM9	Tubulin beta-2A chain OS=Mus musculus OX=10090 GN=Tubb2a PE=1 SV=1 - [TBB2A_MOUSE]	48.41	0.2719	2	Yes		ACTA1	101.62	0.3581	1	107.63	0.3846	1
RAP1A	P62835	Ras-related protein Rap-1A OS=Mus musculus OX=10090 GN=Rap1a PE=1 SV=1 - [RAP1A_MOUSE]	4.57	0.1141	2	Yes		TUBB4A	Q9D6F9	Tubulin beta-4A chain OS=Mus musculus OX=10090 GN=Tubb4a PE=1 SV=3 - [TBB4A_MOUSE]	24.99	0.2252	2	No		CAMK2D	2.29	0.0321	1	5.31	0.0581	2
RPL11	Q9CXW4	60S ribosomal protein L11 OS=Mus musculus OX=10090 GN=Rpl11 PE=1 SV=4 - [RL11_MOUSE]	4.57	0.1292	2	Yes		TUBB5	P99024	Tubulin beta-5 chain OS=Mus musculus OX=10090 GN=Tubb5 PE=1 SV=1 - [TBB5_MOUSE]	49.34	0.2815	2	Yes		RAB10	2.33	0.055	1	4.36	0.11	2
RPL15	Q9CZM2	60S ribosomal protein L15 OS=Mus musculus OX=10090 GN=Rpl15 PE=1 SV=4 - [RL15_MOUSE]	4.56	0.1127	2	No		VCP	Q01853	Transitional endoplasmic reticulum ATPase OS=Mus musculus OX=10090 GN=Vcp PE=1 SV=4 - [TERA_MOUSE]	4.86	0.0372	2	No		RPL26	0	0.0552	1	0	0.0966	1
RPL19	P84099	60S ribosomal protein L19 OS=Mus musculus OX=10090 GN=Rpl19 PE=1 SV=1 - [RL19_MOUSE]	13.68	0.0918	2	No		TRA2B	P62996	Transformer-2 protein homolog beta OS=Mus musculus OX=10090 GN=Tra2b PE=1 SV=1 - [TRA2B_MOUSE]	4.3	0.0799	2	No		RNPS1	1.82	0.0262	1	3.63	0.0754	2
RPL23	P62830	60S ribosomal protein L23 OS=Mus musculus OX=10090 GN=Rpl23 PE=1 SV=1 - [RL23_MOUSE]	9.2	0.1643	2	Yes		WDR5	P61965	WD repeat-containing protein 5 OS=Mus musculus OX=10090 GN=Wdr5 PE=1 SV=1 - [WDR5_MOUSE]	2.23	0.1168	2	No		RPS16	1.87	0.0685	1	2.06	0.0685	1
RPL27	P61358	60S ribosomal protein L27 OS=Mus musculus OX=10090 GN=Rpl27 PE=1 SV=2 - [RL27_MOUSE]	3.86	0.125	2	No		ARPC2	Q9CVB6	Actin-related protein 2/3 complex subunit 2 OS=Mus musculus OX=10090 GN=Arpc2 PE=1 SV=3 - [ARPC2_MOUSE]	3.73	0.06	2	No		RPS18	2.09	0.0724	1	2.28	0.0724	1
RPS14	P62264	40S ribosomal protein S14 OS=Mus musculus OX=10090 GN=Rps14 PE=1 SV=3 - [RS14_MOUSE]	9.31	0.2252	2	Yes		PRKACA	P05132	cAMP-dependent protein kinase catalytic subunit alpha OS=Mus musculus OX=10090 GN=Prkaca PE=1 SV=3 - [KAPCA_MOUSE]	4.27	0.0598	2	No		RPS20	2.39	0.1008	1	0	0.1008	1
rps15a	P62245	40S ribosomal protein S15a OS=Mus musculus OX=10090 GN=Rps15a PE=1 SV=2 - [RS15A_MOUSE]	4.54	0.1385	2	Yes		HNRNPA1	P49312	Heterogeneous nuclear ribonucleoprotein A1 OS=Mus musculus OX=10090 GN=Hnrnpa1 PE=1 SV=2 - [ROA1_MOUSE]	6.96	0.1063	2	No		RPS27L	1.88	0.131	1	2.39	0.131	1
RPS24	P62849	40S ribosomal protein S24 OS=Mus musculus OX=10090 GN=Rps24 PE=1 SV=1 - [RS24_MOUSE]	5.38	0.1955	2	Yes		TUBB1	A2AQ07	Tubulin beta-1 chain OS=Mus musculus OX=10090 GN=Tubb1 PE=1 SV=1 - [TBB1_MOUSE]	14.39	0.1197	2	No		SRSF2	2.91	0.0769	1	5.65	0.1131	2
TAF13	P61216	Transcription initiation factor TFIID subunit 13 OS=Mus musculus OX=10090 GN=Taf13 PE=2 SV=1 - [TAF13_MOUSE]	4.82	0.1694	2	No		HSP90AA1	P07901	Heat shock protein HSP 90-alpha OS=Mus musculus OX=10090 GN=Hsp90aa1 PE=1 SV=4 - [HS90A_MOUSE]	10.08	0.0859	2	No		SUMO2	2.34	0.1263	1	2.64	0.1263	1
TRA2B	P62996	Transformer-2 protein homolog beta OS=Mus musculus OX=10090 GN=Tra2b PE=1 SV=1 - [TRA2B_MOUSE]	2.08	0.0799	2	No		RPS17	P63276	40S ribosomal protein S17 OS=Mus musculus OX=10090 GN=Rps17 PE=1 SV=2 - [RS17_MOUSE]	6.35	0.3259	2	Yes		VCP	2.48	0.0161	1	4.86	0.0372	2
WDR5	P61965	WD repeat-containing protein 5 OS=Mus musculus OX=10090 GN=Wdr5 PE=1 SV=1 - [WDR5_MOUSE]	2.41	0.1168	2	No		COPB1	Q9JIF7	Coatomer subunit beta OS=Mus musculus OX=10090 GN=Copb1 PE=1 SV=1 - [COPB_MOUSE]	4.36	0.022	2	No		UBE2N	1.73	0.0987	1	1.7	0.0987	1
hist1h2ah	Q8CGP6	Histone H2A type 1-H OS=Mus musculus OX=10090 GN=Hist1h2ah PE=1 SV=3 - [H2A1H_MOUSE]	92.7	0.3828	2	Yes		PPP1CA	P62137	Serine/threonine-protein phosphatase PP1-alpha catalytic subunit OS=Mus musculus OX=10090 GN=Ppp1ca PE=1 SV=1 - [PP1A_MOUSE]	4.82	0.0576	2	No		LGALS1	1.9	0.0593	1	1.7	0.0593	1
PRKACA	P05132	cAMP-dependent protein kinase catalytic subunit alpha OS=Mus musculus OX=10090 GN=Prkaca PE=1 SV=3 - [KAPCA_MOUSE]	4.59	0.0513	2	No		PRPF40A	Q9R1C7	Pre-mRNA-processing factor 40 homolog A OS=Mus musculus OX=10090 GN=Prpf40a PE=1 SV=1 - [PR40A_MOUSE]	2.37	0.0304	2	No		ENO1	1.85	0.0161	1	0	0.0161	1
RPSA	P14206	40S ribosomal protein SA OS=Mus musculus OX=10090 GN=Rpsa PE=1 SV=4 - [RSSA_MOUSE]	6.36	0.1017	2	No		ATAD2	Q8CDM1	ATPase family AAA domain-containing protein 2 OS=Mus musculus OX=10090 GN=Atad2 PE=1 SV=1 - [ATAD2_MOUSE]	0	0.024	2	No		ARPC2	1.91	0.03	1	3.73	0.06	2
LDHA	P06151	L-lactate dehydrogenase A chain OS=Mus musculus OX=10090 GN=Ldha PE=1 SV=3 - [LDHA_MOUSE]	4.13	0.0572	2	No		YWHAH	P68510	14-3-3 protein eta OS=Mus musculus OX=10090 GN=Ywhah PE=1 SV=2 - [1433F_MOUSE]	4.99	0.1992	2	Yes		H2AFX	60.59	0.3217	1	32.98	0.3217	1
TUBB1	A2AQ07	Tubulin beta-1 chain OS=Mus musculus OX=10090 GN=Tubb1 PE=1 SV=1 - [TBB1_MOUSE]	19.24	0.1197	2	No		ANXA2	P07356	Annexin A2 OS=Mus musculus OX=10090 GN=Anxa2 PE=1 SV=2 - [ANXA2_MOUSE]	4.54	0.059	2	Yes		HNRNPA1	3.9	0.075	1	6.96	0.1063	2
HSP90AA1	P07901	Heat shock protein HSP 90-alpha OS=Mus musculus OX=10090 GN=Hsp90aa1 PE=1 SV=4 - [HS90A_MOUSE]	9.41	0.0655	2	No		DNAJA1	P63037	DnaJ homolog subfamily A member 1 OS=Mus musculus OX=10090 GN=Dnaja1 PE=1 SV=1 - [DNJA1_MOUSE]	1.89	0.0882	2	No		CLTC	1.64	0.0054	1	1.69	0.0054	1
DYNC1H1	Q9JHU4	Cytoplasmic dynein 1 heavy chain 1 OS=Mus musculus OX=10090 GN=Dync1h1 PE=1 SV=2 - [DYHC1_MOUSE]	1.66	0.0065	2	No		H3f3c	P02301	Histone H3.3C OS=Mus musculus OX=10090 GN=H3f3c PE=3 SV=3 - [H3C_MOUSE]	7.18	0.1029	2	Yes		FBL	2.37	0.0398	1	2.26	0.0398	1
NCL	P09405	Nucleolin OS=Mus musculus OX=10090 GN=Ncl PE=1 SV=2 - [NUCL_MOUSE]	5.22	0.0297	2	No		CCT8	P42932	T-complex protein 1 subunit theta OS=Mus musculus OX=10090 GN=Cct8 PE=1 SV=3 - [TCPQ_MOUSE]	1.77	0.0456	2	Yes		ddx39	0	0.0234	1	1.71	0.0187	1
YWHAB	Q9CQV8	14-3-3 protein beta/alpha OS=Mus musculus OX=10090 GN=Ywhab PE=1 SV=3 - [1433B_MOUSE]	6.55	0.1626	2	No		CLIC1	Q9Z1Q5	Chloride intracellular channel protein 1 OS=Mus musculus OX=10090 GN=Clic1 PE=1 SV=3 - [CLIC1_MOUSE]	5.47	0.1245	2	No		PRPF40A	2.45	0.021	1	2.37	0.0304	2
YWHAH	P68510	14-3-3 protein eta OS=Mus musculus OX=10090 GN=Ywhah PE=1 SV=2 - [1433F_MOUSE]	8.18	0.1463	2	Yes		PPIA	P17742	Peptidyl-prolyl cis-trans isomerase A OS=Mus musculus OX=10090 GN=Ppia PE=1 SV=2 - [PPIA_MOUSE]	7.26	0.122	2	No		NOP14	2.07	0.014	1	0	0.0151	1
ANXA2	P07356	Annexin A2 OS=Mus musculus OX=10090 GN=Anxa2 PE=1 SV=2 - [ANXA2_MOUSE]	3.1	0.056	2	Yes		HIST1H1E	P43274	Histone H1.4 OS=Mus musculus OX=10090 GN=Hist1h1e PE=1 SV=2 - [H14_MOUSE]	26.51	0.1963	2	Yes		ATAD2	2.91	0.0173	1	0	0.024	2
DNAJA1	P63037	DnaJ homolog subfamily A member 1 OS=Mus musculus OX=10090 GN=Dnaja1 PE=1 SV=1 - [DNJA1_MOUSE]	4.28	0.0882	2	No		HIST1H1C	P15864	Histone H1.2 OS=Mus musculus OX=10090 GN=Hist1h1c PE=1 SV=2 - [H12_MOUSE]	26.41	0.2028	2	Yes		MYO1B	1.85	0.0081	1	1.76	0.0081	1
CLIC1	Q9Z1Q5	Chloride intracellular channel protein 1 OS=Mus musculus OX=10090 GN=Clic1 PE=1 SV=3 - [CLIC1_MOUSE]	4.93	0.1618	2	No		H1F0	P10922	Histone H1.0 OS=Mus musculus OX=10090 GN=H1f0 PE=2 SV=4 - [H10_MOUSE]	9.78	0.1082	2	Yes		EIF4A3	2.66	0.0657	1	2.24	0.0268	1
PPIA	P17742	Peptidyl-prolyl cis-trans isomerase A OS=Mus musculus OX=10090 GN=Ppia PE=1 SV=2 - [PPIA_MOUSE]	4.4	0.122	2	No		PGK1	P09411	Phosphoglycerate kinase 1 OS=Mus musculus OX=10090 GN=Pgk1 PE=1 SV=4 - [PGK1_MOUSE]	0	0.0863	2	No		KPNB1	0	0.0137	1	2.36	0.0137	1
HIST1H1E	P43274	Histone H1.4 OS=Mus musculus OX=10090 GN=Hist1h1e PE=1 SV=2 - [H14_MOUSE]	35.26	0.1553	2	Yes		RPL27A	P14115	60S ribosomal protein L27a OS=Mus musculus OX=10090 GN=Rpl27a PE=1 SV=5 - [RL27A_MOUSE]	2.03	0.1419	2	Yes		RPL12	3.14	0.097	1	3.38	0.097	1
RPL4	Q9D8E6	60S ribosomal protein L4 OS=Mus musculus OX=10090 GN=Rpl4 PE=1 SV=3 - [RL4_MOUSE]	5.71	0.0621	2	No		NIFK	Q91VE6	MKI67 FHA domain-interacting nucleolar phosphoprotein OS=Mus musculus OX=10090 GN=Nifk PE=1 SV=1 - [MK67I_MOUSE]	5.17	0.082	2	No		MDH1	1.67	0.0269	1	1.89	0.0269	1
HIST1H1C	P15864	Histone H1.2 OS=Mus musculus OX=10090 GN=Hist1h1c PE=1 SV=2 - [H12_MOUSE]	35.99	0.1604	2	Yes		VDAC3	Q60931	Voltage-dependent anion-selective channel protein 3 OS=Mus musculus OX=10090 GN=Vdac3 PE=1 SV=1 - [VDAC3_MOUSE]	5.09	0.0813	2	No		VDAC3	5.16	0.0813	1	5.09	0.0813	2
RPL10A	P53026	60S ribosomal protein L10a OS=Mus musculus OX=10090 GN=Rpl10a PE=1 SV=3 - [RL10A_MOUSE]	4.54	0.0968	2	No		NEFH	P19246	Neurofilament heavy polypeptide OS=Mus musculus OX=10090 GN=Nefh PE=1 SV=3 - [NFH_MOUSE]	7.89	0.0321	2	No		TPI1	1.99	0.0535	1	4.23	0.1037	2
H1F0	P10922	Histone H1.0 OS=Mus musculus OX=10090 GN=H1f0 PE=2 SV=4 - [H10_MOUSE]	12.13	0.1082	2	Yes		NEFL	P08551	Neurofilament light polypeptide OS=Mus musculus OX=10090 GN=Nefl PE=1 SV=5 - [NFL_MOUSE]	8.06	0.0571	2	No		PCBP2	6.68	0.1077	1	5.67	0.0912	1
PPIB	P24369	Peptidyl-prolyl cis-trans isomerase B OS=Mus musculus OX=10090 GN=Ppib PE=1 SV=2 - [PPIB_MOUSE]	1.79	0.088	2	No		NEFM	P08553	Neurofilament medium polypeptide OS=Mus musculus OX=10090 GN=Nefm PE=1 SV=4 - [NFM_MOUSE]	9.11	0.0436	2	No		PPP2R1A	3.58	0.034	1	3.51	0.034	1
PRDX1	P35700	Peroxiredoxin-1 OS=Mus musculus OX=10090 GN=Prdx1 PE=1 SV=1 - [PRDX1_MOUSE]	4.85	0.0905	2	Yes		TPI1	P17751	Triosephosphate isomerase OS=Mus musculus OX=10090 GN=Tpi1 PE=1 SV=4 - [TPIS_MOUSE]	4.23	0.1037	2	No		Serpina1c	1.69	0.0194	1	2.67	0.0655	2
Rps3a1	P97351	40S ribosomal protein S3a OS=Mus musculus OX=10090 GN=Rps3a PE=1 SV=3 - [RS3A_MOUSE]	4.25	0.0985	2	Yes		RPL35	Q6ZWV7	60S ribosomal protein L35 OS=Mus musculus OX=10090 GN=Rpl35 PE=1 SV=1 - [RL35_MOUSE]	3.92	0.187	2	Yes		SERPINF2	1.89	0.0163	1	0	0.0163	1
RPL22	P67984	60S ribosomal protein L22 OS=Mus musculus OX=10090 GN=Rpl22 PE=1 SV=2 - [RL22_MOUSE]	4.37	0.1875	2	Yes		RPLP2	P99027	60S acidic ribosomal protein P2 OS=Mus musculus OX=10090 GN=Rplp2 PE=1 SV=3 - [RLA2_MOUSE]	5.69	0.2174	2	No		ACTL6A	2.74	0.0303	1	2.72	0.0303	1
NIFK	Q91VE6	MKI67 FHA domain-interacting nucleolar phosphoprotein OS=Mus musculus OX=10090 GN=Nifk PE=1 SV=1 - [MK67I_MOUSE]	4.73	0.082	2	No		RPL18	P35980	60S ribosomal protein L18 OS=Mus musculus OX=10090 GN=Rpl18 PE=1 SV=3 - [RL18_MOUSE]	6.65	0.1383	2	Yes		AKAP12	0	0.0095	1	0	0.0095	1
Hba-a1	P01942	Hemoglobin subunit alpha OS=Mus musculus OX=10090 GN=Hba PE=1 SV=2 - [HBA_MOUSE]	5.09	0.1901	2	Yes		CFL1	P18760	Cofilin-1 OS=Mus musculus OX=10090 GN=Cfl1 PE=1 SV=3 - [COF1_MOUSE]	6.27	0.2048	2	Yes		AKAP8L	2.32	0.0218	1	2.33	0.0218	1
NEFM	P08553	Neurofilament medium polypeptide OS=Mus musculus OX=10090 GN=Nefm PE=1 SV=4 - [NFM_MOUSE]	4.38	0.0436	2	No		SRSF7	Q8BL97	Serine/arginine-rich splicing factor 7 OS=Mus musculus OX=10090 GN=Srsf7 PE=1 SV=1 - [SRSF7_MOUSE]	6.7	0.1311	2	No		ARHGEF17	2.3	0.0073	1	2.35	0.0073	1
ALB	P07724	Serum albumin OS=Mus musculus OX=10090 GN=Alb PE=1 SV=3 - [ALBU_MOUSE]	48.69	0.0444	2	Yes		STK38	Q91VJ4	Serine/threonine-protein kinase 38 OS=Mus musculus OX=10090 GN=Stk38 PE=1 SV=1 - [STK38_MOUSE]	1.74	0.0473	2	No		ARPC5	2.63	0.0795	1	2.45	0.0795	1
ALDH2	P47738	Aldehyde dehydrogenase, mitochondrial OS=Mus musculus OX=10090 GN=Aldh2 PE=1 SV=1 - [ALDH2_MOUSE]	4.87	0.0424	2	Yes		Serpina1c	Q00896	Alpha-1-antitrypsin 1-3 OS=Mus musculus OX=10090 GN=Serpina1c PE=1 SV=2 - [A1AT3_MOUSE]	2.67	0.0655	2	No		ASPN	2.09	0.0268	1	0	0.0456	1
CFL1	P18760	Cofilin-1 OS=Mus musculus OX=10090 GN=Cfl1 PE=1 SV=3 - [COF1_MOUSE]	8.88	0.2048	2	Yes		AATF	Q9JKX4	Protein AATF OS=Mus musculus OX=10090 GN=Aatf PE=1 SV=1 - [AATF_MOUSE]	4.36	0.0589	2	No		ATE1	0	0.0233	1	0	0.0233	1
SRSF7	Q8BL97	Serine/arginine-rich splicing factor 7 OS=Mus musculus OX=10090 GN=Srsf7 PE=1 SV=1 - [SRSF7_MOUSE]	4.55	0.0787	2	No		ACSL1	P41216	Long-chain-fatty-acid--CoA ligase 1 OS=Mus musculus OX=10090 GN=Acsl1 PE=1 SV=2 - [ACSL1_MOUSE]	0	0.0229	2	Yes		BAG3	0	0.0295	1	1.66	0.0243	1
TPM2	P58774	Tropomyosin beta chain OS=Mus musculus OX=10090 GN=Tpm2 PE=1 SV=1 - [TPM2_MOUSE]	5.47	0.0845	2	No		Akr1b3	P45376	Aldo-keto reductase family 1 member B1 OS=Mus musculus OX=10090 GN=Akr1b1 PE=1 SV=3 - [ALDR_MOUSE]	1.87	0.0633	2	No		BAG5	0	0.0336	1	0	0.038	1
AATF	Q9JKX4	Protein AATF OS=Mus musculus OX=10090 GN=Aatf PE=1 SV=1 - [AATF_MOUSE]	3.88	0.0589	2	No		ALMS1	Q8K4E0	Alstrom syndrome protein 1 homolog OS=Mus musculus OX=10090 GN=Alms1 PE=1 SV=2 - [ALMS1_MOUSE]	5.82	0.0077	2	No		BASP1	0	0.0973	1	0	0.0973	1
ANGPT1	O08538	Angiopoietin-1 OS=Mus musculus OX=10090 GN=Angpt1 PE=1 SV=2 - [ANGP1_MOUSE]	5.22	0.0442	2	No		ANKRD26	Q811D2	Ankyrin repeat domain-containing protein 26 OS=Mus musculus OX=10090 GN=Ankrd26 PE=1 SV=2 - [ANR26_MOUSE]	1.97	0.0171	2	No		BLVRB	0	0.0485	1	2.03	0.0485	1
rps19bp1	Q8C6B9	Active regulator of SIRT1 OS=Mus musculus OX=10090 GN=Rps19bp1 PE=1 SV=1 - [AROS_MOUSE]	4.48	0.1888	2	No		ARPC1B	Q9WV32	Actin-related protein 2/3 complex subunit 1B OS=Mus musculus OX=10090 GN=Arpc1b PE=1 SV=4 - [ARC1B_MOUSE]	5.22	0.0941	2	Yes		CDCA8	0	0.0519	1	0	0.0519	1
ARPC3	Q9JM76	Actin-related protein 2/3 complex subunit 3 OS=Mus musculus OX=10090 GN=Arpc3 PE=1 SV=3 - [ARPC3_MOUSE]	2.3	0.1011	2	No		BANK1	Q80VH0	B-cell scaffold protein with ankyrin repeats OS=Mus musculus OX=10090 GN=Bank1 PE=1 SV=3 - [BANK1_MOUSE]	4.61	0.0319	2	No		CDC42EP1	0	0.0391	1	0	0.0391	1
SLC4A1	P04919	Band 3 anion transport protein OS=Mus musculus OX=10090 GN=Slc4a1 PE=1 SV=1 - [B3AT_MOUSE]	1.74	0.0237	2	No		BCLAF1	Q8K019	Bcl-2-associated transcription factor 1 OS=Mus musculus OX=10090 GN=Bclaf1 PE=1 SV=2 - [BCLF1_MOUSE]	4.46	0.0446	2	No		BRIX1	0	0.0198	1	0	0.0198	1
BANK1	Q80VH0	B-cell scaffold protein with ankyrin repeats OS=Mus musculus OX=10090 GN=Bank1 PE=1 SV=3 - [BANK1_MOUSE]	2.06	0.0383	2	No		BOP1	P97452	Ribosome biogenesis protein BOP1 OS=Mus musculus OX=10090 GN=Bop1 PE=1 SV=1 - [BOP1_MOUSE]	2.45	0.0273	2	No		2310022B05Rik	0	0.0528	1	2.04	0.0528	1
BCLAF1	Q8K019	Bcl-2-associated transcription factor 1 OS=Mus musculus OX=10090 GN=Bclaf1 PE=1 SV=2 - [BCLF1_MOUSE]	2.91	0.0413	2	No		BRD9	Q3UQU0	Bromodomain-containing protein 9 OS=Mus musculus OX=10090 GN=Brd9 PE=1 SV=1 - [BRD9_MOUSE]	4.27	0.0403	2	No		CAR1	1.84	0.046	1	0	0.0805	2
TGFBI	P82198	Transforming growth factor-beta-induced protein ig-h3 OS=Mus musculus OX=10090 GN=Tgfbi PE=1 SV=1 - [BGH3_MOUSE]	5.53	0.0395	2	No		CAR1	P13634	Carbonic anhydrase 1 OS=Mus musculus OX=10090 GN=Ca1 PE=1 SV=4 - [CAH1_MOUSE]	0	0.0805	2	No		CDKN2AIP	0	0.0249	1	0	0.0249	1
CACTIN	Q9CS00	Cactin OS=Mus musculus OX=10090 GN=Cactin PE=1 SV=2 - [CATIN_MOUSE]	4.65	0.0272	2	No		CTSB	P10605	Cathepsin B OS=Mus musculus OX=10090 GN=Ctsb PE=1 SV=2 - [CATB_MOUSE]	2.26	0.0619	2	No		CTSZ	3.02	0.0327	1	2.6	0.0327	1
CBS	Q91WT9	Cystathionine beta-synthase OS=Mus musculus OX=10090 GN=Cbs PE=1 SV=3 - [CBS_MOUSE]	3.74	0.0267	2	No		ccdc15	Q8C9M2	Coiled-coil domain-containing protein 15 OS=Mus musculus OX=10090 GN=Ccdc15 PE=2 SV=2 - [CCD15_MOUSE]	4.41	0.0235	2	No		CDC14A	2.46	0.0232	1	1.89	0.0232	1
CCSAP	Q8QZT2	Centriole, cilia and spindle-associated protein OS=Mus musculus OX=10090 GN=Ccsap PE=1 SV=1 - [CCSAP_MOUSE]	5.33	0.1032	2	No		CCSAP	Q8QZT2	Centriole, cilia and spindle-associated protein OS=Mus musculus OX=10090 GN=Ccsap PE=1 SV=1 - [CCSAP_MOUSE]	5.13	0.1032	2	No		CCDC34	2.52	0.03	1	2.16	0.03	1
CEP89	Q9CZX2	Centrosomal protein of 89 kDa OS=Mus musculus OX=10090 GN=Cep89 PE=1 SV=1 - [CEP89_MOUSE]	3.91	0.0278	2	No		CEP70	Q6IQY5	Centrosomal protein of 70 kDa OS=Mus musculus OX=10090 GN=Cep70 PE=2 SV=1 - [CEP70_MOUSE]	2.87	0.0373	2	No		CCDC77	0	0.0164	1	4.88	0.0613	3
CGNL1	Q6AW69	Cingulin-like protein 1 OS=Mus musculus OX=10090 GN=Cgnl1 PE=1 SV=2 - [CGNL1_MOUSE]	2.18	0.0185	2	No		CEP97	Q9CZ62	Centrosomal protein of 97 kDa OS=Mus musculus OX=10090 GN=Cep97 PE=1 SV=1 - [CEP97_MOUSE]	2.68	0.0327	2	No		CD68	1.99	0.0276	1	0	0.0276	1
CLASP2	Q8BRT1	CLIP-associating protein 2 OS=Mus musculus OX=10090 GN=Clasp2 PE=1 SV=1 - [CLAP2_MOUSE]	0	0.0156	2	No		CHMP4B	Q9D8B3	Charged multivesicular body protein 4b OS=Mus musculus OX=10090 GN=Chmp4b PE=1 SV=2 - [CHM4B_MOUSE]	2.14	0.1071	2	No		CEBPZ	0	0.0105	1	0	0.0105	1
CNP	P16330	2',3'-cyclic-nucleotide 3'-phosphodiesterase OS=Mus musculus OX=10090 GN=Cnp PE=1 SV=3 - [CN37_MOUSE]	5.8	0.0595	2	Yes		CLASP2	Q8BRT1	CLIP-associating protein 2 OS=Mus musculus OX=10090 GN=Clasp2 PE=1 SV=1 - [CLAP2_MOUSE]	1.83	0.0156	2	No		CELA1	2.59	0.0489	1	2.65	0.0489	1
c4b	P01029	Complement C4-B OS=Mus musculus OX=10090 GN=C4b PE=1 SV=3 - [CO4B_MOUSE]	5.63	0.0219	2	No		CNN2	Q08093	Calponin-2 OS=Mus musculus OX=10090 GN=Cnn2 PE=1 SV=1 - [CNN2_MOUSE]	5.31	0.0918	2	Yes		CEP70	0	0.0195	1	2.87	0.0373	2
COL14A1	Q80X19	Collagen alpha-1(XIV) chain OS=Mus musculus OX=10090 GN=Col14a1 PE=1 SV=2 - [COEA1_MOUSE]	4.13	0.0195	2	No		COL6A5	A6H584	Collagen alpha-5(VI) chain OS=Mus musculus OX=10090 GN=Col6a5 PE=1 SV=4 - [CO6A5_MOUSE]	1.93	0.008	2	No		CERK	0	0.0264	1	0	0.0264	1
CRBN	Q8C7D2	Protein cereblon OS=Mus musculus OX=10090 GN=Crbn PE=1 SV=1 - [CRBN_MOUSE]	4.78	0.0876	2	No		COCH	Q62507	Cochlin OS=Mus musculus OX=10090 GN=Coch PE=1 SV=2 - [COCH_MOUSE]	5.22	0.0453	2	No		CETN3	1.89	0.0719	1	4.26	0.0719	1
CRNKL1	P63154	Crooked neck-like protein 1 OS=Mus musculus OX=10090 GN=Crnkl1 PE=1 SV=1 - [CRNL1_MOUSE]	3.97	0.0333	2	Yes		COL18A1	P39061	Collagen alpha-1(XVIII) chain OS=Mus musculus OX=10090 GN=Col18a1 PE=1 SV=4 - [COIA1_MOUSE]	4.22	0.0147	2	No		CHD8	0	0.0031	1	0	0.0031	1
DAPK3	O54784	Death-associated protein kinase 3 OS=Mus musculus OX=10090 GN=Dapk3 PE=1 SV=1 - [DAPK3_MOUSE]	5.88	0.058	2	No		CRBN	Q8C7D2	Protein cereblon OS=Mus musculus OX=10090 GN=Crbn PE=1 SV=1 - [CRBN_MOUSE]	2.26	0.0876	2	No		CHMP4B	2.02	0.0625	1	2.14	0.1071	2
DDX17	Q501J6	Probable ATP-dependent RNA helicase DDX17 OS=Mus musculus OX=10090 GN=Ddx17 PE=1 SV=1 - [DDX17_MOUSE]	9.7	0.0569	2	No		DAPK3	O54784	Death-associated protein kinase 3 OS=Mus musculus OX=10090 GN=Dapk3 PE=1 SV=1 - [DAPK3_MOUSE]	6.75	0.058	2	No		CHTOP	2.19	0.0522	1	2.33	0.0522	1
DDX41	Q91VN6	Probable ATP-dependent RNA helicase DDX41 OS=Mus musculus OX=10090 GN=Ddx41 PE=1 SV=2 - [DDX41_MOUSE]	2.58	0.0322	2	No		DDX10	Q80Y44	Probable ATP-dependent RNA helicase DDX10 OS=Mus musculus OX=10090 GN=Ddx10 PE=1 SV=2 - [DDX10_MOUSE]	1.87	0.0309	2	No		CIR1	3.05	0.0311	1	4.02	0.0311	1
DDX54	Q8K4L0	ATP-dependent RNA helicase DDX54 OS=Mus musculus OX=10090 GN=Ddx54 PE=1 SV=1 - [DDX54_MOUSE]	0	0.0206	2	No		DDX41	Q91VN6	Probable ATP-dependent RNA helicase DDX41 OS=Mus musculus OX=10090 GN=Ddx41 PE=1 SV=2 - [DDX41_MOUSE]	2.3	0.0322	2	No		1810009A15Rik	2.23	0.1138	1	2.91	0.1138	1
DDX56	Q9D0R4	Probable ATP-dependent RNA helicase DDX56 OS=Mus musculus OX=10090 GN=Ddx56 PE=2 SV=1 - [DDX56_MOUSE]	2.41	0.0549	2	No		DDX54	Q8K4L0	ATP-dependent RNA helicase DDX54 OS=Mus musculus OX=10090 GN=Ddx54 PE=1 SV=1 - [DDX54_MOUSE]	0	0.0229	2	No		CNN1	1.82	0.037	1	1.99	0.037	1
DNAJB6	O54946	DnaJ homolog subfamily B member 6 OS=Mus musculus OX=10090 GN=Dnajb6 PE=1 SV=4 - [DNJB6_MOUSE]	2.17	0.063	2	No		DNAJB11	Q99KV1	DnaJ homolog subfamily B member 11 OS=Mus musculus OX=10090 GN=Dnajb11 PE=1 SV=1 - [DJB11_MOUSE]	6.32	0.1089	2	Yes		CNTLN	1.69	0.0086	1	1.68	0.0086	1
ADAR	Q99MU3	Double-stranded RNA-specific adenosine deaminase OS=Mus musculus OX=10090 GN=Adar PE=1 SV=2 - [DSRAD_MOUSE]	2.28	0.0195	2	Yes		DPYSL2	O08553	Dihydropyrimidinase-related protein 2 OS=Mus musculus OX=10090 GN=Dpysl2 PE=1 SV=2 - [DPYL2_MOUSE]	5.22	0.0559	2	No		COL2A1	2.54	0.0121	1	0	0.0121	1
EFHD1	Q9D4J1	EF-hand domain-containing protein D1 OS=Mus musculus OX=10090 GN=Efhd1 PE=1 SV=1 - [EFHD1_MOUSE]	3.76	0.0958	2	No		Dsg1a	Q61495	Desmoglein-1-alpha OS=Mus musculus OX=10090 GN=Dsg1a PE=2 SV=2 - [DSG1A_MOUSE]	5.17	0.0199	2	No		ARCN1	1.89	0.0215	1	1.69	0.0215	1
FAM120A	Q6A0A9	Constitutive coactivator of PPAR-gamma-like protein 1 OS=Mus musculus OX=10090 GN=FAM120A PE=1 SV=2 - [F120A_MOUSE]	0	0.0333	2	No		ECM1	Q61508	Extracellular matrix protein 1 OS=Mus musculus OX=10090 GN=Ecm1 PE=1 SV=2 - [ECM1_MOUSE]	3.83	0.0429	2	No		COPG1	2.02	0.0126	1	0	0.0263	1
F13A1	Q8BH61	Coagulation factor XIII A chain OS=Mus musculus OX=10090 GN=F13a1 PE=1 SV=3 - [F13A_MOUSE]	4.67	0.0355	2	No		ELF2	Q9JHC9	ETS-related transcription factor Elf-2 OS=Mus musculus OX=10090 GN=Elf2 PE=1 SV=1 - [ELF2_MOUSE]	2.89	0.0523	2	No		coro1a	1.67	0.0347	1	1.83	0.0347	1
F5	O88783	Coagulation factor V OS=Mus musculus OX=10090 GN=F5 PE=1 SV=1 - [FA5_MOUSE]	3.76	0.0101	2	No		CLINT1	Q99KN9	Clathrin interactor 1 OS=Mus musculus OX=10090 GN=Clint1 PE=1 SV=2 - [EPN4_MOUSE]	2.16	0.038	2	No		CWC25	2.63	0.0288	1	2.48	0.0288	1
FGR	P14234	Tyrosine-protein kinase Fgr OS=Mus musculus OX=10090 GN=Fgr PE=1 SV=2 - [FGR_MOUSE]	3.39	0.0464	2	No		FAM120A	Q6A0A9	Constitutive coactivator of PPAR-gamma-like protein 1 OS=Mus musculus OX=10090 GN=FAM120A PE=1 SV=2 - [F120A_MOUSE]	2.34	0.0333	2	No		DBNL	1.86	0.0459	1	2.91	0.0459	1
FOPNL	Q9CZS3	LisH domain-containing protein FOPNL OS=Mus musculus OX=10090 GN=Fopnl PE=1 SV=1 - [FOPNL_MOUSE]	5.1	0.1724	2	No		FLNC	Q8VHX6	Filamin-C OS=Mus musculus OX=10090 GN=Flnc PE=1 SV=3 - [FLNC_MOUSE]	10.2	0.0238	2	No		DEDD	0	0.022	1	0	0.022	1
TUBGCP5	Q8BKN5	Gamma-tubulin complex component 5 OS=Mus musculus OX=10090 GN=Tubgcp5 PE=2 SV=2 - [GCP5_MOUSE]	2.05	0.0215	2	No		FOPNL	Q9CZS3	LisH domain-containing protein FOPNL OS=Mus musculus OX=10090 GN=Fopnl PE=1 SV=1 - [FOPNL_MOUSE]	4.52	0.1724	2	No		DPYSL5	0	0.0124	1	0	0.0124	1
HAUS8	Q99L00	HAUS augmin-like complex subunit 8 OS=Mus musculus OX=10090 GN=Haus8 PE=1 SV=2 - [HAUS8_MOUSE]	6.19	0.067	2	No		HEXB	P20060	Beta-hexosaminidase subunit beta OS=Mus musculus OX=10090 GN=Hexb PE=1 SV=2 - [HEXB_MOUSE]	0	0.0485	2	No		DBN1	3.59	0.0227	1	3.19	0.0227	1
HDAC1	O09106	Histone deacetylase 1 OS=Mus musculus OX=10090 GN=Hdac1 PE=1 SV=1 - [HDAC1_MOUSE]	8.67	0.083	2	No		HNRNPC	Q9Z204	Heterogeneous nuclear ribonucleoproteins C1/C2 OS=Mus musculus OX=10090 GN=Hnrnpc PE=1 SV=1 - [HNRPC_MOUSE]	4.85	0.0895	2	No		EEF1D	1.92	0.0427	1	4.37	0.1744	3
HNRNPD	Q60668	Heterogeneous nuclear ribonucleoprotein D0 OS=Mus musculus OX=10090 GN=Hnrnpd PE=1 SV=2 - [HNRPD_MOUSE]	2.73	0.1155	2	No		HSBP1	Q9CQZ1	Heat shock factor-binding protein 1 OS=Mus musculus OX=10090 GN=Hsbp1 PE=1 SV=1 - [HSBP1_MOUSE]	5.01	0.3947	2	No		ELAVL1	3.18	0.0399	1	2.85	0.0399	1
HSPB1	P14602	Heat shock protein beta-1 OS=Mus musculus OX=10090 GN=Hspb1 PE=1 SV=3 - [HSPB1_MOUSE]	2.58	0.1244	2	No		HSPB1	P14602	Heat shock protein beta-1 OS=Mus musculus OX=10090 GN=Hspb1 PE=1 SV=3 - [HSPB1_MOUSE]	5.72	0.1244	2	No		ELF2	2.33	0.0253	1	2.89	0.0523	2
HYLS1	Q9CXX0	Hydrolethalus syndrome protein 1 homolog OS=Mus musculus OX=10090 GN=Hyls1 PE=2 SV=2 - [HYLS1_MOUSE]	3.44	0.0717	2	No		HYLS1	Q9CXX0	Hydrolethalus syndrome protein 1 homolog OS=Mus musculus OX=10090 GN=Hyls1 PE=2 SV=2 - [HYLS1_MOUSE]	3.76	0.0717	2	No		EPSTI1	2.24	0.0414	1	2.02	0.0414	1
JCHAIN	P01592	Immunoglobulin J chain OS=Mus musculus OX=10090 GN=Jchain PE=1 SV=4 - [IGJ_MOUSE]	9.64	0.1447	2	Yes		JCHAIN	P01592	Immunoglobulin J chain OS=Mus musculus OX=10090 GN=Jchain PE=1 SV=4 - [IGJ_MOUSE]	2.92	0.1447	2	Yes		FBXW11	1.99	0.0221	1	1.8	0.0221	1
IL16	O54824	Pro-interleukin-16 OS=Mus musculus OX=10090 GN=Il16 PE=1 SV=3 - [IL16_MOUSE]	3.4	0.0197	2	Yes		IKZF3	O08900	Zinc finger protein Aiolos OS=Mus musculus OX=10090 GN=Ikzf3 PE=1 SV=2 - [IKZF3_MOUSE]	4.46	0.0513	2	No		FLNC	8.72	0.0165	1	10.2	0.0238	2
Serpinb1a	Q9D154	Leukocyte elastase inhibitor A OS=Mus musculus OX=10090 GN=Serpinb1a PE=1 SV=1 - [ILEUA_MOUSE]	4.8	0.058	2	Yes		IQSEC1	Q8R0S2	IQ motif and SEC7 domain-containing protein 1 OS=Mus musculus OX=10090 GN=Iqsec1 PE=1 SV=2 - [IQEC1_MOUSE]	4.84	0.026	2	No		FMR1	1.97	0.0342	1	1.85	0.013	1
ITGA2B	Q9QUM0	Integrin alpha-IIb OS=Mus musculus OX=10090 GN=Itga2b PE=1 SV=2 - [ITA2B_MOUSE]	2.02	0.03	2	No		KRT14	Q61781	Keratin, type I cytoskeletal 14 OS=Mus musculus OX=10090 GN=Krt14 PE=1 SV=2 - [K1C14_MOUSE]	39.47	0.1694	2	Yes		FTH1	1.83	0.0824	1	0	0.0604	1
ITCH	Q8C863	E3 ubiquitin-protein ligase Itchy OS=Mus musculus OX=10090 GN=Itch PE=1 SV=2 - [ITCH_MOUSE]	3.26	0.0347	2	No		KANK2	Q8BX02	KN motif and ankyrin repeat domain-containing protein 2 OS=Mus musculus OX=10090 GN=Kank2 PE=1 SV=1 - [KANK2_MOUSE]	5.52	0.0308	2	No		GPATCH8	2	0.01	1	2.59	0.01	1
ITIH5	Q8BJD1	Inter-alpha-trypsin inhibitor heavy chain H5 OS=Mus musculus OX=10090 GN=Itih5 PE=1 SV=1 - [ITIH5_MOUSE]	1.69	0.0284	2	No		PRKAR2A	P12367	cAMP-dependent protein kinase type II-alpha regulatory subunit OS=Mus musculus OX=10090 GN=Prkar2a PE=1 SV=2 - [KAP2_MOUSE]	4.53	0.0623	2	No		HAUS1	1.7	0.0324	1	2.27	0.0324	1
KRT14	Q61781	Keratin, type I cytoskeletal 14 OS=Mus musculus OX=10090 GN=Krt14 PE=1 SV=2 - [K1C14_MOUSE]	9.31	0.1116	2	Yes		LAMA4	P97927	Laminin subunit alpha-4 OS=Mus musculus OX=10090 GN=Lama4 PE=1 SV=2 - [LAMA4_MOUSE]	2.61	0.0176	2	No		HAUS2	2.03	0.0598	1	2	0.0598	1
KRT1	P04104	Keratin, type II cytoskeletal 1 OS=Mus musculus OX=10090 GN=Krt1 PE=1 SV=4 - [K2C1_MOUSE]	10.56	0.0361	2	Yes		LUC7L2	Q7TNC4	Putative RNA-binding protein Luc7-like 2 OS=Mus musculus OX=10090 GN=Luc7l2 PE=1 SV=1 - [LC7L2_MOUSE]	8.78	0.1071	2	No		HDAC2	2.21	0.0615	1	2.13	0.0369	1
KRT75	Q8BGZ7	Keratin, type II cytoskeletal 75 OS=Mus musculus OX=10090 GN=Krt75 PE=1 SV=1 - [K2C75_MOUSE]	7.7	0.0726	2	Yes		LGALS3BP	Q07797	Galectin-3-binding protein OS=Mus musculus OX=10090 GN=Lgals3bp PE=1 SV=1 - [LG3BP_MOUSE]	1.62	0.0364	2	No		HSBP1	2.08	0.25	1	5.01	0.3947	2
ZBTB33	Q8BN78	Transcriptional regulator Kaiso OS=Mus musculus OX=10090 GN=Zbtb33 PE=1 SV=1 - [KAISO_MOUSE]	3.63	0.0447	2	No		LTBP1	Q8CG19	Latent-transforming growth factor beta-binding protein 1 OS=Mus musculus OX=10090 GN=Ltbp1 PE=1 SV=2 - [LTBP1_MOUSE]	5.25	0.0187	2	No		EIF4G3	0	0.0082	1	2.06	0.0082	1
#N/A	P01639	Ig kappa chain V-V region MOPC 41 OS=Mus musculus OX=10090 GN=Gm5571 PE=1 SV=1 - [KV5A7_MOUSE]	2.62	0.2692	2	No		LUC7L	Q9CYI4	Putative RNA-binding protein Luc7-like 1 OS=Mus musculus OX=10090 GN=Luc7l PE=1 SV=2 - [LUC7L_MOUSE]	6.47	0.1024	2	No		EIF6	0	0.098	1	0	0.098	1
LUC7L2	Q7TNC4	Putative RNA-binding protein Luc7-like 2 OS=Mus musculus OX=10090 GN=Luc7l2 PE=1 SV=1 - [LC7L2_MOUSE]	8.24	0.1071	2	No		MYL9	Q9CQ19	Myosin regulatory light polypeptide 9 OS=Mus musculus OX=10090 GN=Myl9 PE=1 SV=3 - [MYL9_MOUSE]	22.89	0.4012	2	No		IFFO1	0	0.0178	1	0	0.0178	1
LUC7L	Q9CYI4	Putative RNA-binding protein Luc7-like 1 OS=Mus musculus OX=10090 GN=Luc7l PE=1 SV=2 - [LUC7L_MOUSE]	6.31	0.1024	2	No		MYO1F	P70248	Unconventional myosin-If OS=Mus musculus OX=10090 GN=Myo1f PE=1 SV=1 - [MYO1F_MOUSE]	9.28	0.0419	2	No		KPNA4	0	0.0173	1	0	0.0173	1
MAP3K1	P53349	Mitogen-activated protein kinase kinase kinase 1 OS=Mus musculus OX=10090 GN=Map3k1 PE=1 SV=3 - [M3K1_MOUSE]	5.02	0.0234	2	No		MYO6	Q64331	Unconventional myosin-VI OS=Mus musculus OX=10090 GN=Myo6 PE=1 SV=1 - [MYO6_MOUSE]	5.02	0.0221	2	No		IMPA1	2.71	0.0397	1	2.42	0.0397	1
CHCHD3	Q9CRB9	MICOS complex subunit Mic19 OS=Mus musculus OX=10090 GN=Chchd3 PE=1 SV=1 - [MIC19_MOUSE]	5.93	0.1145	2	No		Mzt2	Q9CQ25	Mitotic-spindle organizing protein 2 OS=Mus musculus OX=10090 GN=Mzt2 PE=1 SV=1 - [MZT2_MOUSE]	8.66	0.2201	2	No		ITGB3	2.63	0.0191	1	2.4	0.0191	1
miip	A2A7Y5	Migration and invasion-inhibitory protein OS=Mus musculus OX=10090 GN=Miip PE=2 SV=1 - [MIIP_MOUSE]	2.95	0.0517	2	No		N4BP3	Q8C7U1	NEDD4-binding protein 3 OS=Mus musculus OX=10090 GN=N4bp3 PE=1 SV=1 - [N4BP3_MOUSE]	0	0.0577	2	No		AW554918	0	0.0147	1	0	0.018	1
MYL9	Q9CQ19	Myosin regulatory light polypeptide 9 OS=Mus musculus OX=10090 GN=Myl9 PE=1 SV=3 - [MYL9_MOUSE]	29.22	0.4012	2	No		GNL2	Q99LH1	Nucleolar GTP-binding protein 2 OS=Mus musculus OX=10090 GN=Gnl2 PE=1 SV=2 - [NOG2_MOUSE]	5.05	0.0316	2	No		KMT2A	1.86	0.004	1	2.26	0.004	1
MYLK	Q6PDN3	Myosin light chain kinase, smooth muscle OS=Mus musculus OX=10090 GN=Mylk PE=1 SV=3 - [MYLK_MOUSE]	0	0.0124	2	No		NOM1	Q3UFM5	Nucleolar MIF4G domain-containing protein 1 OS=Mus musculus OX=10090 GN=Nom1 PE=1 SV=2 - [NOM1_MOUSE]	1.68	0.0328	2	No		PRKCA	1.85	0.0238	1	1.72	0.0238	1
MYO1E	E9Q634	Unconventional myosin-Ie OS=Mus musculus OX=10090 GN=Myo1e PE=1 SV=1 - [MYO1E_MOUSE]	4.71	0.0289	2	No		OLFM4	Q3UZZ4	Olfactomedin-4 OS=Mus musculus OX=10090 GN=Olfm4 PE=2 SV=1 - [OLFM4_MOUSE]	1.73	0.0495	2	No		SYK	0	0.0302	1	2.84	0.0302	1
Mzt2	Q9CQ25	Mitotic-spindle organizing protein 2 OS=Mus musculus OX=10090 GN=Mzt2 PE=1 SV=1 - [MZT2_MOUSE]	5.94	0.2201	2	No		PCM1	Q9R0L6	Pericentriolar material 1 protein OS=Mus musculus OX=10090 GN=Pcm1 PE=1 SV=2 - [PCM1_MOUSE]	0	0.0099	2	No		Igkv2-112	4.07	0.1416	1	3.99	0.1416	1
N4BP3	Q8C7U1	NEDD4-binding protein 3 OS=Mus musculus OX=10090 GN=N4bp3 PE=1 SV=1 - [N4BP3_MOUSE]	0	0.0577	2	No		PDCD6IP	Q9WU78	Programmed cell death 6-interacting protein OS=Mus musculus OX=10090 GN=Pdcd6ip PE=1 SV=3 - [PDC6I_MOUSE]	0	0.0207	2	No		Igk-V28	1.88	0.0973	1	0	0.0973	1
NDE1	Q9CZA6	Nuclear distribution protein nudE homolog 1 OS=Mus musculus OX=10090 GN=Nde1 PE=1 SV=1 - [NDE1_MOUSE]	2.82	0.0698	2	No		EPX	P49290	Eosinophil peroxidase OS=Mus musculus OX=10090 GN=Epx PE=1 SV=2 - [PERE_MOUSE]	4.5	0.0307	2	No		LAMB3	1.61	0.0111	1	0	0.0111	1
ZCCHC17	Q9ESX4	Nucleolar protein of 40 kDa OS=Mus musculus OX=10090 GN=Zcchc17 PE=1 SV=1 - [NO40_MOUSE]	7.41	0.1162	2	No		DCN	P28654	Decorin OS=Mus musculus OX=10090 GN=Dcn PE=1 SV=1 - [PGS2_MOUSE]	5.77	0.0678	2	No		TMPO	5.33	0.1283	1	4.74	0.073	1
NOL12	Q8BG17	Nucleolar protein 12 OS=Mus musculus OX=10090 GN=Nol12 PE=1 SV=1 - [NOL12_MOUSE]	8.94	0.1843	2	No		PCMT1	P23506	Protein-L-isoaspartate(D-aspartate) O-methyltransferase OS=Mus musculus OX=10090 GN=Pcmt1 PE=1 SV=3 - [PIMT_MOUSE]	4.82	0.1322	2	Yes		LUC7L3	3.04	0.0417	1	3.56	0.0417	1
NONO	Q99K48	Non-POU domain-containing octamer-binding protein OS=Mus musculus OX=10090 GN=Nono PE=1 SV=3 - [NONO_MOUSE]	2.58	0.0486	2	No		PLG	P20918	Plasminogen OS=Mus musculus OX=10090 GN=Plg PE=1 SV=3 - [PLMN_MOUSE]	3.76	0.0259	2	No		LCK	1.99	0.0196	1	3.85	0.0354	1
NOP58	Q6DFW4	Nucleolar protein 58 OS=Mus musculus OX=10090 GN=Nop58 PE=1 SV=1 - [NOP58_MOUSE]	5.85	0.0504	2	No		PPP1R18	Q8BQ30	Phostensin OS=Mus musculus OX=10090 GN=Ppp1r18 PE=1 SV=1 - [PPR18_MOUSE]	4.53	0.0471	2	No		LPXN	2.27	0.0285	1	2.23	0.0285	1
PALLD	Q9ET54	Palladin OS=Mus musculus OX=10090 GN=Palld PE=1 SV=2 - [PALLD_MOUSE]	1.94	0.0142	2	No		PRDX3	P20108	Thioredoxin-dependent peroxide reductase, mitochondrial OS=Mus musculus OX=10090 GN=Prdx3 PE=1 SV=1 - [PRDX3_MOUSE]	3.34	0.0778	2	No		LUM	1.86	0.0296	1	1.74	0.0296	1
PARP1	P11103	Poly [ADP-ribose] polymerase 1 OS=Mus musculus OX=10090 GN=Parp1 PE=1 SV=3 - [PARP1_MOUSE]	4.41	0.0326	2	Yes		PROSER3	Q7TSA6	Proline and serine-rich protein 3 OS=Mus musculus OX=10090 GN=Proser3 PE=1 SV=1 - [PRSR3_MOUSE]	4.16	0.0473	2	No		Iglv1	1.62	0.0769	1	0	0.0818	1
PCM1	Q9R0L6	Pericentriolar material 1 protein OS=Mus musculus OX=10090 GN=Pcm1 PE=1 SV=2 - [PCM1_MOUSE]	1.87	0.0119	2	No		RASIP1	Q3U0S6	Ras-interacting protein 1 OS=Mus musculus OX=10090 GN=Rasip1 PE=1 SV=3 - [RAIN_MOUSE]	0	0.0395	2	No		MARCKS	0	0.0615	1	0	0.0615	1
EPX	P49290	Eosinophil peroxidase OS=Mus musculus OX=10090 GN=Epx PE=1 SV=2 - [PERE_MOUSE]	2.56	0.0307	2	No		RANBP2	Q9ERU9	E3 SUMO-protein ligase RanBP2 OS=Mus musculus OX=10090 GN=Ranbp2 PE=1 SV=2 - [RBP2_MOUSE]	4.26	0.0082	2	No		MPEG1	2.7	0.0182	1	3.21	0.0182	1
DCN	P28654	Decorin OS=Mus musculus OX=10090 GN=Dcn PE=1 SV=1 - [PGS2_MOUSE]	8.1	0.0678	2	No		RCC2	Q8BK67	Protein RCC2 OS=Mus musculus OX=10090 GN=Rcc2 PE=1 SV=1 - [RCC2_MOUSE]	1.83	0.0269	2	Yes		MPHOSPH9	2.21	0.0111	1	2.33	0.0091	1
JUP	Q02257	Junction plakoglobin OS=Mus musculus OX=10090 GN=Jup PE=1 SV=3 - [PLAK_MOUSE]	5.04	0.0322	2	Yes		RPL14	Q9CR57	60S ribosomal protein L14 OS=Mus musculus OX=10090 GN=Rpl14 PE=1 SV=3 - [RL14_MOUSE]	5.67	0.1152	2	No		MYADM	2.67	0.0531	1	3.44	0.0531	1
PLBD1	Q8VCI0	Phospholipase B-like 1 OS=Mus musculus OX=10090 GN=Plbd1 PE=1 SV=1 - [PLBL1_MOUSE]	4.9	0.0418	2	No		RBMXL1	Q91VM5	RNA binding motif protein, X-linked-like-1 OS=Mus musculus OX=10090 GN=Rbmxl1 PE=2 SV=1 - [RMXL1_MOUSE]	4.69	0.0541	2	Yes		MYO10	0	0.0039	1	0	0.0039	1
LCP1	Q61233	Plastin-2 OS=Mus musculus OX=10090 GN=Lcp1 PE=1 SV=4 - [PLSL_MOUSE]	2.3	0.0431	2	No		POLR2B	Q8CFI7	DNA-directed RNA polymerase II subunit RPB2 OS=Mus musculus OX=10090 GN=Polr2b PE=1 SV=2 - [RPB2_MOUSE]	1.68	0.0358	2	No		MYO6	1.96	0.0119	1	5.02	0.0221	2
POC1B	Q8BHD1	POC1 centriolar protein homolog B OS=Mus musculus OX=10090 GN=Poc1b PE=2 SV=1 - [POC1B_MOUSE]	8.74	0.0735	2	No		RPN1	Q91YQ5	Dolichyl-diphosphooligosaccharide--protein glycosyltransferase subunit 1 OS=Mus musculus OX=10090 GN=Rpn1 PE=1 SV=1 - [RPN1_MOUSE]	4.03	0.0362	2	No		NFATC2	1.65	0.0151	1	1.65	0.0151	1
ACP1	Q9D358	Low molecular weight phosphotyrosine protein phosphatase OS=Mus musculus OX=10090 GN=Acp1 PE=1 SV=3 - [PPAC_MOUSE]	4.24	0.1266	2	Yes		RRP1B	Q91YK2	Ribosomal RNA processing protein 1 homolog B OS=Mus musculus OX=10090 GN=Rrp1b PE=1 SV=2 - [RRP1B_MOUSE]	2.59	0.0497	2	No		NAP1L1	2.56	0.0435	1	2.73	0.0435	1
PPP1R18	Q8BQ30	Phostensin OS=Mus musculus OX=10090 GN=Ppp1r18 PE=1 SV=1 - [PPR18_MOUSE]	5.34	0.0471	2	No		RSBN1	Q80T69	Lysine-specific demethylase 9 OS=Mus musculus OX=10090 GN=Rsbn1 PE=1 SV=3 - [RSBN1_MOUSE]	4.42	0.0289	2	No		NPNT	2.9	0.025	1	2.73	0.025	1
PRPF19	Q99KP6	Pre-mRNA-processing factor 19 OS=Mus musculus OX=10090 GN=Prpf19 PE=1 SV=1 - [PRP19_MOUSE]	1.91	0.0476	2	No		RTTN	Q8R4Y8	Rotatin OS=Mus musculus OX=10090 GN=Rttn PE=1 SV=2 - [RTTN_MOUSE]	4.5	0.0189	2	No		OLFM4	1.61	0.0257	1	1.73	0.0495	2
PRPF8	Q99PV0	Pre-mRNA-processing-splicing factor 8 OS=Mus musculus OX=10090 GN=Prpf8 PE=1 SV=2 - [PRP8_MOUSE]	0	0.0111	2	No		SCLT1	G5E861	Sodium channel and clathrin linker 1 OS=Mus musculus OX=10090 GN=Sclt1 PE=1 SV=1 - [SCLT1_MOUSE]	5.03	0.0349	2	No		PPP2R3C	1.81	0.0243	1	2.45	0.0243	1
RAC2	Q05144	Ras-related C3 botulinum toxin substrate 2 OS=Mus musculus OX=10090 GN=Rac2 PE=1 SV=1 - [RAC2_MOUSE]	2.07	0.1146	2	No		SDPR	Q63918	Caveolae-associated protein 2 OS=Mus musculus OX=10090 GN=Cavin2 PE=1 SV=3 - [CAVN2_MOUSE]	4.46	0.0646	2	No		PALM	0	0.0496	1	3.59	0.0496	1
RALY	Q64012	RNA-binding protein Raly OS=Mus musculus OX=10090 GN=Raly PE=1 SV=3 - [RALY_MOUSE]	3.73	0.0673	2	No		SCAF1	Q5U4C3	Splicing factor, arginine/serine-rich 19 OS=Mus musculus OX=10090 GN=Scaf1 PE=1 SV=1 - [SFR19_MOUSE]	3.91	0.0191	2	No		PAPD5	2.42	0.0142	1	3.09	0.0253	1
RBM25	B2RY56	RNA-binding protein 25 OS=Mus musculus OX=10090 GN=Rbm25 PE=1 SV=2 - [RBM25_MOUSE]	4.42	0.0346	2	No		SIRT7	Q8BKJ9	NAD-dependent protein deacetylase sirtuin-7 OS=Mus musculus OX=10090 GN=Sirt7 PE=1 SV=2 - [SIR7_MOUSE]	4.93	0.0547	2	No		PARVB	2.82	0.0384	1	2.83	0.1479	3
RANBP2	Q9ERU9	E3 SUMO-protein ligase RanBP2 OS=Mus musculus OX=10090 GN=Ranbp2 PE=1 SV=2 - [RBP2_MOUSE]	2.37	0.0118	2	No		SMC3	Q9CW03	Structural maintenance of chromosomes protein 3 OS=Mus musculus OX=10090 GN=Smc3 PE=1 SV=2 - [SMC3_MOUSE]	2.15	0.0263	2	No		PDCD6IP	0	0.0127	1	0	0.0207	2
RCC2	Q8BK67	Protein RCC2 OS=Mus musculus OX=10090 GN=Rcc2 PE=1 SV=1 - [RCC2_MOUSE]	1.63	0.0269	2	Yes		SMARCD2	Q99JR8	SWI/SNF-related matrix-associated actin-dependent regulator of chromatin subfamily D member 2 OS=Mus musculus OX=10090 GN=Smarcd2 PE=1 SV=2 - [SMRD2_MOUSE]	0	0.0584	2	No		PES1	2.75	0.0462	1	0	0.0462	1
RPL14	Q9CR57	60S ribosomal protein L14 OS=Mus musculus OX=10090 GN=Rpl14 PE=1 SV=3 - [RL14_MOUSE]	5.62	0.1152	2	No		SART1	Q9Z315	U4/U6.U5 tri-snRNP-associated protein 1 OS=Mus musculus OX=10090 GN=Sart1 PE=1 SV=1 - [SNUT1_MOUSE]	4.33	0.0447	2	No		PNN	0	0.0221	1	0	0.0221	1
RP9	P97762	Retinitis pigmentosa 9 protein homolog OS=Mus musculus OX=10090 GN=rp9 PE=1 SV=1 - [RP9_MOUSE]	3.93	0.0939	2	No		SRRM2	Q8BTI8	Serine/arginine repetitive matrix protein 2 OS=Mus musculus OX=10090 GN=Srrm2 PE=1 SV=3 - [SRRM2_MOUSE]	5.31	0.0129	2	No		PLBD2	0	0.0118	1	1.75	0.0118	1
POLR2A	P08775	DNA-directed RNA polymerase II subunit RPB1 OS=Mus musculus OX=10090 GN=Polr2a PE=1 SV=3 - [RPB1_MOUSE]	4.31	0.0142	2	No		SSNA1	Q9JJ94	Sjoegren syndrome nuclear autoantigen 1 homolog OS=Mus musculus OX=10090 GN=Ssna1 PE=1 SV=1 - [SSNA1_MOUSE]	5.28	0.2017	2	No		PF4	2.43	0.0857	1	2.38	0.0857	1
POLR2B	Q8CFI7	DNA-directed RNA polymerase II subunit RPB2 OS=Mus musculus OX=10090 GN=Polr2b PE=1 SV=2 - [RPB2_MOUSE]	1.88	0.0358	2	No		TAF12	Q8VE65	Transcription initiation factor TFIID subunit 12 OS=Mus musculus OX=10090 GN=Taf12 PE=1 SV=1 - [TAF12_MOUSE]	3.93	0.118	2	No		PLG	2.23	0.0135	1	3.76	0.0259	2
RRP1B	Q91YK2	Ribosomal RNA processing protein 1 homolog B OS=Mus musculus OX=10090 GN=Rrp1b PE=1 SV=2 - [RRP1B_MOUSE]	2.7	0.0552	2	No		TAGLN	P37804	Transgelin OS=Mus musculus OX=10090 GN=Tagln PE=1 SV=3 - [TAGL_MOUSE]	1.77	0.0995	2	No		PSMC2	0	0.03	1	2.4	0.03	1
RSBN1	Q80T69	Lysine-specific demethylase 9 OS=Mus musculus OX=10090 GN=Rsbn1 PE=1 SV=3 - [RSBN1_MOUSE]	2.75	0.0289	2	No		DNTTIP2	Q8R2M2	Deoxynucleotidyltransferase terminal-interacting protein 2 OS=Mus musculus OX=10090 GN=Dnttip2 PE=1 SV=1 - [TDIF2_MOUSE]	3.57	0.0224	2	No		PWP1	1.68	0.024	1	2	0.024	1
SDPR	Q63918	Caveolae-associated protein 2 OS=Mus musculus OX=10090 GN=Cavin2 PE=1 SV=3 - [CAVN2_MOUSE]	2.02	0.0646	2	No		TRIM27	Q62158	Zinc finger protein RFP OS=Mus musculus OX=10090 GN=Trim27 PE=1 SV=2 - [TRI27_MOUSE]	5.07	0.0507	2	No		RNH1	0	0.0219	1	0	0.0219	1
SCAF1	Q5U4C3	Splicing factor, arginine/serine-rich 19 OS=Mus musculus OX=10090 GN=Scaf1 PE=1 SV=1 - [SFR19_MOUSE]	2.22	0.0191	2	No		TRIM7	Q923T7	E3 ubiquitin-protein ligase TRIM7 OS=Mus musculus OX=10090 GN=Trim7 PE=2 SV=2 - [TRIM7_MOUSE]	5.36	0.0667	2	No		RPL28	3.71	0.0803	1	5.71	0.0803	1
SLAIN2	Q8CI08	SLAIN motif-containing protein 2 OS=Mus musculus OX=10090 GN=Slain2 PE=1 SV=2 - [SLAI2_MOUSE]	5.29	0.0534	2	No		SNRNP200	Q6P4T2	U5 small nuclear ribonucleoprotein 200 kDa helicase OS=Mus musculus OX=10090 GN=Snrnp200 PE=1 SV=1 - [U520_MOUSE]	1.95	0.0098	2	No		RPL29	1.88	0.05	1	2.03	0.05	1
SP110	Q8BVK9	Sp110 nuclear body protein OS=Mus musculus OX=10090 GN=Sp110 PE=1 SV=1 - [SP110_MOUSE]	5.81	0.0674	2	No		UBA1	Q02053	Ubiquitin-like modifier-activating enzyme 1 OS=Mus musculus OX=10090 GN=Uba1 PE=1 SV=1 - [UBA1_MOUSE]	1.86	0.0236	2	No		RPL34	1.84	0.0684	1	1.94	0.0684	1
sorbs1	Q62417	Sorbin and SH3 domain-containing protein 1 OS=Mus musculus OX=10090 GN=Sorbs1 PE=1 SV=2 - [SRBS1_MOUSE]	5.61	0.0217	2	No		UBAP2L	Q80X50	Ubiquitin-associated protein 2-like OS=Mus musculus OX=10090 GN=Ubap2l PE=1 SV=1 - [UBP2L_MOUSE]	4.29	0.0217	2	No		RPL36	0	0.0857	1	0	0.0857	1
PPAN	Q91YU8	Suppressor of SWI4 1 homolog OS=Mus musculus OX=10090 GN=Ppan PE=1 SV=2 - [SSF1_MOUSE]	4.13	0.0617	2	No		USP7	Q6A4J8	Ubiquitin carboxyl-terminal hydrolase 7 OS=Mus musculus OX=10090 GN=Usp7 PE=1 SV=1 - [UBP7_MOUSE]	4.28	0.0172	2	No		RPL7L1	2.01	0.0366	1	1.82	0.0366	1
SYNE2	Q6ZWQ0	Nesprin-2 OS=Mus musculus OX=10090 GN=Syne2 PE=1 SV=2 - [SYNE2_MOUSE]	4.88	0.0036	2	No		FYTTD1	Q91Z49	UAP56-interacting factor OS=Mus musculus OX=10090 GN=Fyttd1 PE=1 SV=1 - [UIF_MOUSE]	1.85	0.0852	2	No		RPLP1	2.07	0.1404	1	2.82	0.1404	1
TAF12	Q8VE65	Transcription initiation factor TFIID subunit 12 OS=Mus musculus OX=10090 GN=Taf12 PE=1 SV=1 - [TAF12_MOUSE]	3.89	0.118	2	No		UTP11L	Q9CZJ1	Probable U3 small nucleolar RNA-associated protein 11 OS=Mus musculus OX=10090 GN=Utp11 PE=2 SV=1 - [UTP11_MOUSE]	2.11	0.1028	2	No		RNF112	1.94	0.0122	1	1.82	0.0122	1
TAGLN2	Q9WVA4	Transgelin-2 OS=Mus musculus OX=10090 GN=Tagln2 PE=1 SV=4 - [TAGL2_MOUSE]	4.47	0.1307	2	No		UTP18	Q5SSI6	U3 small nucleolar RNA-associated protein 18 homolog OS=Mus musculus OX=10090 GN=Utp18 PE=1 SV=1 - [UTP18_MOUSE]	5.22	0.0543	2	No		Rnaset2b	0	0.0386	1	0	0.0386	1
KIAA0586	E9PV87	Protein TALPID3 OS=Mus musculus OX=10090 GN=Talpid3 PE=1 SV=1 - [TALD3_MOUSE]	4.56	0.0138	2	No		Zfp326	O88291	DBIRD complex subunit ZNF326 OS=Mus musculus OX=10090 GN=Znf326 PE=1 SV=1 - [ZN326_MOUSE]	2.04	0.0638	2	No		RPF1	0	0.0745	1	0	0.0745	1
TCHP	Q3TVW5	Trichoplein keratin filament-binding protein OS=Mus musculus OX=10090 GN=Tchp PE=1 SV=2 - [TCHP_MOUSE]	5.15	0.0402	2	No		Zfp638	Q61464	Zinc finger protein 638 OS=Mus musculus OX=10090 GN=Znf638 PE=1 SV=2 - [ZN638_MOUSE]	0	0.0148	2	No		RPN1	1.95	0.0197	1	4.03	0.0362	2
TNS3	Q5SSZ5	Tensin-3 OS=Mus musculus OX=10090 GN=Tns3 PE=1 SV=1 - [TENS3_MOUSE]	4.63	0.0306	2	No		TJP1	P39447	Tight junction protein ZO-1 OS=Mus musculus OX=10090 GN=Tjp1 PE=1 SV=2 - [ZO1_MOUSE]	1.75	0.0143	2	No		RRP8	2.95	0.0328	1	2.21	0.0328	1
TRIM27	Q62158	Zinc finger protein RFP OS=Mus musculus OX=10090 GN=Trim27 PE=1 SV=2 - [TRI27_MOUSE]	4.61	0.0507	2	No		igkc	P01837	Immunoglobulin kappa constant OS=Mus musculus OX=10090 GN=Igkc PE=1 SV=2 - [IGKC_MOUSE]	25.56	0.2617	2	Yes		RSU1	0	0.0614	1	2.05	0.0614	1
TRIM58	Q5NCC9	E3 ubiquitin-protein ligase TRIM58 OS=Mus musculus OX=10090 GN=Trim58 PE=2 SV=1 - [TRI58_MOUSE]	4.48	0.0433	2	No		YWHAG	P61982	14-3-3 protein gamma OS=Mus musculus OX=10090 GN=Ywhag PE=1 SV=2 - [1433G_MOUSE]	5.17	0.1498	1	No		SAFB	2.96	0.0149	1	1.8	0.0149	1
TXNDC5	Q91W90	Thioredoxin domain-containing protein 5 OS=Mus musculus OX=10090 GN=Txndc5 PE=1 SV=2 - [TXND5_MOUSE]	2.32	0.06	2	No		ACTA1	P68134	Actin, alpha skeletal muscle OS=Mus musculus OX=10090 GN=Acta1 PE=1 SV=1 - [ACTS_MOUSE]	107.63	0.3846	1	No		SEC61B	2.32	0.1042	1	1.99	0.1042	1
USP7	Q6A4J8	Ubiquitin carboxyl-terminal hydrolase 7 OS=Mus musculus OX=10090 GN=Usp7 PE=1 SV=1 - [UBP7_MOUSE]	0	0.0263	2	No		H2AFZ	P0C0S6	Histone H2A.Z OS=Mus musculus OX=10090 GN=H2afz PE=1 SV=2 - [H2AZ_MOUSE]	17.81	0.2031	1	Yes		SCLT1	2.81	0.0189	1	5.03	0.0349	2
FYTTD1	Q91Z49	UAP56-interacting factor OS=Mus musculus OX=10090 GN=Fyttd1 PE=1 SV=1 - [UIF_MOUSE]	4.25	0.0852	2	No		EIF5A	P63242	Eukaryotic translation initiation factor 5A-1 OS=Mus musculus OX=10090 GN=Eif5a PE=1 SV=2 - [IF5A1_MOUSE]	0	0.0779	1	No		SENP7	2.86	0.0154	1	2.39	0.0154	1
UTP14A	Q640M1	U3 small nucleolar RNA-associated protein 14 homolog A OS=Mus musculus OX=10090 GN=Utp14a PE=1 SV=1 - [UT14A_MOUSE]	2.48	0.0391	2	No		NHP2L1	Q9D0T1	NHP2-like protein 1 OS=Mus musculus OX=10090 GN=Snu13 PE=1 SV=4 - [NH2L1_MOUSE]	3.14	0.0938	1	No		PHGDH	2.25	0.0281	1	2.85	0.0281	1
UTP11L	Q9CZJ1	Probable U3 small nucleolar RNA-associated protein 11 OS=Mus musculus OX=10090 GN=Utp11 PE=2 SV=1 - [UTP11_MOUSE]	4.46	0.1028	2	No		PPP2CB	P62715	Serine/threonine-protein phosphatase 2A catalytic subunit beta isoform OS=Mus musculus OX=10090 GN=Ppp2cb PE=1 SV=1 - [PP2AB_MOUSE]	2.38	0.0356	1	No		ETL4	2.01	0.0118	1	0	0.0118	1
VDAC2	Q60930	Voltage-dependent anion-selective channel protein 2 OS=Mus musculus OX=10090 GN=Vdac2 PE=1 SV=2 - [VDAC2_MOUSE]	4.61	0.0847	2	No		RAB5B	P61021	Ras-related protein Rab-5B OS=Mus musculus OX=10090 GN=Rab5b PE=1 SV=1 - [RAB5B_MOUSE]	2.21	0.0512	1	No		SART1	1.65	0.0199	1	4.33	0.0447	2
WDR12	Q9JJA4	Ribosome biogenesis protein WDR12 OS=Mus musculus OX=10090 GN=Wdr12 PE=1 SV=1 - [WDR12_MOUSE]	4.37	0.0686	2	No		RAN	P62827	GTP-binding nuclear protein Ran OS=Mus musculus OX=10090 GN=Ran PE=1 SV=3 - [RAN_MOUSE]	2.11	0.0509	1	Yes		SRRT	2.1	0.0149	1	0	0.0149	1
ZBTB44	Q8R0A2	Zinc finger and BTB domain-containing protein 44 OS=Mus musculus OX=10090 GN=Zbtb44 PE=1 SV=2 - [ZBT44_MOUSE]	7.16	0.0574	2	No		RBBP4	Q60972	Histone-binding protein RBBP4 OS=Mus musculus OX=10090 GN=Rbbp4 PE=1 SV=5 - [RBBP4_MOUSE]	7.79	0.0965	1	No		SSNA1	2.28	0.0924	1	5.28	0.2017	2
ZC3H12D	Q8BIY3	Probable ribonuclease ZC3H12D OS=Mus musculus OX=10090 GN=Zc3h12d PE=2 SV=2 - [ZC12D_MOUSE]	4.38	0.0507	2	No		RBM22	Q8BHS3	Pre-mRNA-splicing factor RBM22 OS=Mus musculus OX=10090 GN=Rbm22 PE=1 SV=1 - [RBM22_MOUSE]	0	0.0262	1	No		STAT1	1.94	0.016	1	2.36	0.016	1
Zfp326	O88291	DBIRD complex subunit ZNF326 OS=Mus musculus OX=10090 GN=Znf326 PE=1 SV=1 - [ZN326_MOUSE]	4.2	0.0448	2	No		RPL10	Q6ZWV3	60S ribosomal protein L10 OS=Mus musculus OX=10090 GN=Rpl10 PE=1 SV=3 - [RL10_MOUSE]	12.2	0.0607	1	Yes		syne3	2.48	0.0123	1	6.46	0.0349	3
POLR2C	P97760	DNA-directed RNA polymerase II subunit RPB3 OS=Mus musculus OX=10090 GN=Polr2c PE=1 SV=2 - [RPB3_MOUSE]	0	0.1345	2	No		RPL23	P62830	60S ribosomal protein L23 OS=Mus musculus OX=10090 GN=Rpl23 PE=1 SV=1 - [RL23_MOUSE]	11.4	0.1071	1	Yes		DNTTIP2	2.49	0.0369	1	3.57	0.0224	2
IGKC	P01837	Immunoglobulin kappa constant OS=Mus musculus OX=10090 GN=Igkc PE=1 SV=2 - [IGKC_MOUSE]	24.82	0.2617	2	Yes		RPL26	P61255	60S ribosomal protein L26 OS=Mus musculus OX=10090 GN=Rpl26 PE=1 SV=1 - [RL26_MOUSE]	0	0.0966	1	No		GTF2A1	4.87	0.0291	1	2.37	0.0291	1
YWHAG	P61982	14-3-3 protein gamma OS=Mus musculus OX=10090 GN=Ywhag PE=1 SV=2 - [1433G_MOUSE]	5.38	0.1174	1	No		RPL37A	P61514	60S ribosomal protein L37a OS=Mus musculus OX=10090 GN=Rpl37a PE=1 SV=2 - [RL37A_MOUSE]	2.06	0.1957	1	Yes		TMEM43	0	0.025	1	0	0.025	1
ACTA1	P68134	Actin, alpha skeletal muscle OS=Mus musculus OX=10090 GN=Acta1 PE=1 SV=1 - [ACTS_MOUSE]	101.62	0.3581	1	No		RPS14	P62264	40S ribosomal protein S14 OS=Mus musculus OX=10090 GN=Rps14 PE=1 SV=3 - [RS14_MOUSE]	3.29	0.0861	1	Yes		TOR1AIP1	0	0.0286	1	0	0.0286	1
CAMK2D	Q6PHZ2	Calcium/calmodulin-dependent protein kinase type II subunit delta OS=Mus musculus OX=10090 GN=Camk2d PE=1 SV=1 - [KCC2D_MOUSE]	2.29	0.0321	1	No		RPS15	P62843	40S ribosomal protein S15 OS=Mus musculus OX=10090 GN=Rps15 PE=1 SV=2 - [RS15_MOUSE]	0	0.0828	1	No		TPP1	0	0.0249	1	0	0.0249	1
RAB10	P61027	Ras-related protein Rab-10 OS=Mus musculus OX=10090 GN=Rab10 PE=1 SV=1 - [RAB10_MOUSE]	2.33	0.055	1	No		RPS16	P14131	40S ribosomal protein S16 OS=Mus musculus OX=10090 GN=Rps16 PE=1 SV=4 - [RS16_MOUSE]	2.06	0.0685	1	No		Trim12a	2.46	0.0317	1	2.38	0.0317	1
RPL10	Q6ZWV3	60S ribosomal protein L10 OS=Mus musculus OX=10090 GN=Rpl10 PE=1 SV=3 - [RL10_MOUSE]	11.69	0.0607	1	Yes		RPS18	P62270	40S ribosomal protein S18 OS=Mus musculus OX=10090 GN=Rps18 PE=1 SV=3 - [RS18_MOUSE]	2.28	0.0724	1	No		TRIM10	2.24	0.0225	1	2.61	0.0225	1
RPL26	P61255	60S ribosomal protein L26 OS=Mus musculus OX=10090 GN=Rpl26 PE=1 SV=1 - [RL26_MOUSE]	0	0.0552	1	No		RPS20	P60867	40S ribosomal protein S20 OS=Mus musculus OX=10090 GN=Rps20 PE=1 SV=1 - [RS20_MOUSE]	0	0.1008	1	No		TREML1	2.9	0.041	1	2.84	0.041	1
RPL37A	P61514	60S ribosomal protein L37a OS=Mus musculus OX=10090 GN=Rpl37a PE=1 SV=2 - [RL37A_MOUSE]	1.76	0.1957	1	Yes		RPS27L	Q6ZWY3	40S ribosomal protein S27-like OS=Mus musculus OX=10090 GN=Rps27l PE=1 SV=3 - [RS27L_MOUSE]	2.39	0.131	1	No		TTF1	0	0.0186	1	4.8	0.0617	3
RNPS1	Q99M28	RNA-binding protein with serine-rich domain 1 OS=Mus musculus OX=10090 GN=Rnps1 PE=1 SV=1 - [RNPS1_MOUSE]	1.82	0.0262	1	No		SRSF1	Q6PDM2	Serine/arginine-rich splicing factor 1 OS=Mus musculus OX=10090 GN=Srsf1 PE=1 SV=3 - [SRSF1_MOUSE]	2.25	0.0403	1	No		SNRNP200	2.21	0.0042	1	1.95	0.0098	2
POLR2L	P62876	DNA-directed RNA polymerases I, II, and III subunit RPABC5 OS=Mus musculus OX=10090 GN=Polr2l PE=3 SV=1 - [RPAB5_MOUSE]	1.88	0.1343	1	No		SRSF3	P84104	Serine/arginine-rich splicing factor 3 OS=Mus musculus OX=10090 GN=Srsf3 PE=1 SV=1 - [SRSF3_MOUSE]	6.09	0.1585	1	Yes		UBAP2L	2.68	0.0136	1	4.29	0.0217	2
RPS16	P14131	40S ribosomal protein S16 OS=Mus musculus OX=10090 GN=Rps16 PE=1 SV=4 - [RS16_MOUSE]	1.87	0.0685	1	No		SUMO2	P61957	Small ubiquitin-related modifier 2 OS=Mus musculus OX=10090 GN=Sumo2 PE=1 SV=1 - [SUMO2_MOUSE]	2.64	0.1263	1	No		USP9X	2	0.0043	1	0	0.0043	1
RPS18	P62270	40S ribosomal protein S18 OS=Mus musculus OX=10090 GN=Rps18 PE=1 SV=3 - [RS18_MOUSE]	2.09	0.0724	1	No		UBE2N	P61089	Ubiquitin-conjugating enzyme E2 N OS=Mus musculus OX=10090 GN=Ube2n PE=1 SV=1 - [UBE2N_MOUSE]	1.7	0.0987	1	No		UTP18	0	0.0217	1	5.22	0.0543	2
RPS20	P60867	40S ribosomal protein S20 OS=Mus musculus OX=10090 GN=Rps20 PE=1 SV=1 - [RS20_MOUSE]	2.39	0.1008	1	No		WDR82	Q8BFQ4	WD repeat-containing protein 82 OS=Mus musculus OX=10090 GN=Wdr82 PE=1 SV=1 - [WDR82_MOUSE]	0	0.0224	1	No		UTP23	0	0.0522	1	2.4	0.0522	1
RPS25	P62852	40S ribosomal protein S25 OS=Mus musculus OX=10090 GN=Rps25 PE=1 SV=1 - [RS25_MOUSE]	1.79	0.08	1	No		LGALS1	P16045	Galectin-1 OS=Mus musculus OX=10090 GN=Lgals1 PE=1 SV=3 - [LEG1_MOUSE]	1.7	0.0593	1	No		VAPA	0	0.0643	1	0	0.0643	1
RPS27L	Q6ZWY3	40S ribosomal protein S27-like OS=Mus musculus OX=10090 GN=Rps27l PE=1 SV=3 - [RS27L_MOUSE]	1.88	0.131	1	No		hist1h2ah	Q8CGP6	Histone H2A type 1-H OS=Mus musculus OX=10090 GN=Hist1h2ah PE=1 SV=3 - [H2A1H_MOUSE]	55.81	0.3281	1	Yes		VAV1	1.85	0.0083	1	1.76	0.0083	1
RPS27	Q6ZWU9	40S ribosomal protein S27 OS=Mus musculus OX=10090 GN=Rps27 PE=1 SV=3 - [RS27_MOUSE]	2.71	0.131	1	Yes		ENO1	P17182	Alpha-enolase OS=Mus musculus OX=10090 GN=Eno1 PE=1 SV=3 - [ENOA_MOUSE]	0	0.0161	1	No		WRAP73	2.52	0.0325	1	2.87	0.0411	1
FAU	P62862	40S ribosomal protein S30 OS=Mus musculus OX=10090 GN=Fau PE=1 SV=1 - [RS30_MOUSE]	2.11	0.1695	1	Yes		EEF2	P58252	Elongation factor 2 OS=Mus musculus OX=10090 GN=Eef2 PE=1 SV=2 - [EF2_MOUSE]	0	0.014	1	Yes		XPO1	0	0.0093	1	0	0.0093	1
SRSF10	Q9R0U0	Serine/arginine-rich splicing factor 10 OS=Mus musculus OX=10090 GN=Srsf10 PE=1 SV=2 - [SRS10_MOUSE]	0	0.042	1	No		H2AFX	P27661	Histone H2AX OS=Mus musculus OX=10090 GN=H2afx PE=1 SV=2 - [H2AX_MOUSE]	32.98	0.3217	1	No		ZYX	2.73	0.0213	1	2.68	0.0213	1
SRSF2	Q62093	Serine/arginine-rich splicing factor 2 OS=Mus musculus OX=10090 GN=Srsf2 PE=1 SV=4 - [SRSF2_MOUSE]	2.91	0.0769	1	No		S100A4	P07091	Protein S100-A4 OS=Mus musculus OX=10090 GN=S100a4 PE=1 SV=1 - [S10A4_MOUSE]	0	0.0792	1	No		PPFIA3	0	0.0159	1	0	0.0159	1
SRSF3	P84104	Serine/arginine-rich splicing factor 3 OS=Mus musculus OX=10090 GN=Srsf3 PE=1 SV=1 - [SRSF3_MOUSE]	3.73	0.0732	1	Yes		RPSA	P14206	40S ribosomal protein SA OS=Mus musculus OX=10090 GN=Rpsa PE=1 SV=4 - [RSSA_MOUSE]	3.88	0.0576	1	No		NKAPL	1.96	0.0253	1	0	0.0253	1
SUMO2	P61957	Small ubiquitin-related modifier 2 OS=Mus musculus OX=10090 GN=Sumo2 PE=1 SV=1 - [SUMO2_MOUSE]	2.34	0.1263	1	No		LDHA	P06151	L-lactate dehydrogenase A chain OS=Mus musculus OX=10090 GN=Ldha PE=1 SV=3 - [LDHA_MOUSE]	2.05	0.0301	1	No		WDR75	1.64	0.0157	1	2.07	0.0157	1
TUBB2A	Q7TMM9	Tubulin beta-2A chain OS=Mus musculus OX=10090 GN=Tubb2a PE=1 SV=1 - [TBB2A_MOUSE]	47.47	0.2315	1	Yes		RPL13A	P19253	60S ribosomal protein L13a OS=Mus musculus OX=10090 GN=Rpl13a PE=1 SV=4 - [RL13A_MOUSE]	2.5	0.0542	1	Yes		FBN1	2.35	0.0031	1	1.98	0.0031	1
TUBB4B	P68372	Tubulin beta-4B chain OS=Mus musculus OX=10090 GN=Tubb4b PE=1 SV=1 - [TBB4B_MOUSE]	45.41	0.2787	1	Yes		PKM	P52480	Pyruvate kinase PKM OS=Mus musculus OX=10090 GN=Pkm PE=1 SV=4 - [KPYM_MOUSE]	2.93	0.0339	1	No		CAMP	2.29	0.1047	1	2.54	0.1047	1
TUBB5	P99024	Tubulin beta-5 chain OS=Mus musculus OX=10090 GN=Tubb5 PE=1 SV=1 - [TBB5_MOUSE]	55.67	0.241	1	Yes		RPS19	Q9CZX8	40S ribosomal protein S19 OS=Mus musculus OX=10090 GN=Rps19 PE=1 SV=3 - [RS19_MOUSE]	1.74	0.0621	1	No		TAF4B	5.31	0.0153	1	5.42	0.0153	1
VCP	Q01853	Transitional endoplasmic reticulum ATPase OS=Mus musculus OX=10090 GN=Vcp PE=1 SV=4 - [TERA_MOUSE]	2.48	0.0161	1	No		SYNCRIP	Q7TMK9	Heterogeneous nuclear ribonucleoprotein Q OS=Mus musculus OX=10090 GN=Syncrip PE=1 SV=2 - [HNRPQ_MOUSE]	0	0.0209	1	No		ARHGEF18	1.86	0.0107	1	1.97	0.0107	1
UBE2N	P61089	Ubiquitin-conjugating enzyme E2 N OS=Mus musculus OX=10090 GN=Ube2n PE=1 SV=1 - [UBE2N_MOUSE]	1.73	0.0987	1	No		PTBP1	P17225	Polypyrimidine tract-binding protein 1 OS=Mus musculus OX=10090 GN=Ptbp1 PE=1 SV=2 - [PTBP1_MOUSE]	0	0.0436	1	Yes		CEP192		0.12	21		0.152	26
LGALS1	P16045	Galectin-1 OS=Mus musculus OX=10090 GN=Lgals1 PE=1 SV=3 - [LEG1_MOUSE]	1.9	0.0593	1	No		CSE1L	Q9ERK4	Exportin-2 OS=Mus musculus OX=10090 GN=Cse1l PE=1 SV=1 - [XPO2_MOUSE]	0	0.0082	1	No		PIBF1		0.11	8		0.16	11
ENO1	P17182	Alpha-enolase OS=Mus musculus OX=10090 GN=Eno1 PE=1 SV=3 - [ENOA_MOUSE]	1.85	0.0161	1	No		NUP98	Q6PFD9	Nuclear pore complex protein Nup98-Nup96 OS=Mus musculus OX=10090 GN=Nup98 PE=1 SV=2 - [NUP98_MOUSE]	1.72	0.005	1	No
ARPC2	Q9CVB6	Actin-related protein 2/3 complex subunit 2 OS=Mus musculus OX=10090 GN=Arpc2 PE=1 SV=3 - [ARPC2_MOUSE]	1.91	0.03	1	No		RRP12	Q6P5B0	RRP12-like protein OS=Mus musculus OX=10090 GN=Rrp12 PE=1 SV=1 - [RRP12_MOUSE]	2.64	0.0085	1	No
SLC25A5	P51881	ADP/ATP translocase 2 OS=Mus musculus OX=10090 GN=Slc25a5 PE=1 SV=3 - [ADT2_MOUSE]	1.61	0.0302	1	No		DYNC1H1	Q9JHU4	Cytoplasmic dynein 1 heavy chain 1 OS=Mus musculus OX=10090 GN=Dync1h1 PE=1 SV=2 - [DYHC1_MOUSE]	0	0.0032	1	No
H2AFX	P27661	Histone H2AX OS=Mus musculus OX=10090 GN=H2afx PE=1 SV=2 - [H2AX_MOUSE]	60.59	0.3217	1	No		NCL	P09405	Nucleolin OS=Mus musculus OX=10090 GN=Ncl PE=1 SV=2 - [NUCL_MOUSE]	0	0.0127	1	No
TTN	A2ASS6	Titin OS=Mus musculus OX=10090 GN=Ttn PE=1 SV=1 - [TITIN_MOUSE]	0	0.0008	1	No		HSP90B1	P08113	Endoplasmin OS=Mus musculus OX=10090 GN=Hsp90b1 PE=1 SV=2 - [ENPL_MOUSE]	4.28	0.0249	1	No
RPL13A	P19253	60S ribosomal protein L13a OS=Mus musculus OX=10090 GN=Rpl13a PE=1 SV=4 - [RL13A_MOUSE]	2.37	0.0542	1	Yes		BANF1	O54962	Barrier-to-autointegration factor OS=Mus musculus OX=10090 GN=Banf1 PE=1 SV=1 - [BAF_MOUSE]	5.52	0.2697	1	Yes
HNRNPA1	P49312	Heterogeneous nuclear ribonucleoprotein A1 OS=Mus musculus OX=10090 GN=Hnrnpa1 PE=1 SV=2 - [ROA1_MOUSE]	3.9	0.075	1	No		VPS35	Q9EQH3	Vacuolar protein sorting-associated protein 35 OS=Mus musculus OX=10090 GN=Vps35 PE=1 SV=1 - [VPS35_MOUSE]	2.45	0.0239	1	No
TUBB6	Q922F4	Tubulin beta-6 chain OS=Mus musculus OX=10090 GN=Tubb6 PE=1 SV=1 - [TBB6_MOUSE]	22.49	0.1432	1	No		PABPC1	P29341	Polyadenylate-binding protein 1 OS=Mus musculus OX=10090 GN=Pabpc1 PE=1 SV=2 - [PABP1_MOUSE]	1.78	0.0126	1	No
ATP5B	P56480	ATP synthase subunit beta, mitochondrial OS=Mus musculus OX=10090 GN=Atp5f1b PE=1 SV=2 - [ATPB_MOUSE]	2.18	0.0208	1	Yes		CLTC	Q68FD5	Clathrin heavy chain 1 OS=Mus musculus OX=10090 GN=Cltc PE=1 SV=3 - [CLH1_MOUSE]	1.69	0.0054	1	No
SEPT9	Q80UG5	Septin-9 OS=Mus musculus OX=10090 GN=Sept9 PE=1 SV=1 - [SEPT9_MOUSE]	1.67	0.0154	1	No		FBL	P35550	rRNA 2'-O-methyltransferase fibrillarin OS=Mus musculus OX=10090 GN=Fbl PE=1 SV=2 - [FBRL_MOUSE]	2.26	0.0398	1	No
TIMM50	Q9D880	Mitochondrial import inner membrane translocase subunit TIM50 OS=Mus musculus OX=10090 GN=Timm50 PE=1 SV=1 - [TIM50_MOUSE]	2.91	0.0312	1	No		ddx39	Q8VDW0	ATP-dependent RNA helicase DDX39A OS=Mus musculus OX=10090 GN=Ddx39a PE=1 SV=1 - [DX39A_MOUSE]	1.71	0.0187	1	No
RPS17	P63276	40S ribosomal protein S17 OS=Mus musculus OX=10090 GN=Rps17 PE=1 SV=2 - [RS17_MOUSE]	2.59	0.163	1	Yes		NOP14	Q8R3N1	Nucleolar protein 14 OS=Mus musculus OX=10090 GN=Nop14 PE=1 SV=2 - [NOP14_MOUSE]	0	0.0151	1	No
COPB1	Q9JIF7	Coatomer subunit beta OS=Mus musculus OX=10090 GN=Copb1 PE=1 SV=1 - [COPB_MOUSE]	1.92	0.0084	1	No		ATRX	Q61687	Transcriptional regulator ATRX OS=Mus musculus OX=10090 GN=Atrx PE=1 SV=3 - [ATRX_MOUSE]	0	0.0028	1	No
PPP1CC	P63087	Serine/threonine-protein phosphatase PP1-gamma catalytic subunit OS=Mus musculus OX=10090 GN=Ppp1cc PE=1 SV=1 - [PP1G_MOUSE]	2.03	0.0279	1	No		KPNA2	P52293	Importin subunit alpha-1 OS=Mus musculus OX=10090 GN=Kpna2 PE=1 SV=2 - [IMA1_MOUSE]	2.6	0.0284	1	No
BANF1	O54962	Barrier-to-autointegration factor OS=Mus musculus OX=10090 GN=Banf1 PE=1 SV=1 - [BAF_MOUSE]	10.34	0.2697	1	Yes		MYO1B	P46735	Unconventional myosin-Ib OS=Mus musculus OX=10090 GN=Myo1b PE=1 SV=3 - [MYO1B_MOUSE]	1.76	0.0081	1	No
CLTC	Q68FD5	Clathrin heavy chain 1 OS=Mus musculus OX=10090 GN=Cltc PE=1 SV=3 - [CLH1_MOUSE]	1.64	0.0054	1	No		SLC25A3	Q8VEM8	Phosphate carrier protein, mitochondrial OS=Mus musculus OX=10090 GN=Slc25a3 PE=1 SV=1 - [MPCP_MOUSE]	0	0.0336	1	No
FBL	P35550	rRNA 2'-O-methyltransferase fibrillarin OS=Mus musculus OX=10090 GN=Fbl PE=1 SV=2 - [FBRL_MOUSE]	2.37	0.0398	1	No		EIF4A3	Q91VC3	Eukaryotic initiation factor 4A-III OS=Mus musculus OX=10090 GN=Eif4a3 PE=1 SV=3 - [IF4A3_MOUSE]	2.24	0.0268	1	No
ddx39	Q8VDW0	ATP-dependent RNA helicase DDX39A OS=Mus musculus OX=10090 GN=Ddx39a PE=1 SV=1 - [DX39A_MOUSE]	0	0.0234	1	No		KPNB1	P70168	Importin subunit beta-1 OS=Mus musculus OX=10090 GN=Kpnb1 PE=1 SV=2 - [IMB1_MOUSE]	2.36	0.0137	1	No
PRPF40A	Q9R1C7	Pre-mRNA-processing factor 40 homolog A OS=Mus musculus OX=10090 GN=Prpf40a PE=1 SV=1 - [PR40A_MOUSE]	2.45	0.021	1	No		TARDBP	Q921F2	TAR DNA-binding protein 43 OS=Mus musculus OX=10090 GN=Tardbp PE=1 SV=1 - [TADBP_MOUSE]	2.21	0.0217	1	Yes
NOP14	Q8R3N1	Nucleolar protein 14 OS=Mus musculus OX=10090 GN=Nop14 PE=1 SV=2 - [NOP14_MOUSE]	2.07	0.014	1	No		KRT42	Q6IFX2	Keratin, type I cytoskeletal 42 OS=Mus musculus OX=10090 GN=Krt42 PE=1 SV=1 - [K1C42_MOUSE]	23.47	0.1549	1	Yes
ATAD2	Q8CDM1	ATPase family AAA domain-containing protein 2 OS=Mus musculus OX=10090 GN=Atad2 PE=1 SV=1 - [ATAD2_MOUSE]	2.91	0.0173	1	No		TOP2B	Q64511	DNA topoisomerase 2-beta OS=Mus musculus OX=10090 GN=Top2b PE=1 SV=2 - [TOP2B_MOUSE]	1.98	0.0074	1	No
MYO1B	P46735	Unconventional myosin-Ib OS=Mus musculus OX=10090 GN=Myo1b PE=1 SV=3 - [MYO1B_MOUSE]	1.85	0.0081	1	No		Hist1h1a	P43275	Histone H1.1 OS=Mus musculus OX=10090 GN=Hist1h1a PE=1 SV=2 - [H11_MOUSE]	6.1	0.0939	1	Yes
EIF4A3	Q91VC3	Eukaryotic initiation factor 4A-III OS=Mus musculus OX=10090 GN=Eif4a3 PE=1 SV=3 - [IF4A3_MOUSE]	2.66	0.0657	1	No		PPIB	P24369	Peptidyl-prolyl cis-trans isomerase B OS=Mus musculus OX=10090 GN=Ppib PE=1 SV=2 - [PPIB_MOUSE]	0	0.037	1	No
CHD4	Q6PDQ2	Chromodomain-helicase-DNA-binding protein 4 OS=Mus musculus OX=10090 GN=Chd4 PE=1 SV=1 - [CHD4_MOUSE]	0	0.0063	1	No		RPL12	P35979	60S ribosomal protein L12 OS=Mus musculus OX=10090 GN=Rpl12 PE=1 SV=2 - [RL12_MOUSE]	3.38	0.097	1	No
KPNB1	P70168	Importin subunit beta-1 OS=Mus musculus OX=10090 GN=Kpnb1 PE=1 SV=2 - [IMB1_MOUSE]	0	0.0137	1	No		MDH1	P14152	Malate dehydrogenase, cytoplasmic OS=Mus musculus OX=10090 GN=Mdh1 PE=1 SV=3 - [MDHC_MOUSE]	1.89	0.0269	1	No
PAXBP1	P58501	PAX3- and PAX7-binding protein 1 OS=Mus musculus OX=10090 GN=Paxbp1 PE=1 SV=3 - [PAXB1_MOUSE]	0	0.0163	1	No		PDIA3	P27773	Protein disulfide-isomerase A3 OS=Mus musculus OX=10090 GN=Pdia3 PE=1 SV=2 - [PDIA3_MOUSE]	1.87	0.0178	1	Yes
TARDBP	Q921F2	TAR DNA-binding protein 43 OS=Mus musculus OX=10090 GN=Tardbp PE=1 SV=1 - [TADBP_MOUSE]	2.27	0.0217	1	Yes		CALR	P14211	Calreticulin OS=Mus musculus OX=10090 GN=Calr PE=1 SV=1 - [CALR_MOUSE]	0	0.0577	1	No
RPL12	P35979	60S ribosomal protein L12 OS=Mus musculus OX=10090 GN=Rpl12 PE=1 SV=2 - [RL12_MOUSE]	3.14	0.097	1	No		RPL22	P67984	60S ribosomal protein L22 OS=Mus musculus OX=10090 GN=Rpl22 PE=1 SV=2 - [RL22_MOUSE]	2.04	0.1016	1	Yes
RPL27A	P14115	60S ribosomal protein L27a OS=Mus musculus OX=10090 GN=Rpl27a PE=1 SV=5 - [RL27A_MOUSE]	9.03	0.0743	1	Yes		KRT77	Q6IFZ6	Keratin, type II cytoskeletal 1b OS=Mus musculus OX=10090 GN=Krt77 PE=1 SV=1 - [K2C1B_MOUSE]	22.51	0.0717	1	Yes
MDH1	P14152	Malate dehydrogenase, cytoplasmic OS=Mus musculus OX=10090 GN=Mdh1 PE=1 SV=3 - [MDHC_MOUSE]	1.67	0.0269	1	No		SOD1	P08228	Superoxide dismutase [Cu-Zn] OS=Mus musculus OX=10090 GN=Sod1 PE=1 SV=2 - [SODC_MOUSE]	0	0.0779	1	No
PDIA3	P27773	Protein disulfide-isomerase A3 OS=Mus musculus OX=10090 GN=Pdia3 PE=1 SV=2 - [PDIA3_MOUSE]	1.84	0.0178	1	Yes		PCBP2	Q61990	Poly(rC)-binding protein 2 OS=Mus musculus OX=10090 GN=Pcbp2 PE=1 SV=1 - [PCBP2_MOUSE]	5.67	0.0912	1	No
VDAC3	Q60931	Voltage-dependent anion-selective channel protein 3 OS=Mus musculus OX=10090 GN=Vdac3 PE=1 SV=1 - [VDAC3_MOUSE]	5.16	0.0813	1	No		TPM2	P58774	Tropomyosin beta chain OS=Mus musculus OX=10090 GN=Tpm2 PE=1 SV=1 - [TPM2_MOUSE]	8.15	0.1197	1	No
VDAC1	Q60932	Voltage-dependent anion-selective channel protein 1 OS=Mus musculus OX=10090 GN=Vdac1 PE=1 SV=3 - [VDAC1_MOUSE]	4.67	0.0777	1	Yes		PPP2R1A	Q76MZ3	Serine/threonine-protein phosphatase 2A 65 kDa regulatory subunit A alpha isoform OS=Mus musculus OX=10090 GN=Ppp2r1a PE=1 SV=3 - [2AAA_MOUSE]	3.51	0.034	1	No
TPI1	P17751	Triosephosphate isomerase OS=Mus musculus OX=10090 GN=Tpi1 PE=1 SV=4 - [TPIS_MOUSE]	1.99	0.0535	1	No		2010107E04Rik	P56379	ATP synthase subunit ATP5MPL, mitochondrial OS=Mus musculus OX=10090 GN=Atp5mpl PE=1 SV=1 - [ATP68_MOUSE]	0	0.1379	1	No
RPL35	Q6ZWV7	60S ribosomal protein L35 OS=Mus musculus OX=10090 GN=Rpl35 PE=1 SV=1 - [RL35_MOUSE]	4.57	0.0813	1	Yes		SERPINF2	Q61247	Alpha-2-antiplasmin OS=Mus musculus OX=10090 GN=Serpinf2 PE=1 SV=1 - [A2AP_MOUSE]	0	0.0163	1	No
Txn1	P10639	Thioredoxin OS=Mus musculus OX=10090 GN=Txn PE=1 SV=3 - [THIO_MOUSE]	2.26	0.1238	1	No		ACTL6A	Q9Z2N8	Actin-like protein 6A OS=Mus musculus OX=10090 GN=Actl6a PE=1 SV=2 - [ACL6A_MOUSE]	2.72	0.0303	1	No
RPL5	P47962	60S ribosomal protein L5 OS=Mus musculus OX=10090 GN=Rpl5 PE=1 SV=3 - [RL5_MOUSE]	0	0.0471	1	No		ACLY	Q91V92	ATP-citrate synthase OS=Mus musculus OX=10090 GN=Acly PE=1 SV=1 - [ACLY_MOUSE]	0	0.0101	1	No
PCBP2	Q61990	Poly(rC)-binding protein 2 OS=Mus musculus OX=10090 GN=Pcbp2 PE=1 SV=1 - [PCBP2_MOUSE]	6.68	0.1077	1	No		AKAP12	Q9WTQ5	A-kinase anchor protein 12 OS=Mus musculus OX=10090 GN=Akap12 PE=1 SV=1 - [AKA12_MOUSE]	0	0.0095	1	No
FXR1	Q61584	Fragile X mental retardation syndrome-related protein 1 OS=Mus musculus OX=10090 GN=Fxr1 PE=1 SV=2 - [FXR1_MOUSE]	1.97	0.0487	1	No		AKIP1	Q9JJR5	A-kinase-interacting protein 1 OS=Mus musculus OX=10090 GN=Akip1 PE=2 SV=1 - [AKIP1_MOUSE]	0	0.1368	1	No
PPP2R1A	Q76MZ3	Serine/threonine-protein phosphatase 2A 65 kDa regulatory subunit A alpha isoform OS=Mus musculus OX=10090 GN=Ppp2r1a PE=1 SV=3 - [2AAA_MOUSE]	3.58	0.034	1	No		AKAP8L	Q9R0L7	A-kinase anchor protein 8-like OS=Mus musculus OX=10090 GN=Akap8l PE=1 SV=1 - [AKP8L_MOUSE]	2.33	0.0218	1	No
Serpina1c	Q00896	Alpha-1-antitrypsin 1-3 OS=Mus musculus OX=10090 GN=Serpina1c PE=1 SV=2 - [A1AT3_MOUSE]	1.69	0.0194	1	No		Amy2a5	P00688	Pancreatic alpha-amylase OS=Mus musculus OX=10090 GN=Amy2 PE=1 SV=2 - [AMYP_MOUSE]	2.79	0.0217	1	Yes
SERPINF2	Q61247	Alpha-2-antiplasmin OS=Mus musculus OX=10090 GN=Serpinf2 PE=1 SV=1 - [A2AP_MOUSE]	1.89	0.0163	1	No		PRMT1	Q9JIF0	Protein arginine N-methyltransferase 1 OS=Mus musculus OX=10090 GN=Prmt1 PE=1 SV=1 - [ANM1_MOUSE]	2.24	0.0323	1	No
ACIN1	Q9JIX8	Apoptotic chromatin condensation inducer in the nucleus OS=Mus musculus OX=10090 GN=Acin1 PE=1 SV=3 - [ACINU_MOUSE]	1.75	0.0075	1	No		ANKRD44	B2RXR6	Serine/threonine-protein phosphatase 6 regulatory ankyrin repeat subunit B OS=Mus musculus OX=10090 GN=Ankrd44 PE=1 SV=1 - [ANR44_MOUSE]	0	0.0151	1	No
ACTL6A	Q9Z2N8	Actin-like protein 6A OS=Mus musculus OX=10090 GN=Actl6a PE=1 SV=2 - [ACL6A_MOUSE]	2.74	0.0303	1	No		ANXA6	P14824	Annexin A6 OS=Mus musculus OX=10090 GN=Anxa6 PE=1 SV=3 - [ANXA6_MOUSE]	0	0.0104	1	No
ADAM10	O35598	Disintegrin and metalloproteinase domain-containing protein 10 OS=Mus musculus OX=10090 GN=Adam10 PE=1 SV=2 - [ADA10_MOUSE]	0	0.0107	1	No		APOA4	P06728	Apolipoprotein A-IV OS=Mus musculus OX=10090 GN=Apoa4 PE=1 SV=3 - [APOA4_MOUSE]	1.97	0.0304	1	No
SCIN	Q60604	Adseverin OS=Mus musculus OX=10090 GN=Scin PE=1 SV=3 - [ADSV_MOUSE]	0	0.0126	1	No		APOE	P08226	Apolipoprotein E OS=Mus musculus OX=10090 GN=Apoe PE=1 SV=2 - [APOE_MOUSE]	0	0.045	1	No
AKAP12	Q9WTQ5	A-kinase anchor protein 12 OS=Mus musculus OX=10090 GN=Akap12 PE=1 SV=1 - [AKA12_MOUSE]	0	0.0095	1	No		ARHGEF17	Q80U35	Rho guanine nucleotide exchange factor 17 OS=Mus musculus OX=10090 GN=Arhgef17 PE=1 SV=2 - [ARHGH_MOUSE]	2.35	0.0073	1	No
AKAP8L	Q9R0L7	A-kinase anchor protein 8-like OS=Mus musculus OX=10090 GN=Akap8l PE=1 SV=1 - [AKP8L_MOUSE]	2.32	0.0218	1	No		rps19bp1	Q8C6B9	Active regulator of SIRT1 OS=Mus musculus OX=10090 GN=Rps19bp1 PE=1 SV=1 - [AROS_MOUSE]	0	0.0979	1	No
Alyref2	Q9JJW6	Aly/REF export factor 2 OS=Mus musculus OX=10090 GN=Alyref2 PE=1 SV=1 - [ALRF2_MOUSE]	2.5	0.0505	1	No		ARPC5L	Q9D898	Actin-related protein 2/3 complex subunit 5-like protein OS=Mus musculus OX=10090 GN=Arpc5l PE=1 SV=1 - [ARP5L_MOUSE]	2.47	0.085	1	No
Amy2a5	P00688	Pancreatic alpha-amylase OS=Mus musculus OX=10090 GN=Amy2 PE=1 SV=2 - [AMYP_MOUSE]	2.49	0.0217	1	Yes		ARPC3	Q9JM76	Actin-related protein 2/3 complex subunit 3 OS=Mus musculus OX=10090 GN=Arpc3 PE=1 SV=3 - [ARPC3_MOUSE]	2.57	0.0618	1	No
AQP1	Q02013	Aquaporin-1 OS=Mus musculus OX=10090 GN=Aqp1 PE=1 SV=3 - [AQP1_MOUSE]	4.49	0.0743	1	No		ARPC5	Q9CPW4	Actin-related protein 2/3 complex subunit 5 OS=Mus musculus OX=10090 GN=Arpc5 PE=1 SV=3 - [ARPC5_MOUSE]	2.45	0.0795	1	No
ARPC1B	Q9WV32	Actin-related protein 2/3 complex subunit 1B OS=Mus musculus OX=10090 GN=Arpc1b PE=1 SV=4 - [ARC1B_MOUSE]	4.56	0.0484	1	Yes		ASAP2	Q7SIG6	Arf-GAP with SH3 domain, ANK repeat and PH domain-containing protein 2 OS=Mus musculus OX=10090 GN=Asap2 PE=1 SV=3 - [ASAP2_MOUSE]	2	0.0198	1	No
arhgef1	Q61210	Rho guanine nucleotide exchange factor 1 OS=Mus musculus OX=10090 GN=Arhgef1 PE=1 SV=2 - [ARHG1_MOUSE]	2.06	0.0272	1	No		ASH2L	Q91X20	Set1/Ash2 histone methyltransferase complex subunit ASH2 OS=Mus musculus OX=10090 GN=Ash2l PE=1 SV=1 - [ASH2L_MOUSE]	0	0.0289	1	No
ARHGEF6	Q8K4I3	Rho guanine nucleotide exchange factor 6 OS=Mus musculus OX=10090 GN=Arhgef6 PE=1 SV=1 - [ARHG6_MOUSE]	2.22	0.0169	1	No		ASPN	Q99MQ4	Asporin OS=Mus musculus OX=10090 GN=Aspn PE=1 SV=1 - [ASPN_MOUSE]	0	0.0456	1	No
ARHGEF17	Q80U35	Rho guanine nucleotide exchange factor 17 OS=Mus musculus OX=10090 GN=Arhgef17 PE=1 SV=2 - [ARHGH_MOUSE]	2.3	0.0073	1	No		ATE1	Q9Z2A5	Arginyl-tRNA--protein transferase 1 OS=Mus musculus OX=10090 GN=Ate1 PE=1 SV=2 - [ATE1_MOUSE]	0	0.0233	1	No
ARPC5	Q9CPW4	Actin-related protein 2/3 complex subunit 5 OS=Mus musculus OX=10090 GN=Arpc5 PE=1 SV=3 - [ARPC5_MOUSE]	2.63	0.0795	1	No		atg9a	Q68FE2	Autophagy-related protein 9A OS=Mus musculus OX=10090 GN=Atg9a PE=1 SV=1 - [ATG9A_MOUSE]	0	0.0254	1	No
arvcf	P98203	Armadillo repeat protein deleted in velo-cardio-facial syndrome homolog OS=Mus musculus OX=10090 GN=Arvcf PE=1 SV=2 - [ARVC_MOUSE]	0	0.0187	1	No		KCTD10	Q922M3	BTB/POZ domain-containing adapter for CUL3-mediated RhoA degradation protein 3 OS=Mus musculus OX=10090 GN=Kctd10 PE=1 SV=1 - [BACD3_MOUSE]	2.3	0.0508	1	No
ASPN	Q99MQ4	Asporin OS=Mus musculus OX=10090 GN=Aspn PE=1 SV=1 - [ASPN_MOUSE]	2.09	0.0268	1	No		BAG3	Q9JLV1	BAG family molecular chaperone regulator 3 OS=Mus musculus OX=10090 GN=Bag3 PE=1 SV=2 - [BAG3_MOUSE]	1.66	0.0243	1	No
ATP2A2	O55143	Sarcoplasmic/endoplasmic reticulum calcium ATPase 2 OS=Mus musculus OX=10090 GN=Atp2a2 PE=1 SV=2 - [AT2A2_MOUSE]	1.89	0.0086	1	No		BAG5	Q8CI32	BAG family molecular chaperone regulator 5 OS=Mus musculus OX=10090 GN=Bag5 PE=1 SV=1 - [BAG5_MOUSE]	0	0.038	1	No
ATE1	Q9Z2A5	Arginyl-tRNA--protein transferase 1 OS=Mus musculus OX=10090 GN=Ate1 PE=1 SV=2 - [ATE1_MOUSE]	0	0.0233	1	No		BASP1	Q91XV3	Brain acid soluble protein 1 OS=Mus musculus OX=10090 GN=Basp1 PE=1 SV=3 - [BASP1_MOUSE]	0	0.0973	1	No
B2M	P01887	Beta-2-microglobulin OS=Mus musculus OX=10090 GN=B2m PE=1 SV=2 - [B2MG_MOUSE]	1.79	0.084	1	No		BAZ1B	Q9Z277	Tyrosine-protein kinase BAZ1B OS=Mus musculus OX=10090 GN=Baz1b PE=1 SV=2 - [BAZ1B_MOUSE]	2.03	0.0081	1	No
BAG3	Q9JLV1	BAG family molecular chaperone regulator 3 OS=Mus musculus OX=10090 GN=Bag3 PE=1 SV=2 - [BAG3_MOUSE]	0	0.0295	1	No		BIN2	D3Z6Q9	Bridging integrator 2 OS=Mus musculus OX=10090 GN=Bin2 PE=1 SV=1 - [BIN2_MOUSE]	2.34	0.0327	1	No
BAG5	Q8CI32	BAG family molecular chaperone regulator 5 OS=Mus musculus OX=10090 GN=Bag5 PE=1 SV=1 - [BAG5_MOUSE]	0	0.0336	1	No		BLVRB	Q923D2	Flavin reductase (NADPH) OS=Mus musculus OX=10090 GN=Blvrb PE=1 SV=3 - [BLVRB_MOUSE]	2.03	0.0485	1	No
BASP1	Q91XV3	Brain acid soluble protein 1 OS=Mus musculus OX=10090 GN=Basp1 PE=1 SV=3 - [BASP1_MOUSE]	0	0.0973	1	No		CDCA8	Q8BHX3	Borealin OS=Mus musculus OX=10090 GN=Cdca8 PE=1 SV=2 - [BOREA_MOUSE]	0	0.0519	1	No
CARD19	Q9D1I2	Caspase recruitment domain-containing protein 19 OS=Mus musculus OX=10090 GN=Card19 PE=1 SV=1 - [CAR19_MOUSE]	2.05	0.0601	1	No		CDC42EP1	Q91W92	Cdc42 effector protein 1 OS=Mus musculus OX=10090 GN=Cdc42ep1 PE=1 SV=1 - [BORG5_MOUSE]	0	0.0391	1	No
BLVRB	Q923D2	Flavin reductase (NADPH) OS=Mus musculus OX=10090 GN=Blvrb PE=1 SV=3 - [BLVRB_MOUSE]	0	0.0485	1	No		BRIX1	Q9DCA5	Ribosome biogenesis protein BRX1 homolog OS=Mus musculus OX=10090 GN=Brix1 PE=1 SV=3 - [BRX1_MOUSE]	0	0.0198	1	No
CDCA8	Q8BHX3	Borealin OS=Mus musculus OX=10090 GN=Cdca8 PE=1 SV=2 - [BOREA_MOUSE]	0	0.0519	1	No		2310022B05Rik	Q8C3W1	Uncharacterized protein C1orf198 homolog OS=Mus musculus OX=10090 PE=1 SV=1 - [CA198_MOUSE]	2.04	0.0528	1	No
CDC42EP1	Q91W92	Cdc42 effector protein 1 OS=Mus musculus OX=10090 GN=Cdc42ep1 PE=1 SV=1 - [BORG5_MOUSE]	0	0.0391	1	No		Car2	P00920	Carbonic anhydrase 2 OS=Mus musculus OX=10090 GN=Ca2 PE=1 SV=4 - [CAH2_MOUSE]	0	0.0885	1	No
BRD2	Q7JJ13	Bromodomain-containing protein 2 OS=Mus musculus OX=10090 GN=Brd2 PE=1 SV=1 - [BRD2_MOUSE]	0	0.0138	1	No		CDKN2AIP	Q8BI72	CDKN2A-interacting protein OS=Mus musculus OX=10090 GN=Cdkn2aip PE=1 SV=1 - [CARF_MOUSE]	0	0.0249	1	No
BRWD1	Q921C3	Bromodomain and WD repeat-containing protein 1 OS=Mus musculus OX=10090 GN=Brwd1 PE=1 SV=2 - [BRWD1_MOUSE]	0	0.0074	1	No		CTSD	P18242	Cathepsin D OS=Mus musculus OX=10090 GN=Ctsd PE=1 SV=1 - [CATD_MOUSE]	3	0.0439	1	No
BRIX1	Q9DCA5	Ribosome biogenesis protein BRX1 homolog OS=Mus musculus OX=10090 GN=Brix1 PE=1 SV=3 - [BRX1_MOUSE]	0	0.0198	1	No		CTSZ	Q9WUU7	Cathepsin Z OS=Mus musculus OX=10090 GN=Ctsz PE=1 SV=1 - [CATZ_MOUSE]	2.6	0.0327	1	No
CCDC102A	Q3TMW1	Coiled-coil domain-containing protein 102A OS=Mus musculus OX=10090 GN=Ccdc102a PE=1 SV=2 - [C102A_MOUSE]	2.45	0.0219	1	No		CPQ	Q9WVJ3	Carboxypeptidase Q OS=Mus musculus OX=10090 GN=Cpq PE=1 SV=1 - [CBPQ_MOUSE]	2.12	0.0234	1	Yes
2310022B05Rik	Q8C3W1	Uncharacterized protein C1orf198 homolog OS=Mus musculus OX=10090 PE=1 SV=1 - [CA198_MOUSE]	0	0.0528	1	No		CBS	Q91WT9	Cystathionine beta-synthase OS=Mus musculus OX=10090 GN=Cbs PE=1 SV=3 - [CBS_MOUSE]	1.61	0.0143	1	No
CDH13	Q9WTR5	Cadherin-13 OS=Mus musculus OX=10090 GN=Cdh13 PE=1 SV=2 - [CAD13_MOUSE]	2.78	0.0168	1	No		CBX6	Q9DBY5	Chromobox protein homolog 6 OS=Mus musculus OX=10090 GN=Cbx6 PE=1 SV=2 - [CBX6_MOUSE]	2.3	0.0459	1	No
CAR1	P13634	Carbonic anhydrase 1 OS=Mus musculus OX=10090 GN=Ca1 PE=1 SV=4 - [CAH1_MOUSE]	1.84	0.046	1	No		CBX5	Q61686	Chromobox protein homolog 5 OS=Mus musculus OX=10090 GN=Cbx5 PE=1 SV=1 - [CBX5_MOUSE]	0	0.0681	1	No
CDKN2AIP	Q8BI72	CDKN2A-interacting protein OS=Mus musculus OX=10090 GN=Cdkn2aip PE=1 SV=1 - [CARF_MOUSE]	0	0.0249	1	No		CDC14A	Q6GQT0	Dual specificity protein phosphatase CDC14A OS=Mus musculus OX=10090 GN=Cdc14a PE=1 SV=2 - [CC14A_MOUSE]	1.89	0.0232	1	No
CTSZ	Q9WUU7	Cathepsin Z OS=Mus musculus OX=10090 GN=Ctsz PE=1 SV=1 - [CATZ_MOUSE]	3.02	0.0327	1	No		CCAR2	Q8VDP4	Cell cycle and apoptosis regulator protein 2 OS=Mus musculus OX=10090 GN=Ccar2 PE=1 SV=2 - [CCAR2_MOUSE]	2.33	0.0347	1	No
CDC14A	Q6GQT0	Dual specificity protein phosphatase CDC14A OS=Mus musculus OX=10090 GN=Cdc14a PE=1 SV=2 - [CC14A_MOUSE]	2.46	0.0232	1	No		CCDC34	Q3UI66	Coiled-coil domain-containing protein 34 OS=Mus musculus OX=10090 GN=Ccdc34 PE=2 SV=1 - [CCD34_MOUSE]	2.16	0.03	1	No
CCDC88B	Q4QRL3	Coiled-coil domain-containing protein 88B OS=Mus musculus OX=10090 GN=Ccdc88b PE=1 SV=2 - [CC88B_MOUSE]	0	0.0081	1	No		CD68	P31996	Macrosialin OS=Mus musculus OX=10090 GN=Cd68 PE=1 SV=1 - [CD68_MOUSE]	0	0.0276	1	No
CCDC34	Q3UI66	Coiled-coil domain-containing protein 34 OS=Mus musculus OX=10090 GN=Ccdc34 PE=2 SV=1 - [CCD34_MOUSE]	2.52	0.03	1	No		CDC5L	Q6A068	Cell division cycle 5-like protein OS=Mus musculus OX=10090 GN=Cdc5l PE=1 SV=2 - [CDC5L_MOUSE]	1.61	0.0125	1	No
CCDC77	Q9CZH8	Coiled-coil domain-containing protein 77 OS=Mus musculus OX=10090 GN=Ccdc77 PE=1 SV=1 - [CCD77_MOUSE]	0	0.0164	1	No		CDKN1B	P46414	Cyclin-dependent kinase inhibitor 1B OS=Mus musculus OX=10090 GN=Cdkn1b PE=1 SV=2 - [CDN1B_MOUSE]	2.02	0.066	1	Yes
CD68	P31996	Macrosialin OS=Mus musculus OX=10090 GN=Cd68 PE=1 SV=1 - [CD68_MOUSE]	1.99	0.0276	1	No		CEBPZ	P53569	CCAAT/enhancer-binding protein zeta OS=Mus musculus OX=10090 GN=Cebpz PE=1 SV=2 - [CEBPZ_MOUSE]	0	0.0105	1	No
CDKN1B	P46414	Cyclin-dependent kinase inhibitor 1B OS=Mus musculus OX=10090 GN=Cdkn1b PE=1 SV=2 - [CDN1B_MOUSE]	2.71	0.066	1	Yes		CELA2A	P05208	Chymotrypsin-like elastase family member 2A OS=Mus musculus OX=10090 GN=Cela2a PE=1 SV=1 - [CEL2A_MOUSE]	0	0.0332	1	Yes
CEBPZ	P53569	CCAAT/enhancer-binding protein zeta OS=Mus musculus OX=10090 GN=Cebpz PE=1 SV=2 - [CEBPZ_MOUSE]	0	0.0105	1	No		CELA1	Q91X79	Chymotrypsin-like elastase family member 1 OS=Mus musculus OX=10090 GN=Cela1 PE=1 SV=1 - [CELA1_MOUSE]	2.65	0.0489	1	No
CELA2A	P05208	Chymotrypsin-like elastase family member 2A OS=Mus musculus OX=10090 GN=Cela2a PE=1 SV=1 - [CEL2A_MOUSE]	1.64	0.0332	1	Yes		ITGB3BP	Q9CQ82	Centromere protein R OS=Mus musculus OX=10090 GN=Itgb3bp PE=2 SV=1 - [CENPR_MOUSE]	0	0.1364	1	No
CELA1	Q91X79	Chymotrypsin-like elastase family member 1 OS=Mus musculus OX=10090 GN=Cela1 PE=1 SV=1 - [CELA1_MOUSE]	2.59	0.0489	1	No		CEP76	Q0VEJ0	Centrosomal protein of 76 kDa OS=Mus musculus OX=10090 GN=Cep76 PE=1 SV=1 - [CEP76_MOUSE]	2.01	0.0243	1	No
CENPJ	Q569L8	Centromere protein J OS=Mus musculus OX=10090 GN=Cenpj PE=2 SV=2 - [CENPJ_MOUSE]	0	0.0141	1	No		CEP89	Q9CZX2	Centrosomal protein of 89 kDa OS=Mus musculus OX=10090 GN=Cep89 PE=1 SV=1 - [CEP89_MOUSE]	0	0.0139	1	No
CEP70	Q6IQY5	Centrosomal protein of 70 kDa OS=Mus musculus OX=10090 GN=Cep70 PE=2 SV=1 - [CEP70_MOUSE]	0	0.0195	1	No		CERK	Q8K4Q7	Ceramide kinase OS=Mus musculus OX=10090 GN=Cerk PE=2 SV=2 - [CERK1_MOUSE]	0	0.0264	1	No
CERK	Q8K4Q7	Ceramide kinase OS=Mus musculus OX=10090 GN=Cerk PE=2 SV=2 - [CERK1_MOUSE]	0	0.0264	1	No		CETN3	O35648	Centrin-3 OS=Mus musculus OX=10090 GN=Cetn3 PE=1 SV=1 - [CETN3_MOUSE]	4.26	0.0719	1	No
CETN3	O35648	Centrin-3 OS=Mus musculus OX=10090 GN=Cetn3 PE=1 SV=1 - [CETN3_MOUSE]	1.89	0.0719	1	No		CGNL1	Q6AW69	Cingulin-like protein 1 OS=Mus musculus OX=10090 GN=Cgnl1 PE=1 SV=2 - [CGNL1_MOUSE]	1.9	0.0108	1	No
CHD8	Q09XV5	Chromodomain-helicase-DNA-binding protein 8 OS=Mus musculus OX=10090 GN=Chd8 PE=1 SV=1 - [CHD8_MOUSE]	0	0.0031	1	No		CHD8	Q09XV5	Chromodomain-helicase-DNA-binding protein 8 OS=Mus musculus OX=10090 GN=Chd8 PE=1 SV=1 - [CHD8_MOUSE]	0	0.0031	1	No
Chil3	O35744	Chitinase-like protein 3 OS=Mus musculus OX=10090 GN=Chil3 PE=1 SV=2 - [CHIL3_MOUSE]	2.78	0.0377	1	No		CHTOP	Q9CY57	Chromatin target of PRMT1 protein OS=Mus musculus OX=10090 GN=Chtop PE=1 SV=2 - [CHTOP_MOUSE]	2.33	0.0522	1	No
CHMP4B	Q9D8B3	Charged multivesicular body protein 4b OS=Mus musculus OX=10090 GN=Chmp4b PE=1 SV=2 - [CHM4B_MOUSE]	2.02	0.0625	1	No		SPOUT1	Q3UHX9	Putative methyltransferase C9orf114 homolog OS=Mus musculus OX=10090 GN=Spout1 PE=1 SV=1 - [CI114_MOUSE]	2.83	0.0338	1	No
CHTOP	Q9CY57	Chromatin target of PRMT1 protein OS=Mus musculus OX=10090 GN=Chtop PE=1 SV=2 - [CHTOP_MOUSE]	2.19	0.0522	1	No		CIR1	Q9DA19	Corepressor interacting with RBPJ 1 OS=Mus musculus OX=10090 GN=Cir1 PE=1 SV=2 - [CIR1_MOUSE]	4.02	0.0311	1	No
SPOUT1	Q3UHX9	Putative methyltransferase C9orf114 homolog OS=Mus musculus OX=10090 GN=Spout1 PE=1 SV=1 - [CI114_MOUSE]	2.98	0.0338	1	No		1810009A15Rik	Q9D937	Uncharacterized protein C11orf98 homolog OS=Mus musculus OX=10090 PE=1 SV=1 - [CK098_MOUSE]	2.91	0.1138	1	No
CIR1	Q9DA19	Corepressor interacting with RBPJ 1 OS=Mus musculus OX=10090 GN=Cir1 PE=1 SV=2 - [CIR1_MOUSE]	3.05	0.0311	1	No		CNN1	Q08091	Calponin-1 OS=Mus musculus OX=10090 GN=Cnn1 PE=1 SV=1 - [CNN1_MOUSE]	1.99	0.037	1	No
1810009A15Rik	Q9D937	Uncharacterized protein C11orf98 homolog OS=Mus musculus OX=10090 PE=1 SV=1 - [CK098_MOUSE]	2.23	0.1138	1	No		CNTLN	A2AM05	Centlein OS=Mus musculus OX=10090 GN=Cntln PE=1 SV=1 - [CNTLN_MOUSE]	1.68	0.0086	1	No
CNN1	Q08091	Calponin-1 OS=Mus musculus OX=10090 GN=Cnn1 PE=1 SV=1 - [CNN1_MOUSE]	1.82	0.037	1	No		COL2A1	P28481	Collagen alpha-1(II) chain OS=Mus musculus OX=10090 GN=Col2a1 PE=1 SV=2 - [CO2A1_MOUSE]	0	0.0121	1	No
CNN2	Q08093	Calponin-2 OS=Mus musculus OX=10090 GN=Cnn2 PE=1 SV=1 - [CNN2_MOUSE]	1.7	0.0361	1	Yes		COL12A1	Q60847	Collagen alpha-1(XII) chain OS=Mus musculus OX=10090 GN=Col12a1 PE=2 SV=3 - [COCA1_MOUSE]	0	0.0045	1	No
CNTLN	A2AM05	Centlein OS=Mus musculus OX=10090 GN=Cntln PE=1 SV=1 - [CNTLN_MOUSE]	1.69	0.0086	1	No		COL14A1	Q80X19	Collagen alpha-1(XIV) chain OS=Mus musculus OX=10090 GN=Col14a1 PE=1 SV=2 - [COEA1_MOUSE]	2.36	0.0122	1	No
COL2A1	P28481	Collagen alpha-1(II) chain OS=Mus musculus OX=10090 GN=Col2a1 PE=1 SV=2 - [CO2A1_MOUSE]	2.54	0.0121	1	No		ARCN1	Q5XJY5	Coatomer subunit delta OS=Mus musculus OX=10090 GN=Arcn1 PE=1 SV=2 - [COPD_MOUSE]	1.69	0.0215	1	No
COL7A1	Q63870	Collagen alpha-1(VII) chain OS=Mus musculus OX=10090 GN=Col7a1 PE=1 SV=3 - [CO7A1_MOUSE]	1.86	0.0044	1	No		COPG1	Q9QZE5	Coatomer subunit gamma-1 OS=Mus musculus OX=10090 GN=Copg1 PE=1 SV=1 - [COPG1_MOUSE]	0	0.0263	1	No
ARCN1	Q5XJY5	Coatomer subunit delta OS=Mus musculus OX=10090 GN=Arcn1 PE=1 SV=2 - [COPD_MOUSE]	1.89	0.0215	1	No		coro1a	O89053	Coronin-1A OS=Mus musculus OX=10090 GN=Coro1a PE=1 SV=5 - [COR1A_MOUSE]	1.83	0.0347	1	No
COPG1	Q9QZE5	Coatomer subunit gamma-1 OS=Mus musculus OX=10090 GN=Copg1 PE=1 SV=1 - [COPG1_MOUSE]	2.02	0.0126	1	No		CCP110	Q7TSH4	Centriolar coiled-coil protein of 110 kDa OS=Mus musculus OX=10090 GN=Ccp110 PE=1 SV=1 - [CP110_MOUSE]	3.55	0.0129	1	No
coro1a	O89053	Coronin-1A OS=Mus musculus OX=10090 GN=Coro1a PE=1 SV=5 - [COR1A_MOUSE]	1.67	0.0347	1	No		CREB1	Q01147	Cyclic AMP-responsive element-binding protein 1 OS=Mus musculus OX=10090 GN=Creb1 PE=1 SV=1 - [CREB1_MOUSE]	2.29	0.0411	1	No
CPNE3	Q8BT60	Copine-3 OS=Mus musculus OX=10090 GN=Cpne3 PE=1 SV=2 - [CPNE3_MOUSE]	1.7	0.0169	1	No		CREG1	O88668	Protein CREG1 OS=Mus musculus OX=10090 GN=Creg1 PE=1 SV=1 - [CREG1_MOUSE]	2.1	0.05	1	No
CWC25	Q9DBF7	Pre-mRNA-splicing factor CWC25 homolog OS=Mus musculus OX=10090 GN=Cwc25 PE=2 SV=2 - [CWC25_MOUSE]	2.63	0.0288	1	No		CRNKL1	P63154	Crooked neck-like protein 1 OS=Mus musculus OX=10090 GN=Crnkl1 PE=1 SV=1 - [CRNL1_MOUSE]	2.52	0.0159	1	Yes
CST3	P21460	Cystatin-C OS=Mus musculus OX=10090 GN=Cst3 PE=1 SV=2 - [CYTC_MOUSE]	2.54	0.0786	1	No		CRTC3	Q91X84	CREB-regulated transcription coactivator 3 OS=Mus musculus OX=10090 GN=Crtc3 PE=1 SV=2 - [CRTC3_MOUSE]	2.23	0.0307	1	No
DBNL	Q62418	Drebrin-like protein OS=Mus musculus OX=10090 GN=Dbnl PE=1 SV=2 - [DBNL_MOUSE]	1.86	0.0459	1	No		CSK	P41241	Tyrosine-protein kinase CSK OS=Mus musculus OX=10090 GN=Csk PE=1 SV=2 - [CSK_MOUSE]	1.85	0.0244	1	No
DDX10	Q80Y44	Probable ATP-dependent RNA helicase DDX10 OS=Mus musculus OX=10090 GN=Ddx10 PE=1 SV=2 - [DDX10_MOUSE]	0	0.0091	1	No		CTCF	Q61164	Transcriptional repressor CTCF OS=Mus musculus OX=10090 GN=Ctcf PE=1 SV=2 - [CTCF_MOUSE]	0	0.034	1	No
DEDD	Q9Z1L3	Death effector domain-containing protein OS=Mus musculus OX=10090 GN=Dedd PE=2 SV=1 - [DEDD_MOUSE]	0	0.022	1	No		CWC25	Q9DBF7	Pre-mRNA-splicing factor CWC25 homolog OS=Mus musculus OX=10090 GN=Cwc25 PE=2 SV=2 - [CWC25_MOUSE]	2.48	0.0288	1	No
DGKZ	Q80UP3	Diacylglycerol kinase zeta OS=Mus musculus OX=10090 GN=Dgkz PE=1 SV=2 - [DGKZ_MOUSE]	2.18	0.0183	1	No		C330007P06Rik	Q8VDP2	UPF0428 protein CXorf56 homolog OS=Mus musculus OX=10090 PE=1 SV=1 - [CX056_MOUSE]	0	0.0405	1	No
DNAJB11	Q99KV1	DnaJ homolog subfamily B member 11 OS=Mus musculus OX=10090 GN=Dnajb11 PE=1 SV=1 - [DJB11_MOUSE]	2.53	0.0307	1	Yes		CYTH4	Q80YW0	Cytohesin-4 OS=Mus musculus OX=10090 GN=Cyth4 PE=1 SV=1 - [CYH4_MOUSE]	1.71	0.0305	1	No
DKC1	Q9ESX5	H/ACA ribonucleoprotein complex subunit DKC1 OS=Mus musculus OX=10090 GN=Dkc1 PE=1 SV=4 - [DKC1_MOUSE]	0	0.0255	1	No		DBNL	Q62418	Drebrin-like protein OS=Mus musculus OX=10090 GN=Dbnl PE=1 SV=2 - [DBNL_MOUSE]	2.91	0.0459	1	No
DNMT1	P13864	DNA (cytosine-5)-methyltransferase 1 OS=Mus musculus OX=10090 GN=Dnmt1 PE=1 SV=5 - [DNMT1_MOUSE]	2.07	0.0086	1	No		DCLK1	Q9JLM8	Serine/threonine-protein kinase DCLK1 OS=Mus musculus OX=10090 GN=Dclk1 PE=1 SV=1 - [DCLK1_MOUSE]	0	0.0172	1	No
DPYSL5	Q9EQF6	Dihydropyrimidinase-related protein 5 OS=Mus musculus OX=10090 GN=Dpysl5 PE=1 SV=1 - [DPYL5_MOUSE]	0	0.0124	1	No		DCTN1	O08788	Dynactin subunit 1 OS=Mus musculus OX=10090 GN=Dctn1 PE=1 SV=3 - [DCTN1_MOUSE]	0	0.0094	1	No
DBN1	Q9QXS6	Drebrin OS=Mus musculus OX=10090 GN=Dbn1 PE=1 SV=4 - [DREB_MOUSE]	3.59	0.0227	1	No		DDX17	Q501J6	Probable ATP-dependent RNA helicase DDX17 OS=Mus musculus OX=10090 GN=Ddx17 PE=1 SV=1 - [DDX17_MOUSE]	11.88	0.0554	1	No
EEF1D	P57776	Elongation factor 1-delta OS=Mus musculus OX=10090 GN=Eef1d PE=1 SV=3 - [EF1D_MOUSE]	1.92	0.0427	1	No		DDX56	Q9D0R4	Probable ATP-dependent RNA helicase DDX56 OS=Mus musculus OX=10090 GN=Ddx56 PE=2 SV=1 - [DDX56_MOUSE]	1.95	0.0256	1	No
EHD4	Q9EQP2	EH domain-containing protein 4 OS=Mus musculus OX=10090 GN=Ehd4 PE=1 SV=1 - [EHD4_MOUSE]	2.35	0.0277	1	No		DEDD	Q9Z1L3	Death effector domain-containing protein OS=Mus musculus OX=10090 GN=Dedd PE=2 SV=1 - [DEDD_MOUSE]	0	0.022	1	No
ELAVL1	P70372	ELAV-like protein 1 OS=Mus musculus OX=10090 GN=Elavl1 PE=1 SV=2 - [ELAV1_MOUSE]	3.18	0.0399	1	No		DSTN	Q9R0P5	Destrin OS=Mus musculus OX=10090 GN=Dstn PE=1 SV=3 - [DEST_MOUSE]	0	0.0788	1	Yes
ELF2	Q9JHC9	ETS-related transcription factor Elf-2 OS=Mus musculus OX=10090 GN=Elf2 PE=1 SV=1 - [ELF2_MOUSE]	2.33	0.0253	1	No		DNAJA2	Q9QYJ0	DnaJ homolog subfamily A member 2 OS=Mus musculus OX=10090 GN=Dnaja2 PE=1 SV=1 - [DNJA2_MOUSE]	1.94	0.0364	1	Yes
EPSTI1	Q8VDI1	Epithelial-stromal interaction protein 1 OS=Mus musculus OX=10090 GN=Epsti1 PE=1 SV=2 - [ESIP1_MOUSE]	2.24	0.0414	1	No		DOCK2	Q8C3J5	Dedicator of cytokinesis protein 2 OS=Mus musculus OX=10090 GN=Dock2 PE=1 SV=3 - [DOCK2_MOUSE]	0	0.0055	1	No
ESR2	O08537	Estrogen receptor beta OS=Mus musculus OX=10090 GN=Esr2 PE=1 SV=3 - [ESR2_MOUSE]	0	0.0264	1	No		DOCK8	Q8C147	Dedicator of cytokinesis protein 8 OS=Mus musculus OX=10090 GN=Dock8 PE=1 SV=4 - [DOCK8_MOUSE]	0	0.0043	1	No
EWSR1	Q61545	RNA-binding protein EWS OS=Mus musculus OX=10090 GN=Ewsr1 PE=1 SV=2 - [EWS_MOUSE]	0	0.0214	1	No		DPYSL5	Q9EQF6	Dihydropyrimidinase-related protein 5 OS=Mus musculus OX=10090 GN=Dpysl5 PE=1 SV=1 - [DPYL5_MOUSE]	0	0.0124	1	No
FBXW11	Q5SRY7	F-box/WD repeat-containing protein 11 OS=Mus musculus OX=10090 GN=Fbxw11 PE=1 SV=1 - [FBW1B_MOUSE]	1.99	0.0221	1	No		DBN1	Q9QXS6	Drebrin OS=Mus musculus OX=10090 GN=Dbn1 PE=1 SV=4 - [DREB_MOUSE]	3.19	0.0227	1	No
Fcna	O70165	Ficolin-1 OS=Mus musculus OX=10090 GN=Fcn1 PE=1 SV=1 - [FCN1_MOUSE]	2.45	0.0359	1	No		ADAR	Q99MU3	Double-stranded RNA-specific adenosine deaminase OS=Mus musculus OX=10090 GN=Adar PE=1 SV=2 - [DSRAD_MOUSE]	2.05	0.0093	1	Yes
FLII	Q9JJ28	Protein flightless-1 homolog OS=Mus musculus OX=10090 GN=Flii PE=1 SV=1 - [FLII_MOUSE]	1.94	0.0079	1	No		DNM3	Q8BZ98	Dynamin-3 OS=Mus musculus OX=10090 GN=Dnm3 PE=1 SV=1 - [DYN3_MOUSE]	0	0.0081	1	No
FLNC	Q8VHX6	Filamin-C OS=Mus musculus OX=10090 GN=Flnc PE=1 SV=3 - [FLNC_MOUSE]	8.72	0.0165	1	No		HADHA	Q8BMS1	Trifunctional enzyme subunit alpha, mitochondrial OS=Mus musculus OX=10090 GN=Hadha PE=1 SV=1 - [ECHA_MOUSE]	2.4	0.0144	1	Yes
FMR1	P35922	Synaptic functional regulator FMR1 OS=Mus musculus OX=10090 GN=Fmr1 PE=1 SV=1 - [FMR1_MOUSE]	1.97	0.0342	1	No		EFHD1	Q9D4J1	EF-hand domain-containing protein D1 OS=Mus musculus OX=10090 GN=Efhd1 PE=1 SV=1 - [EFHD1_MOUSE]	3.01	0.0542	1	No
FTH1	P09528	Ferritin heavy chain OS=Mus musculus OX=10090 GN=Fth1 PE=1 SV=2 - [FRIH_MOUSE]	1.83	0.0824	1	No		EIF3B	Q8JZQ9	Eukaryotic translation initiation factor 3 subunit B OS=Mus musculus OX=10090 GN=Eif3b PE=1 SV=1 - [EIF3B_MOUSE]	0	0.0286	1	No
FXR2	Q9WVR4	Fragile X mental retardation syndrome-related protein 2 OS=Mus musculus OX=10090 GN=Fxr2 PE=1 SV=1 - [FXR2_MOUSE]	1.97	0.0371	1	No		ELAVL1	P70372	ELAV-like protein 1 OS=Mus musculus OX=10090 GN=Elavl1 PE=1 SV=2 - [ELAV1_MOUSE]	2.85	0.0399	1	No
GAR1	Q9CY66	H/ACA ribonucleoprotein complex subunit 1 OS=Mus musculus OX=10090 GN=Gar1 PE=1 SV=1 - [GAR1_MOUSE]	1.9	0.039	1	No		EMD	O08579	Emerin OS=Mus musculus OX=10090 GN=Emd PE=1 SV=1 - [EMD_MOUSE]	0	0.0541	1	No
GLCE	Q9EPS3	D-glucuronyl C5-epimerase OS=Mus musculus OX=10090 GN=Glce PE=1 SV=2 - [GLCE_MOUSE]	0	0.034	1	No		EPSTI1	Q8VDI1	Epithelial-stromal interaction protein 1 OS=Mus musculus OX=10090 GN=Epsti1 PE=1 SV=2 - [ESIP1_MOUSE]	2.02	0.0414	1	No
GPAT4	Q8K2C8	Glycerol-3-phosphate acyltransferase 4 OS=Mus musculus OX=10090 GN=Gpat4 PE=1 SV=1 - [GPAT4_MOUSE]	0	0.0307	1	No		F13A1	Q8BH61	Coagulation factor XIII A chain OS=Mus musculus OX=10090 GN=F13a1 PE=1 SV=3 - [F13A_MOUSE]	2.54	0.0205	1	No
GPATCH8	A2A6A1	G patch domain-containing protein 8 OS=Mus musculus OX=10090 GN=Gpatch8 PE=1 SV=1 - [GPTC8_MOUSE]	2	0.01	1	No		FBXW11	Q5SRY7	F-box/WD repeat-containing protein 11 OS=Mus musculus OX=10090 GN=Fbxw11 PE=1 SV=1 - [FBW1B_MOUSE]	1.8	0.0221	1	No
GPATCH4	Q3TFK5	G patch domain-containing protein 4 OS=Mus musculus OX=10090 GN=Gpatch4 PE=1 SV=1 - [GPTC4_MOUSE]	1.96	0.0386	1	No		FGR	P14234	Tyrosine-protein kinase Fgr OS=Mus musculus OX=10090 GN=Fgr PE=1 SV=2 - [FGR_MOUSE]	2.25	0.0426	1	No
GPX3	P46412	Glutathione peroxidase 3 OS=Mus musculus OX=10090 GN=Gpx3 PE=1 SV=2 - [GPX3_MOUSE]	0	0.0265	1	No		FHOD1	Q6P9Q4	FH1/FH2 domain-containing protein 1 OS=Mus musculus OX=10090 GN=Fhod1 PE=1 SV=3 - [FHOD1_MOUSE]	2.16	0.0125	1	No
GZMA	P11032	Granzyme A OS=Mus musculus OX=10090 GN=Gzma PE=1 SV=2 - [GRAA_MOUSE]	1.89	0.0308	1	No		FIZ1	Q9WTJ4	Flt3-interacting zinc finger protein 1 OS=Mus musculus OX=10090 GN=Fiz1 PE=1 SV=1 - [FIZ1_MOUSE]	0	0.06	1	No
RASGRP2	Q9QUG9	RAS guanyl-releasing protein 2 OS=Mus musculus OX=10090 GN=Rasgrp2 PE=1 SV=2 - [GRP2_MOUSE]	0	0.0197	1	No		FMR1	P35922	Synaptic functional regulator FMR1 OS=Mus musculus OX=10090 GN=Fmr1 PE=1 SV=1 - [FMR1_MOUSE]	1.85	0.013	1	No
HAUS1	Q8BHX1	HAUS augmin-like complex subunit 1 OS=Mus musculus OX=10090 GN=Haus1 PE=1 SV=2 - [HAUS1_MOUSE]	1.7	0.0324	1	No		FTH1	P09528	Ferritin heavy chain OS=Mus musculus OX=10090 GN=Fth1 PE=1 SV=2 - [FRIH_MOUSE]	0	0.0604	1	No
HAUS2	Q9CQS9	HAUS augmin-like complex subunit 2 OS=Mus musculus OX=10090 GN=Haus2 PE=2 SV=1 - [HAUS2_MOUSE]	2.03	0.0598	1	No		TUBGCP5	Q8BKN5	Gamma-tubulin complex component 5 OS=Mus musculus OX=10090 GN=Tubgcp5 PE=2 SV=2 - [GCP5_MOUSE]	2.16	0.0098	1	No
HAUS7	Q8BKT8	HAUS augmin-like complex subunit 7 OS=Mus musculus OX=10090 GN=Haus7 PE=1 SV=2 - [HAUS7_MOUSE]	3.18	0.0385	1	No		ARHGDIB	Q61599	Rho GDP-dissociation inhibitor 2 OS=Mus musculus OX=10090 GN=Arhgdib PE=1 SV=3 - [GDIR2_MOUSE]	1.98	0.08	1	No
HDAC2	P70288	Histone deacetylase 2 OS=Mus musculus OX=10090 GN=Hdac2 PE=1 SV=1 - [HDAC2_MOUSE]	2.21	0.0615	1	No		GPATCH8	A2A6A1	G patch domain-containing protein 8 OS=Mus musculus OX=10090 GN=Gpatch8 PE=1 SV=1 - [GPTC8_MOUSE]	2.59	0.01	1	No
HEXA	P29416	Beta-hexosaminidase subunit alpha OS=Mus musculus OX=10090 GN=Hexa PE=1 SV=2 - [HEXA_MOUSE]	2.39	0.0246	1	No		GRB2	Q60631	Growth factor receptor-bound protein 2 OS=Mus musculus OX=10090 GN=Grb2 PE=1 SV=1 - [GRB2_MOUSE]	2.5	0.0645	1	No
HNRNPUL1	Q8VDM6	Heterogeneous nuclear ribonucleoprotein U-like protein 1 OS=Mus musculus OX=10090 GN=Hnrnpul1 PE=1 SV=1 - [HNRL1_MOUSE]	2.25	0.0093	1	No		CCDC88A	Q5SNZ0	Girdin OS=Mus musculus OX=10090 GN=Ccdc88a PE=1 SV=2 - [GRDN_MOUSE]	0	0.0123	1	No
HNRNPDL	Q9Z130	Heterogeneous nuclear ribonucleoprotein D-like OS=Mus musculus OX=10090 GN=Hnrnpdl PE=1 SV=1 - [HNRDL_MOUSE]	2.03	0.0797	1	Yes		GTDC1	Q8BW56	Glycosyltransferase-like domain-containing protein 1 OS=Mus musculus OX=10090 GN=Gtdc1 PE=2 SV=2 - [GTDC1_MOUSE]	0	0.0157	1	No
HSBP1	Q9CQZ1	Heat shock factor-binding protein 1 OS=Mus musculus OX=10090 GN=Hsbp1 PE=1 SV=1 - [HSBP1_MOUSE]	2.08	0.25	1	No		Gm4070	Q80SU7	Interferon-induced very large GTPase 1 OS=Mus musculus OX=10090 GN=Gvin1 PE=1 SV=1 - [GVIN1_MOUSE]	2.23	0.0049	1	No
HVM12	P01756	Ig heavy chain V region MOPC 104E OS=Mus musculus OX=10090 PE=1 SV=1 - [HVM12_MOUSE]	3.53	0.1624	1	Yes		HAUS1	Q8BHX1	HAUS augmin-like complex subunit 1 OS=Mus musculus OX=10090 GN=Haus1 PE=1 SV=2 - [HAUS1_MOUSE]	2.27	0.0324	1	No
HVM27	P01796	Ig heavy chain V-III region A4 OS=Mus musculus OX=10090 PE=1 SV=1 - [HVM27_MOUSE]	3.4	0.1416	1	No		HAUS2	Q9CQS9	HAUS augmin-like complex subunit 2 OS=Mus musculus OX=10090 GN=Haus2 PE=2 SV=1 - [HAUS2_MOUSE]	2	0.0598	1	No
EIF4G3	Q80XI3	Eukaryotic translation initiation factor 4 gamma 3 OS=Mus musculus OX=10090 GN=Eif4g3 PE=1 SV=2 - [IF4G3_MOUSE]	0	0.0082	1	No		HAUS8	Q99L00	HAUS augmin-like complex subunit 8 OS=Mus musculus OX=10090 GN=Haus8 PE=1 SV=2 - [HAUS8_MOUSE]	2.74	0.0375	1	No
EIF6	O55135	Eukaryotic translation initiation factor 6 OS=Mus musculus OX=10090 GN=Eif6 PE=1 SV=2 - [IF6_MOUSE]	0	0.098	1	No		HDAC1	O09106	Histone deacetylase 1 OS=Mus musculus OX=10090 GN=Hdac1 PE=1 SV=1 - [HDAC1_MOUSE]	3.6	0.0394	1	No
IFFO1	Q8BXL9	Intermediate filament family orphan 1 OS=Mus musculus OX=10090 GN=Iffo1 PE=2 SV=1 - [IFFO1_MOUSE]	0	0.0178	1	No		HDAC2	P70288	Histone deacetylase 2 OS=Mus musculus OX=10090 GN=Hdac2 PE=1 SV=1 - [HDAC2_MOUSE]	2.13	0.0369	1	No
Ifi209	Q8BV49	Pyrin and HIN domain-containing protein 1 OS=Mus musculus OX=10090 GN=Pyhin1 PE=1 SV=1 - [IFIX_MOUSE]	3.33	0.031	1	No		HNRNPD	Q60668	Heterogeneous nuclear ribonucleoprotein D0 OS=Mus musculus OX=10090 GN=Hnrnpd PE=1 SV=2 - [HNRPD_MOUSE]	3.06	0.0394	1	No
IFT88	Q61371	Intraflagellar transport protein 88 homolog OS=Mus musculus OX=10090 GN=Ift88 PE=1 SV=2 - [IFT88_MOUSE]	0	0.0146	1	No		HNRNPL	Q8R081	Heterogeneous nuclear ribonucleoprotein L OS=Mus musculus OX=10090 GN=Hnrnpl PE=1 SV=2 - [HNRPL_MOUSE]	2.36	0.0444	1	No
KPNA4	O35343	Importin subunit alpha-3 OS=Mus musculus OX=10090 GN=Kpna4 PE=1 SV=1 - [IMA3_MOUSE]	0	0.0173	1	No		HSPA4	Q61316	Heat shock 70 kDa protein 4 OS=Mus musculus OX=10090 GN=Hspa4 PE=1 SV=1 - [HSP74_MOUSE]	0	0.0166	1	No
IMPA1	O55023	Inositol monophosphatase 1 OS=Mus musculus OX=10090 GN=Impa1 PE=1 SV=1 - [IMPA1_MOUSE]	2.71	0.0397	1	No		#N/A	P01741	Ig heavy chain V region OS=Mus musculus OX=10090 PE=1 SV=1 - [HVM00_MOUSE]	2.45	0.114	1	No
IQCC	A2ADZ8	IQ domain-containing protein C OS=Mus musculus OX=10090 GN=Iqcc PE=2 SV=1 - [IQCC_MOUSE]	0	0.0239	1	No		#N/A	P01756	Ig heavy chain V region MOPC 104E OS=Mus musculus OX=10090 PE=1 SV=1 - [HVM12_MOUSE]	3.73	0.1624	1	Yes
ITGB3	O54890	Integrin beta-3 OS=Mus musculus OX=10090 GN=Itgb3 PE=1 SV=2 - [ITB3_MOUSE]	2.63	0.0191	1	No		#N/A	P01796	Ig heavy chain V-III region A4 OS=Mus musculus OX=10090 PE=1 SV=1 - [HVM27_MOUSE]	4.03	0.1416	1	No
ITPR1	P11881	Inositol 1,4,5-trisphosphate receptor type 1 OS=Mus musculus OX=10090 GN=Itpr1 PE=1 SV=2 - [ITPR1_MOUSE]	0	0.0073	1	No		eif1A	Q60872	Eukaryotic translation initiation factor 1A OS=Mus musculus OX=10090 GN=Eif1a PE=2 SV=3 - [IF1A_MOUSE]	0	0.0764	1	No
AW554918	Q6NZK5	Protein hinderin OS=Mus musculus OX=10090 GN=Kiaa1328 PE=1 SV=2 - [K1328_MOUSE]	0	0.0147	1	No		EIF4G3	Q80XI3	Eukaryotic translation initiation factor 4 gamma 3 OS=Mus musculus OX=10090 GN=Eif4g3 PE=1 SV=2 - [IF4G3_MOUSE]	2.06	0.0082	1	No
KRT16	Q9Z2K1	Keratin, type I cytoskeletal 16 OS=Mus musculus OX=10090 GN=Krt16 PE=1 SV=3 - [K1C16_MOUSE]	6.67	0.0576	1	Yes		EIF6	O55135	Eukaryotic translation initiation factor 6 OS=Mus musculus OX=10090 GN=Eif6 PE=1 SV=2 - [IF6_MOUSE]	0	0.098	1	No
KRT79	Q8VED5	Keratin, type II cytoskeletal 79 OS=Mus musculus OX=10090 GN=Krt79 PE=1 SV=2 - [K2C79_MOUSE]	4.4	0.0226	1	Yes		IFFO1	Q8BXL9	Intermediate filament family orphan 1 OS=Mus musculus OX=10090 GN=Iffo1 PE=2 SV=1 - [IFFO1_MOUSE]	0	0.0178	1	No
KANSL2	Q8BQR4	KAT8 regulatory NSL complex subunit 2 OS=Mus musculus OX=10090 GN=Kansl2 PE=1 SV=1 - [KANL2_MOUSE]	0	0.0309	1	No		KPNA4	O35343	Importin subunit alpha-3 OS=Mus musculus OX=10090 GN=Kpna4 PE=1 SV=1 - [IMA3_MOUSE]	0	0.0173	1	No
PRKAR1A	Q9DBC7	cAMP-dependent protein kinase type I-alpha regulatory subunit OS=Mus musculus OX=10090 GN=Prkar1a PE=1 SV=3 - [KAP0_MOUSE]	0	0.0446	1	No		IMPA1	O55023	Inositol monophosphatase 1 OS=Mus musculus OX=10090 GN=Impa1 PE=1 SV=1 - [IMPA1_MOUSE]	2.42	0.0397	1	No
PRKAR2B	P31324	cAMP-dependent protein kinase type II-beta regulatory subunit OS=Mus musculus OX=10090 GN=Prkar2b PE=1 SV=3 - [KAP3_MOUSE]	0	0.0385	1	No		ITGA2B	Q9QUM0	Integrin alpha-IIb OS=Mus musculus OX=10090 GN=Itga2b PE=1 SV=2 - [ITA2B_MOUSE]	2.87	0.0203	1	No
KEAP1	Q9Z2X8	Kelch-like ECH-associated protein 1 OS=Mus musculus OX=10090 GN=Keap1 PE=1 SV=1 - [KEAP1_MOUSE]	2.11	0.0176	1	No		ITGB3	O54890	Integrin beta-3 OS=Mus musculus OX=10090 GN=Itgb3 PE=1 SV=2 - [ITB3_MOUSE]	2.4	0.0191	1	No
KMT2A	P55200	Histone-lysine N-methyltransferase 2A OS=Mus musculus OX=10090 GN=Kmt2a PE=1 SV=3 - [KMT2A_MOUSE]	1.86	0.004	1	No		ITIH5	Q8BJD1	Inter-alpha-trypsin inhibitor heavy chain H5 OS=Mus musculus OX=10090 GN=Itih5 PE=1 SV=1 - [ITIH5_MOUSE]	0	0.0074	1	No
KNOP1	Q9Z2Q2	Lysine-rich nucleolar protein 1 OS=Mus musculus OX=10090 GN=Knop1 PE=1 SV=2 - [KNOP1_MOUSE]	0	0.0272	1	No		AW554918	Q6NZK5	Protein hinderin OS=Mus musculus OX=10090 GN=Kiaa1328 PE=1 SV=2 - [K1328_MOUSE]	0	0.018	1	No
PRKCA	P20444	Protein kinase C alpha type OS=Mus musculus OX=10090 GN=Prkca PE=1 SV=3 - [KPCA_MOUSE]	1.85	0.0238	1	No		KRT1	P04104	Keratin, type II cytoskeletal 1 OS=Mus musculus OX=10090 GN=Krt1 PE=1 SV=4 - [K2C1_MOUSE]	30.55	0.0471	1	Yes
SYK	P48025	Tyrosine-protein kinase SYK OS=Mus musculus OX=10090 GN=Syk PE=1 SV=2 - [KSYK_MOUSE]	0	0.0302	1	No		KRT6A	P50446	Keratin, type II cytoskeletal 6A OS=Mus musculus OX=10090 GN=Krt6a PE=1 SV=3 - [K2C6A_MOUSE]	17.81	0.0886	1	Yes
Igkv2-112	P01628	Ig kappa chain V-II region MOPC 511 OS=Mus musculus OX=10090 PE=1 SV=1 - [KV2A3_MOUSE]	4.07	0.1416	1	No		KRT75	Q8BGZ7	Keratin, type II cytoskeletal 75 OS=Mus musculus OX=10090 GN=Krt75 PE=1 SV=1 - [K2C75_MOUSE]	19.73	0.0817	1	Yes
Igk-V28	P01630	Ig kappa chain V-II region 7S34.1 OS=Mus musculus OX=10090 PE=1 SV=1 - [KV2A6_MOUSE]	1.88	0.0973	1	No		KRT79	Q8VED5	Keratin, type II cytoskeletal 79 OS=Mus musculus OX=10090 GN=Krt79 PE=1 SV=2 - [K2C79_MOUSE]	9.66	0.0678	1	Yes
#N/A	P01643	Ig kappa chain V-V region MOPC 173 OS=Mus musculus OX=10090 PE=1 SV=1 - [KV5AA_MOUSE]	3.27	0.1667	1	No		KRT80	Q0VBK2	Keratin, type II cytoskeletal 80 OS=Mus musculus OX=10090 GN=Krt80 PE=1 SV=1 - [K2C80_MOUSE]	2.36	0.0288	1	No
LOC433053	P01843	Ig lambda-1 chain C region OS=Mus musculus OX=10090 PE=1 SV=1 - [LAC1_MOUSE]	3.44	0.1619	1	Yes		ZBTB33	Q8BN78	Transcriptional regulator Kaiso OS=Mus musculus OX=10090 GN=Zbtb33 PE=1 SV=1 - [KAISO_MOUSE]	0	0.0134	1	No
LAMB3	Q61087	Laminin subunit beta-3 OS=Mus musculus OX=10090 GN=Lamb3 PE=1 SV=2 - [LAMB3_MOUSE]	1.61	0.0111	1	No		KANK3	Q9Z1P7	KN motif and ankyrin repeat domain-containing protein 3 OS=Mus musculus OX=10090 GN=Kank3 PE=1 SV=1 - [KANK3_MOUSE]	0	0.0303	1	No
TMPO	Q61029	Lamina-associated polypeptide 2, isoforms beta/delta/epsilon/gamma OS=Mus musculus OX=10090 GN=Tmpo PE=1 SV=4 - [LAP2B_MOUSE]	5.33	0.1283	1	Yes		CKB	Q04447	Creatine kinase B-type OS=Mus musculus OX=10090 GN=Ckb PE=1 SV=1 - [KCRB_MOUSE]	0	0.0262	1	No
TMPO	Q61033	Lamina-associated polypeptide 2, isoforms alpha/zeta OS=Mus musculus OX=10090 GN=Tmpo PE=1 SV=4 - [LAP2A_MOUSE]	4.73	0.075	1	No		KIF21B	Q9QXL1	Kinesin-like protein KIF21B OS=Mus musculus OX=10090 GN=Kif21b PE=1 SV=2 - [KI21B_MOUSE]	1.64	0.0042	1	No
LUC7L3	Q5SUF2	Luc7-like protein 3 OS=Mus musculus OX=10090 GN=Luc7l3 PE=1 SV=1 - [LC7L3_MOUSE]	3.04	0.0417	1	No		KIF2A	P28740	Kinesin-like protein KIF2A OS=Mus musculus OX=10090 GN=Kif2a PE=1 SV=2 - [KIF2A_MOUSE]	1.75	0.0099	1	No
LCK	P06240	Proto-oncogene tyrosine-protein kinase LCK OS=Mus musculus OX=10090 GN=Lck PE=1 SV=4 - [LCK_MOUSE]	1.99	0.0196	1	No		KLHL6	Q6V595	Kelch-like protein 6 OS=Mus musculus OX=10090 GN=Klhl6 PE=2 SV=2 - [KLHL6_MOUSE]	2.19	0.0178	1	No
LPXN	Q99N69	Leupaxin OS=Mus musculus OX=10090 GN=Lpxn PE=1 SV=2 - [LPXN_MOUSE]	2.27	0.0285	1	No		KMT2A	P55200	Histone-lysine N-methyltransferase 2A OS=Mus musculus OX=10090 GN=Kmt2a PE=1 SV=3 - [KMT2A_MOUSE]	2.26	0.004	1	No
LUM	P51885	Lumican OS=Mus musculus OX=10090 GN=Lum PE=1 SV=2 - [LUM_MOUSE]	1.86	0.0296	1	No		PRKCA	P20444	Protein kinase C alpha type OS=Mus musculus OX=10090 GN=Prkca PE=1 SV=3 - [KPCA_MOUSE]	1.72	0.0238	1	No
Iglv1	P01723	Ig lambda-1 chain V region OS=Mus musculus OX=10090 PE=1 SV=2 - [LV1A_MOUSE]	1.62	0.0769	1	No		SYK	P48025	Tyrosine-protein kinase SYK OS=Mus musculus OX=10090 GN=Syk PE=1 SV=2 - [KSYK_MOUSE]	2.84	0.0302	1	No
LY6D	P35459	Lymphocyte antigen 6D OS=Mus musculus OX=10090 GN=Ly6d PE=1 SV=1 - [LY6D_MOUSE]	5.17	0.1102	1	No		Igkv2-112	P01628	Ig kappa chain V-II region MOPC 511 OS=Mus musculus OX=10090 PE=1 SV=1 - [KV2A3_MOUSE]	3.99	0.1416	1	No
MAP4K1	P70218	Mitogen-activated protein kinase kinase kinase kinase 1 OS=Mus musculus OX=10090 GN=Map4k1 PE=1 SV=1 - [M4K1_MOUSE]	0	0.0109	1	Yes		Igk-V28	P01630	Ig kappa chain V-II region 7S34.1 OS=Mus musculus OX=10090 PE=1 SV=1 - [KV2A6_MOUSE]	0	0.0973	1	No
METAP1	Q8BP48	Methionine aminopeptidase 1 OS=Mus musculus OX=10090 GN=Metap1 PE=1 SV=1 - [MAP11_MOUSE]	2.23	0.0285	1	No		Igkv1-117	P01631	Ig kappa chain V-II region 26-10 OS=Mus musculus OX=10090 PE=1 SV=1 - [KV2A7_MOUSE]	2.6	0.115	1	No
MARCKS	P26645	Myristoylated alanine-rich C-kinase substrate OS=Mus musculus OX=10090 GN=Marcks PE=1 SV=2 - [MARCS_MOUSE]	0	0.0615	1	No		Igkv14-111	P01638	Ig kappa chain V-V region L6 (Fragment) OS=Mus musculus OX=10090 PE=4 SV=1 - [KV5A6_MOUSE]	0	0.0696	1	No
MCRS1	Q99L90	Microspherule protein 1 OS=Mus musculus OX=10090 GN=Mcrs1 PE=1 SV=1 - [MCRS1_MOUSE]	0	0.0238	1	No		#N/A	P01639	Ig kappa chain V-V region MOPC 41 OS=Mus musculus OX=10090 GN=Gm5571 PE=1 SV=1 - [KV5A7_MOUSE]	2.87	0.1077	1	No
MAD1L1	Q9WTX8	Mitotic spindle assembly checkpoint protein MAD1 OS=Mus musculus OX=10090 GN=Mad1l1 PE=1 SV=1 - [MD1L1_MOUSE]	2.03	0.0139	1	No		LOC433053	P01843	Ig lambda-1 chain C region OS=Mus musculus OX=10090 PE=1 SV=1 - [LAC1_MOUSE]	5.38	0.1619	1	Yes
MAD2L1	Q9Z1B5	Mitotic spindle assembly checkpoint protein MAD2A OS=Mus musculus OX=10090 GN=Mad2l1 PE=1 SV=2 - [MD2L1_MOUSE]	1.88	0.0488	1	No		LAMB3	Q61087	Laminin subunit beta-3 OS=Mus musculus OX=10090 GN=Lamb3 PE=1 SV=2 - [LAMB3_MOUSE]	0	0.0111	1	No
MEF2C	Q8CFN5	Myocyte-specific enhancer factor 2C OS=Mus musculus OX=10090 GN=Mef2c PE=1 SV=2 - [MEF2C_MOUSE]	2.02	0.0295	1	No		TMPO	Q61029	Lamina-associated polypeptide 2, isoforms beta/delta/epsilon/gamma OS=Mus musculus OX=10090 GN=Tmpo PE=1 SV=4 - [LAP2B_MOUSE]	4.74	0.073	1	Yes
MFAP4	Q9D1H9	Microfibril-associated glycoprotein 4 OS=Mus musculus OX=10090 GN=Mfap4 PE=1 SV=1 - [MFAP4_MOUSE]	0	0.0233	1	No		TMPO	Q61033	Lamina-associated polypeptide 2, isoforms alpha/zeta OS=Mus musculus OX=10090 GN=Tmpo PE=1 SV=4 - [LAP2A_MOUSE]	3.69	0.039	1	No
SPEN	Q62504	Msx2-interacting protein OS=Mus musculus OX=10090 GN=Spen PE=1 SV=2 - [MINT_MOUSE]	0	0.0047	1	No		LARP7	Q05CL8	La-related protein 7 OS=Mus musculus OX=10090 GN=Larp7 PE=1 SV=2 - [LARP7_MOUSE]	0	0.0211	1	No
Mndal	D0QMC3	Myeloid cell nuclear differentiation antigen-like protein OS=Mus musculus OX=10090 GN=Mndal PE=1 SV=1 - [MNDAL_MOUSE]	0	0.0316	1	No		LUC7L3	Q5SUF2	Luc7-like protein 3 OS=Mus musculus OX=10090 GN=Luc7l3 PE=1 SV=1 - [LC7L3_MOUSE]	3.56	0.0417	1	No
MPEG1	A1L314	Macrophage-expressed gene 1 protein OS=Mus musculus OX=10090 GN=Mpeg1 PE=1 SV=1 - [MPEG1_MOUSE]	2.7	0.0182	1	No		LCK	P06240	Proto-oncogene tyrosine-protein kinase LCK OS=Mus musculus OX=10090 GN=Lck PE=1 SV=4 - [LCK_MOUSE]	3.85	0.0354	1	No
MPHOSPH9	A6H5Y1	M-phase phosphoprotein 9 OS=Mus musculus OX=10090 GN=Mphosph9 PE=2 SV=1 - [MPP9_MOUSE]	2.21	0.0111	1	No		ALOX12	P39655	Arachidonate 12-lipoxygenase, 12S-type OS=Mus musculus OX=10090 GN=Alox12 PE=1 SV=4 - [LOX12_MOUSE]	2.17	0.0241	1	No
MYADM	O35682	Myeloid-associated differentiation marker OS=Mus musculus OX=10090 GN=Myadm PE=1 SV=2 - [MYADM_MOUSE]	2.67	0.0531	1	No		LPXN	Q99N69	Leupaxin OS=Mus musculus OX=10090 GN=Lpxn PE=1 SV=2 - [LPXN_MOUSE]	2.23	0.0285	1	No
MYEF2	Q8C854	Myelin expression factor 2 OS=Mus musculus OX=10090 GN=Myef2 PE=1 SV=1 - [MYEF2_MOUSE]	0	0.0169	1	No		LRRC45	Q8CIM1	Leucine-rich repeat-containing protein 45 OS=Mus musculus OX=10090 GN=Lrrc45 PE=2 SV=2 - [LRC45_MOUSE]	2.75	0.0194	1	No
MYO10	F8VQB6	Unconventional myosin-X OS=Mus musculus OX=10090 GN=Myo10 PE=1 SV=1 - [MYO10_MOUSE]	0	0.0039	1	No		LUM	P51885	Lumican OS=Mus musculus OX=10090 GN=Lum PE=1 SV=2 - [LUM_MOUSE]	1.74	0.0296	1	No
MYO6	Q64331	Unconventional myosin-VI OS=Mus musculus OX=10090 GN=Myo6 PE=1 SV=1 - [MYO6_MOUSE]	1.96	0.0119	1	No		Iglv1	P01725	Ig lambda-1 chain V region S178 OS=Mus musculus OX=10090 PE=1 SV=1 - [LV1C_MOUSE]	0	0.0818	1	No
NAGA	Q9QWR8	Alpha-N-acetylgalactosaminidase OS=Mus musculus OX=10090 GN=Naga PE=1 SV=2 - [NAGAB_MOUSE]	2.74	0.0265	1	No		lyz2	P08905	Lysozyme C-2 OS=Mus musculus OX=10090 GN=Lyz2 PE=1 SV=2 - [LYZ2_MOUSE]	2.44	0.1014	1	No
NFATC2	Q60591	Nuclear factor of activated T-cells, cytoplasmic 2 OS=Mus musculus OX=10090 GN=Nfatc2 PE=1 SV=3 - [NFAC2_MOUSE]	1.65	0.0151	1	No		MAP3K1	P53349	Mitogen-activated protein kinase kinase kinase 1 OS=Mus musculus OX=10090 GN=Map3k1 PE=1 SV=3 - [M3K1_MOUSE]	2.51	0.0161	1	No
NKTR	P30415	NK-tumor recognition protein OS=Mus musculus OX=10090 GN=Nktr PE=1 SV=4 - [NKTR_MOUSE]	0	0.02	1	No		BC021891	Q8VDG6	Mitogen-activated protein kinase kinase kinase 21 OS=Mus musculus OX=10090 GN=Map3k21 PE=1 SV=2 - [M3K21_MOUSE]	1.68	0.007	1	No
NOSIP	Q9D6T0	Nitric oxide synthase-interacting protein OS=Mus musculus OX=10090 GN=Nosip PE=1 SV=1 - [NOSIP_MOUSE]	1.62	0.0432	1	No		MARCKS	P26645	Myristoylated alanine-rich C-kinase substrate OS=Mus musculus OX=10090 GN=Marcks PE=1 SV=2 - [MARCS_MOUSE]	0	0.0615	1	No
NAP1L1	P28656	Nucleosome assembly protein 1-like 1 OS=Mus musculus OX=10090 GN=Nap1l1 PE=1 SV=2 - [NP1L1_MOUSE]	2.56	0.0435	1	No		MARK4	Q8CIP4	MAP/microtubule affinity-regulating kinase 4 OS=Mus musculus OX=10090 GN=Mark4 PE=1 SV=1 - [MARK4_MOUSE]	1.95	0.012	1	No
NPNT	Q91V88	Nephronectin OS=Mus musculus OX=10090 GN=Npnt PE=1 SV=1 - [NPNT_MOUSE]	2.9	0.025	1	No		MATR3	Q8K310	Matrin-3 OS=Mus musculus OX=10090 GN=Matr3 PE=1 SV=1 - [MATR3_MOUSE]	1.99	0.0165	1	No
NUP155	Q99P88	Nuclear pore complex protein Nup155 OS=Mus musculus OX=10090 GN=Nup155 PE=1 SV=1 - [NU155_MOUSE]	0	0.0058	1	No		MECP2	Q9Z2D6	Methyl-CpG-binding protein 2 OS=Mus musculus OX=10090 GN=Mecp2 PE=1 SV=1 - [MECP2_MOUSE]	3.85	0.0372	1	No
NXF1	Q99JX7	Nuclear RNA export factor 1 OS=Mus musculus OX=10090 GN=Nxf1 PE=1 SV=3 - [NXF1_MOUSE]	1.8	0.0113	1	No		CHCHD3	Q9CRB9	MICOS complex subunit Mic19 OS=Mus musculus OX=10090 GN=Chchd3 PE=1 SV=1 - [MIC19_MOUSE]	3.15	0.0485	1	No
PDHB	Q9D051	Pyruvate dehydrogenase E1 component subunit beta, mitochondrial OS=Mus musculus OX=10090 GN=Pdhb PE=1 SV=1 - [ODPB_MOUSE]	0	0.0223	1	No		APOOL	Q78IK4	MICOS complex subunit Mic27 OS=Mus musculus OX=10090 GN=Apool PE=1 SV=1 - [MIC27_MOUSE]	1.96	0.0415	1	No
OLFM4	Q3UZZ4	Olfactomedin-4 OS=Mus musculus OX=10090 GN=Olfm4 PE=2 SV=1 - [OLFM4_MOUSE]	1.61	0.0257	1	No		MLF2	Q99KX1	Myeloid leukemia factor 2 OS=Mus musculus OX=10090 GN=Mlf2 PE=1 SV=1 - [MLF2_MOUSE]	2.13	0.0486	1	No
OVGP1	Q62010	Oviduct-specific glycoprotein OS=Mus musculus OX=10090 GN=Ovgp1 PE=2 SV=1 - [OVGP1_MOUSE]	0	0.0305	1	No		MNS1	Q61884	Meiosis-specific nuclear structural protein 1 OS=Mus musculus OX=10090 GN=Mns1 PE=1 SV=1 - [MNS1_MOUSE]	0	0.0183	1	No
PPP2R3C	Q9JK24	Serine/threonine-protein phosphatase 2A regulatory subunit B'' subunit gamma OS=Mus musculus OX=10090 GN=Ppp2r3c PE=1 SV=2 - [P2R3C_MOUSE]	1.81	0.0243	1	No		MPEG1	A1L314	Macrophage-expressed gene 1 protein OS=Mus musculus OX=10090 GN=Mpeg1 PE=1 SV=1 - [MPEG1_MOUSE]	3.21	0.0182	1	No
GATAD2B	Q8VHR5	Transcriptional repressor p66-beta OS=Mus musculus OX=10090 GN=Gatad2b PE=1 SV=1 - [P66B_MOUSE]	2.08	0.0185	1	No		MPHOSPH9	A6H5Y1	M-phase phosphoprotein 9 OS=Mus musculus OX=10090 GN=Mphosph9 PE=2 SV=1 - [MPP9_MOUSE]	2.33	0.0091	1	No
PALM	Q9Z0P4	Paralemmin-1 OS=Mus musculus OX=10090 GN=Palm PE=1 SV=1 - [PALM_MOUSE]	0	0.0496	1	No		MTAP	Q9CQ65	S-methyl-5'-thioadenosine phosphorylase OS=Mus musculus OX=10090 GN=Mtap PE=1 SV=1 - [MTAP_MOUSE]	4.9	0.0636	1	Yes
PAPD5	Q68ED3	Terminal nucleotidyltransferase 4A OS=Mus musculus OX=10090 GN=Tent4b PE=1 SV=2 - [PAPD5_MOUSE]	2.42	0.0142	1	No		Mug1	P28665	Murinoglobulin-1 OS=Mus musculus OX=10090 GN=Mug1 PE=1 SV=3 - [MUG1_MOUSE]	1.88	0.0088	1	No
PARVB	Q9ES46	Beta-parvin OS=Mus musculus OX=10090 GN=Parvb PE=1 SV=1 - [PARVB_MOUSE]	2.82	0.0384	1	No		MYADM	O35682	Myeloid-associated differentiation marker OS=Mus musculus OX=10090 GN=Myadm PE=1 SV=2 - [MYADM_MOUSE]	3.44	0.0531	1	No
PAX5	Q02650	Paired box protein Pax-5 OS=Mus musculus OX=10090 GN=Pax5 PE=1 SV=1 - [PAX5_MOUSE]	2.79	0.0358	1	Yes		MYH10	Q61879	Myosin-10 OS=Mus musculus OX=10090 GN=Myh10 PE=1 SV=2 - [MYH10_MOUSE]	25.51	0.0491	1	No
PDCD6IP	Q9WU78	Programmed cell death 6-interacting protein OS=Mus musculus OX=10090 GN=Pdcd6ip PE=1 SV=3 - [PDC6I_MOUSE]	0	0.0127	1	No		MYLK	Q6PDN3	Myosin light chain kinase, smooth muscle OS=Mus musculus OX=10090 GN=Mylk PE=1 SV=3 - [MYLK_MOUSE]	1.7	0.0072	1	No
PDCD6	P12815	Programmed cell death protein 6 OS=Mus musculus OX=10090 GN=Pdcd6 PE=1 SV=2 - [PDCD6_MOUSE]	1.68	0.0419	1	Yes		MYO10	F8VQB6	Unconventional myosin-X OS=Mus musculus OX=10090 GN=Myo10 PE=1 SV=1 - [MYO10_MOUSE]	0	0.0039	1	No
PDLIM1	O70400	PDZ and LIM domain protein 1 OS=Mus musculus OX=10090 GN=Pdlim1 PE=1 SV=4 - [PDLI1_MOUSE]	0	0.0336	1	No		PDE4DIP	Q80YT7	Myomegalin OS=Mus musculus OX=10090 GN=Pde4dip PE=1 SV=2 - [MYOME_MOUSE]	4	0.0085	1	No
PES1	Q9EQ61	Pescadillo homolog OS=Mus musculus OX=10090 GN=Pes1 PE=1 SV=1 - [PESC_MOUSE]	2.75	0.0462	1	No		MZT1	Q8BUR9	Mitotic-spindle organizing protein 1 OS=Mus musculus OX=10090 GN=Mzt1 PE=1 SV=1 - [MZT1_MOUSE]	2.63	0.141	1	No
PHIP	Q8VDD9	PH-interacting protein OS=Mus musculus OX=10090 GN=Phip PE=1 SV=2 - [PHIP_MOUSE]	3.04	0.0099	1	No		NCKAP5L	Q6GQX2	Nck-associated protein 5-like OS=Mus musculus OX=10090 GN=Nckap5l PE=1 SV=1 - [NCK5L_MOUSE]	1.72	0.006	1	No
PCMT1	P23506	Protein-L-isoaspartate(D-aspartate) O-methyltransferase OS=Mus musculus OX=10090 GN=Pcmt1 PE=1 SV=3 - [PIMT_MOUSE]	2.98	0.0837	1	Yes		NDE1	Q9CZA6	Nuclear distribution protein nudE homolog 1 OS=Mus musculus OX=10090 GN=Nde1 PE=1 SV=1 - [NDE1_MOUSE]	2.77	0.032	1	No
PNN	O35691	Pinin OS=Mus musculus OX=10090 GN=Pnn PE=1 SV=4 - [PININ_MOUSE]	0	0.0221	1	No		NFATC2	Q60591	Nuclear factor of activated T-cells, cytoplasmic 2 OS=Mus musculus OX=10090 GN=Nfatc2 PE=1 SV=3 - [NFAC2_MOUSE]	1.65	0.0151	1	No
PLBD2	Q3TCN2	Putative phospholipase B-like 2 OS=Mus musculus OX=10090 GN=Plbd2 PE=1 SV=2 - [PLBL2_MOUSE]	0	0.0118	1	No		ZCCHC17	Q9ESX4	Nucleolar protein of 40 kDa OS=Mus musculus OX=10090 GN=Zcchc17 PE=1 SV=1 - [NO40_MOUSE]	4.02	0.0539	1	No
PF4	Q9Z126	Platelet factor 4 OS=Mus musculus OX=10090 GN=Pf4 PE=1 SV=1 - [PLF4_MOUSE]	2.43	0.0857	1	No		NOC2L	Q9WV70	Nucleolar complex protein 2 homolog OS=Mus musculus OX=10090 GN=Noc2l PE=1 SV=2 - [NOC2L_MOUSE]	2.22	0.0134	1	No
PLIN4	O88492	Perilipin-4 OS=Mus musculus OX=10090 GN=Plin4 PE=1 SV=2 - [PLIN4_MOUSE]	3.09	0.0855	1	Yes		NONO	Q99K48	Non-POU domain-containing octamer-binding protein OS=Mus musculus OX=10090 GN=Nono PE=1 SV=3 - [NONO_MOUSE]	2.41	0.019	1	No
PLG	P20918	Plasminogen OS=Mus musculus OX=10090 GN=Plg PE=1 SV=3 - [PLMN_MOUSE]	2.23	0.0135	1	No		NAP1L1	P28656	Nucleosome assembly protein 1-like 1 OS=Mus musculus OX=10090 GN=Nap1l1 PE=1 SV=2 - [NP1L1_MOUSE]	2.73	0.0435	1	No
PAPLN	Q9EPX2	Papilin OS=Mus musculus OX=10090 GN=Papln PE=2 SV=2 - [PPN_MOUSE]	1.85	0.0102	1	No		NPNT	Q91V88	Nephronectin OS=Mus musculus OX=10090 GN=Npnt PE=1 SV=1 - [NPNT_MOUSE]	2.73	0.025	1	No
PRDX2	Q61171	Peroxiredoxin-2 OS=Mus musculus OX=10090 GN=Prdx2 PE=1 SV=3 - [PRDX2_MOUSE]	1.62	0.0404	1	Yes		NUP155	Q99P88	Nuclear pore complex protein Nup155 OS=Mus musculus OX=10090 GN=Nup155 PE=1 SV=1 - [NU155_MOUSE]	0	0.0058	1	No
PRG2	Q61878	Bone marrow proteoglycan OS=Mus musculus OX=10090 GN=Prg2 PE=1 SV=1 - [PRG2_MOUSE]	6.55	0.0538	1	Yes		NUP214	Q80U93	Nuclear pore complex protein Nup214 OS=Mus musculus OX=10090 GN=Nup214 PE=1 SV=2 - [NU214_MOUSE]	0	0.0058	1	No
PSMC2	P46471	26S proteasome regulatory subunit 7 OS=Mus musculus OX=10090 GN=Psmc2 PE=1 SV=5 - [PRS7_MOUSE]	0	0.03	1	No		NUCB2	P81117	Nucleobindin-2 OS=Mus musculus OX=10090 GN=Nucb2 PE=1 SV=2 - [NUCB2_MOUSE]	0	0.0381	1	Yes
PWP1	Q99LL5	Periodic tryptophan protein 1 homolog OS=Mus musculus OX=10090 GN=Pwp1 PE=1 SV=1 - [PWP1_MOUSE]	1.68	0.024	1	No		NVL	Q9DBY8	Nuclear valosin-containing protein-like OS=Mus musculus OX=10090 GN=Nvl PE=1 SV=1 - [NVL_MOUSE]	2.03	0.0199	1	No
PXDN	Q3UQ28	Peroxidasin homolog OS=Mus musculus OX=10090 GN=Pxdn PE=1 SV=2 - [PXDN_MOUSE]	3.08	0.0081	1	No		OGDH	Q60597	2-oxoglutarate dehydrogenase, mitochondrial OS=Mus musculus OX=10090 GN=Ogdh PE=1 SV=3 - [ODO1_MOUSE]	0	0.0137	1	Yes
PYGB	Q8CI94	Glycogen phosphorylase, brain form OS=Mus musculus OX=10090 GN=Pygb PE=1 SV=3 - [PYGB_MOUSE]	2.27	0.0142	1	No		OGT	Q8CGY8	UDP-N-acetylglucosamine--peptide N-acetylglucosaminyltransferase 110 kDa subunit OS=Mus musculus OX=10090 GN=Ogt PE=1 SV=2 - [OGT1_MOUSE]	2.11	0.0096	1	No
RAE1	Q8C570	mRNA export factor OS=Mus musculus OX=10090 GN=Rae1 PE=1 SV=1 - [RAE1L_MOUSE]	0	0.0163	1	No		PPP2R3C	Q9JK24	Serine/threonine-protein phosphatase 2A regulatory subunit B'' subunit gamma OS=Mus musculus OX=10090 GN=Ppp2r3c PE=1 SV=2 - [P2R3C_MOUSE]	2.45	0.0243	1	No
RANGAP1	P46061	Ran GTPase-activating protein 1 OS=Mus musculus OX=10090 GN=Rangap1 PE=1 SV=2 - [RAGP1_MOUSE]	2.26	0.0204	1	No		PALM	Q9Z0P4	Paralemmin-1 OS=Mus musculus OX=10090 GN=Palm PE=1 SV=1 - [PALM_MOUSE]	3.59	0.0496	1	No
RBM28	Q8CGC6	RNA-binding protein 28 OS=Mus musculus OX=10090 GN=Rbm28 PE=1 SV=4 - [RBM28_MOUSE]	2.13	0.0133	1	No		PAPD5	Q68ED3	Terminal nucleotidyltransferase 4A OS=Mus musculus OX=10090 GN=Tent4b PE=1 SV=2 - [PAPD5_MOUSE]	3.09	0.0253	1	No
RBM34	Q8C5L7	RNA-binding protein 34 OS=Mus musculus OX=10090 GN=Rbm34 PE=1 SV=1 - [RBM34_MOUSE]	2.52	0.0453	1	No		PDCD6	P12815	Programmed cell death protein 6 OS=Mus musculus OX=10090 GN=Pdcd6 PE=1 SV=2 - [PDCD6_MOUSE]	1.7	0.0419	1	Yes
RNH1	Q91VI7	Ribonuclease inhibitor OS=Mus musculus OX=10090 GN=Rnh1 PE=1 SV=1 - [RINI_MOUSE]	0	0.0219	1	No		PDLIM2	Q8R1G6	PDZ and LIM domain protein 2 OS=Mus musculus OX=10090 GN=Pdlim2 PE=1 SV=1 - [PDLI2_MOUSE]	1.92	0.0602	1	No
RPL21	O09167	60S ribosomal protein L21 OS=Mus musculus OX=10090 GN=Rpl21 PE=1 SV=3 - [RL21_MOUSE]	0	0.0938	1	No		PDLIM4	P70271	PDZ and LIM domain protein 4 OS=Mus musculus OX=10090 GN=Pdlim4 PE=1 SV=3 - [PDLI4_MOUSE]	1.9	0.0364	1	No
RPL28	P41105	60S ribosomal protein L28 OS=Mus musculus OX=10090 GN=Rpl28 PE=1 SV=2 - [RL28_MOUSE]	3.71	0.0803	1	No		PEBP1	P70296	Phosphatidylethanolamine-binding protein 1 OS=Mus musculus OX=10090 GN=Pebp1 PE=1 SV=3 - [PEBP1_MOUSE]	0	0.0749	1	No
RPL29	P47915	60S ribosomal protein L29 OS=Mus musculus OX=10090 GN=Rpl29 PE=1 SV=2 - [RL29_MOUSE]	1.88	0.05	1	No		PES1	Q9EQ61	Pescadillo homolog OS=Mus musculus OX=10090 GN=Pes1 PE=1 SV=1 - [PESC_MOUSE]	0	0.0462	1	No
RPL34	Q9D1R9	60S ribosomal protein L34 OS=Mus musculus OX=10090 GN=Rpl34 PE=1 SV=2 - [RL34_MOUSE]	1.84	0.0684	1	No		PFKP	Q9WUA3	ATP-dependent 6-phosphofructokinase, platelet type OS=Mus musculus OX=10090 GN=Pfkp PE=1 SV=1 - [PFKAP_MOUSE]	1.61	0.014	1	No
RPL36	P47964	60S ribosomal protein L36 OS=Mus musculus OX=10090 GN=Rpl36 PE=1 SV=2 - [RL36_MOUSE]	0	0.0857	1	No		PNN	O35691	Pinin OS=Mus musculus OX=10090 GN=Pnn PE=1 SV=4 - [PININ_MOUSE]	0	0.0221	1	No
RPL38	Q9JJI8	60S ribosomal protein L38 OS=Mus musculus OX=10090 GN=Rpl38 PE=1 SV=3 - [RL38_MOUSE]	1.79	0.1429	1	Yes		PLBD2	Q3TCN2	Putative phospholipase B-like 2 OS=Mus musculus OX=10090 GN=Plbd2 PE=1 SV=2 - [PLBL2_MOUSE]	1.75	0.0118	1	No
RPL7L1	Q9D8M4	60S ribosomal protein L7-like 1 OS=Mus musculus OX=10090 GN=Rpl7l1 PE=1 SV=1 - [RL7L_MOUSE]	2.01	0.0366	1	No		PF4	Q9Z126	Platelet factor 4 OS=Mus musculus OX=10090 GN=Pf4 PE=1 SV=1 - [PLF4_MOUSE]	2.38	0.0857	1	No
RPLP1	P47955	60S acidic ribosomal protein P1 OS=Mus musculus OX=10090 GN=Rplp1 PE=1 SV=1 - [RLA1_MOUSE]	2.07	0.1404	1	No		POC1B	Q8BHD1	POC1 centriolar protein homolog B OS=Mus musculus OX=10090 GN=Poc1b PE=2 SV=1 - [POC1B_MOUSE]	5.78	0.042	1	No
RNF112	Q96DY5	RING finger protein 112 OS=Mus musculus OX=10090 GN=Rnf112 PE=1 SV=1 - [RN112_MOUSE]	1.94	0.0122	1	No		POSTN	Q62009	Periostin OS=Mus musculus OX=10090 GN=Postn PE=1 SV=2 - [POSTN_MOUSE]	2.15	0.0167	1	No
RBMXL1	Q91VM5	RNA binding motif protein, X-linked-like-1 OS=Mus musculus OX=10090 GN=Rbmxl1 PE=2 SV=1 - [RMXL1_MOUSE]	2.9	0.0335	1	Yes		ACP5	Q05117	Tartrate-resistant acid phosphatase type 5 OS=Mus musculus OX=10090 GN=Acp5 PE=1 SV=2 - [PPA5_MOUSE]	3.06	0.0367	1	No
Rnaset2b	C0HKG6	Ribonuclease T2-B OS=Mus musculus OX=10090 GN=Rnaset2b PE=1 SV=1 - [RNT2B_MOUSE]	0	0.0386	1	No		ACP1	Q9D358	Low molecular weight phosphotyrosine protein phosphatase OS=Mus musculus OX=10090 GN=Acp1 PE=1 SV=3 - [PPAC_MOUSE]	2.41	0.0696	1	Yes
POLR3H	Q9D2C6	DNA-directed RNA polymerase III subunit RPC8 OS=Mus musculus OX=10090 GN=Polr3h PE=1 SV=2 - [RPC8_MOUSE]	0	0.1422	1	No		PRDX2	Q61171	Peroxiredoxin-2 OS=Mus musculus OX=10090 GN=Prdx2 PE=1 SV=3 - [PRDX2_MOUSE]	1.61	0.0404	1	Yes
RPF1	Q7TND5	Ribosome production factor 1 OS=Mus musculus OX=10090 GN=Rpf1 PE=2 SV=2 - [RPF1_MOUSE]	0	0.0745	1	No		PRELP	Q9JK53	Prolargin OS=Mus musculus OX=10090 GN=Prelp PE=1 SV=2 - [PRELP_MOUSE]	2.97	0.0344	1	No
RPF2	Q9JJ80	Ribosome production factor 2 homolog OS=Mus musculus OX=10090 GN=Rpf2 PE=2 SV=2 - [RPF2_MOUSE]	3.04	0.0425	1	No		PRG2	Q61878	Bone marrow proteoglycan OS=Mus musculus OX=10090 GN=Prg2 PE=1 SV=1 - [PRG2_MOUSE]	8.65	0.0538	1	Yes
RPN1	Q91YQ5	Dolichyl-diphosphooligosaccharide--protein glycosyltransferase subunit 1 OS=Mus musculus OX=10090 GN=Rpn1 PE=1 SV=1 - [RPN1_MOUSE]	1.95	0.0197	1	No		PRPF19	Q99KP6	Pre-mRNA-processing factor 19 OS=Mus musculus OX=10090 GN=Prpf19 PE=1 SV=1 - [PRP19_MOUSE]	1.74	0.0198	1	No
POP4	Q9CR08	Ribonuclease P protein subunit p29 OS=Mus musculus OX=10090 GN=Pop4 PE=2 SV=1 - [RPP29_MOUSE]	2.02	0.0543	1	No		PSMC2	P46471	26S proteasome regulatory subunit 7 OS=Mus musculus OX=10090 GN=Psmc2 PE=1 SV=5 - [PRS7_MOUSE]	2.4	0.03	1	No
RRBP1	Q99PL5	Ribosome-binding protein 1 OS=Mus musculus OX=10090 GN=Rrbp1 PE=1 SV=2 - [RRBP1_MOUSE]	1.88	0.0056	1	No		PSMD2	Q8VDM4	26S proteasome non-ATPase regulatory subunit 2 OS=Mus musculus OX=10090 GN=Psmd2 PE=1 SV=1 - [PSMD2_MOUSE]	0	0.0088	1	No
RRP36	Q3UFY0	Ribosomal RNA processing protein 36 homolog OS=Mus musculus OX=10090 GN=Rrp36 PE=1 SV=1 - [RRP36_MOUSE]	1.74	0.0615	1	No		PWP1	Q99LL5	Periodic tryptophan protein 1 homolog OS=Mus musculus OX=10090 GN=Pwp1 PE=1 SV=1 - [PWP1_MOUSE]	2	0.024	1	No
RRP8	Q9DB85	Ribosomal RNA-processing protein 8 OS=Mus musculus OX=10090 GN=Rrp8 PE=1 SV=1 - [RRP8_MOUSE]	2.95	0.0328	1	No		CAD	B2RQC6	CAD protein OS=Mus musculus OX=10090 GN=Cad PE=1 SV=1 - [PYR1_MOUSE]	0	0.0049	1	Yes
RRS1	Q9CYH6	Ribosome biogenesis regulatory protein homolog OS=Mus musculus OX=10090 GN=Rrs1 PE=1 SV=1 - [RRS1_MOUSE]	0	0.0301	1	No		RAC2	Q05144	Ras-related C3 botulinum toxin substrate 2 OS=Mus musculus OX=10090 GN=Rac2 PE=1 SV=1 - [RAC2_MOUSE]	2.45	0.0729	1	No
RSU1	Q01730	Ras suppressor protein 1 OS=Mus musculus OX=10090 GN=Rsu1 PE=1 SV=3 - [RSU1_MOUSE]	0	0.0614	1	No		RAD21	Q61550	Double-strand-break repair protein rad21 homolog OS=Mus musculus OX=10090 GN=Rad21 PE=1 SV=3 - [RAD21_MOUSE]	0	0.0236	1	No
S100A10	P08207	Protein S100-A10 OS=Mus musculus OX=10090 GN=S100a10 PE=1 SV=2 - [S10AA_MOUSE]	2.36	0.1753	1	Yes		RALY	Q64012	RNA-binding protein Raly OS=Mus musculus OX=10090 GN=Raly PE=1 SV=3 - [RALY_MOUSE]	1.95	0.0385	1	No
SACS	Q9JLC8	Sacsin OS=Mus musculus OX=10090 GN=Sacs PE=1 SV=2 - [SACS_MOUSE]	0	0.002	1	No		RANBP3	Q9CT10	Ran-binding protein 3 OS=Mus musculus OX=10090 GN=Ranbp3 PE=1 SV=2 - [RANB3_MOUSE]	2.03	0.0244	1	Yes
SAFB	D3YXK2	Scaffold attachment factor B1 OS=Mus musculus OX=10090 GN=Safb PE=1 SV=2 - [SAFB1_MOUSE]	2.96	0.0149	1	No		RASA3	Q60790	Ras GTPase-activating protein 3 OS=Mus musculus OX=10090 GN=Rasa3 PE=1 SV=2 - [RASA3_MOUSE]	0	0.0096	1	No
SEC61B	Q9CQS8	Protein transport protein Sec61 subunit beta OS=Mus musculus OX=10090 GN=Sec61b PE=1 SV=3 - [SC61B_MOUSE]	2.32	0.1042	1	No		RBBP7	Q60973	Histone-binding protein RBBP7 OS=Mus musculus OX=10090 GN=Rbbp7 PE=1 SV=1 - [RBBP7_MOUSE]	7.5	0.0918	1	No
SCLT1	G5E861	Sodium channel and clathrin linker 1 OS=Mus musculus OX=10090 GN=Sclt1 PE=1 SV=1 - [SCLT1_MOUSE]	2.81	0.0189	1	No		RBM10	Q99KG3	RNA-binding protein 10 OS=Mus musculus OX=10090 GN=Rbm10 PE=1 SV=1 - [RBM10_MOUSE]	1.67	0.0118	1	No
SENP7	Q8BUH8	Sentrin-specific protease 7 OS=Mus musculus OX=10090 GN=Senp7 PE=1 SV=1 - [SENP7_MOUSE]	2.86	0.0154	1	No		RCN2	Q8BP92	Reticulocalbin-2 OS=Mus musculus OX=10090 GN=Rcn2 PE=1 SV=1 - [RCN2_MOUSE]	3.37	0.0469	1	No
PHGDH	Q61753	D-3-phosphoglycerate dehydrogenase OS=Mus musculus OX=10090 GN=Phgdh PE=1 SV=3 - [SERA_MOUSE]	2.25	0.0281	1	No		RNH1	Q91VI7	Ribonuclease inhibitor OS=Mus musculus OX=10090 GN=Rnh1 PE=1 SV=1 - [RINI_MOUSE]	0	0.0219	1	No
INPP5D	Q9ES52	Phosphatidylinositol 3,4,5-trisphosphate 5-phosphatase 1 OS=Mus musculus OX=10090 GN=Inpp5d PE=1 SV=2 - [SHIP1_MOUSE]	2.1	0.0076	1	Yes		RPL28	P41105	60S ribosomal protein L28 OS=Mus musculus OX=10090 GN=Rpl28 PE=1 SV=2 - [RL28_MOUSE]	5.71	0.0803	1	No
ETL4	A2AQ25	Sickle tail protein OS=Mus musculus OX=10090 GN=Skt PE=1 SV=1 - [SKT_MOUSE]	2.01	0.0118	1	No		RPL29	P47915	60S ribosomal protein L29 OS=Mus musculus OX=10090 GN=Rpl29 PE=1 SV=2 - [RL29_MOUSE]	2.03	0.05	1	No
SMARCD1	Q61466	SWI/SNF-related matrix-associated actin-dependent regulator of chromatin subfamily D member 1 OS=Mus musculus OX=10090 GN=Smarcd1 PE=1 SV=3 - [SMRD1_MOUSE]	1.62	0.0175	1	No		RPL34	Q9D1R9	60S ribosomal protein L34 OS=Mus musculus OX=10090 GN=Rpl34 PE=1 SV=2 - [RL34_MOUSE]	1.94	0.0684	1	No
SNAP29	Q9ERB0	Synaptosomal-associated protein 29 OS=Mus musculus OX=10090 GN=Snap29 PE=1 SV=1 - [SNP29_MOUSE]	0	0.0462	1	No		RPL36	P47964	60S ribosomal protein L36 OS=Mus musculus OX=10090 GN=Rpl36 PE=1 SV=2 - [RL36_MOUSE]	0	0.0857	1	No
SNRNP40	Q6PE01	U5 small nuclear ribonucleoprotein 40 kDa protein OS=Mus musculus OX=10090 GN=Snrnp40 PE=1 SV=1 - [SNR40_MOUSE]	2.34	0.0335	1	No		RPL38	Q9JJI8	60S ribosomal protein L38 OS=Mus musculus OX=10090 GN=Rpl38 PE=1 SV=3 - [RL38_MOUSE]	1.69	0.1429	1	Yes
SART1	Q9Z315	U4/U6.U5 tri-snRNP-associated protein 1 OS=Mus musculus OX=10090 GN=Sart1 PE=1 SV=1 - [SNUT1_MOUSE]	1.65	0.0199	1	No		RPL7L1	Q9D8M4	60S ribosomal protein L7-like 1 OS=Mus musculus OX=10090 GN=Rpl7l1 PE=1 SV=1 - [RL7L_MOUSE]	1.82	0.0366	1	No
SIGLEC1	Q62230	Sialoadhesin OS=Mus musculus OX=10090 GN=Siglec1 PE=1 SV=2 - [SN_MOUSE]	1.71	0.0047	1	No		RPLP1	P47955	60S acidic ribosomal protein P1 OS=Mus musculus OX=10090 GN=Rplp1 PE=1 SV=1 - [RLA1_MOUSE]	2.82	0.1404	1	No
Supt16	Q920B9	FACT complex subunit SPT16 OS=Mus musculus OX=10090 GN=Supt16h PE=1 SV=2 - [SP16H_MOUSE]	2.39	0.0096	1	No		RNF112	Q96DY5	RING finger protein 112 OS=Mus musculus OX=10090 GN=Rnf112 PE=1 SV=1 - [RN112_MOUSE]	1.82	0.0122	1	No
Serpina3k	P07759	Serine protease inhibitor A3K OS=Mus musculus OX=10090 GN=Serpina3k PE=1 SV=2 - [SPA3K_MOUSE]	0	0.0239	1	No		Rnaset2b	C0HKG6	Ribonuclease T2-B OS=Mus musculus OX=10090 GN=Rnaset2b PE=1 SV=1 - [RNT2B_MOUSE]	0	0.0386	1	No
Serpinb6a	Q60854	Serpin B6 OS=Mus musculus OX=10090 GN=Serpinb6 PE=1 SV=1 - [SPB6_MOUSE]	1.76	0.0265	1	Yes		RP9	P97762	Retinitis pigmentosa 9 protein homolog OS=Mus musculus OX=10090 GN=rp9 PE=1 SV=1 - [RP9_MOUSE]	4.93	0.0563	1	No
SMNDC1	Q8BGT7	Survival of motor neuron-related-splicing factor 30 OS=Mus musculus OX=10090 GN=Smndc1 PE=1 SV=1 - [SPF30_MOUSE]	1.77	0.042	1	No		POLR2E	Q80UW8	DNA-directed RNA polymerases I, II, and III subunit RPABC1 OS=Mus musculus OX=10090 GN=Polr2e PE=1 SV=1 - [RPAB1_MOUSE]	0	0.081	1	No
SQSTM1	Q64337	Sequestosome-1 OS=Mus musculus OX=10090 GN=Sqstm1 PE=1 SV=1 - [SQSTM_MOUSE]	2.75	0.0339	1	No		POLR2A	P08775	DNA-directed RNA polymerase II subunit RPB1 OS=Mus musculus OX=10090 GN=Polr2a PE=1 SV=3 - [RPB1_MOUSE]	2.3	0.0091	1	No
SRRT	Q99MR6	Serrate RNA effector molecule homolog OS=Mus musculus OX=10090 GN=Srrt PE=1 SV=1 - [SRRT_MOUSE]	2.1	0.0149	1	No		POLR3H	Q9D2C6	DNA-directed RNA polymerase III subunit RPC8 OS=Mus musculus OX=10090 GN=Polr3h PE=1 SV=2 - [RPC8_MOUSE]	2.23	0.0784	1	No
SSFA2	Q922B9	Protein ITPRID2 OS=Mus musculus OX=10090 GN=Itprid2 PE=1 SV=3 - [ITPI2_MOUSE]	0	0.0152	1	No		RPF1	Q7TND5	Ribosome production factor 1 OS=Mus musculus OX=10090 GN=Rpf1 PE=2 SV=2 - [RPF1_MOUSE]	0	0.0745	1	No
SSNA1	Q9JJ94	Sjoegren syndrome nuclear autoantigen 1 homolog OS=Mus musculus OX=10090 GN=Ssna1 PE=1 SV=1 - [SSNA1_MOUSE]	2.28	0.0924	1	No		RPN2	Q9DBG6	Dolichyl-diphosphooligosaccharide--protein glycosyltransferase subunit 2 OS=Mus musculus OX=10090 GN=Rpn2 PE=1 SV=1 - [RPN2_MOUSE]	2.27	0.038	1	No
SSRP1	Q08943	FACT complex subunit SSRP1 OS=Mus musculus OX=10090 GN=Ssrp1 PE=1 SV=2 - [SSRP1_MOUSE]	1.99	0.0212	1	No		RRP8	Q9DB85	Ribosomal RNA-processing protein 8 OS=Mus musculus OX=10090 GN=Rrp8 PE=1 SV=1 - [RRP8_MOUSE]	2.21	0.0328	1	No
STAT1	P42225	Signal transducer and activator of transcription 1 OS=Mus musculus OX=10090 GN=Stat1 PE=1 SV=1 - [STAT1_MOUSE]	1.94	0.016	1	No		RSU1	Q01730	Ras suppressor protein 1 OS=Mus musculus OX=10090 GN=Rsu1 PE=1 SV=3 - [RSU1_MOUSE]	2.05	0.0614	1	No
SUN1	Q9D666	SUN domain-containing protein 1 OS=Mus musculus OX=10090 GN=Sun1 PE=1 SV=2 - [SUN1_MOUSE]	2.23	0.0142	1	No		S100A10	P08207	Protein S100-A10 OS=Mus musculus OX=10090 GN=S100a10 PE=1 SV=2 - [S10AA_MOUSE]	4.7	0.1753	1	Yes
SYF2	Q9D198	Pre-mRNA-splicing factor SYF2 OS=Mus musculus OX=10090 GN=Syf2 PE=2 SV=1 - [SYF2_MOUSE]	2.62	0.0455	1	No		SAFB	D3YXK2	Scaffold attachment factor B1 OS=Mus musculus OX=10090 GN=Safb PE=1 SV=2 - [SAFB1_MOUSE]	1.8	0.0149	1	No
syne3	Q4FZC9	Nesprin-3 OS=Mus musculus OX=10090 GN=Syne3 PE=1 SV=1 - [SYNE3_MOUSE]	2.48	0.0123	1	No		PSAP	Q61207	Prosaposin OS=Mus musculus OX=10090 GN=Psap PE=1 SV=2 - [SAP_MOUSE]	0	0.018	1	No
TUBAL3	Q3UX10	Tubulin alpha chain-like 3 OS=Mus musculus OX=10090 GN=Tubal3 PE=2 SV=2 - [TBAL3_MOUSE]	11.98	0.0538	1	Yes		SEC61B	Q9CQS8	Protein transport protein Sec61 subunit beta OS=Mus musculus OX=10090 GN=Sec61b PE=1 SV=3 - [SC61B_MOUSE]	1.99	0.1042	1	No
TBL3	Q8C4J7	Transducin beta-like protein 3 OS=Mus musculus OX=10090 GN=Tbl3 PE=2 SV=1 - [TBL3_MOUSE]	2	0.0175	1	No		SDAD1	Q80UZ2	Protein SDA1 homolog OS=Mus musculus OX=10090 GN=Sdad1 PE=1 SV=1 - [SDA1_MOUSE]	0	0.0626	1	No
SUB1	P11031	Activated RNA polymerase II transcriptional coactivator p15 OS=Mus musculus OX=10090 GN=Sub1 PE=1 SV=3 - [TCP4_MOUSE]	2.39	0.0866	1	Yes		SDC4	O35988	Syndecan-4 OS=Mus musculus OX=10090 GN=Sdc4 PE=1 SV=1 - [SDC4_MOUSE]	2.13	0.0707	1	No
CCT3	P80318	T-complex protein 1 subunit gamma OS=Mus musculus OX=10090 GN=Cct3 PE=1 SV=1 - [TCPG_MOUSE]	0	0.0202	1	No		SENP7	Q8BUH8	Sentrin-specific protease 7 OS=Mus musculus OX=10090 GN=Senp7 PE=1 SV=1 - [SENP7_MOUSE]	2.39	0.0154	1	No
DNTTIP2	Q8R2M2	Deoxynucleotidyltransferase terminal-interacting protein 2 OS=Mus musculus OX=10090 GN=Dnttip2 PE=1 SV=1 - [TDIF2_MOUSE]	2.49	0.0369	1	No		37500	P42208	Septin-2 OS=Mus musculus OX=10090 GN=Sept2 PE=1 SV=2 - [SEPT2_MOUSE]	2.07	0.0388	1	No
TNC	Q80YX1	Tenascin OS=Mus musculus OX=10090 GN=Tnc PE=1 SV=1 - [TENA_MOUSE]	2.43	0.0057	1	No		PHGDH	Q61753	D-3-phosphoglycerate dehydrogenase OS=Mus musculus OX=10090 GN=Phgdh PE=1 SV=3 - [SERA_MOUSE]	2.85	0.0281	1	No
GTF2A1	Q99PM3	Transcription initiation factor IIA subunit 1 OS=Mus musculus OX=10090 GN=Gtf2a1 PE=1 SV=2 - [TF2AA_MOUSE]	4.87	0.0291	1	No		SET	Q9EQU5	Protein SET OS=Mus musculus OX=10090 GN=Set PE=1 SV=1 - [SET_MOUSE]	0	0.045	1	No
TGFB1I1	Q62219	Transforming growth factor beta-1-induced transcript 1 protein OS=Mus musculus OX=10090 GN=Tgfb1i1 PE=1 SV=2 - [TGFI1_MOUSE]	2.57	0.0434	1	No		SF3B1	Q99NB9	Splicing factor 3B subunit 1 OS=Mus musculus OX=10090 GN=Sf3b1 PE=1 SV=1 - [SF3B1_MOUSE]	0	0.0115	1	No
TGM1	Q9JLF6	Protein-glutamine gamma-glutamyltransferase K OS=Mus musculus OX=10090 GN=Tgm1 PE=1 SV=2 - [TGM1_MOUSE]	1.78	0.0196	1	No		SFPQ	Q8VIJ6	Splicing factor, proline- and glutamine-rich OS=Mus musculus OX=10090 GN=Sfpq PE=1 SV=1 - [SFPQ_MOUSE]	2.43	0.0229	1	No
TINAGL1	Q99JR5	Tubulointerstitial nephritis antigen-like OS=Mus musculus OX=10090 GN=Tinagl1 PE=1 SV=1 - [TINAL_MOUSE]	2	0.0279	1	Yes		INPP5D	Q9ES52	Phosphatidylinositol 3,4,5-trisphosphate 5-phosphatase 1 OS=Mus musculus OX=10090 GN=Inpp5d PE=1 SV=2 - [SHIP1_MOUSE]	2	0.0076	1	Yes
TMEM43	Q9DBS1	Transmembrane protein 43 OS=Mus musculus OX=10090 GN=Tmem43 PE=1 SV=1 - [TMM43_MOUSE]	0	0.025	1	No		SIPA1L1	Q8C0T5	Signal-induced proliferation-associated 1-like protein 1 OS=Mus musculus OX=10090 GN=Sipa1l1 PE=1 SV=2 - [SI1L1_MOUSE]	0	0.0112	1	No
TNS2	Q8CGB6	Tensin-2 OS=Mus musculus OX=10090 GN=Tns2 PE=1 SV=1 - [TNS2_MOUSE]	2.72	0.0193	1	No		ETL4	A2AQ25	Sickle tail protein OS=Mus musculus OX=10090 GN=Skt PE=1 SV=1 - [SKT_MOUSE]	0	0.0118	1	No
TOR1AIP1	Q921T2	Torsin-1A-interacting protein 1 OS=Mus musculus OX=10090 GN=Tor1aip1 PE=1 SV=3 - [TOIP1_MOUSE]	0	0.0286	1	No		SMARCC2	Q6PDG5	SWI/SNF complex subunit SMARCC2 OS=Mus musculus OX=10090 GN=Smarcc2 PE=1 SV=2 - [SMRC2_MOUSE]	0	0.0157	1	No
TPP1	O89023	Tripeptidyl-peptidase 1 OS=Mus musculus OX=10090 GN=Tpp1 PE=1 SV=2 - [TPP1_MOUSE]	0	0.0249	1	No		SMTN	Q921U8	Smoothelin OS=Mus musculus OX=10090 GN=Smtn PE=1 SV=2 - [SMTN_MOUSE]	2.08	0.0108	1	No
Trim12a	Q99PQ1	Tripartite motif-containing protein 12A OS=Mus musculus OX=10090 GN=Trim12a PE=2 SV=1 - [TR12A_MOUSE]	2.46	0.0317	1	No		SNTB2	Q61235	Beta-2-syntrophin OS=Mus musculus OX=10090 GN=Sntb2 PE=1 SV=2 - [SNTB2_MOUSE]	2.02	0.0212	1	No
TRIM10	Q9WUH5	Tripartite motif-containing protein 10 OS=Mus musculus OX=10090 GN=Trim10 PE=2 SV=2 - [TRI10_MOUSE]	2.24	0.0225	1	No		SP110	Q8BVK9	Sp110 nuclear body protein OS=Mus musculus OX=10090 GN=Sp110 PE=1 SV=1 - [SP110_MOUSE]	2.52	0.0427	1	No
TRIM7	Q923T7	E3 ubiquitin-protein ligase TRIM7 OS=Mus musculus OX=10090 GN=Trim7 PE=2 SV=2 - [TRIM7_MOUSE]	2.64	0.0255	1	No		SP2	Q9D2H6	Transcription factor Sp2 OS=Mus musculus OX=10090 GN=Sp2 PE=2 SV=2 - [SP2_MOUSE]	0	0.0261	1	No
TREML1	Q8K558	Trem-like transcript 1 protein OS=Mus musculus OX=10090 GN=Treml1 PE=1 SV=2 - [TRML1_MOUSE]	2.9	0.041	1	No		SPATA6	Q3U6K5	Spermatogenesis-associated protein 6 OS=Mus musculus OX=10090 GN=Spata6 PE=1 SV=2 - [SPAT6_MOUSE]	2.79	0.0205	1	No
TTF1	Q62187	Transcription termination factor 1 OS=Mus musculus OX=10090 GN=Ttf1 PE=1 SV=2 - [TTF1_MOUSE]	0	0.0186	1	No		Serpinb6a	Q60854	Serpin B6 OS=Mus musculus OX=10090 GN=Serpinb6 PE=1 SV=1 - [SPB6_MOUSE]	1.62	0.0265	1	Yes
SNRNP200	Q6P4T2	U5 small nuclear ribonucleoprotein 200 kDa helicase OS=Mus musculus OX=10090 GN=Snrnp200 PE=1 SV=1 - [U520_MOUSE]	2.21	0.0042	1	No		SRRT	Q99MR6	Serrate RNA effector molecule homolog OS=Mus musculus OX=10090 GN=Srrt PE=1 SV=1 - [SRRT_MOUSE]	0	0.0149	1	No
UBTF	P25976	Nucleolar transcription factor 1 OS=Mus musculus OX=10090 GN=Ubtf PE=1 SV=1 - [UBF1_MOUSE]	0	0.0157	1	No		SRSF6	Q3TWW8	Serine/arginine-rich splicing factor 6 OS=Mus musculus OX=10090 GN=Srsf6 PE=1 SV=1 - [SRSF6_MOUSE]	1.68	0.0206	1	No
UBAP2L	Q80X50	Ubiquitin-associated protein 2-like OS=Mus musculus OX=10090 GN=Ubap2l PE=1 SV=1 - [UBP2L_MOUSE]	2.68	0.0136	1	No		PPAN	Q91YU8	Suppressor of SWI4 1 homolog OS=Mus musculus OX=10090 GN=Ppan PE=1 SV=2 - [SSF1_MOUSE]	2.61	0.0255	1	No
UBASH3B	Q8BGG7	Ubiquitin-associated and SH3 domain-containing protein B OS=Mus musculus OX=10090 GN=Ubash3b PE=1 SV=1 - [UBS3B_MOUSE]	0	0.0157	1	No		STAT1	P42225	Signal transducer and activator of transcription 1 OS=Mus musculus OX=10090 GN=Stat1 PE=1 SV=1 - [STAT1_MOUSE]	2.36	0.016	1	No
USP9X	P70398	Probable ubiquitin carboxyl-terminal hydrolase FAF-X OS=Mus musculus OX=10090 GN=Usp9x PE=1 SV=2 - [USP9X_MOUSE]	2	0.0043	1	No		STK26	Q99JT2	Serine/threonine-protein kinase 26 OS=Mus musculus OX=10090 GN=Stk26 PE=1 SV=1 - [STK26_MOUSE]	2.09	0.0385	1	No
UTP18	Q5SSI6	U3 small nucleolar RNA-associated protein 18 homolog OS=Mus musculus OX=10090 GN=Utp18 PE=1 SV=1 - [UTP18_MOUSE]	0	0.0217	1	No		STK4	Q9JI11	Serine/threonine-protein kinase 4 OS=Mus musculus OX=10090 GN=Stk4 PE=1 SV=1 - [STK4_MOUSE]	3.17	0.0329	1	No
UTP23	Q9CX11	rRNA-processing protein UTP23 homolog OS=Mus musculus OX=10090 GN=Utp23 PE=2 SV=1 - [UTP23_MOUSE]	0	0.0522	1	No		STRAP	Q9Z1Z2	Serine-threonine kinase receptor-associated protein OS=Mus musculus OX=10090 GN=Strap PE=1 SV=2 - [STRAP_MOUSE]	0	0.0314	1	No
VAPA	Q9WV55	Vesicle-associated membrane protein-associated protein A OS=Mus musculus OX=10090 GN=Vapa PE=1 SV=2 - [VAPA_MOUSE]	0	0.0643	1	No		DARS	Q922B2	Aspartate--tRNA ligase, cytoplasmic OS=Mus musculus OX=10090 GN=Dars PE=1 SV=2 - [SYDC_MOUSE]	2.4	0.0399	1	No
VAV1	P27870	Proto-oncogene vav OS=Mus musculus OX=10090 GN=Vav1 PE=1 SV=1 - [VAV_MOUSE]	1.85	0.0083	1	No		SYNE1	Q6ZWR6	Nesprin-1 OS=Mus musculus OX=10090 GN=Syne1 PE=1 SV=2 - [SYNE1_MOUSE]	1.97	0.0015	1	No
VNN1	Q9Z0K8	Pantetheinase OS=Mus musculus OX=10090 GN=Vnn1 PE=1 SV=3 - [VNN1_MOUSE]	11.58	0.0254	1	Yes		SYNPO	Q8CC35	Synaptopodin OS=Mus musculus OX=10090 GN=Synpo PE=1 SV=2 - [SYNPO_MOUSE]	3.21	0.0183	1	No
VNN3	Q9QZ25	Vascular non-inflammatory molecule 3 OS=Mus musculus OX=10090 GN=Vnn3 PE=1 SV=3 - [VNN3_MOUSE]	0	0.024	1	Yes		TAGLN2	Q9WVA4	Transgelin-2 OS=Mus musculus OX=10090 GN=Tagln2 PE=1 SV=4 - [TAGL2_MOUSE]	2.51	0.0603	1	No
VWA1	Q8R2Z5	von Willebrand factor A domain-containing protein 1 OS=Mus musculus OX=10090 GN=Vwa1 PE=1 SV=1 - [VWA1_MOUSE]	2.63	0.0337	1	No		TUBAL3	Q3UX10	Tubulin alpha chain-like 3 OS=Mus musculus OX=10090 GN=Tubal3 PE=2 SV=2 - [TBAL3_MOUSE]	8.55	0.0538	1	Yes
WRAP73	Q9JM98	WD repeat-containing protein WRAP73 OS=Mus musculus OX=10090 GN=Wrap73 PE=1 SV=2 - [WRP73_MOUSE]	2.52	0.0325	1	No		SUB1	P11031	Activated RNA polymerase II transcriptional coactivator p15 OS=Mus musculus OX=10090 GN=Sub1 PE=1 SV=3 - [TCP4_MOUSE]	2.81	0.0866	1	Yes
XPO1	Q6P5F9	Exportin-1 OS=Mus musculus OX=10090 GN=Xpo1 PE=1 SV=1 - [XPO1_MOUSE]	0	0.0093	1	No		CCT5	P80316	T-complex protein 1 subunit epsilon OS=Mus musculus OX=10090 GN=Cct5 PE=1 SV=1 - [TCPE_MOUSE]	2.54	0.0296	1	No
YTHDF3	Q8BYK6	YTH domain-containing family protein 3 OS=Mus musculus OX=10090 GN=Ythdf3 PE=1 SV=2 - [YTHD3_MOUSE]	2.27	0.0274	1	Yes		GTF2A1	Q99PM3	Transcription initiation factor IIA subunit 1 OS=Mus musculus OX=10090 GN=Gtf2a1 PE=1 SV=2 - [TF2AA_MOUSE]	2.37	0.0291	1	No
ZDBF2	Q5SS00	DBF4-type zinc finger-containing protein 2 homolog OS=Mus musculus OX=10090 GN=Zdbf2 PE=2 SV=1 - [ZDBF2_MOUSE]	0	0.0028	1	No		TGFB1	P04202	Transforming growth factor beta-1 proprotein OS=Mus musculus OX=10090 GN=Tgfb1 PE=1 SV=1 - [TGFB1_MOUSE]	0	0.0308	1	No
ZYX	Q62523	Zyxin OS=Mus musculus OX=10090 GN=Zyx PE=1 SV=2 - [ZYX_MOUSE]	2.73	0.0213	1	No		THAP11	Q9JJD0	THAP domain-containing protein 11 OS=Mus musculus OX=10090 GN=Thap11 PE=1 SV=1 - [THA11_MOUSE]	0	0.0295	1	No
PPFIA3	P60469	Liprin-alpha-3 OS=Mus musculus OX=10090 GN=Ppfia3 PE=1 SV=2 - [LIPA3_MOUSE]	0	0.0159	1	No		TIMP3	P39876	Metalloproteinase inhibitor 3 OS=Mus musculus OX=10090 GN=Timp3 PE=1 SV=1 - [TIMP3_MOUSE]	1.8	0.0379	1	No
NKAPL	Q5SZT7	NKAP-like protein OS=Mus musculus OX=10090 GN=Nkapl PE=1 SV=1 - [NKAPL_MOUSE]	1.96	0.0253	1	No		TINAGL1	Q99JR5	Tubulointerstitial nephritis antigen-like OS=Mus musculus OX=10090 GN=Tinagl1 PE=1 SV=1 - [TINAL_MOUSE]	3.27	0.0279	1	Yes
WDR75	Q3U821	WD repeat-containing protein 75 OS=Mus musculus OX=10090 GN=Wdr75 PE=1 SV=1 - [WDR75_MOUSE]	1.64	0.0157	1	No		TKT	P40142	Transketolase OS=Mus musculus OX=10090 GN=Tkt PE=1 SV=1 - [TKT_MOUSE]	1.62	0.0289	1	No
FBN1	Q61554	Fibrillin-1 OS=Mus musculus OX=10090 GN=Fbn1 PE=1 SV=2 - [FBN1_MOUSE]	2.35	0.0031	1	No		TMEM43	Q9DBS1	Transmembrane protein 43 OS=Mus musculus OX=10090 GN=Tmem43 PE=1 SV=1 - [TMM43_MOUSE]	0	0.025	1	No
PRDM15	E9Q8T2	PR domain zinc finger protein 15 OS=Mus musculus OX=10090 GN=Prdm15 PE=1 SV=1 - [PRD15_MOUSE]	0	0.0179	1	No		TOR1AIP1	Q921T2	Torsin-1A-interacting protein 1 OS=Mus musculus OX=10090 GN=Tor1aip1 PE=1 SV=3 - [TOIP1_MOUSE]	0	0.0286	1	No
GIMAP4	Q99JY3	GTPase IMAP family member 4 OS=Mus musculus OX=10090 GN=Gimap4 PE=1 SV=2 - [GIMA4_MOUSE]	1.85	0.0213	1	Yes		TPD52L2	Q9CYZ2	Tumor protein D54 OS=Mus musculus OX=10090 GN=Tpd52l2 PE=1 SV=1 - [TPD54_MOUSE]	1.8	0.0455	1	No
SAMHD1	Q60710	Deoxynucleoside triphosphate triphosphohydrolase SAMHD1 OS=Mus musculus OX=10090 GN=Samhd1 PE=1 SV=3 - [SAMH1_MOUSE]	1.71	0.0137	1	Yes		TPM1	P58771	Tropomyosin alpha-1 chain OS=Mus musculus OX=10090 GN=Tpm1 PE=1 SV=1 - [TPM1_MOUSE]	10.08	0.1937	1	Yes
SEC16A	E9QAT4	Protein transport protein Sec16A OS=Mus musculus OX=10090 GN=Sec16a PE=1 SV=1 - [SC16A_MOUSE]	0	0.0089	1	No		TPM3	P21107	Tropomyosin alpha-3 chain OS=Mus musculus OX=10090 GN=Tpm3 PE=1 SV=3 - [TPM3_MOUSE]	6.68	0.1474	1	No
EFMT4	P0DPE0	EEF1A lysine methyltransferase 4 OS=Mus musculus OX=10090 GN=Eef1akmt4 PE=2 SV=1 - [EFMT4_MOUSE]	0	0.1569	1	No		TPP1	O89023	Tripeptidyl-peptidase 1 OS=Mus musculus OX=10090 GN=Tpp1 PE=1 SV=2 - [TPP1_MOUSE]	0	0.0249	1	No
CAMP	P51437	Cathelicidin antimicrobial peptide OS=Mus musculus OX=10090 GN=Camp PE=1 SV=2 - [CAMP_MOUSE]	2.29	0.1047	1	No		TPR	F6ZDS4	Nucleoprotein TPR OS=Mus musculus OX=10090 GN=Tpr PE=1 SV=1 - [TPR_MOUSE]	1.86	0.0041	1	No
TAF4B	G5E8Z2	Transcription initiation factor TFIID subunit 4B OS=Mus musculus OX=10090 GN=Taf4b PE=2 SV=2 - [TAF4B_MOUSE]	5.31	0.0153	1	No		Trim12a	Q99PQ1	Tripartite motif-containing protein 12A OS=Mus musculus OX=10090 GN=Trim12a PE=2 SV=1 - [TR12A_MOUSE]	2.38	0.0317	1	No
ARHGEF18	Q6P9R4	Rho guanine nucleotide exchange factor 18 OS=Mus musculus OX=10090 GN=Arhgef18 PE=1 SV=3 - [ARHGI_MOUSE]	1.86	0.0107	1	No		TRIM10	Q9WUH5	Tripartite motif-containing protein 10 OS=Mus musculus OX=10090 GN=Trim10 PE=2 SV=2 - [TRI10_MOUSE]	2.61	0.0225	1	No
CEP192	E9Q4Y4	Cep192 OS=Mus musculus GN=Cep192 PE=1 SV=1		0.12	21	No		TRIM58	Q5NCC9	E3 ubiquitin-protein ligase TRIM58 OS=Mus musculus OX=10090 GN=Trim58 PE=2 SV=1 - [TRI58_MOUSE]	1.94	0.0206	1	No
PBIF1	E9Q6K3	Pibf1 OS=Mus musculus GN=Pibf1 PE=1 SV=1		0.115	8	No		TREML1	Q8K558	Trem-like transcript 1 protein OS=Mus musculus OX=10090 GN=Treml1 PE=1 SV=2 - [TRML1_MOUSE]	2.84	0.041	1	No
								TXNDC5	Q91W90	Thioredoxin domain-containing protein 5 OS=Mus musculus OX=10090 GN=Txndc5 PE=1 SV=2 - [TXND5_MOUSE]	1.8	0.0336	1	No
								RRP9	Q91WM3	U3 small nucleolar RNA-interacting protein 2 OS=Mus musculus OX=10090 GN=Rrp9 PE=1 SV=1 - [U3IP2_MOUSE]	1.71	0.0211	1	No
								USP5	P56399	Ubiquitin carboxyl-terminal hydrolase 5 OS=Mus musculus OX=10090 GN=Usp5 PE=1 SV=1 - [UBP5_MOUSE]	0	0.014	1	No
								USP9X	P70398	Probable ubiquitin carboxyl-terminal hydrolase FAF-X OS=Mus musculus OX=10090 GN=Usp9x PE=1 SV=2 - [USP9X_MOUSE]	0	0.0043	1	No
								UTP14A	Q640M1	U3 small nucleolar RNA-associated protein 14 homolog A OS=Mus musculus OX=10090 GN=Utp14a PE=1 SV=1 - [UT14A_MOUSE]	1.75	0.0209	1	No
								UTP23	Q9CX11	rRNA-processing protein UTP23 homolog OS=Mus musculus OX=10090 GN=Utp23 PE=2 SV=1 - [UTP23_MOUSE]	2.4	0.0522	1	No
								VAPA	Q9WV55	Vesicle-associated membrane protein-associated protein A OS=Mus musculus OX=10090 GN=Vapa PE=1 SV=2 - [VAPA_MOUSE]	0	0.0643	1	No
								ATP6V1B2	P62814	V-type proton ATPase subunit B, brain isoform OS=Mus musculus OX=10090 GN=Atp6v1b2 PE=1 SV=1 - [VATB2_MOUSE]	0	0.0294	1	No
								VAV1	P27870	Proto-oncogene vav OS=Mus musculus OX=10090 GN=Vav1 PE=1 SV=1 - [VAV_MOUSE]	1.76	0.0083	1	No
								VDAC2	Q60930	Voltage-dependent anion-selective channel protein 2 OS=Mus musculus OX=10090 GN=Vdac2 PE=1 SV=2 - [VDAC2_MOUSE]	2.73	0.0441	1	No
								VNN1	Q9Z0K8	Pantetheinase OS=Mus musculus OX=10090 GN=Vnn1 PE=1 SV=3 - [VNN1_MOUSE]	13.81	0.0254	1	Yes
								VNN3	Q9QZ25	Vascular non-inflammatory molecule 3 OS=Mus musculus OX=10090 GN=Vnn3 PE=1 SV=3 - [VNN3_MOUSE]	4.38	0.024	1	Yes
								VPS4A	Q8VEJ9	Vacuolar protein sorting-associated protein 4A OS=Mus musculus OX=10090 GN=Vps4a PE=1 SV=1 - [VPS4A_MOUSE]	0	0.0275	1	No
								WDR12	Q9JJA4	Ribosome biogenesis protein WDR12 OS=Mus musculus OX=10090 GN=Wdr12 PE=1 SV=1 - [WDR12_MOUSE]	1.81	0.0473	1	No
								WRAP73	Q9JM98	WD repeat-containing protein WRAP73 OS=Mus musculus OX=10090 GN=Wrap73 PE=1 SV=2 - [WRP73_MOUSE]	2.87	0.0411	1	No
								XPO1	Q6P5F9	Exportin-1 OS=Mus musculus OX=10090 GN=Xpo1 PE=1 SV=1 - [XPO1_MOUSE]	0	0.0093	1	No
								YTHDC1	E9Q5K9	YTH domain-containing protein 1 OS=Mus musculus OX=10090 GN=Ythdc1 PE=1 SV=2 - [YTDC1_MOUSE]	1.61	0.0177	1	No
								YTHDF3	Q8BYK6	YTH domain-containing family protein 3 OS=Mus musculus OX=10090 GN=Ythdf3 PE=1 SV=2 - [YTHD3_MOUSE]	2.65	0.0274	1	Yes
								ZC3H12D	Q8BIY3	Probable ribonuclease ZC3H12D OS=Mus musculus OX=10090 GN=Zc3h12d PE=2 SV=2 - [ZC12D_MOUSE]	3.01	0.03	1	No
								ZC3H18	Q0P678	Zinc finger CCCH domain-containing protein 18 OS=Mus musculus OX=10090 GN=Zc3h18 PE=1 SV=1 - [ZCH18_MOUSE]	0	0.0158	1	No
								Zfp35	P15620	Zinc finger protein 271 OS=Mus musculus OX=10090 GN=Znf271 PE=2 SV=1 - [ZN271_MOUSE]	0	0.0259	1	No
								Zfp512	Q69Z99	Zinc finger protein 512 OS=Mus musculus OX=10090 GN=Znf512 PE=2 SV=2 - [ZN512_MOUSE]	2.05	0.0249	1	No
								ZYX	Q62523	Zyxin OS=Mus musculus OX=10090 GN=Zyx PE=1 SV=2 - [ZYX_MOUSE]	2.68	0.0213	1	No
								PPFIA3	P60469	Liprin-alpha-3 OS=Mus musculus OX=10090 GN=Ppfia3 PE=1 SV=2 - [LIPA3_MOUSE]	0	0.0159	1	No
								NKAPL	Q5SZT7	NKAP-like protein OS=Mus musculus OX=10090 GN=Nkapl PE=1 SV=1 - [NKAPL_MOUSE]	0	0.0253	1	No
								WDR75	Q3U821	WD repeat-containing protein 75 OS=Mus musculus OX=10090 GN=Wdr75 PE=1 SV=1 - [WDR75_MOUSE]	2.07	0.0157	1	No
								S100A16	Q9D708	Protein S100-A16 OS=Mus musculus OX=10090 GN=S100a16 PE=1 SV=1 - [S10AG_MOUSE]	0	0.0968	1	No
								FBN1	Q61554	Fibrillin-1 OS=Mus musculus OX=10090 GN=Fbn1 PE=1 SV=2 - [FBN1_MOUSE]	1.98	0.0031	1	No
								SETD1A	E9PYH6	Histone-lysine N-methyltransferase SETD1A OS=Mus musculus OX=10090 GN=Setd1a PE=1 SV=1 - [SET1A_MOUSE]	0	0.0082	1	No
								PTPRC	P06800	Receptor-type tyrosine-protein phosphatase C OS=Mus musculus OX=10090 GN=Ptprc PE=1 SV=4 - [PTPRC_MOUSE]	0	0.0077	1	No
								SAMHD1	Q60710	Deoxynucleoside triphosphate triphosphohydrolase SAMHD1 OS=Mus musculus OX=10090 GN=Samhd1 PE=1 SV=3 - [SAMH1_MOUSE]	1.99	0.0198	1	Yes
								Apobec3	Q99J72	DNA dC->dU-editing enzyme APOBEC-3 OS=Mus musculus OX=10090 GN=Apobec3 PE=1 SV=3 - [ABEC3_MOUSE]	2.06	0.0205	1	No
								CAMP	P51437	Cathelicidin antimicrobial peptide OS=Mus musculus OX=10090 GN=Camp PE=1 SV=2 - [CAMP_MOUSE]	2.54	0.1047	1	No
								TAF4B	G5E8Z2	Transcription initiation factor TFIID subunit 4B OS=Mus musculus OX=10090 GN=Taf4b PE=2 SV=2 - [TAF4B_MOUSE]	5.42	0.0153	1	No
								ARHGEF18	Q6P9R4	Rho guanine nucleotide exchange factor 18 OS=Mus musculus OX=10090 GN=Arhgef18 PE=1 SV=3 - [ARHGI_MOUSE]	1.97	0.0107	1	No
								PIBF1	E9Q6K3	Pibf1 OS=Mus musculus GN=Pibf1 PE=1 SV=1		0.16	11	No
								CEP192	E9Q4Y4	Cep192 OS=Mus musculus GN=Cep192 PE=1 SV=1		0.152	26	No
