# Supplementary material for: Proteomic profiling of centrosomes across multiple mammalian cell and tissue types by an affinity capture method
Source: Dev Cell. Author manuscript; Available in PMC 2025 Oct 31. (PMC7618310; doi:10.1016/j.devcel.2023.09.008)
Supplement: Table S6 [file EMS209392-supplement-Table_S6.xlsx]

## Sheet: Information
Supplementary Table 6
Tandem mass tag-based (TMT) quantitative analyses of CAPture-MS from U251 and Jurkat cells.
Datasets include 5 experimental repeats of CAPture-MS and bead-only from both U251 and Jurkat cells. Experimental outline is shown in Fig. 4A.
Jurkat or U251 CAPture vs bead only: CAPture-MS from Jurkat and U251 cell line were first analyzed separately against bead-only cell line specific controls. Peptide intensities were normalized treating bead-only and peptide pulldown as separate groups followed by protein level quantification obtained by the summation of the normalized peptide intensities. Thereafter, a statistical analysis of dif…
U251 vs Jurkat CAPture: Only those proteins enriched in CAPture-MS vs bead-only were included in subsequent analysis performed on the combined dataset of CAPture-MS of Jurkat and U251. In addition, for each cell line only those peptides were selected that are found in at least half of the samples. The missing values were then imputed using knn algorithm (datasheet states for each protein whether …
Corresponding files on ProteomeXchange (PRIDE)
PXD040309
SET-1_TMT_Labeling_Scheme_U251.xlsx
SET-2_TMT_Labeling_Scheme_Jurkat.xlsx
Lumos_U251_Set1.msf
Lumos_U251_ACN_5.raw
Lumos_U251_ACN_10.raw
Lumos_U251_ACN_12_5.raw
Lumos_U251_ACN_15.raw
Lumos_U251_ACN_17_5.raw
Lumos_U251_ACN_20.raw
Lumos_U251_ACN_22_5.raw
Lumos_U251_ACN_25.raw
Lumos_U251_ACN_50.raw
Lumos_Jurkat_Set2.msf
Lumos_Jrukat_ACN_5.raw
Lumos_Jrukat_ACN_10.raw
Lumos_Jrukat_ACN_12_5.raw
Lumos_Jrukat_ACN_15.raw
Lumos_Jrukat_ACN_17_5.raw
Lumos_Jrukat_ACN_20.raw
Lumos_Jrukat_ACN_22_5.raw
Lumos_Jrukat_ACN_25.raw
Lumos_Jrukat_ACN_50.raw

## Sheet: Jurkat CAPture vs bead-only
Accessions	Gene	Description	GeneSymbol	Unique_peptides	Jurkat.CAPture.1	Jurkat.CAPture.2	Jurkat.CAPture.3	Jurkat.CAPture.4	Jurkat.CAPture.5	Jurkat.Bead.Only.1	Jurkat.Bead.Only.2	Jurkat.Bead.Only.3	Jurkat.Bead.Only.4	Jurkat.Bead.Only.5	log2FC	AvgIntensity	t	P.Value	adj.P.Val	B	In NIN-KO CAPture-MS?
Q86XR8	CEP57_HUMAN	Centrosomal protein of 57 kDa OS=Homo sapiens OX=9606 GN=CEP57 PE=1 SV=2	CEP57	21	12.17	12.27	12.47	12.54	12.31	8.53	8.91	8.79	8.65	8.74	3.63	10.5383	35.52	4.1e-13	6.5e-11	20.47
Q5BJF6	ODFP2_HUMAN	Outer dense fiber protein 2 OS=Homo sapiens OX=9606 GN=ODF2 PE=1 SV=1	ODF2	38	12.66	12.83	12.92	12.98	12.85	9.69	9.7	9.58	9.63	9.64	3.2	11.2479	39.44	1.3e-13	6.5e-11	21.52
Q66GS9	CP135_HUMAN	Centrosomal protein of 135 kDa OS=Homo sapiens OX=9606 GN=CEP135 PE=1 SV=2	CEP135	49	12.2	12.31	12.49	12.56	12.33	9.13	9.29	9.21	9.1	9.26	3.18	10.7872	35.22	4.6e-13	6.5e-11	20.39
Q13085	ACACA_HUMAN	Acetyl-CoA carboxylase 1 OS=Homo sapiens OX=9606 GN=ACACA PE=1 SV=2	ACACA	99	12.59	12.63	12.35	12.62	12.88	16.67	16.4	16.39	16.34	16.3	-3.81	14.5165	-35.64	4e-13	6.5e-11	20.51
Q13011	ECH1_HUMAN	Delta(3,5)-Delta(2,4)-dienoyl-CoA isomerase, mitochondrial OS=Homo sapiens OX=9606 GN=ECH1 PE=1 SV=2	ECH1	2	3.83	3.8	3.82	3.82	3.79	8.29	8.24	8.04	8.11	7.77	-4.28	5.9518	-35.19	4.6e-13	6.5e-11	20.38
Q8TC05	MDM1_HUMAN	Nuclear protein MDM1 OS=Homo sapiens OX=9606 GN=MDM1 PE=1 SV=2	MDM1	20	10.92	11.16	11.18	11.35	11.13	7.75	8.05	7.89	7.92	7.79	3.27	9.51454	32.86	1e-12	7.3e-11	19.67
Q9BV73	CP250_HUMAN	Centrosome-associated protein CEP250 OS=Homo sapiens OX=9606 GN=CEP250 PE=1 SV=2	CEP250	88	12.87	13	13.18	13.29	12.91	9.75	9.94	9.86	9.83	9.86	3.21	11.4502	33.21	8.9e-13	7.3e-11	19.78
Q8TCU4	ALMS1_HUMAN	Alstrom syndrome protein 1 OS=Homo sapiens OX=9606 GN=ALMS1 PE=1 SV=4	ALMS1	56	11.61	11.76	11.88	12.05	11.78	8.59	8.67	8.5	8.67	8.74	3.18	10.2264	32.88	1e-12	7.3e-11	19.68
O94986	CE152_HUMAN	Centrosomal protein of 152 kDa OS=Homo sapiens OX=9606 GN=CEP152 PE=1 SV=4	CEP152	65	13.12	13.27	13.42	13.53	13.46	10.27	10.47	10.29	10.24	10.29	3.05	11.8361	32.48	1.1e-12	7.3e-11	19.55
Q8N960	CE120_HUMAN	Centrosomal protein of 120 kDa OS=Homo sapiens OX=9606 GN=CEP120 PE=1 SV=2	CEP120	23	10.5	10.58	10.66	10.75	10.61	7.75	7.83	7.79	7.75	7.93	2.81	9.21668	34.01	6.8e-13	7.3e-11	20.03
Q9HCC0	MCCB_HUMAN	Methylcrotonoyl-CoA carboxylase beta chain, mitochondrial OS=Homo sapiens OX=9606 GN=MCCC2 PE=1 SV=1	MCCC2	22	9.9	9.92	9.65	10.01	10.14	14.43	14.16	14.18	14.2	13.76	-4.22	12.036	-32.57	1.1e-12	7.3e-11	19.58
Q5VT06	CE350_HUMAN	Centrosome-associated protein 350 OS=Homo sapiens OX=9606 GN=CEP350 PE=1 SV=1	CEP350	54	11.42	11.57	11.64	11.77	11.52	8.76	8.92	8.81	8.75	8.81	2.77	10.1974	31.95	1.4e-12	7.5e-11	19.38
Q96DN5	TBC31_HUMAN	TBC1 domain family member 31 OS=Homo sapiens OX=9606 GN=TBC1D31 PE=1 SV=2	TBC1D31	16	10.46	10.62	10.76	10.75	10.64	7.94	7.97	8.01	8	7.91	2.68	9.30642	31.97	1.4e-12	7.5e-11	19.38
O15182	CETN3_HUMAN	Centrin-3 OS=Homo sapiens OX=9606 GN=CETN3 PE=1 SV=2	CETN3	7	9.69	9.94	10.02	10.18	9.82	6.36	6.31	6.62	6.47	6.42	3.49	8.18267	30.99	2e-12	8.5e-11	19.06
P41208	CETN2_HUMAN	Centrin-2 OS=Homo sapiens OX=9606 GN=CETN2 PE=1 SV=1	CETN2	5	9.75	9.97	10.01	10.15	9.86	6.56	6.77	6.49	6.69	6.42	3.36	8.26663	30.85	2.1e-12	8.5e-11	19.01
Q9HC77	CENPJ_HUMAN	Centromere protein J OS=Homo sapiens OX=9606 GN=CENPJ PE=1 SV=2	CENPJ	16	9.15	9.25	9.26	9.42	9.19	6.39	6.51	6.4	6.44	6.49	2.81	7.85009	31.11	1.9e-12	8.5e-11	19.1
O95613	PCNT_HUMAN	Pericentrin OS=Homo sapiens OX=9606 GN=PCNT PE=1 SV=4	PCNT	117	13.29	13.37	13.5	13.59	13.46	10.77	10.81	10.79	10.55	10.65	2.73	12.079	31.34	1.7e-12	8.5e-11	19.18
P11498	PYC_HUMAN	Pyruvate carboxylase, mitochondrial OS=Homo sapiens OX=9606 GN=PC PE=1 SV=2	PC	52	12.25	12.22	11.86	12.12	12.42	15.95	15.66	15.72	15.65	15.5	-3.52	13.9343	-30.6	2.3e-12	8.8e-11	18.92
Q6UVJ0	SAS6_HUMAN	Spindle assembly abnormal protein 6 homolog OS=Homo sapiens OX=9606 GN=SASS6 PE=1 SV=1	SASS6	13	8.83	9.03	9	9.2	9.04	5.82	5.81	5.61	5.96	5.71	3.24	7.40212	29.83	3e-12	1.1e-10	18.65
Q8NBT0	POC1A_HUMAN	POC1 centriolar protein homolog A OS=Homo sapiens OX=9606 GN=POC1A PE=1 SV=2	POC1A	5	8.63	8.88	8.95	9.03	8.75	5.69	5.71	5.56	5.79	5.68	3.16	7.26837	29.44	3.5e-12	1.2e-10	18.51
Q96SN8	CK5P2_HUMAN	CDK5 regulatory subunit-associated protein 2 OS=Homo sapiens OX=9606 GN=CDK5RAP2 PE=1 SV=5	CDK5RAP2	55	11.93	12.09	12.22	12.34	12.06	9.36	9.48	9.46	9.29	9.34	2.74	10.7572	29.43	3.5e-12	1.2e-10	18.51
Q6IQ19	CCSAP_HUMAN	Centriole, cilia and spindle-associated protein OS=Homo sapiens OX=9606 GN=CCSAP PE=1 SV=2	CCSAP	7	9.35	9.59	9.79	9.96	9.58	4.84	5.41	5.25	5.27	5.49	4.4	7.45253	28.98	4.2e-12	1.3e-10	18.34
Q8TEP8	CE192_HUMAN	Centrosomal protein of 192 kDa OS=Homo sapiens OX=9606 GN=CEP192 PE=1 SV=2	CEP192	32	11	11.18	11.28	11.39	11.16	8.56	8.68	8.65	8.53	8.6	2.59	9.90259	28.84	4.4e-12	1.4e-10	18.29
Q7Z7A1	CNTRL_HUMAN	Centriolin OS=Homo sapiens OX=9606 GN=CNTRL PE=1 SV=2	CNTRL	95	13.03	13.15	13.41	13.52	13.12	9.9	10.19	10.14	10.03	10.22	3.15	11.6713	28.15	5.8e-12	1.7e-10	18.03
Q68CZ6	HAUS3_HUMAN	HAUS augmin-like complex subunit 3 OS=Homo sapiens OX=9606 GN=HAUS3 PE=1 SV=1	HAUS3	9	9.32	9.53	9.5	9.6	9.18	6.45	6.62	6.49	6.5	6.47	2.92	7.96571	27.83	6.6e-12	1.8e-10	17.9
Q96MT8	CEP63_HUMAN	Centrosomal protein of 63 kDa OS=Homo sapiens OX=9606 GN=CEP63 PE=1 SV=1	CEP63	21	11.36	11.6	11.69	11.82	11.66	8.96	8.97	9.01	8.83	8.81	2.71	10.2713	27.66	7.1e-12	1.8e-10	17.84
Q7Z591	AKNA_HUMAN	AT-hook-containing transcription factor OS=Homo sapiens OX=9606 GN=AKNA PE=1 SV=2	AKNA	24	10.76	10.93	11.02	11.08	10.83	8.26	8.28	8.5	8.26	8.18	2.63	9.60975	27.74	6.9e-12	1.8e-10	17.87
Q96GE4	CEP95_HUMAN	Centrosomal protein of 95 kDa OS=Homo sapiens OX=9606 GN=CEP95 PE=1 SV=1	CEP95	15	9.63	9.79	9.96	9.98	9.86	7.43	7.34	7.38	7.39	7.4	2.46	8.61637	26.84	1e-11	2.5e-10	17.51
P05165	PCCA_HUMAN	Propionyl-CoA carboxylase alpha chain, mitochondrial OS=Homo sapiens OX=9606 GN=PCCA PE=1 SV=4	PCCA	31	10.08	10.11	9.76	10.08	10.32	14.23	14.07	13.9	13.84	13.48	-3.84	11.9865	-26.5	1.2e-11	2.8e-10	17.37
Q6TFL3	CC171_HUMAN	Coiled-coil domain-containing protein 171 OS=Homo sapiens OX=9606 GN=CCDC171 PE=2 SV=1	CCDC171	21	9.36	9.45	9.63	9.82	9.56	6.9	6.93	6.87	6.91	6.91	2.66	8.23476	26.28	1.3e-11	3e-10	17.28
Q96RQ3	MCCA_HUMAN	Methylcrotonoyl-CoA carboxylase subunit alpha, mitochondrial OS=Homo sapiens OX=9606 GN=MCCC1 PE=1 SV=3	MCCC1	25	10.11	10.19	9.84	10.19	10.53	14.3	14.06	14.02	14.07	13.6	-3.84	12.0908	-26.13	1.4e-11	3.1e-10	17.22
P32121	ARRB2_HUMAN	Beta-arrestin-2 OS=Homo sapiens OX=9606 GN=ARRB2 PE=1 SV=2	ARRB2	4	6.63	6.91	7.04	7.23	6.99	3.58	3.59	3.53	3.31	3.6	3.44	5.24054	25.87	1.5e-11	3.2e-10	17.1
Q15468	STIL_HUMAN	SCL-interrupting locus protein OS=Homo sapiens OX=9606 GN=STIL PE=1 SV=2	STIL	4	7.95	8.03	8.12	8.25	8.08	5.12	5.23	4.94	4.87	4.8	3.09	6.53995	25.74	1.6e-11	3.2e-10	17.05
Q8N0Z3	SPICE_HUMAN	Spindle and centriole-associated protein 1 OS=Homo sapiens OX=9606 GN=SPICE1 PE=1 SV=1	SPICE1	20	10.37	10.55	10.62	10.78	10.51	8.06	8.22	7.97	7.98	8.05	2.51	9.31182	25.85	1.5e-11	3.2e-10	17.09
Q5JTW2	CEP78_HUMAN	Centrosomal protein of 78 kDa OS=Homo sapiens OX=9606 GN=CEP78 PE=1 SV=1	CEP78	14	10.23	10.31	10.43	10.55	10.41	7.84	8.03	7.97	8.1	8.07	2.38	9.19297	25.86	1.5e-11	3.2e-10	17.1
Q99550	MPP9_HUMAN	M-phase phosphoprotein 9 OS=Homo sapiens OX=9606 GN=MPHOSPH9 PE=1 SV=4	MPHOSPH9	13	8.78	8.82	8.92	9.12	8.74	5.84	6.19	5.91	5.87	6.04	2.91	7.4224	25.39	1.9e-11	3.6e-10	16.9
Q9C0F1	CEP44_HUMAN	Centrosomal protein of 44 kDa OS=Homo sapiens OX=9606 GN=CEP44 PE=1 SV=2	CEP44	3	8.3	8.58	8.64	8.79	8.47	5.29	5.66	5.56	5.47	5.43	3.07	7.01836	25.16	2.1e-11	3.9e-10	16.8
P50747	BPL1_HUMAN	Biotin--protein ligase OS=Homo sapiens OX=9606 GN=HLCS PE=1 SV=1	HLCS	19	8.98	9.33	8.79	9.17	9.26	12.72	12.5	12.38	12.37	12.12	-3.31	10.761	-24.68	2.6e-11	4.8e-10	16.58
P05166	PCCB_HUMAN	Propionyl-CoA carboxylase beta chain, mitochondrial OS=Homo sapiens OX=9606 GN=PCCB PE=1 SV=3	PCCB	20	9.44	9.61	9.2	9.59	9.64	13.69	13.4	13.24	13.24	12.79	-3.78	11.3844	-24.62	2.7e-11	4.8e-10	16.56
Q96SW2	CRBN_HUMAN	Protein cereblon OS=Homo sapiens OX=9606 GN=CRBN PE=1 SV=1	CRBN	7	10.09	10.03	9.66	9.59	9.98	6.79	6.98	6.68	6.57	6.75	3.12	8.31247	24.47	2.8e-11	5e-10	16.49
Q6ZU80	CE128_HUMAN	Centrosomal protein of 128 kDa OS=Homo sapiens OX=9606 GN=CEP128 PE=1 SV=2	CEP128	61	13.31	13.48	13.74	13.86	13.44	10.94	11	10.82	10.76	10.82	2.7	12.2163	24.19	3.2e-11	5.3e-10	16.36
Q9NVX0	HAUS2_HUMAN	HAUS augmin-like complex subunit 2 OS=Homo sapiens OX=9606 GN=HAUS2 PE=1 SV=1	HAUS2	6	8.83	8.94	9.07	9.05	8.76	6.5	6.58	6.43	6.48	6.33	2.47	7.69778	24.24	3.2e-11	5.3e-10	16.39
Q9BR77	CCD77_HUMAN	Coiled-coil domain-containing protein 77 OS=Homo sapiens OX=9606 GN=CCDC77 PE=1 SV=1	CCDC77	7	8.41	8.51	8.64	8.57	8.56	6.24	6.24	6.06	6.15	6.3	2.34	7.36675	24.26	3.1e-11	5.3e-10	16.4
Q9NQ31	AKIP1_HUMAN	A-kinase-interacting protein 1 OS=Homo sapiens OX=9606 GN=AKIP1 PE=1 SV=2	AKIP1	3	8.67	8.92	9	9.18	8.97	5.14	5.17	4.54	4.5	4.42	4.2	6.85111	23.81	3.9e-11	6.2e-10	16.19
Q8NHQ1	CEP70_HUMAN	Centrosomal protein of 70 kDa OS=Homo sapiens OX=9606 GN=CEP70 PE=1 SV=2	CEP70	11	8.72	8.73	9.08	9.13	8.87	6.25	6.19	6	6.08	6.21	2.76	7.52484	23.7	4.1e-11	6.3e-10	16.13
Q9C0D2	CE295_HUMAN	Centrosomal protein of 295 kDa OS=Homo sapiens OX=9606 GN=CEP295 PE=1 SV=4	CEP295	26	10.04	10.18	10.25	10.44	10.23	7.99	8.1	8.14	7.99	8.07	2.17	9.14278	23.65	4.2e-11	6.3e-10	16.11
Q8NA72	POC5_HUMAN	Centrosomal protein POC5 OS=Homo sapiens OX=9606 GN=POC5 PE=1 SV=2	POC5	13	10.63	10.63	10.84	10.97	10.74	7.22	7.66	7.83	7.9	7.66	3.11	9.2075	23.52	4.4e-11	6.6e-10	16.05
Q96ST8	CEP89_HUMAN	Centrosomal protein of 89 kDa OS=Homo sapiens OX=9606 GN=CEP89 PE=1 SV=3	CEP89	14	9.32	9.43	9.54	9.68	9.31	6.2	6.39	6.56	6.36	6.78	3	7.95785	23.41	4.7e-11	6.7e-10	16
O00763	ACACB_HUMAN	Acetyl-CoA carboxylase 2 OS=Homo sapiens OX=9606 GN=ACACB PE=1 SV=3	ACACB	48	10.55	10.46	10.05	10.22	10.59	13.62	13.47	13.26	13.23	13.19	-2.98	11.8636	-23.4	4.7e-11	6.7e-10	15.99
Q6P2E9	EDC4_HUMAN	Enhancer of mRNA-decapping protein 4 OS=Homo sapiens OX=9606 GN=EDC4 PE=1 SV=1	EDC4	14	8.82	8.94	9	9.12	8.93	6.85	6.78	6.87	6.88	6.75	2.13	7.89265	23.3	4.9e-11	6.9e-10	15.94
Q16531	DDB1_HUMAN	DNA damage-binding protein 1 OS=Homo sapiens OX=9606 GN=DDB1 PE=1 SV=1	DDB1	32	12.27	12.32	11.8	11.81	12.4	9.08	9.21	9.19	9.09	9.11	2.99	10.6296	23	5.7e-11	7.7e-10	15.8
Q8N4C6	NIN_HUMAN	Ninein OS=Homo sapiens OX=9606 GN=NIN PE=1 SV=4	NIN	46	11.31	11.4	11.63	11.68	11.22	8.92	9.13	9.07	9.01	9.06	2.41	10.2426	23.02	5.7e-11	7.7e-10	15.81
Q0P6D6	CCD15_HUMAN	Coiled-coil domain-containing protein 15 OS=Homo sapiens OX=9606 GN=CCDC15 PE=2 SV=2	CCDC15	9	9.83	9.95	10.09	10.11	9.88	7.65	7.72	7.51	7.4	7.28	2.46	8.74228	22.57	7.1e-11	9.4e-10	15.59
Q9H6D7	HAUS4_HUMAN	HAUS augmin-like complex subunit 4 OS=Homo sapiens OX=9606 GN=HAUS4 PE=1 SV=1	HAUS4	7	8.4	8.55	8.65	8.72	8.27	5.51	5.61	5.6	5.63	5.14	3.02	7.00749	22.43	7.6e-11	9.8e-10	15.52
Q8TD31	CCHCR_HUMAN	Coiled-coil alpha-helical rod protein 1 OS=Homo sapiens OX=9606 GN=CCHCR1 PE=1 SV=2	CCHCR1	8	7.41	7.58	7.55	7.73	7.57	5.33	5.34	5.19	5.29	5.38	2.26	6.43707	21.69	1.1e-10	1.4e-09	15.14
O95684	FR1OP_HUMAN	FGFR1 oncogene partner OS=Homo sapiens OX=9606 GN=FGFR1OP PE=1 SV=1	FGFR1OP	12	9.6	9.77	9.94	9.96	9.75	7.67	7.84	7.73	7.65	7.64	2.1	8.75426	21.67	1.1e-10	1.4e-09	15.13
O43805	SSNA1_HUMAN	Sjoegren syndrome nuclear autoantigen 1 OS=Homo sapiens OX=9606 GN=SSNA1 PE=1 SV=2	SSNA1	2	7.22	7.25	7.38	7.57	7.34	3.31	3.5	4.01	3.09	3.85	3.8	5.45228	21.44	1.3e-10	1.5e-09	15.01
Q9P2R7	SUCB1_HUMAN	Succinate--CoA ligase [ADP-forming] subunit beta, mitochondrial OS=Homo sapiens OX=9606 GN=SUCLA2 PE=1 SV=3	SUCLA2	1	6.12	6.02	6.28	6.14	5.73	3.28	3.18	2.91	2.92	2.86	3.03	4.54301	21.49	1.2e-10	1.5e-09	15.03
P0DP25	CALM3_HUMAN	Calmodulin-3 OS=Homo sapiens OX=9606 GN=CALM3 PE=1 SV=1	CALM3	4	8.32	8.66	8.77	8.83	8.6	6.16	6.24	6.03	6.18	6.23	2.47	7.40177	21.25	1.4e-10	1.7e-09	14.91
Q14008	CKAP5_HUMAN	Cytoskeleton-associated protein 5 OS=Homo sapiens OX=9606 GN=CKAP5 PE=1 SV=3	CKAP5	20	9.67	9.81	10.04	10.11	9.6	7.38	7.56	7.46	7.48	7.44	2.38	8.65644	20.81	1.8e-10	2.1e-09	14.67
Q3B820	F161A_HUMAN	Protein FAM161A OS=Homo sapiens OX=9606 GN=FAM161A PE=1 SV=2	FAM161A	6	7.19	7.24	7.42	7.34	7.31	5.01	5.24	5.05	4.88	5.04	2.26	6.1736	20.48	2.1e-10	2.4e-09	14.49
Q4AC94	C2CD3_HUMAN	C2 domain-containing protein 3 OS=Homo sapiens OX=9606 GN=C2CD3 PE=1 SV=4	C2CD3	11	8.62	8.74	8.9	8.97	8.7	6.51	6.49	6.86	6.62	6.55	2.18	7.6962	19.49	3.7e-10	4.1e-09	13.93
Q9BT92	TCHP_HUMAN	Trichoplein keratin filament-binding protein OS=Homo sapiens OX=9606 GN=TCHP PE=1 SV=1	TCHP	12	8.65	8.67	8.83	8.99	8.79	6.9	6.82	6.99	6.78	6.85	1.92	7.82691	19.15	4.5e-10	5e-09	13.73
E9PRG8	CK098_HUMAN	Uncharacterized protein C11orf98 OS=Homo sapiens OX=9606 GN=C11orf98 PE=4 SV=1	C11orf98	1	3.57	3.54	3.72	3.23	3.75	6.58	6.53	6.42	6.43	6	-2.83	4.97816	-19.12	4.6e-10	5e-09	13.71
Q9BXS6	NUSAP_HUMAN	Nucleolar and spindle-associated protein 1 OS=Homo sapiens OX=9606 GN=NUSAP1 PE=1 SV=1	NUSAP1	6	7.97	8.16	8.4	8.28	7.98	5.63	5.97	5.48	5.55	5.7	2.49	6.91313	19.04	4.8e-10	5.1e-09	13.66
O15078	CE290_HUMAN	Centrosomal protein of 290 kDa OS=Homo sapiens OX=9606 GN=CEP290 PE=1 SV=2	CEP290	34	9.89	9.93	10.09	10.23	10.09	8.37	8.13	8.11	8.13	8.3	1.84	9.12727	18.81	5.4e-10	5.8e-09	13.53
P35606	COPB2_HUMAN	Coatomer subunit beta' OS=Homo sapiens OX=9606 GN=COPB2 PE=1 SV=2	COPB2	31	12.76	12.88	12.75	12.48	11.67	8.87	9.01	8.88	8.76	8.88	3.63	10.6944	18.42	6.9e-10	7.2e-09	13.29
Q9ULJ1	ODF2L_HUMAN	Outer dense fiber protein 2-like OS=Homo sapiens OX=9606 GN=ODF2L PE=2 SV=2	ODF2L	7	7.44	7.56	7.67	7.78	7.73	5.63	5.57	5.44	5.34	5.66	2.11	6.57993	18.33	7.3e-10	7.5e-09	13.23
Q15154	PCM1_HUMAN	Pericentriolar material 1 protein OS=Homo sapiens OX=9606 GN=PCM1 PE=1 SV=5	PCM1	17	10.59	10.68	11.25	11.29	10.48	7.96	8.01	7.85	7.91	7.85	2.94	9.38747	18.28	7.5e-10	7.6e-09	13.2
Q8N8E3	CE112_HUMAN	Centrosomal protein of 112 kDa OS=Homo sapiens OX=9606 GN=CEP112 PE=1 SV=2	CEP112	11	8.47	8.49	8.55	8.74	8.55	6.33	6.62	6.75	6.53	6.65	1.98	7.56637	18.21	7.8e-10	7.8e-09	13.15
P07437	TBB5_HUMAN	Tubulin beta chain OS=Homo sapiens OX=9606 GN=TUBB PE=1 SV=2	TUBB	4	9.86	10.14	10.17	10.19	10.03	8.22	8.1	8.09	8.08	7.7	2.04	9.05869	18.02	8.8e-10	8.7e-09	13.03
P23258	TBG1_HUMAN	Tubulin gamma-1 chain OS=Homo sapiens OX=9606 GN=TUBG1 PE=1 SV=2	TUBG1	2	5.67	5.55	5.7	5.48	5.53	3.52	3.68	3.55	3.76	3.72	1.94	4.61606	17.98	9e-10	8.7e-09	13.01
O43303	CP110_HUMAN	Centriolar coiled-coil protein of 110 kDa OS=Homo sapiens OX=9606 GN=CCP110 PE=1 SV=3	CCP110	8	7.8	7.66	7.83	7.89	7.76	5.58	5.69	5.94	5.47	5.84	2.08	6.74592	17.71	1.1e-09	1e-08	12.84
Q8N137	CNTRB_HUMAN	Centrobin OS=Homo sapiens OX=9606 GN=CNTROB PE=1 SV=1	CNTROB	18	9.03	9.03	9.22	9.16	9.03	7.6	7.3	7.27	7.26	7.29	1.75	8.22138	17.7	1.1e-09	1e-08	12.83
Q5TB80	CE162_HUMAN	Centrosomal protein of 162 kDa OS=Homo sapiens OX=9606 GN=CEP162 PE=1 SV=2	CEP162	13	8.51	8.51	8.72	8.98	8.73	6.68	6.66	6.57	6.48	6.82	2.05	7.66487	17.26	1.4e-09	1.3e-08	12.54
P53621	COPA_HUMAN	Coatomer subunit alpha OS=Homo sapiens OX=9606 GN=COPA PE=1 SV=2	COPA	41	13.46	13.53	13.44	13.17	12.38	9.6	9.84	9.73	10.04	9.86	3.38	11.505	17.01	1.7e-09	1.5e-08	12.38
P53350	PLK1_HUMAN	Serine/threonine-protein kinase PLK1 OS=Homo sapiens OX=9606 GN=PLK1 PE=1 SV=1	PLK1	2	6.55	6.69	6.74	6.69	6.79	3.69	4.35	3.52	3.44	3.4	3.01	5.18572	17.02	1.7e-09	1.5e-08	12.39
Q96CS2	HAUS1_HUMAN	HAUS augmin-like complex subunit 1 OS=Homo sapiens OX=9606 GN=HAUS1 PE=1 SV=1	HAUS1	5	6.79	7.04	6.98	7.1	6.75	4.36	4.79	4.48	4.28	4.78	2.39	5.73517	16.95	1.7e-09	1.5e-08	12.33
Q8IW35	CEP97_HUMAN	Centrosomal protein of 97 kDa OS=Homo sapiens OX=9606 GN=CEP97 PE=1 SV=1	CEP97	7	7.8	7.88	7.92	8.06	7.86	6.08	6.09	5.74	6.05	5.74	1.96	6.92259	16.94	1.7e-09	1.5e-08	12.33
Q96LK0	CEP19_HUMAN	Centrosomal protein of 19 kDa OS=Homo sapiens OX=9606 GN=CEP19 PE=1 SV=2	CEP19	5	6.4	6.64	6.48	6.68	6.66	4.38	4.67	4.49	4.19	4.55	2.12	5.51394	16.84	1.9e-09	1.6e-08	12.26
Q96ME7	ZN512_HUMAN	Zinc finger protein 512 OS=Homo sapiens OX=9606 GN=ZNF512 PE=1 SV=2	ZNF512	9	8.65	8.64	8.62	8.94	8.59	6.86	6.89	6.5	6.57	6.78	1.97	7.70426	16.88	1.8e-09	1.6e-08	12.29
Q99996	AKAP9_HUMAN	A-kinase anchor protein 9 OS=Homo sapiens OX=9606 GN=AKAP9 PE=1 SV=4	AKAP9	74	11.62	11.76	11.94	12.03	11.62	10.16	9.99	9.98	9.82	9.83	1.84	10.8738	16.84	1.9e-09	1.6e-08	12.26
P13861	KAP2_HUMAN	cAMP-dependent protein kinase type II-alpha regulatory subunit OS=Homo sapiens OX=9606 GN=PRKAR2A PE=1 SV=2	PRKAR2A	12	8.72	8.76	9.1	9.2	8.72	6.64	6.87	7	6.7	6.83	2.09	7.85499	16.37	2.6e-09	2.2e-08	11.94
Q9Y5B8	NDK7_HUMAN	Nucleoside diphosphate kinase 7 OS=Homo sapiens OX=9606 GN=NME7 PE=1 SV=1	NME7	6	7.67	7.64	7.74	7.88	7.81	5.98	6.02	5.55	5.91	5.77	1.9	6.79687	16.1	3.1e-09	2.6e-08	11.75
Q15303	ERBB4_HUMAN	Receptor tyrosine-protein kinase erbB-4 OS=Homo sapiens OX=9606 GN=ERBB4 PE=1 SV=1	ERBB4	1	5.67	5.54	5.14	5.22	5.53	8.97	8.34	8.49	8.71	7.92	-3.07	6.95272	-16.06	3.2e-09	2.6e-08	11.72
Q9BVV6	TALD3_HUMAN	Protein TALPID3 OS=Homo sapiens OX=9606 GN=KIAA0586 PE=1 SV=4	KIAA0586	4	6.37	6.43	6.92	6.85	6.6	4.17	4.33	4.06	4.47	4.46	2.34	5.46525	15.88	3.6e-09	2.9e-08	11.59
O00139	KIF2A_HUMAN	Kinesin-like protein KIF2A OS=Homo sapiens OX=9606 GN=KIF2A PE=1 SV=3	KIF2A	5	6.59	6.44	6.9	6.97	6.6	3.74	3.54	4.18	4.12	4.28	2.73	5.33496	15.79	3.8e-09	3.1e-08	11.53
Q9Y6R9	CCD61_HUMAN	Coiled-coil domain-containing protein 61 OS=Homo sapiens OX=9606 GN=CCDC61 PE=1 SV=3	CCDC61	6	9.79	10.37	9.33	9.29	9.95	6.13	6.56	6.68	6.46	6.74	3.23	8.13182	15.68	4.1e-09	3.3e-08	11.45
Q969Q6	P2R3C_HUMAN	Serine/threonine-protein phosphatase 2A regulatory subunit B'' subunit gamma OS=Homo sapiens OX=9606 GN=PPP2R3C PE=1 SV=1	PPP2R3C	4	5.87	6.23	5.93	6.17	5.98	3.58	3.6	3.7	2.87	3.39	2.61	4.7313	15.67	4.1e-09	3.3e-08	11.44
Q86VV8	RTTN_HUMAN	Rotatin OS=Homo sapiens OX=9606 GN=RTTN PE=1 SV=3	RTTN	2	6.6	6.76	6.76	6.68	6.55	4.14	4.81	4.51	4.27	4.58	2.2	5.5651	15.61	4.3e-09	3.3e-08	11.4
Q8NHV4	NEDD1_HUMAN	Protein NEDD1 OS=Homo sapiens OX=9606 GN=NEDD1 PE=1 SV=1	NEDD1	2	6.01	6.31	6.5	6.64	6.23	4.31	4.11	3.88	4.16	3.95	2.26	5.20985	15.55	4.5e-09	3.5e-08	11.35
O14579	COPE_HUMAN	Coatomer subunit epsilon OS=Homo sapiens OX=9606 GN=COPE PE=1 SV=3	COPE	6	9.64	9.8	9.64	9.31	8.87	6.98	7.03	7.03	6.77	6.89	2.51	8.1968	15.4	5e-09	3.7e-08	11.24
Q5SZL2	CE85L_HUMAN	Centrosomal protein of 85 kDa-like OS=Homo sapiens OX=9606 GN=CEP85L PE=1 SV=1	CEP85L	3	7.12	7.38	7.52	7.72	7.34	5.4	5.51	5.3	5.12	5.33	2.08	6.37389	15.41	5e-09	3.7e-08	11.24
Q8IYX8	CE57L_HUMAN	Centrosomal protein CEP57L1 OS=Homo sapiens OX=9606 GN=CEP57L1 PE=1 SV=1	CEP57L1	4	7	6.61	7.02	7.04	6.92	4.87	5.12	4.87	4.78	5.09	1.97	5.93054	15.41	5e-09	3.7e-08	11.25
Q5TZA2	CROCC_HUMAN	Rootletin OS=Homo sapiens OX=9606 GN=CROCC PE=1 SV=1	CROCC	43	10.14	10.18	10.42	10.6	10.05	8.35	8.57	8.57	8.4	8.57	1.79	9.38557	15.39	5.1e-09	3.7e-08	11.23
P10809	CH60_HUMAN	60 kDa heat shock protein, mitochondrial OS=Homo sapiens OX=9606 GN=HSPD1 PE=1 SV=2	HSPD1	13	8.66	8.3	7.87	8.22	8.23	10.87	10.73	10.71	10.69	10.22	-2.39	9.4498	-15.37	5.1e-09	3.7e-08	11.21
P51955	NEK2_HUMAN	Serine/threonine-protein kinase Nek2 OS=Homo sapiens OX=9606 GN=NEK2 PE=1 SV=1	NEK2	7	7.21	7.3	7.56	7.72	7.19	5.34	5.07	5.46	5.36	5.37	2.08	6.35691	15.13	6.1e-09	4.3e-08	11.04
Q15773	MLF2_HUMAN	Myeloid leukemia factor 2 OS=Homo sapiens OX=9606 GN=MLF2 PE=1 SV=1	MLF2	3	6.54	6.51	6.88	6.86	6.6	4.58	4.93	4.79	4.55	4.56	2	5.67945	15.15	6e-09	4.3e-08	11.05
P36776	LONM_HUMAN	Lon protease homolog, mitochondrial OS=Homo sapiens OX=9606 GN=LONP1 PE=1 SV=2	LONP1	7	5.98	5.81	5.68	5.83	5.73	8.71	8.58	8.48	8.59	7.74	-2.61	7.11467	-15.07	6.3e-09	4.5e-08	11
P11021	BIP_HUMAN	Endoplasmic reticulum chaperone BiP OS=Homo sapiens OX=9606 GN=HSPA5 PE=1 SV=2	HSPA5	23	11.62	11.89	11.38	11.27	11.91	9.79	9.64	9.61	9.67	9.57	1.95	10.6338	14.99	6.7e-09	4.7e-08	10.93
Q9BYV8	CEP41_HUMAN	Centrosomal protein of 41 kDa OS=Homo sapiens OX=9606 GN=CEP41 PE=1 SV=1	CEP41	10	8.57	8.79	8.84	8.98	8.88	7.27	7.13	6.88	6.8	7.07	1.79	7.91977	14.84	7.5e-09	5.2e-08	10.82
O75506	HSBP1_HUMAN	Heat shock factor-binding protein 1 OS=Homo sapiens OX=9606 GN=HSBP1 PE=1 SV=1	HSBP1	3	7.51	7.64	7.73	7.64	7.49	5.86	6.17	6.06	6.09	6.12	1.54	6.83082	14.7	8.4e-09	5.7e-08	10.71
P31689	DNJA1_HUMAN	DnaJ homolog subfamily A member 1 OS=Homo sapiens OX=9606 GN=DNAJA1 PE=1 SV=2	DNAJA1	6	7.76	7.6	7.84	7.63	7.8	9.26	9.55	9.48	9.51	9.07	-1.65	8.55115	-14.61	9e-09	6.1e-08	10.64
Q6P2H3	CEP85_HUMAN	Centrosomal protein of 85 kDa OS=Homo sapiens OX=9606 GN=CEP85 PE=1 SV=1	CEP85	3	6.1	6.38	6.39	6.47	6.35	4.67	4.29	4.71	4.58	4.47	1.8	5.44182	14.33	1.1e-08	7.4e-08	10.42
Q7Z4H7	HAUS6_HUMAN	HAUS augmin-like complex subunit 6 OS=Homo sapiens OX=9606 GN=HAUS6 PE=1 SV=2	HAUS6	4	7.08	7.14	7.1	7.24	7.11	4.58	4.74	4.94	4.65	5.43	2.27	5.99966	14.22	1.2e-08	8e-08	10.33
Q9NYF8	BCLF1_HUMAN	Bcl-2-associated transcription factor 1 OS=Homo sapiens OX=9606 GN=BCLAF1 PE=1 SV=2	BCLAF1	19	11.16	11.41	11.22	11.26	10.64	9.3	9.22	9.09	9.16	8.84	2.02	10.1294	13.92	1.5e-08	1e-07	10.08
O94927	HAUS5_HUMAN	HAUS augmin-like complex subunit 5 OS=Homo sapiens OX=9606 GN=HAUS5 PE=1 SV=2	HAUS5	8	8.1	8.03	8.15	8.2	8.02	6.57	6.74	6.81	6.43	6.47	1.49	7.35196	13.85	1.6e-08	1e-07	10.03
Q8TC44	POC1B_HUMAN	POC1 centriolar protein homolog B OS=Homo sapiens OX=9606 GN=POC1B PE=1 SV=1	POC1B	7	8.77	8.82	9.06	9.17	8.93	7.53	7.1	7.11	6.91	7.04	1.81	8.04389	13.72	1.8e-08	1.1e-07	9.93
P30153	2AAA_HUMAN	Serine/threonine-protein phosphatase 2A 65 kDa regulatory subunit A alpha isoform OS=Homo sapiens OX=9606 GN=PPP2R1A PE=1 SV=4	PPP2R1A	1	5.08	5.03	5.24	5.03	4.96	3.59	3.25	3.58	3.32	3.34	1.65	4.24124	13.66	1.9e-08	1.2e-07	9.87
P53618	COPB_HUMAN	Coatomer subunit beta OS=Homo sapiens OX=9606 GN=COPB1 PE=1 SV=3	COPB1	2	5.9	6.2	5.63	5.65	5.77	3.49	2.99	2.28	3.06	2.61	2.94	4.3574	13.58	2e-08	1.3e-07	9.81
Q9P209	CEP72_HUMAN	Centrosomal protein of 72 kDa OS=Homo sapiens OX=9606 GN=CEP72 PE=1 SV=2	CEP72	1	4.33	4.42	4.77	4.88	4.36	1.74	2.25	2.37	2.28	2.2	2.39	3.36157	13.24	2.6e-08	1.6e-07	9.51
P68371	TBB4B_HUMAN	Tubulin beta-4B chain OS=Homo sapiens OX=9606 GN=TUBB4B PE=1 SV=1	TUBB4B	1	7.62	7.75	7.68	7.81	7.8	6.24	6.33	6.09	6.11	5.76	1.63	6.92015	13.24	2.6e-08	1.6e-07	9.52
O95816	BAG2_HUMAN	BAG family molecular chaperone regulator 2 OS=Homo sapiens OX=9606 GN=BAG2 PE=1 SV=1	BAG2	6	6.92	7.21	6.95	7.34	7.12	9.15	9.26	9.42	9.24	8.62	-2.03	8.12282	-13.24	2.6e-08	1.6e-07	9.52
Q5SW79	CE170_HUMAN	Centrosomal protein of 170 kDa OS=Homo sapiens OX=9606 GN=CEP170 PE=1 SV=1	CEP170	12	8.2	8.39	8.56	8.72	8.13	6.53	6.81	6.67	6.63	6.79	1.71	7.54554	13.09	3e-08	1.8e-07	9.38
P27635	RL10_HUMAN	60S ribosomal protein L10 OS=Homo sapiens OX=9606 GN=RPL10 PE=1 SV=4	RPL10	4	10.29	10.42	10.48	10.46	10.44	9.39	9.44	9.44	9.48	9.48	0.97	9.93122	13.05	3.1e-08	1.9e-07	9.35
O14965	AURKA_HUMAN	Aurora kinase A OS=Homo sapiens OX=9606 GN=AURKA PE=1 SV=2	AURKA	3	6.09	6.37	6.56	6.7	6.39	4.81	4.51	4.24	4.4	4.2	1.99	5.42551	12.72	4e-08	2.4e-07	9.07
Q1MSJ5	CSPP1_HUMAN	Centrosome and spindle pole-associated protein 1 OS=Homo sapiens OX=9606 GN=CSPP1 PE=1 SV=4	CSPP1	2	4.8	4.69	4.75	5.18	4.8	2.99	3.03	3.18	2.59	2.97	1.89	3.89821	12.46	5e-08	3e-07	8.83
Q96FJ2	DYL2_HUMAN	Dynein light chain 2, cytoplasmic OS=Homo sapiens OX=9606 GN=DYNLL2 PE=1 SV=1	DYNLL2	1	7.08	6.4	7.36	7.57	7.17	2.69	3.89	4.1	3.82	3.76	3.46	5.38501	12.38	5.4e-08	3.2e-07	8.75
Q9Y2W1	TR150_HUMAN	Thyroid hormone receptor-associated protein 3 OS=Homo sapiens OX=9606 GN=THRAP3 PE=1 SV=2	THRAP3	18	11.32	11.55	11.43	11.46	10.67	9.43	9.45	9.15	9.28	8.94	2.04	10.2694	12.18	6.4e-08	3.8e-07	8.57
Q9NZM5	NOP53_HUMAN	Ribosome biogenesis protein NOP53 OS=Homo sapiens OX=9606 GN=NOP53 PE=1 SV=2	NOP53	6	9.15	9.3	8.83	9.05	8.91	7.48	7.7	7.23	7.35	7.05	1.68	8.20516	12.16	6.5e-08	3.8e-07	8.55
P63167	DYL1_HUMAN	Dynein light chain 1, cytoplasmic OS=Homo sapiens OX=9606 GN=DYNLL1 PE=1 SV=1	DYNLL1	1	7.8	7.71	7.84	8.11	7.74	6.06	6.27	5.62	6.02	5.44	1.96	6.86112	11.88	8.4e-08	4.8e-07	8.29
Q76N32	CEP68_HUMAN	Centrosomal protein of 68 kDa OS=Homo sapiens OX=9606 GN=CEP68 PE=1 SV=2	CEP68	2	5.82	5.8	6.25	6.47	5.61	3.36	3.34	2.64	1.96	2.63	3.2	4.38656	11.75	9.4e-08	5.4e-07	8.17
Q9P2S5	WRP73_HUMAN	WD repeat-containing protein WRAP73 OS=Homo sapiens OX=9606 GN=WRAP73 PE=1 SV=1	WRAP73	4	7.41	7.47	7.7	7.65	7.77	6.02	6.45	6.19	6.21	6.26	1.37	6.91153	11.51	1.2e-07	6.6e-07	7.94
P62753	RS6_HUMAN	40S ribosomal protein S6 OS=Homo sapiens OX=9606 GN=RPS6 PE=1 SV=1	RPS6	6	9.91	10.01	9.92	9.75	9.66	8.79	8.73	8.36	8.53	8.64	1.24	9.22883	11.51	1.2e-07	6.6e-07	7.94
P62917	RL8_HUMAN	60S ribosomal protein L8 OS=Homo sapiens OX=9606 GN=RPL8 PE=1 SV=2	RPL8	1	4.14	4.38	3.85	3.72	3.86	5.77	5.65	5.68	5.59	5.43	-1.64	4.80861	-11.35	1.4e-07	7.7e-07	7.78
Q08AG7	MZT1_HUMAN	Mitotic-spindle organizing protein 1 OS=Homo sapiens OX=9606 GN=MZT1 PE=1 SV=2	MZT1	1	2.88	2.91	2.79	3.3	2.7	0.17	0.19	-0.2	-0.03	-0.06	2.9	1.46492	11.28	1.5e-07	8.1e-07	7.71
Q9BRX2	PELO_HUMAN	Protein pelota homolog OS=Homo sapiens OX=9606 GN=PELO PE=1 SV=2	PELO	1	4.85	4.67	4.8	4.92	4.95	3.49	3.6	3.61	3.55	3.3	1.33	4.17363	11.25	1.5e-07	8.2e-07	7.68
P45880	VDAC2_HUMAN	Voltage-dependent anion-selective channel protein 2 OS=Homo sapiens OX=9606 GN=VDAC2 PE=1 SV=2	VDAC2	1	6.79	6.16	6.13	6.45	6.49	4.39	4.11	3.67	4.03	3.12	2.54	5.13263	11.1	1.7e-07	9.5e-07	7.53
Q06787	FMR1_HUMAN	Synaptic functional regulator FMR1 OS=Homo sapiens OX=9606 GN=FMR1 PE=1 SV=1	FMR1	2	5.28	5.44	5.41	5.51	4.98	3.42	4.01	3.7	3.45	3.39	1.73	4.46018	10.99	1.9e-07	1e-06	7.42
P31151	S10A7_HUMAN	Protein S100-A7 OS=Homo sapiens OX=9606 GN=S100A7 PE=1 SV=4	S100A7	2	6.35	6.55	6.58	6.53	6.51	7.61	7.72	7.46	7.69	7.84	-1.16	7.08574	-10.98	1.9e-07	1e-06	7.4
P50991	TCPD_HUMAN	T-complex protein 1 subunit delta OS=Homo sapiens OX=9606 GN=CCT4 PE=1 SV=4	CCT4	3	4.84	4.87	4.68	4.56	4.84	6.25	6.36	6.07	6.03	5.93	-1.37	5.44281	-10.94	2e-07	1.1e-06	7.37
P50990	TCPQ_HUMAN	T-complex protein 1 subunit theta OS=Homo sapiens OX=9606 GN=CCT8 PE=1 SV=4	CCT8	10	6.85	6.53	6.32	6.49	6.63	8.51	8.35	8.28	8.35	7.75	-1.68	7.40626	-10.9	2.1e-07	1.1e-06	7.32
Q96EY1	DNJA3_HUMAN	DnaJ homolog subfamily A member 3, mitochondrial OS=Homo sapiens OX=9606 GN=DNAJA3 PE=1 SV=2	DNAJA3	1	3.62	3.22	3.96	3.51	3.29	5.44	5.37	5.51	5.37	4.97	-1.81	4.42536	-10.95	2e-07	1.1e-06	7.37
P48735	IDHP_HUMAN	Isocitrate dehydrogenase [NADP], mitochondrial OS=Homo sapiens OX=9606 GN=IDH2 PE=1 SV=2	IDH2	2	5.44	4.95	4.41	4.58	5.11	7.23	7.27	7.07	7.16	6.69	-2.19	5.99077	-10.93	2e-07	1.1e-06	7.35
P84090	ERH_HUMAN	Enhancer of rudimentary homolog OS=Homo sapiens OX=9606 GN=ERH PE=1 SV=1	ERH	3	9.88	10.22	9.97	9.95	9.12	7.92	7.86	7.66	7.77	7.26	2.13	8.7619	10.82	2.3e-07	1.2e-06	7.24
P49366	DHYS_HUMAN	Deoxyhypusine synthase OS=Homo sapiens OX=9606 GN=DHPS PE=1 SV=1	DHPS	1	5.64	5.83	6.07	6.19	6.09	4	4.28	4.3	3.99	3.43	1.97	4.98329	10.82	2.3e-07	1.2e-06	7.24
O95714	HERC2_HUMAN	E3 ubiquitin-protein ligase HERC2 OS=Homo sapiens OX=9606 GN=HERC2 PE=1 SV=2	HERC2	4	6.23	6.96	6.27	6.39	6.55	4.58	4.63	4.62	4.75	5.07	1.75	5.605	10.75	2.4e-07	1.2e-06	7.17
P04350	TBB4A_HUMAN	Tubulin beta-4A chain OS=Homo sapiens OX=9606 GN=TUBB4A PE=1 SV=2	TUBB4A	2	5.49	5.39	5.44	5.57	5.64	6.7	6.86	6.74	6.56	6.6	-1.18	6.09968	-10.8	2.3e-07	1.2e-06	7.23
O60884	DNJA2_HUMAN	DnaJ homolog subfamily A member 2 OS=Homo sapiens OX=9606 GN=DNAJA2 PE=1 SV=1	DNAJA2	1	4.07	4.32	3.85	3.76	3.93	5.28	5.75	5.89	5.83	5.55	-1.68	4.82265	-10.83	2.2e-07	1.2e-06	7.25
P48643	TCPE_HUMAN	T-complex protein 1 subunit epsilon OS=Homo sapiens OX=9606 GN=CCT5 PE=1 SV=1	CCT5	3	6.2	5.58	5.28	5.8	5.06	8.25	8.24	8.09	8.21	7.42	-2.46	6.81261	-10.73	2.5e-07	1.2e-06	7.16
Q9BSJ2	GCP2_HUMAN	Gamma-tubulin complex component 2 OS=Homo sapiens OX=9606 GN=TUBGCP2 PE=1 SV=2	TUBGCP2	3	5.71	5.87	5.86	5.94	5.66	4.33	4.73	4.14	4.43	4.46	1.39	5.1146	10.63	2.7e-07	1.3e-06	7.05
Q9H7U1	CCSE2_HUMAN	Serine-rich coiled-coil domain-containing protein 2 OS=Homo sapiens OX=9606 GN=CCSER2 PE=1 SV=2	CCSER2	2	5.18	5.53	5.32	5.61	5.1	3.46	3.71	4.02	3.33	3.76	1.69	4.50209	10.57	2.9e-07	1.4e-06	6.98
O94967	WDR47_HUMAN	WD repeat-containing protein 47 OS=Homo sapiens OX=9606 GN=WDR47 PE=1 SV=1	WDR47	1	4.51	4.07	4.36	4.66	4.46	2.45	2.07	2.71	2.28	2.82	1.95	3.43906	10.53	3e-07	1.5e-06	6.94
Q0D2I5	IFFO1_HUMAN	Intermediate filament family orphan 1 OS=Homo sapiens OX=9606 GN=IFFO1 PE=2 SV=2	IFFO1	2	4.4	4.72	4.58	4.78	4.14	1.89	1.19	0.8	2.34	0.94	3.09	2.97831	10.41	3.4e-07	1.7e-06	6.81
O75122	CLAP2_HUMAN	CLIP-associating protein 2 OS=Homo sapiens OX=9606 GN=CLASP2 PE=1 SV=2	CLASP2	1	4.59	4.61	4.59	5.2	4.53	2.9	3.05	2.63	3.22	2.97	1.75	3.82952	10.33	3.7e-07	1.8e-06	6.73
Q9BT25	HAUS8_HUMAN	HAUS augmin-like complex subunit 8 OS=Homo sapiens OX=9606 GN=HAUS8 PE=1 SV=3	HAUS8	4	7.18	7.38	7.36	7.25	7.01	6.03	6.03	5.48	5.61	5.77	1.45	6.51021	10.31	3.8e-07	1.8e-06	6.71
Q53EZ4	CEP55_HUMAN	Centrosomal protein of 55 kDa OS=Homo sapiens OX=9606 GN=CEP55 PE=1 SV=3	CEP55	2	4.93	4.82	4.98	5.1	4.96	3.39	3.67	3.84	3.28	3.72	1.38	4.26786	10.09	4.7e-07	2.2e-06	6.47
P22694	KAPCB_HUMAN	cAMP-dependent protein kinase catalytic subunit beta OS=Homo sapiens OX=9606 GN=PRKACB PE=1 SV=2	PRKACB	1	4.64	4.86	5.08	5.31	4.58	3.17	2.74	2.61	2.95	3.35	1.93	3.9304	10.08	4.8e-07	2.3e-06	6.45
Q9NXR1	NDE1_HUMAN	Nuclear distribution protein nudE homolog 1 OS=Homo sapiens OX=9606 GN=NDE1 PE=1 SV=3	NDE1	3	5.49	5.42	5.62	6	5.46	3.49	3.79	2.33	3.23	3.23	2.38	4.40579	9.81	6.3e-07	2.9e-06	6.17
Q9BSC4	NOL10_HUMAN	Nucleolar protein 10 OS=Homo sapiens OX=9606 GN=NOL10 PE=1 SV=1	NOL10	2	7.13	7.31	6.74	6.38	6.49	5.18	4.99	4.76	4.9	5.08	1.83	5.89627	9.79	6.4e-07	3e-06	6.14
P49368	TCPG_HUMAN	T-complex protein 1 subunit gamma OS=Homo sapiens OX=9606 GN=CCT3 PE=1 SV=4	CCT3	3	5.22	4.51	4.71	4.71	4.71	6.64	6.43	6.29	6.34	5.97	-1.56	5.55261	-9.52	8.6e-07	4e-06	5.83
P27348	1433T_HUMAN	14-3-3 protein theta OS=Homo sapiens OX=9606 GN=YWHAQ PE=1 SV=1	YWHAQ	2	6.33	6.23	6.25	6.64	5.68	4.71	4.73	4.31	4.6	4.25	1.71	5.37323	9.46	9.1e-07	4.2e-06	5.77
P51114	FXR1_HUMAN	Fragile X mental retardation syndrome-related protein 1 OS=Homo sapiens OX=9606 GN=FXR1 PE=1 SV=3	FXR1	1	4.59	4.53	4.66	4.63	4.35	3.37	3.5	3.14	3.3	3	1.29	3.90818	9.43	9.4e-07	4.3e-06	5.73
Q86YT6	MIB1_HUMAN	E3 ubiquitin-protein ligase MIB1 OS=Homo sapiens OX=9606 GN=MIB1 PE=1 SV=1	MIB1	2	5.26	5.6	5.57	6	5.39	4.04	3.4	3	3.87	3.12	2.08	4.52611	9.39	9.9e-07	4.5e-06	5.68
A6NC98	CC88B_HUMAN	Coiled-coil domain-containing protein 88B OS=Homo sapiens OX=9606 GN=CCDC88B PE=1 SV=1	CCDC88B	2	4.48	4.63	4.57	4.97	4.93	3.03	3.01	3.02	2.06	2.84	1.92	3.75412	9.29	1.1e-06	5e-06	5.57
P14373	TRI27_HUMAN	Zinc finger protein RFP OS=Homo sapiens OX=9606 GN=TRIM27 PE=1 SV=1	TRIM27	7	8.61	8.63	8.99	8.92	8.88	7.33	7.45	7.36	7.51	7.97	1.29	8.16396	9.21	1.2e-06	5.4e-06	5.47
P78371	TCPB_HUMAN	T-complex protein 1 subunit beta OS=Homo sapiens OX=9606 GN=CCT2 PE=1 SV=4	CCT2	3	4.88	4.67	4.13	4.76	4.85	6.41	6.47	6.41	6.19	5.87	-1.61	5.46458	-9.19	1.2e-06	5.5e-06	5.45
Q13619	CUL4A_HUMAN	Cullin-4A OS=Homo sapiens OX=9606 GN=CUL4A PE=1 SV=3	CUL4A	4	5.85	6.07	5.59	5.58	6.17	4.67	4.52	4.45	4.15	4.24	1.45	5.12854	9.13	1.3e-06	5.8e-06	5.38
P43403	ZAP70_HUMAN	Tyrosine-protein kinase ZAP-70 OS=Homo sapiens OX=9606 GN=ZAP70 PE=1 SV=1	ZAP70	5	5.6	5.44	5.29	5.66	5.62	6.67	6.72	6.69	6.53	6.43	-1.09	6.06428	-9.13	1.3e-06	5.8e-06	5.38
P68366	TBA4A_HUMAN	Tubulin alpha-4A chain OS=Homo sapiens OX=9606 GN=TUBA4A PE=1 SV=1	TUBA4A	2	5.54	5.31	5.64	5.79	5.7	4.2	3.83	4.19	4.39	4.53	1.37	4.91118	9	1.5e-06	6.6e-06	5.23
Q8TAP8	PPR35_HUMAN	Protein phosphatase 1 regulatory subunit 35 OS=Homo sapiens OX=9606 GN=PPP1R35 PE=1 SV=1	PPP1R35	1	4.08	4.24	4.04	4.5	4.28	1.17	2.26	1.9	0.97	2.42	2.49	2.98483	8.67	2.2e-06	9.6e-06	4.83
P05141	ADT2_HUMAN	ADP/ATP translocase 2 OS=Homo sapiens OX=9606 GN=SLC25A5 PE=1 SV=7	SLC25A5	2	7.74	7.5	7.45	7.44	7.32	8.79	8.56	8.43	8.39	8.34	-1.01	7.99592	-8.51	2.7e-06	1.2e-05	4.63
Q4KMZ1	IQCC_HUMAN	IQ domain-containing protein C OS=Homo sapiens OX=9606 GN=IQCC PE=1 SV=2	IQCC	2	4.39	5.19	4.72	4.86	5.04	3.37	3.73	3.02	3.06	3.12	1.58	4.05125	8.37	3.2e-06	1.4e-05	4.45
Q13823	NOG2_HUMAN	Nucleolar GTP-binding protein 2 OS=Homo sapiens OX=9606 GN=GNL2 PE=1 SV=1	GNL2	6	7.03	7.04	6.64	6.72	6.78	5.65	5.93	5.26	5.49	5.7	1.23	6.2242	8.32	3.4e-06	1.4e-05	4.39
Q9Y535	RPC8_HUMAN	DNA-directed RNA polymerase III subunit RPC8 OS=Homo sapiens OX=9606 GN=POLR3H PE=1 SV=1	POLR3H	2	4.98	4.92	4.63	4.64	5	2.54	3.53	3.41	2.39	2.97	1.87	3.90192	8.22	3.8e-06	1.6e-05	4.26
Q5T3I0	GPTC4_HUMAN	G patch domain-containing protein 4 OS=Homo sapiens OX=9606 GN=GPATCH4 PE=1 SV=2	GPATCH4	6	7.62	7.9	7.72	7.6	7.81	7	6.52	6.24	6.3	6.35	1.24	7.10624	8.23	3.7e-06	1.6e-05	4.28
Q9NVU7	SDA1_HUMAN	Protein SDA1 homolog OS=Homo sapiens OX=9606 GN=SDAD1 PE=1 SV=3	SDAD1	3	6.77	6.94	6.5	6.34	6.58	5.65	5.62	5.43	5.53	5.45	1.09	6.07947	8.23	3.7e-06	1.6e-05	4.27
Q9C099	LRCC1_HUMAN	Leucine-rich repeat and coiled-coil domain-containing protein 1 OS=Homo sapiens OX=9606 GN=LRRCC1 PE=1 SV=2	LRRCC1	1	5.1	5.29	5.51	5.72	5.81	4.14	4.06	3.37	3.97	3.25	1.73	4.6223	8.16	4.1e-06	1.7e-05	4.19
Q9NQ29	LUC7L_HUMAN	Putative RNA-binding protein Luc7-like 1 OS=Homo sapiens OX=9606 GN=LUC7L PE=1 SV=1	LUC7L	1	5.9	5.72	5.07	5.54	5.27	3.99	4.16	3.82	4.07	4.4	1.41	4.79291	8.04	4.7e-06	2e-05	4.03
Q96CW5	GCP3_HUMAN	Gamma-tubulin complex component 3 OS=Homo sapiens OX=9606 GN=TUBGCP3 PE=1 SV=2	TUBGCP3	3	4.98	5.03	4.9	5.01	5.07	3.71	4.25	3.94	3.93	4.13	1	4.49417	7.99	5e-06	2.1e-05	3.96
Q9Y383	LC7L2_HUMAN	Putative RNA-binding protein Luc7-like 2 OS=Homo sapiens OX=9606 GN=LUC7L2 PE=1 SV=2	LUC7L2	1	5.28	5.35	4.99	4.78	4.63	3.84	3.98	3.62	3.61	3.5	1.29	4.3579	7.72	7e-06	2.9e-05	3.61
Q9BV44	THUM3_HUMAN	THUMP domain-containing protein 3 OS=Homo sapiens OX=9606 GN=THUMPD3 PE=1 SV=1	THUMPD3	1	2.6	2.37	1.87	2.11	2.06	4.4	4.33	3.83	4.03	3.35	-1.78	3.09519	-7.67	7.5e-06	3e-05	3.54
Q96HJ3	CCD34_HUMAN	Coiled-coil domain-containing protein 34 OS=Homo sapiens OX=9606 GN=CCDC34 PE=1 SV=2	CCDC34	1	3.21	2.47	2.95	3.46	3.29	0.17	0.19	1.51	-0.03	-0.06	2.72	1.71756	7.64	7.8e-06	3.1e-05	3.5
O75665	OFD1_HUMAN	Oral-facial-digital syndrome 1 protein OS=Homo sapiens OX=9606 GN=OFD1 PE=1 SV=1	OFD1	2	4.64	4.56	4.04	4.08	4.58	2.57	2.29	3.19	1.92	2.76	1.83	3.46292	7.59	8.3e-06	3.3e-05	3.43
P40227	TCPZ_HUMAN	T-complex protein 1 subunit zeta OS=Homo sapiens OX=9606 GN=CCT6A PE=1 SV=3	CCT6A	3	5.27	5.27	4.5	4.86	4.94	6.6	6.27	6.17	6.28	6.03	-1.3	5.62038	-7.59	8.4e-06	3.3e-05	3.42
Q8NDN9	RCBT1_HUMAN	RCC1 and BTB domain-containing protein 1 OS=Homo sapiens OX=9606 GN=RCBTB1 PE=1 SV=1	RCBTB1	1	5.34	5.46	5.14	5.57	4.13	2.08	2.38	1.47	-0.03	-0.06	3.96	3.14917	7.77	8.8e-06	3.5e-05	3.43
P59998	ARPC4_HUMAN	Actin-related protein 2/3 complex subunit 4 OS=Homo sapiens OX=9606 GN=ARPC4 PE=1 SV=3	ARPC4	1	2.55	2.08	2.69	2.44	2.59	3.86	3.82	3.79	3.48	3.7	-1.26	3.10044	-7.45	1e-05	3.9e-05	3.24
P35658	NU214_HUMAN	Nuclear pore complex protein Nup214 OS=Homo sapiens OX=9606 GN=NUP214 PE=1 SV=2	NUP214	3	5.79	6.11	5.93	5.66	5.82	7.19	7.18	6.94	6.84	6.56	-1.08	6.40328	-7.35	1.1e-05	4.5e-05	3.09
Q9P031	TAP26_HUMAN	Thyroid transcription factor 1-associated protein 26 OS=Homo sapiens OX=9606 GN=CCDC59 PE=1 SV=2	CCDC59	8	8.62	8.81	8.74	8.74	8.84	8.19	8.15	8.15	8.11	8.18	0.59	8.45376	7.22	1.3e-05	5.2e-05	2.92
P15880	RS2_HUMAN	40S ribosomal protein S2 OS=Homo sapiens OX=9606 GN=RPS2 PE=1 SV=2	RPS2	7	11.2	11.3	11.05	11.21	11.53	10.18	10.18	9.71	9.74	10.58	1.18	10.6689	7.16	1.4e-05	5.6e-05	2.84
Q13523	PRP4B_HUMAN	Serine/threonine-protein kinase PRP4 homolog OS=Homo sapiens OX=9606 GN=PRPF4B PE=1 SV=3	PRPF4B	5	7.54	7.79	7.88	7.14	7.27	6.64	6.39	6.19	5.94	6.24	1.24	6.90302	7.05	1.7e-05	6.4e-05	2.68
O00463	TRAF5_HUMAN	TNF receptor-associated factor 5 OS=Homo sapiens OX=9606 GN=TRAF5 PE=1 SV=2	TRAF5	2	5.18	5.1	4.6	5.1	5.12	3.58	4.23	3.53	3.96	3.82	1.19	4.42175	7.07	1.6e-05	6.4e-05	2.7
Q96PK6	RBM14_HUMAN	RNA-binding protein 14 OS=Homo sapiens OX=9606 GN=RBM14 PE=1 SV=2	RBM14	2	6.37	5.87	5.55	5.57	5.58	7.51	7.32	7.08	7.05	6.76	-1.36	6.46444	-7.06	1.7e-05	6.4e-05	2.69
O60341	KDM1A_HUMAN	Lysine-specific histone demethylase 1A OS=Homo sapiens OX=9606 GN=KDM1A PE=1 SV=2	KDM1A	4	6.19	6.26	5.63	6.09	6.36	7.29	7.01	7.19	7.41	7.01	-1.07	6.64522	-7.02	1.8e-05	6.7e-05	2.63
P25705	ATPA_HUMAN	ATP synthase subunit alpha, mitochondrial OS=Homo sapiens OX=9606 GN=ATP5F1A PE=1 SV=1	ATP5F1A	5	5.94	5.56	5.38	5.59	5.68	6.66	6.64	6.46	6.55	6.35	-0.9	6.08188	-6.99	1.8e-05	6.9e-05	2.59
P61221	ABCE1_HUMAN	ATP-binding cassette sub-family E member 1 OS=Homo sapiens OX=9606 GN=ABCE1 PE=1 SV=1	ABCE1	2	4.53	4.14	4.16	4.21	3.53	5.52	5.62	5.41	5.66	4.98	-1.33	4.77578	-6.87	2.1e-05	8.1e-05	2.42
P84098	RL19_HUMAN	60S ribosomal protein L19 OS=Homo sapiens OX=9606 GN=RPL19 PE=1 SV=1	RPL19	3	7.44	7.3	7.33	6.95	7	6.17	6.56	5.69	5.91	5.98	1.14	6.6337	6.68	2.8e-05	0.0001	2.14
Q86U42	PABP2_HUMAN	Polyadenylate-binding protein 2 OS=Homo sapiens OX=9606 GN=PABPN1 PE=1 SV=3	PABPN1	1	4.63	4.4	4.23	4.46	4.31	3.73	3.32	3.06	3.26	3.53	1.03	3.893	6.68	2.8e-05	0.0001	2.15
Q5XUX0	FBX31_HUMAN	F-box only protein 31 OS=Homo sapiens OX=9606 GN=FBXO31 PE=1 SV=2	FBXO31	2	4.9	4.99	4.77	4.91	5.11	4.05	4.06	3.81	4.37	3.83	0.91	4.48074	6.68	2.8e-05	0.0001	2.15
Q14679	TTLL4_HUMAN	Tubulin polyglutamylase TTLL4 OS=Homo sapiens OX=9606 GN=TTLL4 PE=1 SV=2	TTLL4	1	3.87	3.84	3.71	3.65	3.78	2.83	2.35	2.17	2.94	2.59	1.2	3.17323	6.64	3e-05	0.00011	2.09
P83731	RL24_HUMAN	60S ribosomal protein L24 OS=Homo sapiens OX=9606 GN=RPL24 PE=1 SV=1	RPL24	6	9.79	9.7	10.11	9.85	9.84	9.25	9.09	9.26	9.28	9.25	0.63	9.54133	6.67	2.9e-05	0.00011	2.12
Q13547	HDAC1_HUMAN	Histone deacetylase 1 OS=Homo sapiens OX=9606 GN=HDAC1 PE=1 SV=1	HDAC1	2	6.05	5.81	5.71	5.55	5.72	6.73	6.66	6.48	6.57	6.46	-0.81	6.17393	-6.62	3e-05	0.00011	2.05
Q96NL6	SCLT1_HUMAN	Sodium channel and clathrin linker 1 OS=Homo sapiens OX=9606 GN=SCLT1 PE=1 SV=2	SCLT1	4	5.29	5.07	5.17	5.29	5.32	6.4	6.08	5.99	5.98	5.88	-0.84	5.64578	-6.61	3.1e-05	0.00011	2.03
Q86X95	CIR1_HUMAN	Corepressor interacting with RBPJ 1 OS=Homo sapiens OX=9606 GN=CIR1 PE=1 SV=1	CIR1	2	6.43	6.24	6.78	6.55	6.29	5.4	5.79	5.59	5.5	5.29	0.94	5.9861	6.58	3.2e-05	0.00012	2
Q5JTH9	RRP12_HUMAN	RRP12-like protein OS=Homo sapiens OX=9606 GN=RRP12 PE=1 SV=2	RRP12	4	6.84	6.67	6.42	6.38	6.65	5.8	5.79	5.62	5.84	5.89	0.8	6.19019	6.54	3.4e-05	0.00012	1.93
Q9BRT6	LLPH_HUMAN	Protein LLP homolog OS=Homo sapiens OX=9606 GN=LLPH PE=1 SV=1	LLPH	1	4.49	4.47	4.02	3.69	4.28	5.66	5.19	5.33	5.11	5.57	-1.18	4.78196	-6.58	3.2e-05	0.00012	1.99
Q8NEJ9	NGDN_HUMAN	Neuroguidin OS=Homo sapiens OX=9606 GN=NGDN PE=1 SV=1	NGDN	4	6.77	6.73	6.25	6.29	6.27	5.29	5.43	5.43	5.79	5.2	1.03	5.9464	6.49	3.6e-05	0.00013	1.87
P36542	ATPG_HUMAN	ATP synthase subunit gamma, mitochondrial OS=Homo sapiens OX=9606 GN=ATP5F1C PE=1 SV=1	ATP5F1C	1	4.15	4.17	3.9	3.9	3.54	5.18	5.2	5.05	4.99	4.56	-1.06	4.46322	-6.44	3.9e-05	0.00014	1.79
Q8WXW3	PIBF1_HUMAN	Progesterone-induced-blocking factor 1 OS=Homo sapiens OX=9606 GN=PIBF1 PE=1 SV=2	PIBF1	3	5.02	4.8	4.7	5.29	5.3	4.27	4.11	4.05	3.76	3.7	1.04	4.50041	6.29	4.9e-05	0.00017	1.55
Q2KHM9	MOONR_HUMAN	Protein moonraker OS=Homo sapiens OX=9606 GN=KIAA0753 PE=1 SV=3	KIAA0753	2	4.06	4.66	4.27	4.46	4.44	3.51	3.55	3.48	3.29	2.99	1.02	3.87059	6.3	4.8e-05	0.00017	1.57
Q9P270	SLAI2_HUMAN	SLAIN motif-containing protein 2 OS=Homo sapiens OX=9606 GN=SLAIN2 PE=1 SV=2	SLAIN2	1	2.82	2.84	2.3	3.28	2.53	0.17	1.67	-0.2	-0.03	-0.06	2.45	1.53217	6.22	5.4e-05	0.00019	1.45
P17480	UBF1_HUMAN	Nucleolar transcription factor 1 OS=Homo sapiens OX=9606 GN=UBTF PE=1 SV=1	UBTF	2	4.95	4.39	4.72	4.57	4.93	3.46	3.81	4.04	3.4	3.78	1.01	4.20629	6.09	6.5e-05	0.00022	1.25
Q86SQ7	SDCG8_HUMAN	Serologically defined colon cancer antigen 8 OS=Homo sapiens OX=9606 GN=SDCCAG8 PE=1 SV=1	SDCCAG8	2	4.39	4.53	4.49	4.7	4.48	3.89	3.84	3.38	3.67	3.77	0.81	4.11306	6.11	6.3e-05	0.00022	1.28
Q5T280	CI114_HUMAN	Putative methyltransferase C9orf114 OS=Homo sapiens OX=9606 GN=SPOUT1 PE=1 SV=3	SPOUT1	2	4.53	4.96	4.96	4.56	4.72	4.14	3.97	3.7	3.61	3.92	0.88	4.30757	5.97	7.8e-05	0.00027	1.06
Q96M11	HYLS1_HUMAN	Hydrolethalus syndrome protein 1 OS=Homo sapiens OX=9606 GN=HYLS1 PE=1 SV=1	HYLS1	1	3.4	3.68	3.28	3.76	3.59	1.36	0.19	2.19	1.76	-0.06	2.45	2.31603	5.93	8.2e-05	0.00028	1.01
P62851	RS25_HUMAN	40S ribosomal protein S25 OS=Homo sapiens OX=9606 GN=RPS25 PE=1 SV=1	RPS25	1	7.44	7.2	7.39	6.97	7.23	6.33	6.42	6.07	5.95	6.73	0.95	6.77289	5.92	8.5e-05	0.00029	0.98
Q9UGJ1	GCP4_HUMAN	Gamma-tubulin complex component 4 OS=Homo sapiens OX=9606 GN=TUBGCP4 PE=1 SV=1	TUBGCP4	1	3.64	3.97	3.17	3.52	3.63	2.81	2.45	1.86	2.25	2.28	1.26	2.95769	5.77	0.00011	0.00036	0.74
Q02880	TOP2B_HUMAN	DNA topoisomerase 2-beta OS=Homo sapiens OX=9606 GN=TOP2B PE=1 SV=3	TOP2B	3	6.32	6.11	5.87	5.74	6.1	4.95	5.06	3.42	4.56	4.16	1.6	5.22941	5.73	0.00011	0.00038	0.68
Q96F86	EDC3_HUMAN	Enhancer of mRNA-decapping protein 3 OS=Homo sapiens OX=9606 GN=EDC3 PE=1 SV=1	EDC3	1	2.42	2.75	2.62	2.53	2.4	0.17	0.19	-0.2	-0.03	1.78	2.16	1.46214	5.64	0.00013	0.00043	0.53
P46781	RS9_HUMAN	40S ribosomal protein S9 OS=Homo sapiens OX=9606 GN=RPS9 PE=1 SV=3	RPS9	8	10.3	10.25	9.91	9.97	9.89	9.55	9.51	8.92	9.05	9.22	0.81	9.65728	5.62	0.00013	0.00044	0.5
Q00325	MPCP_HUMAN	Phosphate carrier protein, mitochondrial OS=Homo sapiens OX=9606 GN=SLC25A3 PE=1 SV=2	SLC25A3	3	6.11	6.16	6.28	5.95	6.08	6.72	6.58	6.93	6.76	6.71	-0.63	6.42917	-5.58	0.00014	0.00047	0.43
Q9Y266	NUDC_HUMAN	Nuclear migration protein nudC OS=Homo sapiens OX=9606 GN=NUDC PE=1 SV=1	NUDC	1	3.25	2.84	2.43	2.42	3.02	3.8	3.75	3.7	4.02	4	-1.06	3.32347	-5.54	0.00015	0.0005	0.37
Q86WX3	AROS_HUMAN	Active regulator of SIRT1 OS=Homo sapiens OX=9606 GN=RPS19BP1 PE=1 SV=1	RPS19BP1	1	5.83	5.92	5.85	5.99	5.74	5.25	5.22	5.19	5.43	5.32	0.58	5.57354	5.43	0.00018	0.00058	0.2
P42677	RS27_HUMAN	40S ribosomal protein S27 OS=Homo sapiens OX=9606 GN=RPS27 PE=1 SV=3	RPS27	1	6.61	6.59	6.51	6.91	6.69	7.24	7.42	7.34	7.39	7.07	-0.63	6.97836	-5.42	0.00018	0.00059	0.19
O00566	MPP10_HUMAN	U3 small nucleolar ribonucleoprotein protein MPP10 OS=Homo sapiens OX=9606 GN=MPHOSPH10 PE=1 SV=2	MPHOSPH10	3	5.59	5.47	5.14	4.96	5.04	4.18	4.79	4.19	3.89	3.96	1.04	4.72084	5.39	0.00019	0.00061	0.14
Q13206	DDX10_HUMAN	Probable ATP-dependent RNA helicase DDX10 OS=Homo sapiens OX=9606 GN=DDX10 PE=1 SV=2	DDX10	2	5.95	5.59	5.38	5.15	5.23	4.33	4.85	3.7	4.02	4.46	1.19	4.8662	5.32	0.00021	0.00069	0.01
P06576	ATPB_HUMAN	ATP synthase subunit beta, mitochondrial OS=Homo sapiens OX=9606 GN=ATP5F1B PE=1 SV=3	ATP5F1B	1	3.18	3.84	2.21	2.55	3.33	4.43	4.42	4.28	4.6	4.38	-1.4	3.72237	-5.19	0.00026	0.00083	-0.2
P62701	RS4X_HUMAN	40S ribosomal protein S4, X isoform OS=Homo sapiens OX=9606 GN=RPS4X PE=1 SV=2	RPS4X	3	9.58	9.53	9.62	9.56	9.13	8.7	8.69	8.47	8.54	9.22	0.76	9.10387	5.08	0.00031	0.00099	-0.38
Q96CN5	LRC45_HUMAN	Leucine-rich repeat-containing protein 45 OS=Homo sapiens OX=9606 GN=LRRC45 PE=1 SV=1	LRRC45	3	3.83	4.2	4.13	4.23	4.27	2.75	2.77	3.67	2.86	3.43	1.03	3.61313	5.03	0.00034	0.0011	-0.48
P22090	RS4Y1_HUMAN	40S ribosomal protein S4, Y isoform 1 OS=Homo sapiens OX=9606 GN=RPS4Y1 PE=1 SV=2	RPS4Y1	1	4.31	4.7	4.93	4.79	4.5	3.69	3.44	3.56	3.68	4.3	0.91	4.19113	4.98	0.00036	0.0011	-0.55
Q96M89	CC138_HUMAN	Coiled-coil domain-containing protein 138 OS=Homo sapiens OX=9606 GN=CCDC138 PE=1 SV=1	CCDC138	2	7.12	7.15	7.51	7.65	7.16	6.57	6.75	6.81	6.57	6.56	0.67	6.98387	5	0.00035	0.0011	-0.53
Q04837	SSBP_HUMAN	Single-stranded DNA-binding protein, mitochondrial OS=Homo sapiens OX=9606 GN=SSBP1 PE=1 SV=1	SSBP1	1	3.28	2.84	2.8	2.84	3.14	3.88	3.65	3.59	3.78	3.83	-0.77	3.36394	-4.99	0.00036	0.0011	-0.54
O60832	DKC1_HUMAN	H/ACA ribonucleoprotein complex subunit 4 OS=Homo sapiens OX=9606 GN=DKC1 PE=1 SV=3	DKC1	2	4.66	4.76	5.57	4.43	4.41	3.56	3.78	3.53	4	3.87	1.02	4.25778	4.72	0.00055	0.0017	-1
Q66PJ3	AR6P4_HUMAN	ADP-ribosylation factor-like protein 6-interacting protein 4 OS=Homo sapiens OX=9606 GN=ARL6IP4 PE=1 SV=2	ARL6IP4	2	6.08	6.16	6.33	5.82	5.68	5.12	5.39	5.42	5.49	5.15	0.7	5.66551	4.71	0.00057	0.0018	-1.02
Q99832	TCPH_HUMAN	T-complex protein 1 subunit eta OS=Homo sapiens OX=9606 GN=CCT7 PE=1 SV=2	CCT7	3	7.08	6.95	6.29	6.52	5.9	7.86	7.81	7.62	7.68	7.12	-1.07	7.08374	-4.7	0.00058	0.0018	-1.04
Q9NP66	HM20A_HUMAN	High mobility group protein 20A OS=Homo sapiens OX=9606 GN=HMG20A PE=1 SV=1	HMG20A	1	4.12	4.01	3.74	2.99	4.52	5.21	4.9	5.04	4.99	4.86	-1.12	4.4379	-4.71	0.00057	0.0018	-1.03
Q13509	TBB3_HUMAN	Tubulin beta-3 chain OS=Homo sapiens OX=9606 GN=TUBB3 PE=1 SV=2	TUBB3	1	4.46	4.82	4.38	4.55	4.77	3.97	4.06	3.5	4.01	3.27	0.84	4.1787	4.64	0.00064	0.002	-1.15
Q9NX58	LYAR_HUMAN	Cell growth-regulating nucleolar protein OS=Homo sapiens OX=9606 GN=LYAR PE=1 SV=2	LYAR	3	5.37	6.07	7.1	5	5.62	4.25	4.16	4.42	4.29	4.53	1.5	5.08067	4.63	0.00069	0.0021	-1.21
Q03701	CEBPZ_HUMAN	CCAAT/enhancer-binding protein zeta OS=Homo sapiens OX=9606 GN=CEBPZ PE=1 SV=3	CEBPZ	1	4.45	4.28	3.98	3.58	3.77	3.43	3.23	2.53	2.52	2.93	1.08	3.47071	4.6	0.00068	0.0021	-1.21
Q9NXG0	CNTLN_HUMAN	Centlein OS=Homo sapiens OX=9606 GN=CNTLN PE=1 SV=5	CNTLN	1	3.83	3.3	2.85	3.21	3.71	1.48	2.62	1.89	2.41	2.34	1.23	2.76395	4.54	0.00075	0.0023	-1.31
Q68CZ1	FTM_HUMAN	Protein fantom OS=Homo sapiens OX=9606 GN=RPGRIP1L PE=1 SV=2	RPGRIP1L	2	3.64	3.25	3.66	4.72	3.86	2.39	2.36	1.79	0.97	3.04	1.72	2.96798	4.52	0.00078	0.0024	-1.36
Q15637	SF01_HUMAN	Splicing factor 1 OS=Homo sapiens OX=9606 GN=SF1 PE=1 SV=4	SF1	1	2.94	2.5	2.26	2.87	3.45	4.22	3.64	3.87	3.72	3.64	-1.01	3.31091	-4.42	0.00093	0.0028	-1.53
P10515	ODP2_HUMAN	Dihydrolipoyllysine-residue acetyltransferase component of pyruvate dehydrogenase complex, mitochondrial OS=Homo sapiens OX=9606 GN=DLAT PE=1 SV=3	DLAT	1	3.59	3.14	3.55	3.02	3.48	4.06	3.8	4.01	4.23	4.33	-0.73	3.7219	-4.4	0.00096	0.0029	-1.56
Q9NWH9	SLTM_HUMAN	SAFB-like transcription modulator OS=Homo sapiens OX=9606 GN=SLTM PE=1 SV=2	SLTM	1	5.69	5.62	5.66	5.41	5.28	4.68	5.25	4.35	4.66	4.97	0.75	5.15635	4.37	0.001	0.003	-1.62
P62750	RL23A_HUMAN	60S ribosomal protein L23a OS=Homo sapiens OX=9606 GN=RPL23A PE=1 SV=1	RPL23A	5	10.29	9.87	11.06	9.62	9.43	8.9	8.97	8.48	8.59	9.15	1.23	9.43706	4.44	0.001	0.0031	-1.6
Q8TD16	BICD2_HUMAN	Protein bicaudal D homolog 2 OS=Homo sapiens OX=9606 GN=BICD2 PE=1 SV=1	BICD2	1	2.77	3.36	2.43	2.19	3.02	0.17	0.19	1.33	1.72	1.74	1.72	1.89172	4.34	0.0011	0.0032	-1.68
P78316	NOP14_HUMAN	Nucleolar protein 14 OS=Homo sapiens OX=9606 GN=NOP14 PE=1 SV=3	NOP14	1	3.3	2.87	2.96	3.43	3.59	2.08	2.72	2.42	2.13	2.23	0.91	2.77148	4.32	0.0011	0.0032	-1.7
Q8IYA6	CKP2L_HUMAN	Cytoskeleton-associated protein 2-like OS=Homo sapiens OX=9606 GN=CKAP2L PE=1 SV=4	CKAP2L	1	4.34	4.64	4.41	4.06	4.36	3.59	3.91	3.7	3.75	3.89	0.59	4.0667	4.34	0.0011	0.0032	-1.68
P48681	NEST_HUMAN	Nestin OS=Homo sapiens OX=9606 GN=NES PE=1 SV=2	NES	33	8.22	8.37	8.02	8.24	8.28	7.84	7.9	7.8	7.68	7.81	0.42	8.01665	4.32	0.0011	0.0032	-1.71
P46779	RL28_HUMAN	60S ribosomal protein L28 OS=Homo sapiens OX=9606 GN=RPL28 PE=1 SV=3	RPL28	4	9.03	9.02	8.81	8.82	9.1	8.72	8.6	8.42	8.4	8.45	0.44	8.73872	4.31	0.0011	0.0033	-1.73
P61247	RS3A_HUMAN	40S ribosomal protein S3a OS=Homo sapiens OX=9606 GN=RPS3A PE=1 SV=2	RPS3A	5	8.46	8.14	8.97	8.13	7.9	7.59	7.57	6.91	7.17	7.75	0.92	7.85979	4.27	0.0012	0.0035	-1.81
Q9UIG0	BAZ1B_HUMAN	Tyrosine-protein kinase BAZ1B OS=Homo sapiens OX=9606 GN=BAZ1B PE=1 SV=2	BAZ1B	4	6.45	7.35	6.21	5.71	6.46	5.44	5.48	4.79	5.51	5.35	1.12	5.87677	4.22	0.0013	0.0037	-1.88
Q9NZI8	IF2B1_HUMAN	Insulin-like growth factor 2 mRNA-binding protein 1 OS=Homo sapiens OX=9606 GN=IGF2BP1 PE=1 SV=2	IGF2BP1	4	7.11	6.99	6.8	6.68	6.62	6.4	6.4	6.2	6.37	6.17	0.53	6.57454	4.21	0.0013	0.0038	-1.91
Q9NY61	AATF_HUMAN	Protein AATF OS=Homo sapiens OX=9606 GN=AATF PE=1 SV=1	AATF	1	5.07	3.57	4.2	4.01	4.58	2.42	3.4	3.36	3.28	3.02	1.19	3.69009	4.19	0.0014	0.0039	-1.93
Q9HCM4	E41L5_HUMAN	Band 4.1-like protein 5 OS=Homo sapiens OX=9606 GN=EPB41L5 PE=1 SV=3	EPB41L5	1	5.41	4.63	4.78	4.9	5	4.13	4.38	3.8	4.46	4.3	0.73	4.57846	4.17	0.0014	0.0041	-1.98
Q9H6W3	RIOX1_HUMAN	Ribosomal oxygenase 1 OS=Homo sapiens OX=9606 GN=RIOX1 PE=1 SV=2	RIOX1	1	3.31	2.94	3.32	3.42	2.86	2.51	1.95	2.08	2.49	2.54	0.85	2.74101	4.15	0.0015	0.0042	-2.01
Q9UJV9	DDX41_HUMAN	Probable ATP-dependent RNA helicase DDX41 OS=Homo sapiens OX=9606 GN=DDX41 PE=1 SV=2	DDX41	11	9.25	9.61	9.02	8.84	8.96	8.8	8.55	8.3	8.44	8.03	0.71	8.77967	4.15	0.0015	0.0042	-2.01
Q5T9S5	CCD18_HUMAN	Coiled-coil domain-containing protein 18 OS=Homo sapiens OX=9606 GN=CCDC18 PE=1 SV=1	CCDC18	3	4.23	3.86	4.1	4.47	4.73	2.9	2.82	3.57	2.86	3.98	1.05	3.75238	4.1	0.0016	0.0045	-2.11
P04053	TDT_HUMAN	DNA nucleotidylexotransferase OS=Homo sapiens OX=9606 GN=DNTT PE=1 SV=3	DNTT	1	7.99	8.03	7.8	7.78	8.04	7.6	6.16	7.22	6.99	7.15	0.91	7.47635	4.11	0.0016	0.0045	-2.09
Q9BQG0	MBB1A_HUMAN	Myb-binding protein 1A OS=Homo sapiens OX=9606 GN=MYBBP1A PE=1 SV=2	MYBBP1A	2	5.09	5.37	5.87	5	5.5	4.7	4.62	4.38	4.61	4.93	0.72	5.00702	4.08	0.0017	0.0047	-2.15
Q9GZL7	WDR12_HUMAN	Ribosome biogenesis protein WDR12 OS=Homo sapiens OX=9606 GN=WDR12 PE=1 SV=2	WDR12	2	5.56	4.79	4.91	4.67	5.03	5.74	5.84	5.63	5.65	5.48	-0.68	5.32984	-4.06	0.0017	0.0048	-2.18
P62280	RS11_HUMAN	40S ribosomal protein S11 OS=Homo sapiens OX=9606 GN=RPS11 PE=1 SV=3	RPS11	6	10.1	10.01	10.11	10.32	9.82	9.55	9.58	9.41	9.45	9.91	0.49	9.82698	4.05	0.0018	0.0049	-2.2
Q9Y388	RBMX2_HUMAN	RNA-binding motif protein, X-linked 2 OS=Homo sapiens OX=9606 GN=RBMX2 PE=1 SV=2	RBMX2	1	3.4	3.02	4.07	2.96	2.95	0.17	2.59	1.6	1.63	2.04	1.68	2.44247	4.04	0.0018	0.005	-2.22
Q9BVI4	NOC4L_HUMAN	Nucleolar complex protein 4 homolog OS=Homo sapiens OX=9606 GN=NOC4L PE=1 SV=1	NOC4L	1	6.76	6.6	6.17	6.03	6.63	5.87	5.73	5.77	5.97	5.7	0.63	6.12166	4.03	0.0018	0.005	-2.23
P50914	RL14_HUMAN	60S ribosomal protein L14 OS=Homo sapiens OX=9606 GN=RPL14 PE=1 SV=4	RPL14	1	4.49	4.56	4.08	4.39	4.85	3.87	4.03	3.56	3.77	3.94	0.64	4.15345	4.01	0.0019	0.0051	-2.26
P08708	RS17_HUMAN	40S ribosomal protein S17 OS=Homo sapiens OX=9606 GN=RPS17 PE=1 SV=2	RPS17	3	7.71	7.87	7.74	6.94	7.59	6.95	6.82	6.45	6.42	7.17	0.81	7.16674	4.01	0.0019	0.0052	-2.27
P62854	RS26_HUMAN	40S ribosomal protein S26 OS=Homo sapiens OX=9606 GN=RPS26 PE=1 SV=3	RPS26	1	7.82	7.89	7.63	7.82	7.75	7.48	7.38	7.29	7.27	7.52	0.39	7.58543	3.99	0.002	0.0054	-2.31
P28070	PSB4_HUMAN	Proteasome subunit beta type-4 OS=Homo sapiens OX=9606 GN=PSMB4 PE=1 SV=4	PSMB4	1	4.25	4.42	4.28	4.39	4.8	5.18	4.9	4.97	4.88	4.86	-0.53	4.69177	-3.97	0.002	0.0055	-2.34
P62277	RS13_HUMAN	40S ribosomal protein S13 OS=Homo sapiens OX=9606 GN=RPS13 PE=1 SV=2	RPS13	5	9.44	9.01	8.99	9.36	8.83	8.29	8.37	8.19	8.31	9.04	0.69	8.78356	3.91	0.0022	0.006	-2.44
P60660	MYL6_HUMAN	Myosin light polypeptide 6 OS=Homo sapiens OX=9606 GN=MYL6 PE=1 SV=2	MYL6	3	7.2	6.84	6.83	6.86	6.83	6.53	6.36	6.45	6.63	6.35	0.45	6.68815	3.88	0.0024	0.0064	-2.5
Q16891	MIC60_HUMAN	MICOS complex subunit MIC60 OS=Homo sapiens OX=9606 GN=IMMT PE=1 SV=1	IMMT	9	7.89	7.76	7.17	7.53	7.76	8.39	8.1	8.2	8.18	8	-0.55	7.89799	-3.87	0.0024	0.0064	-2.51
Q2M2Z5	KIZ_HUMAN	Centrosomal protein kizuna OS=Homo sapiens OX=9606 GN=KIZ PE=1 SV=2	KIZ	2	5.85	5.68	5.64	5.73	5.9	5.4	5.44	5.25	5.3	5.34	0.41	5.55379	3.86	0.0025	0.0066	-2.54
Q9NQZ2	SAS10_HUMAN	Something about silencing protein 10 OS=Homo sapiens OX=9606 GN=UTP3 PE=1 SV=1	UTP3	1	2.88	3.1	2.45	2.94	2.93	2.08	0.19	1.79	1.88	-0.06	1.68	2.01905	3.85	0.0025	0.0067	-2.56
Q92769	HDAC2_HUMAN	Histone deacetylase 2 OS=Homo sapiens OX=9606 GN=HDAC2 PE=1 SV=2	HDAC2	1	1.94	2.16	2.79	1.42	2.89	2.79	3.91	3.83	3.29	3.45	-1.22	2.84775	-3.82	0.0026	0.007	-2.61
Q9Y3A2	UTP11_HUMAN	Probable U3 small nucleolar RNA-associated protein 11 OS=Homo sapiens OX=9606 GN=UTP11 PE=1 SV=2	UTP11	5	6.98	6.67	6.26	6.72	6.71	6.26	6.26	6	6.13	6.02	0.54	6.40163	3.8	0.0027	0.0072	-2.64
Q9UPN4	CP131_HUMAN	Centrosomal protein of 131 kDa OS=Homo sapiens OX=9606 GN=CEP131 PE=1 SV=3	CEP131	3	6.21	6.45	6.26	6.53	6.45	5.28	5.34	5.61	5.61	6.38	0.74	6.01149	3.78	0.0028	0.0074	-2.68
P30044	PRDX5_HUMAN	Peroxiredoxin-5, mitochondrial OS=Homo sapiens OX=9606 GN=PRDX5 PE=1 SV=4	PRDX5	1	3.34	2.96	2.89	2.27	2.97	3.45	3.8	3.67	4.01	3.47	-0.79	3.28325	-3.77	0.0029	0.0076	-2.71
O00425	IF2B3_HUMAN	Insulin-like growth factor 2 mRNA-binding protein 3 OS=Homo sapiens OX=9606 GN=IGF2BP3 PE=1 SV=2	IGF2BP3	1	2.98	3.16	1.92	2.44	2.43	1.64	0.19	-0.2	-0.03	2.17	1.83	1.671	3.72	0.0031	0.0082	-2.79
P07196	NFL_HUMAN	Neurofilament light polypeptide OS=Homo sapiens OX=9606 GN=NEFL PE=1 SV=3	NEFL	8	7.64	7.89	7.07	7.12	7.67	7.08	6.98	6.61	6.66	6.79	0.65	7.15107	3.69	0.0033	0.0087	-2.85
Q02543	RL18A_HUMAN	60S ribosomal protein L18a OS=Homo sapiens OX=9606 GN=RPL18A PE=1 SV=2	RPL18A	2	8.39	8.08	7.84	7.98	8.29	7.69	7.81	7.1	7.48	7.66	0.57	7.83239	3.68	0.0034	0.0088	-2.87
Q9H6R4	NOL6_HUMAN	Nucleolar protein 6 OS=Homo sapiens OX=9606 GN=NOL6 PE=1 SV=2	NOL6	1	4.09	4.08	3.93	3.9	3.75	3.19	3.89	2.86	3.17	3.16	0.7	3.60291	3.66	0.0035	0.0091	-2.91
P43243	MATR3_HUMAN	Matrin-3 OS=Homo sapiens OX=9606 GN=MATR3 PE=1 SV=2	MATR3	2	5.37	4.88	4.74	4.87	5.03	5.51	5.41	5.5	5.56	5.35	-0.49	5.22231	-3.66	0.0035	0.0091	-2.91
Q14257	RCN2_HUMAN	Reticulocalbin-2 OS=Homo sapiens OX=9606 GN=RCN2 PE=1 SV=1	RCN2	3	5.8	5.85	5.56	5.32	5.48	5.11	5.31	4.87	5.2	4.81	0.54	5.3309	3.64	0.0036	0.0092	-2.93
Q8IY81	SPB1_HUMAN	pre-rRNA processing protein FTSJ3 OS=Homo sapiens OX=9606 GN=FTSJ3 PE=1 SV=2	FTSJ3	6	8.6	8.42	7.96	7.78	7.95	7.25	7.27	6.71	7.17	8.04	0.85	7.7149	3.64	0.0036	0.0093	-2.94
Q99459	CDC5L_HUMAN	Cell division cycle 5-like protein OS=Homo sapiens OX=9606 GN=CDC5L PE=1 SV=2	CDC5L	3	5.31	5.06	5.86	4.94	4.77	4.75	4.5	4.16	4.33	4.56	0.73	4.8245	3.6	0.0039	0.01	-3.02
Q9NVP1	DDX18_HUMAN	ATP-dependent RNA helicase DDX18 OS=Homo sapiens OX=9606 GN=DDX18 PE=1 SV=2	DDX18	4	6.65	6.24	6.97	5.96	6.28	6.04	5.86	5.45	5.64	5.68	0.69	6.07532	3.58	0.004	0.01	-3.05
Q8TDD1	DDX54_HUMAN	ATP-dependent RNA helicase DDX54 OS=Homo sapiens OX=9606 GN=DDX54 PE=1 SV=2	DDX54	1	3.3	3.16	2.6	2.65	3.16	1.74	2.69	2.17	1.59	2.13	0.91	2.51989	3.52	0.0045	0.011	-3.16
O60264	SMCA5_HUMAN	SWI/SNF-related matrix-associated actin-dependent regulator of chromatin subfamily A member 5 OS=Homo sapiens OX=9606 GN=SMARCA5 PE=1 SV=1	SMARCA5	3	6.11	5.4	5.94	5.53	5.39	5.06	5.38	4.73	4.88	5.11	0.64	5.35405	3.56	0.0042	0.011	-3.08
Q9GZR7	DDX24_HUMAN	ATP-dependent RNA helicase DDX24 OS=Homo sapiens OX=9606 GN=DDX24 PE=1 SV=1	DDX24	4	6.91	6.63	8.66	6.96	6.52	5.9	6.15	5.98	5.8	5.66	1.23	6.51593	3.52	0.0049	0.012	-3.21
Q6ZUT1	NKAP1_HUMAN	Uncharacterized protein NKAPD1 OS=Homo sapiens OX=9606 GN=NKAPD1 PE=1 SV=2	NKAPD1	2	5.06	5.18	4.76	4.67	4.95	4.79	4.25	4.22	3.8	4.38	0.63	4.60609	3.51	0.0046	0.012	-3.18
A8K8P3	SFI1_HUMAN	Protein SFI1 homolog OS=Homo sapiens OX=9606 GN=SFI1 PE=1 SV=2	SFI1	2	4.07	4.73	4.54	4.28	4.27	3.72	4.2	3.57	3.86	3.71	0.57	4.09461	3.42	0.0054	0.013	-3.35
P82675	RT05_HUMAN	28S ribosomal protein S5, mitochondrial OS=Homo sapiens OX=9606 GN=MRPS5 PE=1 SV=2	MRPS5	1	3.49	3.12	3.21	3.43	3.24	3.81	4.16	3.58	4.29	3.64	-0.6	3.59718	-3.45	0.0051	0.013	-3.28
Q8N5F7	NKAP_HUMAN	NF-kappa-B-activating protein OS=Homo sapiens OX=9606 GN=NKAP PE=1 SV=1	NKAP	2	6.32	6.91	6.28	6.18	6.4	6.23	5.88	5.59	5.86	5.62	0.58	6.12786	3.4	0.0056	0.014	-3.38
P62841	RS15_HUMAN	40S ribosomal protein S15 OS=Homo sapiens OX=9606 GN=RPS15 PE=1 SV=2	RPS15	3	8.8	8.74	8.28	8.27	8.6	8.15	8.17	7.69	7.68	8.28	0.55	8.26455	3.38	0.0058	0.014	-3.42
P63208	SKP1_HUMAN	S-phase kinase-associated protein 1 OS=Homo sapiens OX=9606 GN=SKP1 PE=1 SV=2	SKP1	3	6.63	6.47	6.05	6.45	6.54	6.04	6.16	5.95	5.91	5.77	0.46	6.19758	3.4	0.0056	0.014	-3.38
P05787	K2C8_HUMAN	Keratin, type II cytoskeletal 8 OS=Homo sapiens OX=9606 GN=KRT8 PE=1 SV=7	KRT8	23	9.49	9.42	9.25	9.06	9.52	9.84	9.8	9.66	9.61	9.64	-0.36	9.52773	-3.41	0.0055	0.014	-3.36
Q01196	RUNX1_HUMAN	Runt-related transcription factor 1 OS=Homo sapiens OX=9606 GN=RUNX1 PE=1 SV=3	RUNX1	1	3.26	3.16	3.16	3.3	3.18	3.49	3.63	3.59	3.76	3.8	-0.44	3.4334	-3.37	0.0059	0.014	-3.44
Q14157	UBP2L_HUMAN	Ubiquitin-associated protein 2-like OS=Homo sapiens OX=9606 GN=UBAP2L PE=1 SV=2	UBAP2L	2	5.05	5.46	4.85	4.86	4.77	5.98	5.82	5.7	5.5	5.14	-0.63	5.31325	-3.39	0.0057	0.014	-3.39
Q9H8M2	BRD9_HUMAN	Bromodomain-containing protein 9 OS=Homo sapiens OX=9606 GN=BRD9 PE=1 SV=2	BRD9	1	4.29	3.93	3.95	3.51	3.79	3.57	2.81	2.91	2.13	3.5	0.91	3.43958	3.34	0.0062	0.015	-3.48
P08311	CATG_HUMAN	Cathepsin G OS=Homo sapiens OX=9606 GN=CTSG PE=1 SV=2	CTSG	1	3.16	3.22	3.12	3.09	2.93	2.23	3.14	2.02	1.96	2.25	0.78	2.71274	3.29	0.0068	0.016	-3.58
O00483	NDUA4_HUMAN	Cytochrome c oxidase subunit NDUFA4 OS=Homo sapiens OX=9606 GN=NDUFA4 PE=1 SV=1	NDUFA4	2	3.81	4	3.85	4.06	4.38	4.48	4.57	4.73	4.53	4.21	-0.49	4.26216	-3.3	0.0067	0.016	-3.56
P23246	SFPQ_HUMAN	Splicing factor, proline- and glutamine-rich OS=Homo sapiens OX=9606 GN=SFPQ PE=1 SV=2	SFPQ	1	2.84	2.47	2.03	1.55	2.73	3.21	3.27	2.79	3.37	3.31	-0.87	2.7567	-3.29	0.0068	0.016	-3.58
Q08378	GOGA3_HUMAN	Golgin subfamily A member 3 OS=Homo sapiens OX=9606 GN=GOLGA3 PE=1 SV=2	GOLGA3	3	4.3	3.91	3.99	4.42	4.25	3.55	3.86	3.8	2.57	2.61	0.9	3.7262	3.27	0.0071	0.017	-3.63
Q9UKV3	ACINU_HUMAN	Apoptotic chromatin condensation inducer in the nucleus OS=Homo sapiens OX=9606 GN=ACIN1 PE=1 SV=2	ACIN1	2	4.77	3.87	4.13	4.13	4	3.72	3.77	3.42	3.43	3.65	0.58	3.88834	3.26	0.0071	0.017	-3.63
Q8IWS0	PHF6_HUMAN	PHD finger protein 6 OS=Homo sapiens OX=9606 GN=PHF6 PE=1 SV=1	PHF6	1	3.25	2.77	6.06	2.25	1.15	0.17	2.18	-0.2	-0.03	-0.06	2.68	1.75326	3.26	0.0076	0.018	-3.66
P49411	EFTU_HUMAN	Elongation factor Tu, mitochondrial OS=Homo sapiens OX=9606 GN=TUFM PE=1 SV=2	TUFM	1	2.55	3.15	2.3	2.46	3.24	3.53	3.3	3.71	3.55	3.18	-0.71	3.09841	-3.22	0.0077	0.018	-3.7
P22087	FBRL_HUMAN	rRNA 2'-O-methyltransferase fibrillarin OS=Homo sapiens OX=9606 GN=FBL PE=1 SV=2	FBL	6	9.21	8.63	9.39	8.47	8.64	8.4	8.51	7.54	8.14	8.23	0.71	8.51677	3.21	0.0079	0.019	-3.73
O43159	RRP8_HUMAN	Ribosomal RNA-processing protein 8 OS=Homo sapiens OX=9606 GN=RRP8 PE=1 SV=2	RRP8	1	2.27	2.53	2.01	2.89	1.98	0.17	1.91	1.42	-0.03	1.57	1.33	1.66955	3.17	0.0085	0.02	-3.8
Q49A88	CCD14_HUMAN	Coiled-coil domain-containing protein 14 OS=Homo sapiens OX=9606 GN=CCDC14 PE=1 SV=3	CCDC14	1	3.34	3.4	3.27	3.28	3.26	2.54	2.67	2.92	3.02	2.93	0.49	3.0636	3.15	0.0087	0.02	-3.83
P42704	LPPRC_HUMAN	Leucine-rich PPR motif-containing protein, mitochondrial OS=Homo sapiens OX=9606 GN=LRPPRC PE=1 SV=3	LRPPRC	2	4.49	4.44	4.13	4.09	4.54	4.16	3.94	3.56	3.59	3.96	0.5	4.09047	3.09	0.0098	0.023	-3.95
Q14498	RBM39_HUMAN	RNA-binding protein 39 OS=Homo sapiens OX=9606 GN=RBM39 PE=1 SV=2	RBM39	4	7.55	7.81	7.15	7.18	7.32	7.08	7.18	6.84	6.81	6.77	0.46	7.1671	3.09	0.0097	0.023	-3.94
Q6NSZ9	ZSC25_HUMAN	Zinc finger and SCAN domain-containing protein 25 OS=Homo sapiens OX=9606 GN=ZSCAN25 PE=1 SV=3	ZSCAN25	1	3.16	2.82	2.85	2.97	2.9	1.79	2.56	1.93	2.16	2.78	0.7	2.59213	3.05	0.01	0.024	-4.01
Q99848	EBP2_HUMAN	Probable rRNA-processing protein EBP2 OS=Homo sapiens OX=9606 GN=EBNA1BP2 PE=1 SV=2	EBNA1BP2	3	6.05	5.83	5.31	5.44	6.05	5.51	5.25	4.55	4.89	5.25	0.65	5.41339	3.06	0.01	0.024	-4
Q4VCS5	AMOT_HUMAN	Angiomotin OS=Homo sapiens OX=9606 GN=AMOT PE=1 SV=1	AMOT	3	4.28	4.27	4.05	3.89	3.72	3.23	3.8	3.82	3.35	3.23	0.56	3.76417	3.06	0.01	0.024	-4.01
Q8NB25	F184A_HUMAN	Protein FAM184A OS=Homo sapiens OX=9606 GN=FAM184A PE=2 SV=3	FAM184A	1	4.63	4.5	4.87	4.46	4.86	4.23	4.36	4.28	3.84	4.39	0.44	4.4429	3.04	0.011	0.025	-4.04
Q99615	DNJC7_HUMAN	DnaJ homolog subfamily C member 7 OS=Homo sapiens OX=9606 GN=DNAJC7 PE=1 SV=2	DNAJC7	1	3.89	3.92	3.64	3.38	3.98	4.23	4.52	4.18	4.14	4.07	-0.47	3.9971	-3.03	0.011	0.025	-4.06
Q07021	C1QBP_HUMAN	Complement component 1 Q subcomponent-binding protein, mitochondrial OS=Homo sapiens OX=9606 GN=C1QBP PE=1 SV=1	C1QBP	2	4.85	4.18	4.8	4.76	4.05	4.98	5.51	5	5.28	4.85	-0.6	4.82609	-3.03	0.011	0.025	-4.06
Q99567	NUP88_HUMAN	Nuclear pore complex protein Nup88 OS=Homo sapiens OX=9606 GN=NUP88 PE=1 SV=2	NUP88	2	4.13	3.92	3.24	4	3.42	4.59	4.51	4.41	4.69	3.82	-0.66	4.07346	-3.02	0.011	0.025	-4.07
P46776	RL27A_HUMAN	60S ribosomal protein L27a OS=Homo sapiens OX=9606 GN=RPL27A PE=1 SV=2	RPL27A	3	10.53	10.53	10.06	9.99	10.41	10	10.1	9.81	9.69	9.93	0.4	10.1046	3.01	0.011	0.026	-4.09
P00338	LDHA_HUMAN	L-lactate dehydrogenase A chain OS=Homo sapiens OX=9606 GN=LDHA PE=1 SV=2	LDHA	1	2.82	2.5	2.23	2.82	2.37	3.28	2.72	3.55	3.4	2.95	-0.63	2.86316	-2.92	0.013	0.03	-4.25
Q9Y678	COPG1_HUMAN	Coatomer subunit gamma-1 OS=Homo sapiens OX=9606 GN=COPG1 PE=1 SV=1	COPG1	1	4.31	4.55	4.2	4.03	4.57	4.73	4.5	4.79	4.79	4.88	-0.41	4.53573	-2.91	0.014	0.031	-4.27
Q9BRD0	BUD13_HUMAN	BUD13 homolog OS=Homo sapiens OX=9606 GN=BUD13 PE=1 SV=1	BUD13	1	3.47	3.87	4.1	2.99	3.14	2.19	2.99	2.32	2.95	3.16	0.79	3.11885	2.89	0.014	0.032	-4.32
P05204	HMGN2_HUMAN	Non-histone chromosomal protein HMG-17 OS=Homo sapiens OX=9606 GN=HMGN2 PE=1 SV=3	HMGN2	1	3.71	3.71	5.11	2.55	3.13	3.12	3.11	1.79	1.63	1.7	1.37	2.95596	2.85	0.016	0.035	-4.4
Q9BVP2	GNL3_HUMAN	Guanine nucleotide-binding protein-like 3 OS=Homo sapiens OX=9606 GN=GNL3 PE=1 SV=2	GNL3	8	9.24	9.34	9.08	8.95	9.4	8.96	9	8.94	8.83	8.82	0.29	9.05499	2.83	0.016	0.035	-4.42
Q8WU79	SMAP2_HUMAN	Stromal membrane-associated protein 2 OS=Homo sapiens OX=9606 GN=SMAP2 PE=1 SV=1	SMAP2	1	3.06	2.91	2.47	2.46	2.86	3.43	3.11	3.45	3.25	3.09	-0.51	3.00839	-2.81	0.016	0.036	-4.45
O14744	ANM5_HUMAN	Protein arginine N-methyltransferase 5 OS=Homo sapiens OX=9606 GN=PRMT5 PE=1 SV=4	PRMT5	1	3.11	3.39	2.64	2.17	2.3	1.84	2.22	2.35	-0.03	-0.06	1.46	1.9911	2.76	0.018	0.04	-4.55
O75475	PSIP1_HUMAN	PC4 and SFRS1-interacting protein OS=Homo sapiens OX=9606 GN=PSIP1 PE=1 SV=1	PSIP1	1	2.13	2.36	3.8	1.89	2.32	0.17	1.82	-0.2	1.96	1.66	1.42	1.7901	2.76	0.018	0.04	-4.54
P13639	EF2_HUMAN	Elongation factor 2 OS=Homo sapiens OX=9606 GN=EEF2 PE=1 SV=4	EEF2	1	4.38	3.71	3.48	3.6	3.69	4.09	4.41	4.73	4.39	3.98	-0.55	4.04517	-2.75	0.018	0.04	-4.56
Q9UPV0	CE164_HUMAN	Centrosomal protein of 164 kDa OS=Homo sapiens OX=9606 GN=CEP164 PE=1 SV=3	CEP164	8	6.13	6.06	5.98	5.89	6.05	5.94	5.71	5.59	5.53	5.74	0.32	5.8616	2.74	0.018	0.041	-4.58
P30049	ATPD_HUMAN	ATP synthase subunit delta, mitochondrial OS=Homo sapiens OX=9606 GN=ATP5F1D PE=1 SV=2	ATP5F1D	2	4.03	3.85	3.58	3.8	3.7	4.44	4.03	3.92	4.48	4.15	-0.41	3.99876	-2.71	0.02	0.043	-4.64
Q9NQ55	SSF1_HUMAN	Suppressor of SWI4 1 homolog OS=Homo sapiens OX=9606 GN=PPAN PE=2 SV=1	PPAN	1	4.01	3.77	3.94	2.69	2.73	3.06	2.53	2.59	1.8	2.7	0.89	2.98345	2.69	0.02	0.044	-4.67
P16402	H13_HUMAN	Histone H1.3 OS=Homo sapiens OX=9606 GN=HIST1H1D PE=1 SV=2	HIST1H1D	3	8.83	7.6	8.61	7.58	7.84	7.72	7.79	6.73	7.26	7.04	0.78	7.69972	2.69	0.021	0.045	-4.69
P56182	RRP1_HUMAN	Ribosomal RNA processing protein 1 homolog A OS=Homo sapiens OX=9606 GN=RRP1 PE=1 SV=1	RRP1	1	5.3	4.65	5.48	4.76	4.91	4.68	5.02	4.09	4.25	4.08	0.6	4.72163	2.68	0.021	0.045	-4.69
Q9NX63	MIC19_HUMAN	MICOS complex subunit MIC19 OS=Homo sapiens OX=9606 GN=CHCHD3 PE=1 SV=1	CHCHD3	4	6.74	6.42	5.67	6.12	6.37	7.17	6.72	6.72	6.8	6.53	-0.52	6.52489	-2.68	0.021	0.045	-4.69
Q8IYB3	SRRM1_HUMAN	Serine/arginine repetitive matrix protein 1 OS=Homo sapiens OX=9606 GN=SRRM1 PE=1 SV=2	SRRM1	2	5.88	5.64	8.31	5.72	5.43	4.92	5.15	4.93	4.79	4.64	1.31	5.54047	2.7	0.022	0.046	-4.69
Q7Z6E9	RBBP6_HUMAN	E3 ubiquitin-protein ligase RBBP6 OS=Homo sapiens OX=9606 GN=RBBP6 PE=1 SV=1	RBBP6	2	4.49	5	5.04	4.65	4.45	4.13	4.71	4.18	4.29	4.02	0.46	4.49582	2.67	0.021	0.046	-4.72
P05783	K1C18_HUMAN	Keratin, type I cytoskeletal 18 OS=Homo sapiens OX=9606 GN=KRT18 PE=1 SV=2	KRT18	20	9.11	8.82	8.83	8.63	9.13	8.7	8.68	8.58	8.47	8.58	0.3	8.75265	2.66	0.021	0.046	-4.72
Q13951	PEBB_HUMAN	Core-binding factor subunit beta OS=Homo sapiens OX=9606 GN=CBFB PE=1 SV=2	CBFB	1	3.08	3.27	3.49	3.21	3.74	4.16	4.03	3.55	3.61	3.82	-0.48	3.59485	-2.66	0.021	0.046	-4.73
P08238	HS90B_HUMAN	Heat shock protein HSP 90-beta OS=Homo sapiens OX=9606 GN=HSP90AB1 PE=1 SV=4	HSP90AB1	4	7.61	6.59	6.55	7.04	6.68	7.58	7.68	7.12	7.64	7.22	-0.55	7.16915	-2.64	0.022	0.047	-4.76
Q8NE71	ABCF1_HUMAN	ATP-binding cassette sub-family F member 1 OS=Homo sapiens OX=9606 GN=ABCF1 PE=1 SV=2	ABCF1	1	2.17	1.82	4.72	1.82	1.73	1.74	0.19	-0.2	-0.03	1.97	1.72	1.59344	2.63	0.023	0.048	-4.78
Q9BVJ6	UT14A_HUMAN	U3 small nucleolar RNA-associated protein 14 homolog A OS=Homo sapiens OX=9606 GN=UTP14A PE=1 SV=1	UTP14A	1	2.66	2.84	2.64	2.63	2.5	2.29	2.15	1.79	2.19	2.31	0.51	2.3995	2.63	0.023	0.048	-4.77
O00541	PESC_HUMAN	Pescadillo homolog OS=Homo sapiens OX=9606 GN=PES1 PE=1 SV=1	PES1	5	7.12	6.26	7.19	6.16	6.8	6.32	6.51	5.86	5.97	5.91	0.59	6.41059	2.62	0.023	0.049	-4.8
Q14331	FRG1_HUMAN	Protein FRG1 OS=Homo sapiens OX=9606 GN=FRG1 PE=1 SV=1	FRG1	3	5.58	5.7	6.78	5.71	5.59	5.37	5.32	5.41	5.21	5.26	0.56	5.59347	2.59	0.024	0.051	-4.85
Q9Y3C6	PPIL1_HUMAN	Peptidyl-prolyl cis-trans isomerase-like 1 OS=Homo sapiens OX=9606 GN=PPIL1 PE=1 SV=1	PPIL1	1	5.21	4.37	4.59	4.47	4.6	4.26	4.67	3.76	4.01	3.87	0.54	4.38052	2.59	0.024	0.051	-4.85
O95168	NDUB4_HUMAN	NADH dehydrogenase [ubiquinone] 1 beta subcomplex subunit 4 OS=Homo sapiens OX=9606 GN=NDUFB4 PE=1 SV=3	NDUFB4	1	2.75	2.44	2.67	3.05	3.02	3.8	3.37	3.23	3.17	2.97	-0.52	3.04599	-2.59	0.024	0.051	-4.85
P49711	CTCF_HUMAN	Transcriptional repressor CTCF OS=Homo sapiens OX=9606 GN=CTCF PE=1 SV=1	CTCF	1	2.63	2.64	2.74	1.89	2.67	2.16	1.95	-0.2	2.13	-0.06	1.32	1.85506	2.57	0.025	0.052	-4.88
Q13428	TCOF_HUMAN	Treacle protein OS=Homo sapiens OX=9606 GN=TCOF1 PE=1 SV=3	TCOF1	3	5.55	5.57	6.59	5.34	5.11	4.85	5.1	5.18	5.08	4.89	0.61	5.32655	2.58	0.025	0.052	-4.87
Q53HL2	BOREA_HUMAN	Borealin OS=Homo sapiens OX=9606 GN=CDCA8 PE=1 SV=2	CDCA8	2	4	3.44	3.58	4.1	4.01	3.62	3.46	3.38	3.06	3.34	0.45	3.59858	2.57	0.025	0.052	-4.88
Q07955	SRSF1_HUMAN	Serine/arginine-rich splicing factor 1 OS=Homo sapiens OX=9606 GN=SRSF1 PE=1 SV=2	SRSF1	1	4.82	3.83	3.85	4.32	3.59	3.72	3.96	3.08	3.26	3.04	0.67	3.74545	2.56	0.026	0.053	-4.9
Q9BYG3	MK67I_HUMAN	MKI67 FHA domain-interacting nucleolar phosphoprotein OS=Homo sapiens OX=9606 GN=NIFK PE=1 SV=1	NIFK	1	6.78	6.46	6.4	5.57	6.28	6.23	6.06	4.8	5.47	5.22	0.74	5.92726	2.55	0.026	0.054	-4.93
P11142	HSP7C_HUMAN	Heat shock cognate 71 kDa protein OS=Homo sapiens OX=9606 GN=HSPA8 PE=1 SV=1	HSPA8	20	12.93	13.19	12.64	12.59	13.21	12.75	12.56	12.59	12.58	12.09	0.39	12.7135	2.51	0.028	0.058	-4.99
Q14980	NUMA1_HUMAN	Nuclear mitotic apparatus protein 1 OS=Homo sapiens OX=9606 GN=NUMA1 PE=1 SV=2	NUMA1	5	5.26	5.28	4.76	5.28	5.22	4.81	5.05	4.63	4.82	4.78	0.35	4.98896	2.51	0.028	0.058	-4.99
Q96GQ7	DDX27_HUMAN	Probable ATP-dependent RNA helicase DDX27 OS=Homo sapiens OX=9606 GN=DDX27 PE=1 SV=2	DDX27	1	4.67	4.42	4.5	4.33	4.97	5.19	4.88	4.86	4.74	5.1	-0.37	4.76554	-2.5	0.028	0.058	-5
Q9H0A0	NAT10_HUMAN	RNA cytidine acetyltransferase OS=Homo sapiens OX=9606 GN=NAT10 PE=1 SV=2	NAT10	6	7.28	7.07	8.8	6.64	6.64	6.42	6.33	5.83	6.21	6.87	0.95	6.80823	2.5	0.03	0.06	-5.02
P26373	RL13_HUMAN	60S ribosomal protein L13 OS=Homo sapiens OX=9606 GN=RPL13 PE=1 SV=4	RPL13	9	10.8	10.93	10.25	10.33	10.57	10.57	10.37	9.89	9.98	9.98	0.42	10.3675	2.48	0.03	0.06	-5.04
P62899	RL31_HUMAN	60S ribosomal protein L31 OS=Homo sapiens OX=9606 GN=RPL31 PE=1 SV=1	RPL31	2	7.23	6.63	8.43	6.37	6.21	6.06	6.14	5.33	5.89	6.57	0.98	6.48504	2.47	0.031	0.064	-5.08
P62829	RL23_HUMAN	60S ribosomal protein L23 OS=Homo sapiens OX=9606 GN=RPL23 PE=1 SV=1	RPL23	3	9.37	9.21	9.61	9.56	9.25	9.7	9.67	9.6	9.65	9.56	-0.24	9.51906	-2.4	0.034	0.069	-5.17
Q14692	BMS1_HUMAN	Ribosome biogenesis protein BMS1 homolog OS=Homo sapiens OX=9606 GN=BMS1 PE=1 SV=1	BMS1	1	4.45	3.34	4.18	3.76	3.7	3.6	3.72	2.94	3.07	3.3	0.56	3.60537	2.39	0.035	0.07	-5.2
P12273	PIP_HUMAN	Prolactin-inducible protein OS=Homo sapiens OX=9606 GN=PIP PE=1 SV=1	PIP	1	4.82	4.78	4.81	4.48	5.48	4.37	4.37	4.07	4.77	4.5	0.46	4.64438	2.38	0.036	0.072	-5.22
P61353	RL27_HUMAN	60S ribosomal protein L27 OS=Homo sapiens OX=9606 GN=RPL27 PE=1 SV=2	RPL27	2	7.69	7.11	7.23	6.64	7.02	7.04	6.92	6.2	6.68	6.36	0.5	6.88851	2.34	0.038	0.076	-5.28
Q14684	RRP1B_HUMAN	Ribosomal RNA processing protein 1 homolog B OS=Homo sapiens OX=9606 GN=RRP1B PE=1 SV=3	RRP1B	1	3.74	3.57	4.94	3.32	3.54	2.42	2.9	3.79	2.86	3.3	0.77	3.43886	2.32	0.039	0.079	-5.31
O15259	NPHP1_HUMAN	Nephrocystin-1 OS=Homo sapiens OX=9606 GN=NPHP1 PE=1 SV=1	NPHP1	1	3.16	2.08	2.34	2.25	3.14	2.12	1.77	1.96	-0.03	2.17	1	2.09626	2.29	0.042	0.084	-5.38
P62979	RS27A_HUMAN	Ubiquitin-40S ribosomal protein S27a OS=Homo sapiens OX=9606 GN=RPS27A PE=1 SV=2	RPS27A	2	4.34	4.47	4.74	3.86	4.63	4.09	4.04	3.96	3.45	4.26	0.45	4.18563	2.29	0.042	0.084	-5.38
P05388	RLA0_HUMAN	60S acidic ribosomal protein P0 OS=Homo sapiens OX=9606 GN=RPLP0 PE=1 SV=1	RPLP0	1	4.62	4.36	4.14	3.84	4.45	4.43	4.65	4.71	4.64	4.74	-0.35	4.45881	-2.28	0.043	0.084	-5.39
O43823	AKAP8_HUMAN	A-kinase anchor protein 8 OS=Homo sapiens OX=9606 GN=AKAP8 PE=1 SV=1	AKAP8	2	4.87	5.12	4.9	4.71	5.25	5.19	5.25	5.43	5.25	5.19	-0.29	5.11714	-2.26	0.044	0.086	-5.42
P62847	RS24_HUMAN	40S ribosomal protein S24 OS=Homo sapiens OX=9606 GN=RPS24 PE=1 SV=1	RPS24	4	9.82	9.49	9.72	9.17	9.02	9.27	9.33	8.45	8.57	9.2	0.48	9.20279	2.25	0.045	0.088	-5.44
P46778	RL21_HUMAN	60S ribosomal protein L21 OS=Homo sapiens OX=9606 GN=RPL21 PE=1 SV=2	RPL21	2	7.42	7.19	6.89	6.99	6.98	7.11	6.89	6.34	6.43	6.81	0.38	6.90385	2.25	0.045	0.088	-5.44
Q16698	DECR_HUMAN	2,4-dienoyl-CoA reductase, mitochondrial OS=Homo sapiens OX=9606 GN=DECR1 PE=1 SV=1	DECR1	1	1.68	2.47	1.77	2.01	2.4	2.48	2.99	2.51	2.84	2.25	-0.55	2.34024	-2.24	0.046	0.089	-5.46
Q13895	BYST_HUMAN	Bystin OS=Homo sapiens OX=9606 GN=BYSL PE=1 SV=3	BYSL	1	3.04	2.41	2.19	2.92	2.95	3.26	2.84	3.73	4.34	2.82	-0.7	3.04959	-2.24	0.046	0.089	-5.45
P49327	FAS_HUMAN	Fatty acid synthase OS=Homo sapiens OX=9606 GN=FASN PE=1 SV=3	FASN	2	3.63	3.88	3.11	3.3	3.33	3.85	3.65	3.99	3.83	3.79	-0.37	3.63603	-2.23	0.046	0.09	-5.47
P61626	LYSC_HUMAN	Lysozyme C OS=Homo sapiens OX=9606 GN=LYZ PE=1 SV=1	LYZ	1	6.46	5.29	4.51	4.95	5.28	3.94	4.83	4.15	4.46	5.19	0.78	4.90534	2.24	0.047	0.091	-5.47
P35268	RL22_HUMAN	60S ribosomal protein L22 OS=Homo sapiens OX=9606 GN=RPL22 PE=1 SV=2	RPL22	3	6.43	6.16	9.13	6.12	5.62	5.18	5.65	5.55	5.22	5.47	1.28	6.05066	2.25	0.048	0.092	-5.46
Q9H089	LSG1_HUMAN	Large subunit GTPase 1 homolog OS=Homo sapiens OX=9606 GN=LSG1 PE=1 SV=2	LSG1	1	3.33	3.27	2.26	2.75	3.24	2.62	2.18	2.79	2.36	2.07	0.56	2.68582	2.21	0.048	0.093	-5.51
Q86V81	THOC4_HUMAN	THO complex subunit 4 OS=Homo sapiens OX=9606 GN=ALYREF PE=1 SV=3	ALYREF	3	7.23	7.82	7.89	7.35	6.01	6.45	7.04	5.62	6.3	6.8	0.82	6.85085	2.22	0.049	0.094	-5.5
P20339	RAB5A_HUMAN	Ras-related protein Rab-5A OS=Homo sapiens OX=9606 GN=RAB5A PE=1 SV=2	RAB5A	1	2.61	2.72	2.6	1.6	2.5	1.79	2.15	1.75	1.8	-0.06	0.92	1.94571	2.19	0.05	0.096	-5.55
P10909	CLUS_HUMAN	Clusterin OS=Homo sapiens OX=9606 GN=CLU PE=1 SV=1	CLU	1	3.18	3.08	3.67	2.97	2.67	2.56	3.34	2.22	1.8	2.49	0.63	2.79941	2.18	0.051	0.097	-5.55
Q9NWB6	ARGL1_HUMAN	Arginine and glutamate-rich protein 1 OS=Homo sapiens OX=9606 GN=ARGLU1 PE=1 SV=1	ARGLU1	3	6.33	6.47	6.17	6.13	6.13	6.19	6	5.83	6.1	5.57	0.31	6.09138	2.18	0.051	0.097	-5.56
P48444	COPD_HUMAN	Coatomer subunit delta OS=Homo sapiens OX=9606 GN=ARCN1 PE=1 SV=1	ARCN1	2	5.34	5.08	4.97	5.2	5.25	4.59	5.13	5	4.75	4.91	0.29	5.0231	2.18	0.051	0.097	-5.56
Q9BY77	PDIP3_HUMAN	Polymerase delta-interacting protein 3 OS=Homo sapiens OX=9606 GN=POLDIP3 PE=1 SV=2	POLDIP3	1	2.47	2.98	3.32	2.67	2.22	0.17	2.25	1.99	2.41	2.25	0.92	2.27502	2.17	0.051	0.098	-5.57
Q6KB66	K2C80_HUMAN	Keratin, type II cytoskeletal 80 OS=Homo sapiens OX=9606 GN=KRT80 PE=1 SV=2	KRT80	10	6.88	6.73	6.57	6.85	6.92	6.9	6.67	8.04	7.26	7.51	-0.48	7.03236	-2.17	0.052	0.098	-5.58
Q8IU60	DCP2_HUMAN	m7GpppN-mRNA hydrolase OS=Homo sapiens OX=9606 GN=DCP2 PE=1 SV=2	DCP2	1	2.06	2.16	2.62	3.36	2.65	2.26	2.03	1.86	1.96	-0.06	0.96	2.08956	2.16	0.052	0.099	-5.58
P55209	NP1L1_HUMAN	Nucleosome assembly protein 1-like 1 OS=Homo sapiens OX=9606 GN=NAP1L1 PE=1 SV=1	NAP1L1	1	2.79	3.29	3.27	2.44	2.15	2.56	1.82	1.82	2.56	2.1	0.61	2.48041	2.14	0.054	0.1	-5.62
O75145	LIPA3_HUMAN	Liprin-alpha-3 OS=Homo sapiens OX=9606 GN=PPFIA3 PE=1 SV=3	PPFIA3	1	5.74	5.5	5.07	4.97	5.34	4.9	5.46	4.8	4.63	4.77	0.41	5.11852	2.14	0.055	0.1	-5.63
P62136	PP1A_HUMAN	Serine/threonine-protein phosphatase PP1-alpha catalytic subunit OS=Homo sapiens OX=9606 GN=PPP1CA PE=1 SV=1	PPP1CA	1	3.6	3.47	3.57	3.57	3.57	2.98	3.46	3.35	3.36	2.17	0.49	3.31015	2.1	0.059	0.11	-5.69
Q9H307	PININ_HUMAN	Pinin OS=Homo sapiens OX=9606 GN=PNN PE=1 SV=5	PNN	6	7.43	6.89	6.61	6.67	6.97	6.88	6.85	5.95	6.29	6.41	0.44	6.69421	2.1	0.059	0.11	-5.69
P62913	RL11_HUMAN	60S ribosomal protein L11 OS=Homo sapiens OX=9606 GN=RPL11 PE=1 SV=2	RPL11	2	8.28	8.12	8.01	7.92	7.79	7.92	7.87	7.34	7.35	7.97	0.33	7.85795	2.08	0.061	0.11	-5.73
P30154	2AAB_HUMAN	Serine/threonine-protein phosphatase 2A 65 kDa regulatory subunit A beta isoform OS=Homo sapiens OX=9606 GN=PPP2R1B PE=1 SV=3	PPP2R1B	1	4.06	4.29	3.79	3.86	4.21	3.87	3.89	3.54	3.82	3.54	0.31	3.88702	2.09	0.059	0.11	-5.7
Q96EP5	DAZP1_HUMAN	DAZ-associated protein 1 OS=Homo sapiens OX=9606 GN=DAZAP1 PE=1 SV=1	DAZAP1	1	3.9	3.08	3.37	3.44	2.76	4.23	4	3.52	3.7	3.49	-0.48	3.54942	-2.07	0.062	0.11	-5.74
Q96BK5	PINX1_HUMAN	PIN2/TERF1-interacting telomerase inhibitor 1 OS=Homo sapiens OX=9606 GN=PINX1 PE=1 SV=2	PINX1	1	3.44	2.87	4.21	2.05	2.5	2.12	2.38	2.46	-0.03	2.59	1.11	2.4591	2.04	0.065	0.12	-5.79
P23526	SAHH_HUMAN	Adenosylhomocysteinase OS=Homo sapiens OX=9606 GN=AHCY PE=1 SV=4	AHCY	1	4.09	4.34	3.18	3.27	3.93	3.43	3.55	3	3.37	3	0.49	3.51696	2.02	0.067	0.12	-5.82
P46777	RL5_HUMAN	60S ribosomal protein L5 OS=Homo sapiens OX=9606 GN=RPL5 PE=1 SV=3	RPL5	1	6.18	5.28	5.64	5.01	5.3	5.06	5.48	4.47	5.01	5	0.48	5.24263	2.04	0.065	0.12	-5.78
P52948	NUP98_HUMAN	Nuclear pore complex protein Nup98-Nup96 OS=Homo sapiens OX=9606 GN=NUP98 PE=1 SV=4	NUP98	7	8.69	8.78	8.24	8.31	8.37	9.16	8.99	8.75	8.8	8.33	-0.33	8.64137	-2.01	0.068	0.12	-5.84
P50995	ANX11_HUMAN	Annexin A11 OS=Homo sapiens OX=9606 GN=ANXA11 PE=1 SV=1	ANXA11	1	2.97	2.16	2.47	2.92	2.7	2.81	2.79	3.27	3.35	3.19	-0.44	2.86429	-2.03	0.066	0.12	-5.8
Q02383	SEMG2_HUMAN	Semenogelin-2 OS=Homo sapiens OX=9606 GN=SEMG2 PE=1 SV=1	SEMG2	12	7.34	7.31	11.79	7.67	7.3	6.4	6.34	6.84	6.47	7.3	1.61	7.47486	2	0.073	0.13	-5.87
P04075	ALDOA_HUMAN	Fructose-bisphosphate aldolase A OS=Homo sapiens OX=9606 GN=ALDOA PE=1 SV=2	ALDOA	1	2.58	1.01	1.37	2.22	2.15	0.17	0.19	1.82	-0.03	2.07	1.02	1.35424	1.99	0.071	0.13	-5.87
P40429	RL13A_HUMAN	60S ribosomal protein L13a OS=Homo sapiens OX=9606 GN=RPL13A PE=1 SV=2	RPL13A	2	8.86	8.19	7.82	7.68	8.16	8	7.92	7.17	7.72	7.69	0.44	7.92011	1.98	0.073	0.13	-5.89
P62241	RS8_HUMAN	40S ribosomal protein S8 OS=Homo sapiens OX=9606 GN=RPS8 PE=1 SV=2	RPS8	4	8.98	8.88	8.35	8.37	8.45	8.68	8.32	7.79	8.18	8.26	0.36	8.42701	2	0.07	0.13	-5.86
Q03181	PPARD_HUMAN	Peroxisome proliferator-activated receptor delta OS=Homo sapiens OX=9606 GN=PPARD PE=1 SV=1	PPARD	1	6	5.8	5.37	5.48	5.94	5.89	6.02	6.04	5.98	6.09	-0.28	5.86086	-1.99	0.071	0.13	-5.88
Q00839	HNRPU_HUMAN	Heterogeneous nuclear ribonucleoprotein U OS=Homo sapiens OX=9606 GN=HNRNPU PE=1 SV=6	HNRNPU	9	9.86	9.52	9.12	9.08	9.13	10.05	9.98	9.43	9.57	9.48	-0.36	9.52124	-2.01	0.069	0.13	-5.84
O43242	PSMD3_HUMAN	26S proteasome non-ATPase regulatory subunit 3 OS=Homo sapiens OX=9606 GN=PSMD3 PE=1 SV=2	PSMD3	1	2.55	2.5	2.34	2.35	3.06	2.96	3.38	2.44	3.01	3.32	-0.46	2.7924	-2	0.07	0.13	-5.85
Q86VM9	ZCH18_HUMAN	Zinc finger CCCH domain-containing protein 18 OS=Homo sapiens OX=9606 GN=ZC3H18 PE=1 SV=2	ZC3H18	1	3.09	3.02	2.51	2.02	2.53	2.59	2.86	1.42	1.63	-0.06	0.94	2.16206	1.91	0.082	0.14	-6
Q9NR30	DDX21_HUMAN	Nucleolar RNA helicase 2 OS=Homo sapiens OX=9606 GN=DDX21 PE=1 SV=5	DDX21	4	7.11	5.99	7.93	5.99	6.64	6.47	6.37	5.25	6.03	5.95	0.72	6.37135	1.92	0.082	0.14	-5.99
Q9UNQ2	DIM1_HUMAN	Probable dimethyladenosine transferase OS=Homo sapiens OX=9606 GN=DIMT1 PE=1 SV=1	DIMT1	1	3.36	3.29	4.98	3.46	3.89	3.19	2.99	3.14	3.32	3.52	0.57	3.51299	1.91	0.082	0.14	-6
O43143	DHX15_HUMAN	Pre-mRNA-splicing factor ATP-dependent RNA helicase DHX15 OS=Homo sapiens OX=9606 GN=DHX15 PE=1 SV=2	DHX15	2	4.36	4.32	4.4	3.75	4.08	3.91	4.04	3.95	3.92	3.62	0.3	4.03558	1.9	0.082	0.14	-6.01
Q08945	SSRP1_HUMAN	FACT complex subunit SSRP1 OS=Homo sapiens OX=9606 GN=SSRP1 PE=1 SV=1	SSRP1	3	5.93	5.31	5.89	5.48	5.81	5.56	5.51	5.23	5.31	5.37	0.29	5.53955	1.95	0.075	0.14	-5.93
P0DMV9	HS71B_HUMAN	Heat shock 70 kDa protein 1B OS=Homo sapiens OX=9606 GN=HSPA1B PE=1 SV=1	HSPA1B	6	9.03	9.15	8.72	8.69	9.27	8.95	8.7	8.76	8.69	8.45	0.27	8.84066	1.93	0.079	0.14	-5.96
P18621	RL17_HUMAN	60S ribosomal protein L17 OS=Homo sapiens OX=9606 GN=RPL17 PE=1 SV=3	RPL17	8	11.32	11.38	11.08	11.04	11.2	11.27	11.12	10.81	10.86	10.87	0.22	11.0953	1.92	0.08	0.14	-5.98
O00571	DDX3X_HUMAN	ATP-dependent RNA helicase DDX3X OS=Homo sapiens OX=9606 GN=DDX3X PE=1 SV=3	DDX3X	2	6.07	5.89	6.02	5.82	5.62	6.48	6.4	6.04	5.98	5.95	-0.29	6.02627	-1.94	0.077	0.14	-5.94
P78344	IF4G2_HUMAN	Eukaryotic translation initiation factor 4 gamma 2 OS=Homo sapiens OX=9606 GN=EIF4G2 PE=1 SV=1	EIF4G2	1	3.63	3.54	3.52	3.69	4.1	4	4.15	4.14	3.64	4.09	-0.31	3.85163	-1.93	0.079	0.14	-5.96
O14818	PSA7_HUMAN	Proteasome subunit alpha type-7 OS=Homo sapiens OX=9606 GN=PSMA7 PE=1 SV=1	PSMA7	1	3.86	3.91	3.17	4.06	3.63	3.89	3.84	4.47	4.17	4.14	-0.37	3.91454	-1.95	0.076	0.14	-5.93
Q14687	GSE1_HUMAN	Genetic suppressor element 1 OS=Homo sapiens OX=9606 GN=GSE1 PE=1 SV=3	GSE1	3	5.01	4.7	5.23	5.6	5.28	5.16	5.32	5.99	5.57	5.69	-0.38	5.35551	-1.94	0.077	0.14	-5.94
O76021	RL1D1_HUMAN	Ribosomal L1 domain-containing protein 1 OS=Homo sapiens OX=9606 GN=RSL1D1 PE=1 SV=3	RSL1D1	4	6.69	5.8	5.64	5.88	6.52	6.28	6.52	6.06	7.03	7.21	-0.52	6.36231	-1.92	0.08	0.14	-5.98
P04279	SEMG1_HUMAN	Semenogelin-1 OS=Homo sapiens OX=9606 GN=SEMG1 PE=1 SV=2	SEMG1	24	9.16	9.39	14.03	9.47	9.47	8.6	8.63	8.4	8.53	9.29	1.62	9.49633	1.91	0.085	0.15	-6.01
P62081	RS7_HUMAN	40S ribosomal protein S7 OS=Homo sapiens OX=9606 GN=RPS7 PE=1 SV=1	RPS7	4	8.09	7.77	10.67	7.65	7.4	7.31	7.81	6.71	7.12	7.31	1.06	7.78341	1.9	0.087	0.15	-6.03
P16401	H15_HUMAN	Histone H1.5 OS=Homo sapiens OX=9606 GN=HIST1H1B PE=1 SV=3	HIST1H1B	9	11.72	10.6	11.32	10.1	10.61	10.87	10.75	9.36	10.15	9.84	0.68	10.5317	1.88	0.088	0.15	-6.05
Q9UNW9	NOVA2_HUMAN	RNA-binding protein Nova-2 OS=Homo sapiens OX=9606 GN=NOVA2 PE=1 SV=1	NOVA2	1	6.86	5.45	5.7	5.73	6.03	5.75	6.11	4.58	5.26	5.1	0.59	5.65622	1.87	0.087	0.15	-6.05
P20042	IF2B_HUMAN	Eukaryotic translation initiation factor 2 subunit 2 OS=Homo sapiens OX=9606 GN=EIF2S2 PE=1 SV=2	EIF2S2	5	5.86	5.65	9.31	5.54	4.95	5.19	4.95	4.81	5.08	4.87	1.29	5.62112	1.84	0.096	0.16	-6.12
P11387	TOP1_HUMAN	DNA topoisomerase 1 OS=Homo sapiens OX=9606 GN=TOP1 PE=1 SV=2	TOP1	9	7.8	7.51	11.37	7.55	7.4	7.15	7.2	7.12	6.9	6.94	1.26	7.69461	1.84	0.096	0.16	-6.12
P06454	PTMA_HUMAN	Prothymosin alpha OS=Homo sapiens OX=9606 GN=PTMA PE=1 SV=2	PTMA	1	5.98	5.17	4.51	5.5	5.07	4.76	4.52	4.59	5.12	5	0.45	5.02054	1.84	0.092	0.16	-6.11
Q13263	TIF1B_HUMAN	Transcription intermediary factor 1-beta OS=Homo sapiens OX=9606 GN=TRIM28 PE=1 SV=5	TRIM28	3	6.08	5.4	5.2	5.94	5.88	5.33	5.95	4.89	5.33	4.78	0.44	5.47896	1.83	0.093	0.16	-6.11
P62266	RS23_HUMAN	40S ribosomal protein S23 OS=Homo sapiens OX=9606 GN=RPS23 PE=1 SV=3	RPS23	5	10.95	11.1	10.86	10.72	10.97	10.99	10.76	10.75	10.56	10.58	0.19	10.8249	1.82	0.095	0.16	-6.14
P35998	PRS7_HUMAN	26S proteasome regulatory subunit 7 OS=Homo sapiens OX=9606 GN=PSMC2 PE=1 SV=3	PSMC2	1	3.3	2.53	1.95	3.02	2.76	3.36	3.64	3.09	3.49	2.56	-0.52	2.96932	-1.83	0.094	0.16	-6.12
P10412	H14_HUMAN	Histone H1.4 OS=Homo sapiens OX=9606 GN=HIST1H1E PE=1 SV=2	HIST1H1E	3	10.18	8.74	9.79	8.77	9.2	9.48	9.26	7.75	8.63	8.07	0.7	8.98537	1.79	0.1	0.17	-6.19
Q13620	CUL4B_HUMAN	Cullin-4B OS=Homo sapiens OX=9606 GN=CUL4B PE=1 SV=4	CUL4B	1	4.3	4.08	3.6	4.56	4.78	4.01	3.74	3.65	3.9	4.12	0.38	4.07477	1.79	0.099	0.17	-6.17
P36578	RL4_HUMAN	60S ribosomal protein L4 OS=Homo sapiens OX=9606 GN=RPL4 PE=1 SV=5	RPL4	4	8.96	8.31	8.18	8.08	8.34	8.31	8.26	7.59	8.13	7.93	0.33	8.20815	1.79	0.1	0.17	-6.18
Q07020	RL18_HUMAN	60S ribosomal protein L18 OS=Homo sapiens OX=9606 GN=RPL18 PE=1 SV=2	RPL18	1	5.08	4.65	4.47	4.59	5.02	4.4	4.63	4.51	4.43	4.56	0.26	4.63245	1.8	0.098	0.17	-6.17
P22234	PUR6_HUMAN	Multifunctional protein ADE2 OS=Homo sapiens OX=9606 GN=PAICS PE=1 SV=3	PAICS	1	2.79	2.69	2.43	2.49	2.81	3.39	3.13	2.65	2.88	2.88	-0.34	2.81361	-1.79	0.1	0.17	-6.19
Q5JXC2	MIIP_HUMAN	Migration and invasion-inhibitory protein OS=Homo sapiens OX=9606 GN=MIIP PE=1 SV=3	MIIP	1	1.98	0.38	3.15	2.11	2.23	0.17	0.19	1.47	1.84	1.57	0.92	1.50906	1.74	0.11	0.18	-6.26
Q15361	TTF1_HUMAN	Transcription termination factor 1 OS=Homo sapiens OX=9606 GN=TTF1 PE=1 SV=3	TTF1	3	5.76	5.64	5.22	5.49	5.66	4.72	5.11	6.15	4.81	4.75	0.44	5.33135	1.73	0.11	0.18	-6.27
Q96AG4	LRC59_HUMAN	Leucine-rich repeat-containing protein 59 OS=Homo sapiens OX=9606 GN=LRRC59 PE=1 SV=1	LRRC59	1	3.26	2.94	2.98	2.42	2.67	2.48	2.48	2.42	2.36	2.76	0.36	2.67636	1.75	0.11	0.18	-6.25
P25311	ZA2G_HUMAN	Zinc-alpha-2-glycoprotein OS=Homo sapiens OX=9606 GN=AZGP1 PE=1 SV=2	AZGP1	2	6.02	6.28	6.13	5.7	6.39	5.36	6.01	5.53	5.87	6.16	0.32	5.94557	1.73	0.11	0.18	-6.27
Q3KQU3	MA7D1_HUMAN	MAP7 domain-containing protein 1 OS=Homo sapiens OX=9606 GN=MAP7D1 PE=1 SV=1	MAP7D1	2	3.53	3.42	3.6	3.67	4.25	3.23	3.69	3.37	3.37	3.23	0.32	3.53646	1.73	0.11	0.18	-6.27
Q15366	PCBP2_HUMAN	Poly(rC)-binding protein 2 OS=Homo sapiens OX=9606 GN=PCBP2 PE=1 SV=1	PCBP2	1	4.74	4.84	4.21	4.49	4.46	4.97	5.12	4.76	4.72	4.53	-0.27	4.68294	-1.74	0.11	0.18	-6.26
P17096	HMGA1_HUMAN	High mobility group protein HMG-I/HMG-Y OS=Homo sapiens OX=9606 GN=HMGA1 PE=1 SV=3	HMGA1	2	7.64	6.17	8.94	5.89	5.6	5.93	6.91	5.1	5.23	5.54	1.11	6.29501	1.74	0.11	0.19	-6.27
P06702	S10A9_HUMAN	Protein S100-A9 OS=Homo sapiens OX=9606 GN=S100A9 PE=1 SV=1	S100A9	4	7.9	7.69	7.46	7.3	7.57	7.07	6.7	6.62	7.51	7.97	0.41	7.37928	1.7	0.12	0.19	-6.32
P42766	RL35_HUMAN	60S ribosomal protein L35 OS=Homo sapiens OX=9606 GN=RPL35 PE=1 SV=2	RPL35	6	10.08	10.15	9.59	9.58	9.58	9.9	9.78	9.11	9.29	9.34	0.31	9.63841	1.72	0.11	0.19	-6.29
P02545	LMNA_HUMAN	Prelamin-A/C OS=Homo sapiens OX=9606 GN=LMNA PE=1 SV=1	LMNA	3	4.94	4.51	5.19	5.32	4.93	4.62	4.26	5.1	4.68	4.65	0.31	4.81926	1.68	0.12	0.19	-6.34
Q9Y265	RUVB1_HUMAN	RuvB-like 1 OS=Homo sapiens OX=9606 GN=RUVBL1 PE=1 SV=1	RUVBL1	2	4.39	4.03	4.05	4.09	4.16	4.48	4.38	4.37	4.32	4.19	-0.2	4.24623	-1.71	0.11	0.19	-6.29
P18077	RL35A_HUMAN	60S ribosomal protein L35a OS=Homo sapiens OX=9606 GN=RPL35A PE=1 SV=2	RPL35A	3	7.64	6.92	7.16	6.93	7.24	7.01	7.12	6.89	6.87	6.79	0.24	7.05611	1.66	0.12	0.2	-6.38
Q8N9Q2	SR1IP_HUMAN	Protein SREK1IP1 OS=Homo sapiens OX=9606 GN=SREK1IP1 PE=1 SV=1	SREK1IP1	2	7.56	7.42	7.34	7.08	7.24	7.26	7.36	7.09	7	6.75	0.23	7.21118	1.67	0.12	0.2	-6.37
Q92598	HS105_HUMAN	Heat shock protein 105 kDa OS=Homo sapiens OX=9606 GN=HSPH1 PE=1 SV=1	HSPH1	1	2.9	1.72	2.41	2.17	2.62	1.64	2.59	1.68	1.8	1.74	0.47	2.12676	1.62	0.13	0.21	-6.43
P62258	1433E_HUMAN	14-3-3 protein epsilon OS=Homo sapiens OX=9606 GN=YWHAE PE=1 SV=1	YWHAE	2	4	3.76	3.61	3.75	3.79	3.4	3.09	3.71	3.87	3.48	0.27	3.64707	1.62	0.13	0.21	-6.44
Q9BU76	MMTA2_HUMAN	Multiple myeloma tumor-associated protein 2 OS=Homo sapiens OX=9606 GN=MMTAG2 PE=1 SV=1	MMTAG2	9	9.94	10.11	9.7	9.61	9.9	9.89	9.77	9.61	9.61	9.29	0.22	9.74184	1.65	0.13	0.21	-6.4
P37198	NUP62_HUMAN	Nuclear pore glycoprotein p62 OS=Homo sapiens OX=9606 GN=NUP62 PE=1 SV=3	NUP62	1	3.06	2.69	2.77	2.44	2.9	2.56	3.72	3.3	3.22	2.93	-0.37	2.95923	-1.62	0.13	0.21	-6.44
Q99714	HCD2_HUMAN	3-hydroxyacyl-CoA dehydrogenase type-2 OS=Homo sapiens OX=9606 GN=HSD17B10 PE=1 SV=3	HSD17B10	1	3.2	2.41	2.83	2.69	2.62	2.51	3.13	3.6	3.32	3.1	-0.38	2.94032	-1.64	0.13	0.21	-6.41
P43487	RANG_HUMAN	Ran-specific GTPase-activating protein OS=Homo sapiens OX=9606 GN=RANBP1 PE=1 SV=1	RANBP1	1	3.37	3.18	2.49	2.82	2.53	3.36	2.88	2.91	3.49	3.74	-0.4	3.0763	-1.64	0.13	0.21	-6.4
Q9UMS4	PRP19_HUMAN	Pre-mRNA-processing factor 19 OS=Homo sapiens OX=9606 GN=PRPF19 PE=1 SV=1	PRPF19	1	5.34	4.87	6.5	4.71	4.59	5.13	4.97	4.11	4.61	4.36	0.57	4.91972	1.61	0.13	0.22	-6.44
P35637	FUS_HUMAN	RNA-binding protein FUS OS=Homo sapiens OX=9606 GN=FUS PE=1 SV=1	FUS	2	5.64	6.54	6.39	5.46	4.31	4.92	5.77	4.33	4.95	5.2	0.64	5.35057	1.57	0.15	0.23	-6.51
P62244	RS15A_HUMAN	40S ribosomal protein S15a OS=Homo sapiens OX=9606 GN=RPS15A PE=1 SV=2	RPS15A	3	8.66	8.53	9.93	8.37	8.42	8.3	8.44	7.97	8.19	8.77	0.45	8.5595	1.58	0.14	0.23	-6.49
Q9Y2X3	NOP58_HUMAN	Nucleolar protein 58 OS=Homo sapiens OX=9606 GN=NOP58 PE=1 SV=1	NOP58	5	8.35	7.88	8.57	7.61	8.13	8	8.17	7.59	7.68	7.64	0.29	7.96201	1.56	0.15	0.23	-6.52
P09651	ROA1_HUMAN	Heterogeneous nuclear ribonucleoprotein A1 OS=Homo sapiens OX=9606 GN=HNRNPA1 PE=1 SV=5	HNRNPA1	1	4.23	4.17	3.52	3.88	3.89	4.59	4.04	4.48	3.99	4.01	-0.28	4.08009	-1.55	0.15	0.23	-6.53
P20930	FILA_HUMAN	Filaggrin OS=Homo sapiens OX=9606 GN=FLG PE=1 SV=3	FLG	3	7.35	7.76	8.35	7.76	7.76	8.45	7.63	9.28	7.97	7.95	-0.46	8.02602	-1.58	0.14	0.23	-6.49
O75400	PR40A_HUMAN	Pre-mRNA-processing factor 40 homolog A OS=Homo sapiens OX=9606 GN=PRPF40A PE=1 SV=2	PRPF40A	1	2.27	2.41	2.8	1.68	1.98	1.92	2.53	1.68	1.68	-0.06	0.67	1.88791	1.52	0.15	0.24	-6.57
P41002	CCNF_HUMAN	Cyclin-F OS=Homo sapiens OX=9606 GN=CCNF PE=1 SV=2	CCNF	1	3.86	4.61	3.85	4.33	4.14	3.68	2.38	4.56	3.4	4.11	0.53	3.89119	1.52	0.15	0.24	-6.57
P07339	CATD_HUMAN	Cathepsin D OS=Homo sapiens OX=9606 GN=CTSD PE=1 SV=1	CTSD	1	4.51	4.28	4.27	4.87	4.52	3.67	3.44	4.81	4.37	4.28	0.38	4.30208	1.53	0.15	0.24	-6.56
P62269	RS18_HUMAN	40S ribosomal protein S18 OS=Homo sapiens OX=9606 GN=RPS18 PE=1 SV=3	RPS18	2	6.24	5.81	5.15	5.02	5.76	5.32	5.39	4.91	5.26	5.38	0.34	5.42432	1.54	0.15	0.24	-6.55
Q8NC51	PAIRB_HUMAN	Plasminogen activator inhibitor 1 RNA-binding protein OS=Homo sapiens OX=9606 GN=SERBP1 PE=1 SV=2	SERBP1	1	5.31	5.06	4.86	4.56	4.16	5.28	5.31	4.85	4.95	5.13	-0.31	4.94572	-1.52	0.15	0.24	-6.57
P22735	TGM1_HUMAN	Protein-glutamine gamma-glutamyltransferase K OS=Homo sapiens OX=9606 GN=TGM1 PE=1 SV=4	TGM1	1	2.27	2.56	1.83	3.03	2.22	2.59	2.53	3.73	2.56	2.76	-0.45	2.60887	-1.52	0.16	0.24	-6.57
P02810	PRPC_HUMAN	Salivary acidic proline-rich phosphoprotein 1/2 OS=Homo sapiens OX=9606 GN=PRH1 PE=1 SV=2	PRH1	1	2.53	3.54	2.62	4.09	3.87	3.28	3.43	2.02	2.47	2.68	0.56	3.05141	1.5	0.16	0.25	-6.6
P01036	CYTS_HUMAN	Cystatin-S OS=Homo sapiens OX=9606 GN=CST4 PE=1 SV=3	CST4	1	2.86	2.69	2.49	2.63	2.67	2.05	2.15	2.25	2.99	2.25	0.33	2.50333	1.51	0.16	0.25	-6.59
P49458	SRP09_HUMAN	Signal recognition particle 9 kDa protein OS=Homo sapiens OX=9606 GN=SRP9 PE=1 SV=2	SRP9	2	6.06	5.63	8.88	5.84	5.04	5.64	5.65	5.24	5.27	5.21	0.89	5.84676	1.46	0.18	0.27	-6.66
P23396	RS3_HUMAN	40S ribosomal protein S3 OS=Homo sapiens OX=9606 GN=RPS3 PE=1 SV=2	RPS3	5	8.5	8.29	8.29	7.93	8.2	8.22	8.1	7.62	7.72	8.37	0.24	8.12423	1.46	0.17	0.27	-6.66
P31943	HNRH1_HUMAN	Heterogeneous nuclear ribonucleoprotein H OS=Homo sapiens OX=9606 GN=HNRNPH1 PE=1 SV=4	HNRNPH1	4	6.54	6.12	5.78	5.77	6.09	6.54	6.53	6.04	6.35	6.09	-0.25	6.18532	-1.44	0.18	0.27	-6.68
O00422	SAP18_HUMAN	Histone deacetylase complex subunit SAP18 OS=Homo sapiens OX=9606 GN=SAP18 PE=1 SV=1	SAP18	2	7	6.3	5.71	5.93	6.34	6.33	6.44	4.72	5.79	5.71	0.46	6.02652	1.39	0.19	0.29	-6.75
Q8WVV4	POF1B_HUMAN	Protein POF1B OS=Homo sapiens OX=9606 GN=POF1B PE=1 SV=3	POF1B	2	4.28	4.6	3.49	4.98	3.97	3.12	3.57	4.3	4.35	3.86	0.42	4.05138	1.39	0.19	0.29	-6.74
O60282	KIF5C_HUMAN	Kinesin heavy chain isoform 5C OS=Homo sapiens OX=9606 GN=KIF5C PE=1 SV=1	KIF5C	1	3.95	3.65	3.2	3.02	2.81	3.48	2.99	2.96	2.63	2.84	0.35	3.15191	1.4	0.19	0.29	-6.73
P07900	HS90A_HUMAN	Heat shock protein HSP 90-alpha OS=Homo sapiens OX=9606 GN=HSP90AA1 PE=1 SV=5	HSP90AA1	2	6.04	5.65	5.09	5.52	5.29	5.69	5.96	5.52	5.97	5.69	-0.25	5.64211	-1.39	0.19	0.29	-6.74
P05198	IF2A_HUMAN	Eukaryotic translation initiation factor 2 subunit 1 OS=Homo sapiens OX=9606 GN=EIF2S1 PE=1 SV=3	EIF2S1	5	6	5.8	7.95	5.58	5.67	5.5	5.85	5.65	5.51	5.77	0.54	5.92876	1.37	0.2	0.3	-6.77
Q9H6F5	CCD86_HUMAN	Coiled-coil domain-containing protein 86 OS=Homo sapiens OX=9606 GN=CCDC86 PE=1 SV=1	CCDC86	1	7.13	5.88	6.02	5.45	6.17	6.23	6.17	4.88	5.53	5.62	0.45	5.90821	1.36	0.2	0.3	-6.78
Q14137	BOP1_HUMAN	Ribosome biogenesis protein BOP1 OS=Homo sapiens OX=9606 GN=BOP1 PE=1 SV=2	BOP1	1	4.08	2.8	3.8	3.22	3.71	3.14	3.5	2.84	2.97	3.44	0.34	3.35064	1.37	0.2	0.3	-6.78
Q9NWT8	AKIP_HUMAN	Aurora kinase A-interacting protein OS=Homo sapiens OX=9606 GN=AURKAIP1 PE=1 SV=1	AURKAIP1	1	2.45	3.22	2.51	3.03	2.59	2.33	2.42	2.63	2.65	2.31	0.29	2.61338	1.36	0.2	0.3	-6.78
O75369	FLNB_HUMAN	Filamin-B OS=Homo sapiens OX=9606 GN=FLNB PE=1 SV=2	FLNB	1	3.92	4.18	3.88	3.78	4.2	3.97	3.92	3.53	3.71	3.85	0.2	3.8943	1.36	0.2	0.3	-6.78
Q9BQC6	RT63_HUMAN	Ribosomal protein 63, mitochondrial OS=Homo sapiens OX=9606 GN=MRPL57 PE=1 SV=1	MRPL57	1	6.37	6.38	5.79	6.17	6.3	6.68	6.55	6.39	6.24	6.19	-0.21	6.30409	-1.38	0.19	0.3	-6.76
P37108	SRP14_HUMAN	Signal recognition particle 14 kDa protein OS=Homo sapiens OX=9606 GN=SRP14 PE=1 SV=2	SRP14	3	6.9	6.67	10.5	7	6.67	6.75	6.79	6.39	6.81	6.52	0.9	7.09978	1.34	0.21	0.31	-6.81
O43390	HNRPR_HUMAN	Heterogeneous nuclear ribonucleoprotein R OS=Homo sapiens OX=9606 GN=HNRNPR PE=1 SV=1	HNRNPR	1	3.26	2.24	1.77	2.11	2.33	2.64	2.29	1.33	-0.03	2.2	0.66	2.01293	1.34	0.21	0.31	-6.81
P21333	FLNA_HUMAN	Filamin-A OS=Homo sapiens OX=9606 GN=FLNA PE=1 SV=4	FLNA	3	4.33	4.45	4.07	4.55	4.53	4.46	3.91	3.96	4.4	4.19	0.21	4.28577	1.34	0.21	0.31	-6.81
P25205	MCM3_HUMAN	DNA replication licensing factor MCM3 OS=Homo sapiens OX=9606 GN=MCM3 PE=1 SV=3	MCM3	1	2.17	1.96	1.53	1.33	1.78	1.84	2.22	2.02	2.92	1.74	-0.39	1.94963	-1.35	0.2	0.31	-6.8
Q9Y5B9	SP16H_HUMAN	FACT complex subunit SPT16 OS=Homo sapiens OX=9606 GN=SUPT16H PE=1 SV=1	SUPT16H	7	7.45	6.33	6.57	6.24	6.86	6.92	6.71	5.5	6.26	6.14	0.38	6.49801	1.32	0.21	0.32	-6.83
Q9NV31	IMP3_HUMAN	U3 small nucleolar ribonucleoprotein protein IMP3 OS=Homo sapiens OX=9606 GN=IMP3 PE=1 SV=1	IMP3	1	3.51	3.37	3.05	2.89	3.42	2.29	2.69	3.06	3.2	3.44	0.31	3.09317	1.3	0.22	0.32	-6.86
O94776	MTA2_HUMAN	Metastasis-associated protein MTA2 OS=Homo sapiens OX=9606 GN=MTA2 PE=1 SV=1	MTA2	1	3.31	3.16	2.7	2.73	3.29	3.36	3.41	2.89	3.57	3.25	-0.26	3.16898	-1.31	0.22	0.32	-6.85
P08670	VIME_HUMAN	Vimentin OS=Homo sapiens OX=9606 GN=VIM PE=1 SV=4	VIM	31	11.04	10.88	10.7	10.53	11.09	10.86	10.88	10.57	10.55	10.56	0.16	10.7673	1.29	0.22	0.33	-6.87
P22061	PIMT_HUMAN	Protein-L-isoaspartate(D-aspartate) O-methyltransferase OS=Homo sapiens OX=9606 GN=PCMT1 PE=1 SV=4	PCMT1	1	4.1	4.55	4.09	3.93	4.19	4.15	4.61	4.45	4.32	4.27	-0.19	4.26666	-1.29	0.22	0.33	-6.87
P41091	IF2G_HUMAN	Eukaryotic translation initiation factor 2 subunit 3 OS=Homo sapiens OX=9606 GN=EIF2S3 PE=1 SV=3	EIF2S3	1	3.25	2.75	7.14	3.41	2.33	2.9	2.84	2.87	3.07	2.25	0.99	3.28112	1.25	0.24	0.35	-6.91
P09874	PARP1_HUMAN	Poly [ADP-ribose] polymerase 1 OS=Homo sapiens OX=9606 GN=PARP1 PE=1 SV=4	PARP1	4	5.79	5.3	8.43	5.77	5.32	5.57	5.67	5.43	5.29	5.3	0.67	5.78424	1.26	0.24	0.35	-6.9
Q9Y3Y2	CHTOP_HUMAN	Chromatin target of PRMT1 protein OS=Homo sapiens OX=9606 GN=CHTOP PE=1 SV=2	CHTOP	1	3.77	3.92	2.94	3.49	1.78	3.21	3.32	2.08	2.49	2.25	0.51	2.92525	1.24	0.24	0.35	-6.93
Q9NZJ4	SACS_HUMAN	Sacsin OS=Homo sapiens OX=9606 GN=SACS PE=1 SV=2	SACS	1	4.19	4.11	4.11	3.83	4.1	4.25	3.89	3.8	3.68	3.85	0.17	3.98099	1.24	0.24	0.35	-6.93
Q9H7B2	RPF2_HUMAN	Ribosome production factor 2 homolog OS=Homo sapiens OX=9606 GN=RPF2 PE=1 SV=2	RPF2	1	4.2	2.91	3.21	2.87	3.74	3.6	3.44	1.82	2.8	3.04	0.44	3.16395	1.23	0.24	0.36	-6.94
P84243	H33_HUMAN	Histone H3.3 OS=Homo sapiens OX=9606 GN=H3F3A PE=1 SV=2	H3F3A	1	4.21	3.12	3.25	3.57	3.88	4.16	3.38	2.8	3.02	2.9	0.35	3.43035	1.21	0.25	0.36	-6.97
Q9P1Y6	PHRF1_HUMAN	PHD and RING finger domain-containing protein 1 OS=Homo sapiens OX=9606 GN=PHRF1 PE=1 SV=3	PHRF1	1	2.47	2.2	2.09	1.79	2.18	2.01	2.22	1.6	1.84	1.61	0.29	2.00081	1.23	0.24	0.36	-6.94
A1XBS5	FA92A_HUMAN	Protein FAM92A OS=Homo sapiens OX=9606 GN=FAM92A PE=1 SV=2	FAM92A	2	4.05	4.39	3.98	4.46	4.38	4.4	4.1	3.96	4.04	3.84	0.18	4.15918	1.22	0.25	0.36	-6.96
Q8TA86	RP9_HUMAN	Retinitis pigmentosa 9 protein OS=Homo sapiens OX=9606 GN=RP9 PE=1 SV=2	RP9	4	8.6	8.72	8.36	8.21	8.7	8.51	8.52	8.34	8.28	8.16	0.16	8.43785	1.23	0.24	0.36	-6.94
P08779	K1C16_HUMAN	Keratin, type I cytoskeletal 16 OS=Homo sapiens OX=9606 GN=KRT16 PE=1 SV=4	KRT16	18	9.95	9.91	9.16	9.3	9.59	9.9	9.53	9.45	12.41	9.79	-0.63	9.90181	-1.22	0.25	0.36	-6.95
Q02878	RL6_HUMAN	60S ribosomal protein L6 OS=Homo sapiens OX=9606 GN=RPL6 PE=1 SV=3	RPL6	2	7.63	6.65	6.66	6.37	6.95	6.68	6.89	6	6.63	6.66	0.28	6.71202	1.19	0.26	0.37	-6.99
Q13435	SF3B2_HUMAN	Splicing factor 3B subunit 2 OS=Homo sapiens OX=9606 GN=SF3B2 PE=1 SV=2	SF3B2	1	4.6	3.73	4.16	4.26	3.93	3.84	4.25	3.79	3.87	3.89	0.21	4.03143	1.2	0.26	0.37	-6.98
Q15149	PLEC_HUMAN	Plectin OS=Homo sapiens OX=9606 GN=PLEC PE=1 SV=3	PLEC	117	10.53	10.39	10.29	10.41	10.62	10.4	10.42	10.35	10.26	10.3	0.1	10.3964	1.2	0.25	0.37	-6.97
P01876	IGHA1_HUMAN	Immunoglobulin heavy constant alpha 1 OS=Homo sapiens OX=9606 GN=IGHA1 PE=1 SV=2	IGHA1	1	6.26	3.72	2.23	2.61	2.53	2.62	2.62	2.14	3.12	2.84	0.81	3.06904	1.19	0.26	0.38	-6.99
Q8WXX5	DNJC9_HUMAN	DnaJ homolog subfamily C member 9 OS=Homo sapiens OX=9606 GN=DNAJC9 PE=1 SV=1	DNAJC9	2	4.52	3.37	4.35	3.22	3.66	3.55	3.93	3.14	3.17	3.72	0.32	3.66311	1.18	0.26	0.38	-7.01
P04004	VTNC_HUMAN	Vitronectin OS=Homo sapiens OX=9606 GN=VTN PE=1 SV=1	VTN	1	4.21	4.28	3.56	3.52	4.55	3.12	3.9	3.97	3.83	3.89	0.28	3.88334	1.17	0.27	0.38	-7.02
P12956	XRCC6_HUMAN	X-ray repair cross-complementing protein 6 OS=Homo sapiens OX=9606 GN=XRCC6 PE=1 SV=2	XRCC6	3	6.46	5.62	5.92	5.63	5.91	5.31	5.89	5.11	5.88	6.05	0.26	5.77778	1.18	0.26	0.38	-7
P62424	RL7A_HUMAN	60S ribosomal protein L7a OS=Homo sapiens OX=9606 GN=RPL7A PE=1 SV=2	RPL7A	2	7.4	6.75	6.54	6.42	6.8	6.99	6.73	6	6.57	6.35	0.25	6.65657	1.16	0.27	0.38	-7.03
Q5T0W9	FA83B_HUMAN	Protein FAM83B OS=Homo sapiens OX=9606 GN=FAM83B PE=1 SV=1	FAM83B	1	6.38	5.97	5.86	5.98	6.27	5.25	6.17	6.27	5.66	5.94	0.23	5.97643	1.18	0.26	0.38	-7.01
Q06830	PRDX1_HUMAN	Peroxiredoxin-1 OS=Homo sapiens OX=9606 GN=PRDX1 PE=1 SV=1	PRDX1	2	5.93	5.8	5.37	5.56	5.86	5.77	5.61	5.51	5.38	5.43	0.16	5.62182	1.18	0.26	0.38	-7.01
P62805	H4_HUMAN	Histone H4 OS=Homo sapiens OX=9606 GN=HIST1H4A PE=1 SV=2	HIST1H4A	8	12.77	11.13	11.34	11.29	11.88	11.12	11.84	10.81	11.4	11.46	0.35	11.5043	1.14	0.28	0.39	-7.04
Q96SB3	NEB2_HUMAN	Neurabin-2 OS=Homo sapiens OX=9606 GN=PPP1R9B PE=1 SV=2	PPP1R9B	1	3.15	2.31	1.49	2.08	1.93	1.92	1.86	1.68	1.72	2.04	0.35	2.01739	1.14	0.28	0.39	-7.05
P31025	LCN1_HUMAN	Lipocalin-1 OS=Homo sapiens OX=9606 GN=LCN1 PE=1 SV=1	LCN1	2	3.54	3.81	3.85	4	4.36	3.37	3.77	3.19	3.36	4.47	0.28	3.77259	1.14	0.28	0.39	-7.05
O14980	XPO1_HUMAN	Exportin-1 OS=Homo sapiens OX=9606 GN=XPO1 PE=1 SV=1	XPO1	1	7.58	7.36	7.16	7.16	7.73	7.15	7.38	7.32	7.15	7.24	0.15	7.32352	1.14	0.28	0.39	-7.05
Q969Q0	RL36L_HUMAN	60S ribosomal protein L36a-like OS=Homo sapiens OX=9606 GN=RPL36AL PE=1 SV=3	RPL36AL	2	6.67	6.9	6.64	6.64	6.71	6.68	6.86	6.47	6.38	6.48	0.14	6.64307	1.13	0.28	0.39	-7.06
O75643	U520_HUMAN	U5 small nuclear ribonucleoprotein 200 kDa helicase OS=Homo sapiens OX=9606 GN=SNRNP200 PE=1 SV=2	SNRNP200	4	5.26	4.69	4.54	4.91	4.59	5.16	5.1	4.84	4.89	4.87	-0.18	4.88448	-1.15	0.27	0.39	-7.03
Q6Y7W6	GGYF2_HUMAN	GRB10-interacting GYF protein 2 OS=Homo sapiens OX=9606 GN=GIGYF2 PE=1 SV=1	GIGYF2	1	3.33	2.27	2.11	2.94	2.22	2.19	3.03	3.05	2.86	3.48	-0.35	2.74842	-1.15	0.28	0.39	-7.04
Q96A19	C102A_HUMAN	Coiled-coil domain-containing protein 102A OS=Homo sapiens OX=9606 GN=CCDC102A PE=1 SV=2	CCDC102A	1	4.16	3.23	3.71	3.58	3.63	4.23	5	3.41	4.25	3.24	-0.36	3.84496	-1.15	0.27	0.39	-7.03
P29508	SPB3_HUMAN	Serpin B3 OS=Homo sapiens OX=9606 GN=SERPINB3 PE=1 SV=2	SERPINB3	1	5.2	5.53	5.26	5.01	5.26	5.25	4.46	5.02	5.17	5.36	0.2	5.15094	1.12	0.28	0.4	-7.07
P55060	XPO2_HUMAN	Exportin-2 OS=Homo sapiens OX=9606 GN=CSE1L PE=1 SV=3	CSE1L	1	4.25	4.17	3.75	4.02	4.49	4	4.14	3.82	3.66	4.14	0.18	4.04544	1.11	0.29	0.4	-7.08
Q8IXB1	DJC10_HUMAN	DnaJ homolog subfamily C member 10 OS=Homo sapiens OX=9606 GN=DNAJC10 PE=1 SV=2	DNAJC10	1	1.86	2.07	2.14	2.57	2.3	2.62	1.86	1.47	1.96	1.52	0.3	2.03631	1.1	0.29	0.41	-7.09
P38646	GRP75_HUMAN	Stress-70 protein, mitochondrial OS=Homo sapiens OX=9606 GN=HSPA9 PE=1 SV=2	HSPA9	17	9.66	9.59	9.31	9.42	9.44	9.51	9.41	9.43	9.44	8.98	0.13	9.41888	1.09	0.3	0.41	-7.1
P20618	PSB1_HUMAN	Proteasome subunit beta type-1 OS=Homo sapiens OX=9606 GN=PSMB1 PE=1 SV=2	PSMB1	1	5.07	4.93	4.31	4.87	5.27	4.89	4.99	5.28	5.17	5.07	-0.19	4.98394	-1.1	0.29	0.41	-7.09
P13796	PLSL_HUMAN	Plastin-2 OS=Homo sapiens OX=9606 GN=LCP1 PE=1 SV=6	LCP1	1	2.73	2.96	1.56	2.92	2.56	2.51	2.56	1.75	5.05	3.95	-0.62	2.85552	-1.09	0.3	0.41	-7.1
P62995	TRA2B_HUMAN	Transformer-2 protein homolog beta OS=Homo sapiens OX=9606 GN=TRA2B PE=1 SV=1	TRA2B	1	4.4	3.9	3.22	3.54	4.24	3.91	3.67	3.25	3.81	3.4	0.25	3.73357	1.07	0.31	0.42	-7.13
P53992	SC24C_HUMAN	Protein transport protein Sec24C OS=Homo sapiens OX=9606 GN=SEC24C PE=1 SV=3	SEC24C	1	3.4	3.34	2.98	3.02	3.38	3.4	3.53	2.51	2.61	2.84	0.25	3.10106	1.06	0.31	0.42	-7.14
Q9Y3C1	NOP16_HUMAN	Nucleolar protein 16 OS=Homo sapiens OX=9606 GN=NOP16 PE=1 SV=2	NOP16	1	4.3	4.08	3.62	3.75	4.24	3.61	4.03	3.31	4.03	3.96	0.21	3.89303	1.07	0.31	0.42	-7.12
P49207	RL34_HUMAN	60S ribosomal protein L34 OS=Homo sapiens OX=9606 GN=RPL34 PE=1 SV=3	RPL34	2	7.46	6.85	6.44	6.47	6.94	6.9	6.73	6.52	6.41	6.58	0.21	6.72916	1.07	0.31	0.42	-7.13
P67809	YBOX1_HUMAN	Nuclease-sensitive element-binding protein 1 OS=Homo sapiens OX=9606 GN=YBX1 PE=1 SV=3	YBX1	3	7.43	6.82	6.66	6.66	7.11	6.89	7.05	6.36	6.72	6.71	0.19	6.84132	1.07	0.31	0.42	-7.12
P46013	KI67_HUMAN	Proliferation marker protein Ki-67 OS=Homo sapiens OX=9606 GN=MKI67 PE=1 SV=2	MKI67	6	7.01	6.45	7.01	6.75	6.68	6.73	6.7	6.52	6.64	6.63	0.14	6.71255	1.07	0.31	0.42	-7.12
P61513	RL37A_HUMAN	60S ribosomal protein L37a OS=Homo sapiens OX=9606 GN=RPL37A PE=1 SV=2	RPL37A	2	8.07	8.16	7.95	7.88	7.93	8.15	8.07	7.68	7.71	7.72	0.13	7.9307	1.07	0.31	0.42	-7.12
Q04695	K1C17_HUMAN	Keratin, type I cytoskeletal 17 OS=Homo sapiens OX=9606 GN=KRT17 PE=1 SV=2	KRT17	7	7.31	6.98	6.29	6.49	6.7	6.83	6.66	6.66	10.22	6.88	-0.7	7.10325	-1.09	0.3	0.42	-7.1
P60174	TPIS_HUMAN	Triosephosphate isomerase OS=Homo sapiens OX=9606 GN=TPI1 PE=1 SV=3	TPI1	1	2.23	2.94	2.47	2.25	2.47	2.74	2.03	1.93	3.07	-0.06	0.53	2.20657	1.05	0.31	0.43	-7.14
P63173	RL38_HUMAN	60S ribosomal protein L38 OS=Homo sapiens OX=9606 GN=RPL38 PE=1 SV=2	RPL38	3	8.63	8.54	9.47	9.2	8.49	8.58	8.66	8.48	8.56	9.03	0.21	8.76284	1.05	0.31	0.43	-7.14
O00567	NOP56_HUMAN	Nucleolar protein 56 OS=Homo sapiens OX=9606 GN=NOP56 PE=1 SV=4	NOP56	4	7.17	6.45	7.39	6.1	6.6	7.14	7.17	6.7	7	6.88	-0.24	6.85946	-1.04	0.32	0.43	-7.15
P02533	K1C14_HUMAN	Keratin, type I cytoskeletal 14 OS=Homo sapiens OX=9606 GN=KRT14 PE=1 SV=4	KRT14	10	9.05	9.17	8.34	8.63	8.71	8.43	8.1	10.25	10.62	8.98	-0.49	9.02826	-1.06	0.31	0.43	-7.13
Q02241	KIF23_HUMAN	Kinesin-like protein KIF23 OS=Homo sapiens OX=9606 GN=KIF23 PE=1 SV=3	KIF23	1	3.08	2.5	2.67	2.44	3.31	2.54	2.79	2.57	2.09	2.8	0.24	2.6791	1.03	0.33	0.44	-7.17
Q9Y5S9	RBM8A_HUMAN	RNA-binding protein 8A OS=Homo sapiens OX=9606 GN=RBM8A PE=1 SV=1	RBM8A	2	6.14	5.33	5.13	5.45	5.69	5.59	5.56	4.93	5.3	5.35	0.2	5.447	1.03	0.33	0.44	-7.17
Q9Y6V0	PCLO_HUMAN	Protein piccolo OS=Homo sapiens OX=9606 GN=PCLO PE=1 SV=5	PCLO	1	7.81	7.93	7.5	7.46	7.96	7.76	7.82	7.49	7.5	7.37	0.14	7.65946	1.03	0.33	0.44	-7.17
P36873	PP1G_HUMAN	Serine/threonine-protein phosphatase PP1-gamma catalytic subunit OS=Homo sapiens OX=9606 GN=PPP1CC PE=1 SV=1	PPP1CC	1	4.34	3.78	4.03	3.97	3.54	3.95	4.16	4.24	4.19	3.92	-0.16	4.01354	-1	0.34	0.45	-7.2
Q8TAE8	G45IP_HUMAN	Growth arrest and DNA damage-inducible proteins-interacting protein 1 OS=Homo sapiens OX=9606 GN=GADD45GIP1 PE=1 SV=1	GADD45GIP1	1	3.68	3.89	3.01	3	3.31	3.8	3.81	3.25	3.69	3.4	-0.21	3.48359	-1	0.34	0.45	-7.2
Q9BUJ2	HNRL1_HUMAN	Heterogeneous nuclear ribonucleoprotein U-like protein 1 OS=Homo sapiens OX=9606 GN=HNRNPUL1 PE=1 SV=2	HNRNPUL1	1	3.98	3.77	3.25	2.97	3.24	3.84	3.86	3.71	3.77	3.15	-0.22	3.55505	-1	0.34	0.45	-7.19
O43818	U3IP2_HUMAN	U3 small nucleolar RNA-interacting protein 2 OS=Homo sapiens OX=9606 GN=RRP9 PE=1 SV=1	RRP9	2	6.01	4.79	4.89	4.86	5.31	5.09	5.28	4.14	5.04	4.99	0.26	5.03939	0.98	0.35	0.46	-7.22
Q8TDN6	BRX1_HUMAN	Ribosome biogenesis protein BRX1 homolog OS=Homo sapiens OX=9606 GN=BRIX1 PE=1 SV=2	BRIX1	2	5.6	5.03	4.78	4.87	5.56	5.13	5.35	4.74	4.65	4.99	0.2	5.07012	0.97	0.35	0.47	-7.22
Q13296	SG2A2_HUMAN	Mammaglobin-A OS=Homo sapiens OX=9606 GN=SCGB2A2 PE=1 SV=1	SCGB2A2	1	2.7	4.04	3.43	3.35	4.28	3.51	3.99	3.58	3.86	4.21	-0.27	3.6938	-0.97	0.35	0.47	-7.22
P27708	PYR1_HUMAN	CAD protein OS=Homo sapiens OX=9606 GN=CAD PE=1 SV=3	CAD	2	4.45	4.34	3.82	4.39	4.89	4.55	4.41	4.61	4.64	4.5	-0.17	4.45953	-0.95	0.36	0.48	-7.24
P52566	GDIR2_HUMAN	Rho GDP-dissociation inhibitor 2 OS=Homo sapiens OX=9606 GN=ARHGDIB PE=1 SV=3	ARHGDIB	1	4.5	3.18	3.12	3.99	3.89	4.54	3.72	3.75	4.2	3.79	-0.26	3.86821	-0.95	0.36	0.48	-7.25
P62857	RS28_HUMAN	40S ribosomal protein S28 OS=Homo sapiens OX=9606 GN=RPS28 PE=1 SV=1	RPS28	1	2.88	2.62	2.09	1.99	2.46	0.17	2.29	2.08	2.19	3.16	0.43	2.19307	0.92	0.38	0.49	-7.27
P55072	TERA_HUMAN	Transitional endoplasmic reticulum ATPase OS=Homo sapiens OX=9606 GN=VCP PE=1 SV=4	VCP	1	2.17	2.47	1.64	1.47	2.21	0.17	2.56	1.28	2.25	1.7	0.4	1.78958	0.91	0.38	0.49	-7.28
Q9H5V9	CX056_HUMAN	UPF0428 protein CXorf56 OS=Homo sapiens OX=9606 GN=CXorf56 PE=1 SV=1	CXorf56	1	3.26	3.27	2.28	3.15	2.83	3	2.86	1.64	2.94	2.95	0.28	2.81794	0.92	0.38	0.49	-7.27
P42694	HELZ_HUMAN	Probable helicase with zinc finger domain OS=Homo sapiens OX=9606 GN=HELZ PE=1 SV=2	HELZ	1	2.55	3.99	3.18	3.02	3.24	3.43	2.88	2.79	3.2	2.37	0.26	3.06541	0.94	0.37	0.49	-7.25
Q15050	RRS1_HUMAN	Ribosome biogenesis regulatory protein homolog OS=Homo sapiens OX=9606 GN=RRS1 PE=1 SV=2	RRS1	1	3.39	2.64	2.7	3.38	3.26	3.14	3.09	2.05	2.52	3.3	0.26	2.94601	0.93	0.37	0.49	-7.26
P62910	RL32_HUMAN	60S ribosomal protein L32 OS=Homo sapiens OX=9606 GN=RPL32 PE=1 SV=2	RPL32	1	8.88	8.65	8.12	7.91	8.5	8.43	8.55	7.93	8	8.26	0.18	8.32326	0.91	0.38	0.49	-7.28
P62263	RS14_HUMAN	40S ribosomal protein S14 OS=Homo sapiens OX=9606 GN=RPS14 PE=1 SV=3	RPS14	3	7.82	7.43	7.77	7.49	7.02	7.52	7.47	7.08	7.25	7.46	0.15	7.43017	0.93	0.37	0.49	-7.26
Q13151	ROA0_HUMAN	Heterogeneous nuclear ribonucleoprotein A0 OS=Homo sapiens OX=9606 GN=HNRNPA0 PE=1 SV=1	HNRNPA0	1	5.87	5.6	5.45	5.45	5.73	5.84	6.05	5.49	5.8	5.59	-0.13	5.68635	-0.94	0.37	0.49	-7.26
P02538	K2C6A_HUMAN	Keratin, type II cytoskeletal 6A OS=Homo sapiens OX=9606 GN=KRT6A PE=1 SV=3	KRT6A	2	6.43	6.51	5.27	5.94	6.02	5.72	5.48	5.74	9.79	6.91	-0.69	6.38111	-0.93	0.38	0.49	-7.26
P14618	KPYM_HUMAN	Pyruvate kinase PKM OS=Homo sapiens OX=9606 GN=PKM PE=1 SV=4	PKM	3	4.85	4.59	3.69	4.23	4.9	4.04	4.33	3.81	4.6	4.39	0.22	4.34316	0.9	0.39	0.5	-7.29
Q9Y5V3	MAGD1_HUMAN	Melanoma-associated antigen D1 OS=Homo sapiens OX=9606 GN=MAGED1 PE=1 SV=3	MAGED1	2	4.01	4.25	3.85	4.26	3.89	4.48	4.26	4.27	4.41	3.63	-0.16	4.13148	-0.9	0.39	0.5	-7.29
P02814	SMR3B_HUMAN	Submaxillary gland androgen-regulated protein 3B OS=Homo sapiens OX=9606 GN=SMR3B PE=1 SV=2	SMR3B	1	4.85	6.33	5.26	6.2	6.17	5.96	5.5	5.43	5.27	5.39	0.25	5.63713	0.89	0.39	0.51	-7.3
Q9ULX6	AKP8L_HUMAN	A-kinase anchor protein 8-like OS=Homo sapiens OX=9606 GN=AKAP8L PE=1 SV=3	AKAP8L	2	4.53	4.45	4.43	4.34	4.16	4.57	4.17	4.68	4.88	4.27	-0.14	4.4501	-0.88	0.4	0.52	-7.31
Q13573	SNW1_HUMAN	SNW domain-containing protein 1 OS=Homo sapiens OX=9606 GN=SNW1 PE=1 SV=1	SNW1	1	3.08	1.96	1.71	1.17	2.33	2.23	0.19	1.68	1.88	2.28	0.4	1.85041	0.86	0.41	0.53	-7.33
O75319	DUS11_HUMAN	RNA/RNP complex-1-interacting phosphatase OS=Homo sapiens OX=9606 GN=DUSP11 PE=1 SV=2	DUSP11	1	3.18	2.61	2.69	2.11	2.93	2.83	1.86	1.71	2.9	2.88	0.27	2.57052	0.85	0.41	0.53	-7.33
P45973	CBX5_HUMAN	Chromobox protein homolog 5 OS=Homo sapiens OX=9606 GN=CBX5 PE=1 SV=1	CBX5	3	8.66	7.56	7.56	7.23	7.87	8.19	8.01	6.6	7.49	7.22	0.27	7.64033	0.83	0.43	0.54	-7.35
Q96DF8	ESS2_HUMAN	Splicing factor ESS-2 homolog OS=Homo sapiens OX=9606 GN=ESS2 PE=1 SV=1	ESS2	1	2.36	2.82	2.45	2.11	2.81	2.88	2.29	2.08	1.84	2.42	0.21	2.40492	0.83	0.43	0.54	-7.36
P07766	CD3E_HUMAN	T-cell surface glycoprotein CD3 epsilon chain OS=Homo sapiens OX=9606 GN=CD3E PE=1 SV=2	CD3E	1	2.06	2.44	2.39	2.97	3	2.67	2.15	2.25	2.36	2.44	0.2	2.47156	0.83	0.42	0.54	-7.35
Q9UMY1	NOL7_HUMAN	Nucleolar protein 7 OS=Homo sapiens OX=9606 GN=NOL7 PE=1 SV=2	NOL7	4	7.36	7.38	7.04	7.07	7.32	7.55	7.34	6.83	7.02	6.73	0.14	7.16314	0.84	0.42	0.54	-7.34
Q14103	HNRPD_HUMAN	Heterogeneous nuclear ribonucleoprotein D0 OS=Homo sapiens OX=9606 GN=HNRNPD PE=1 SV=1	HNRNPD	2	5.94	5.42	4.85	4.97	5.19	5.59	5.79	4.97	5.57	5.38	-0.19	5.36678	-0.84	0.42	0.54	-7.34
P01591	IGJ_HUMAN	Immunoglobulin J chain OS=Homo sapiens OX=9606 GN=JCHAIN PE=1 SV=4	JCHAIN	1	6.72	2.31	1.28	1.86	2.22	0.17	2.32	1.93	3.55	2.28	0.83	2.46383	0.82	0.43	0.55	-7.36
O75367	H2AY_HUMAN	Core histone macro-H2A.1 OS=Homo sapiens OX=9606 GN=H2AFY PE=1 SV=4	H2AFY	5	9.11	7.99	7.59	7.58	8.3	8.4	8.41	6.99	7.73	7.64	0.28	7.97285	0.81	0.44	0.55	-7.37
Q3ZCQ8	TIM50_HUMAN	Mitochondrial import inner membrane translocase subunit TIM50 OS=Homo sapiens OX=9606 GN=TIMM50 PE=1 SV=2	TIMM50	1	3.84	3.63	3.37	3.69	3.42	3.75	3.88	3.44	3.26	2.72	0.18	3.50004	0.81	0.43	0.55	-7.37
P61313	RL15_HUMAN	60S ribosomal protein L15 OS=Homo sapiens OX=9606 GN=RPL15 PE=1 SV=2	RPL15	1	4.8	4.09	4.07	3.99	4.36	4.4	4.25	3.68	4.3	3.92	0.15	4.18798	0.8	0.44	0.56	-7.38
P69905	HBA_HUMAN	Hemoglobin subunit alpha OS=Homo sapiens OX=9606 GN=HBA1 PE=1 SV=2	HBA1	1	3.55	3.44	2.39	3.23	3.46	2.81	3.98	2.65	3.19	2.1	0.27	3.08046	0.78	0.45	0.57	-7.39
Q9Y230	RUVB2_HUMAN	RuvB-like 2 OS=Homo sapiens OX=9606 GN=RUVBL2 PE=1 SV=3	RUVBL2	1	4.25	3.83	3.63	3.79	4.03	4.01	3.69	4.07	4.2	4.17	-0.12	3.96799	-0.78	0.45	0.57	-7.39
Q92973	TNPO1_HUMAN	Transportin-1 OS=Homo sapiens OX=9606 GN=TNPO1 PE=1 SV=2	TNPO1	1	2.66	2.2	1.92	2.79	2.73	2.01	2.5	2.35	1.76	2.68	0.2	2.35903	0.76	0.46	0.58	-7.41
P06748	NPM_HUMAN	Nucleophosmin OS=Homo sapiens OX=9606 GN=NPM1 PE=1 SV=2	NPM1	7	7.99	7.03	7.73	7.22	7.17	7.58	7.9	7.4	7.57	7.41	-0.14	7.50091	-0.76	0.46	0.58	-7.41
Q13185	CBX3_HUMAN	Chromobox protein homolog 3 OS=Homo sapiens OX=9606 GN=CBX3 PE=1 SV=4	CBX3	3	7.99	6.72	6.68	6.51	7.09	7.29	7.23	5.83	6.82	6.57	0.25	6.87308	0.75	0.47	0.59	-7.42
P07477	TRY1_HUMAN	Trypsin-1 OS=Homo sapiens OX=9606 GN=PRSS1 PE=1 SV=1	PRSS1	1	5.29	5.3	5.13	5	5.24	4.69	5.41	5.01	4.78	5.46	0.12	5.13105	0.74	0.48	0.59	-7.43
Q92841	DDX17_HUMAN	Probable ATP-dependent RNA helicase DDX17 OS=Homo sapiens OX=9606 GN=DDX17 PE=1 SV=2	DDX17	2	5.71	5.5	4.93	5.16	4.89	5.5	5.55	5.27	5.42	5.11	-0.13	5.30351	-0.75	0.47	0.59	-7.42
P60953	CDC42_HUMAN	Cell division control protein 42 homolog OS=Homo sapiens OX=9606 GN=CDC42 PE=1 SV=2	CDC42	1	3.8	3.54	3.68	3.81	3.84	3.6	3.99	2.97	3.55	3.87	0.14	3.66566	0.73	0.48	0.6	-7.43
P32969	RL9_HUMAN	60S ribosomal protein L9 OS=Homo sapiens OX=9606 GN=RPL9 PE=1 SV=1	RPL9	1	2.88	2.84	2.83	2.57	1.68	2.51	3.03	-0.2	2.28	3.15	0.41	2.35681	0.71	0.49	0.61	-7.44
P62306	RUXF_HUMAN	Small nuclear ribonucleoprotein F OS=Homo sapiens OX=9606 GN=SNRPF PE=1 SV=1	SNRPF	1	4.14	3.18	3.07	3.12	3.46	3.92	2.59	2.89	3.23	3.35	0.2	3.29567	0.71	0.49	0.61	-7.45
Q9UKD2	MRT4_HUMAN	mRNA turnover protein 4 homolog OS=Homo sapiens OX=9606 GN=MRTO4 PE=1 SV=2	MRTO4	1	5.33	5.07	4.58	4.96	5.35	4.84	5.3	4.77	4.86	4.9	0.12	4.9964	0.72	0.49	0.61	-7.44
Q9Y646	CBPQ_HUMAN	Carboxypeptidase Q OS=Homo sapiens OX=9606 GN=CPQ PE=1 SV=1	CPQ	3	8.45	8.63	8.16	8.05	8.68	8.45	8.49	8.27	8.13	8.1	0.1	8.34106	0.72	0.49	0.61	-7.44
P35659	DEK_HUMAN	Protein DEK OS=Homo sapiens OX=9606 GN=DEK PE=1 SV=1	DEK	1	3.06	3.08	3.89	1.75	2.88	2.42	3.11	2.61	2.31	3.02	0.24	2.81296	0.69	0.51	0.62	-7.46
P11388	TOP2A_HUMAN	DNA topoisomerase 2-alpha OS=Homo sapiens OX=9606 GN=TOP2A PE=1 SV=3	TOP2A	12	9.9	8.57	8.68	8.61	9.22	9.19	9.25	8.03	8.76	8.74	0.2	8.89595	0.69	0.51	0.62	-7.46
P19338	NUCL_HUMAN	Nucleolin OS=Homo sapiens OX=9606 GN=NCL PE=1 SV=3	NCL	2	4	3.47	2.8	2.79	3.35	3.19	3.42	2.58	3.35	2.99	0.18	3.19268	0.68	0.51	0.63	-7.47
Q7Z7K6	CENPV_HUMAN	Centromere protein V OS=Homo sapiens OX=9606 GN=CENPV PE=1 SV=1	CENPV	1	4.04	3.18	3.68	3.22	3.46	3.95	3.78	2.59	3.14	3.19	0.18	3.42357	0.68	0.51	0.63	-7.47
Q9H3K6	BOLA2_HUMAN	BolA-like protein 2 OS=Homo sapiens OX=9606 GN=BOLA2 PE=1 SV=1	BOLA2	1	4.58	3.47	3.33	4.17	4.27	4.15	3.96	3.56	3.74	3.57	0.17	3.87997	0.68	0.51	0.63	-7.47
Q9BZJ0	CRNL1_HUMAN	Crooked neck-like protein 1 OS=Homo sapiens OX=9606 GN=CRNKL1 PE=1 SV=4	CRNKL1	1	3.49	2.84	2.53	3.27	3	2.81	3.09	3.03	2.95	2.54	0.14	2.9551	0.65	0.53	0.64	-7.49
P62937	PPIA_HUMAN	Peptidyl-prolyl cis-trans isomerase A OS=Homo sapiens OX=9606 GN=PPIA PE=1 SV=2	PPIA	3	6.26	5.63	5.24	5.72	5.85	5.4	5.73	5.31	5.56	6.04	0.13	5.67409	0.65	0.53	0.64	-7.49
P62888	RL30_HUMAN	60S ribosomal protein L30 OS=Homo sapiens OX=9606 GN=RPL30 PE=1 SV=2	RPL30	2	6.37	6.07	5.68	5.54	6.36	6.19	6.22	5.95	6.17	6.07	-0.12	6.0626	-0.66	0.52	0.64	-7.48
P39023	RL3_HUMAN	60S ribosomal protein L3 OS=Homo sapiens OX=9606 GN=RPL3 PE=1 SV=2	RPL3	3	6.75	5.99	6.08	5.61	6.05	6.45	6.36	5.75	6.36	6.25	-0.14	6.16519	-0.67	0.52	0.64	-7.48
Q8WWQ0	PHIP_HUMAN	PH-interacting protein OS=Homo sapiens OX=9606 GN=PHIP PE=1 SV=2	PHIP	2	5.33	4.19	4.05	4.36	4.5	4.4	4.84	3.71	4.3	4.35	0.16	4.40276	0.63	0.54	0.66	-7.5
O60841	IF2P_HUMAN	Eukaryotic translation initiation factor 5B OS=Homo sapiens OX=9606 GN=EIF5B PE=1 SV=4	EIF5B	1	3.11	3.12	6.38	2.35	2.06	2.98	2.99	3.06	3.09	2.78	0.42	3.19315	0.61	0.56	0.67	-7.51
Q58DX5	NADL2_HUMAN	Inactive N-acetylated-alpha-linked acidic dipeptidase-like protein 2 OS=Homo sapiens OX=9606 GN=NAALADL2 PE=1 SV=3	NAALADL2	1	6.95	7.6	6.71	6.76	7.2	7.53	8.06	6.85	6.92	6.67	-0.16	7.12423	-0.61	0.55	0.67	-7.52
P06753	TPM3_HUMAN	Tropomyosin alpha-3 chain OS=Homo sapiens OX=9606 GN=TPM3 PE=1 SV=2	TPM3	1	2.77	2.59	2.03	1.47	1.88	2.01	2.15	1.37	1.76	2.52	0.19	2.05494	0.59	0.57	0.68	-7.53
P38919	IF4A3_HUMAN	Eukaryotic initiation factor 4A-III OS=Homo sapiens OX=9606 GN=EIF4A3 PE=1 SV=4	EIF4A3	3	6.86	5.82	5.53	5.91	6.3	6.08	6.35	5.35	6.14	5.71	0.16	6.00493	0.6	0.56	0.68	-7.52
O95498	VNN2_HUMAN	Vascular non-inflammatory molecule 2 OS=Homo sapiens OX=9606 GN=VNN2 PE=1 SV=3	VNN2	1	5.39	5.59	5.09	5.21	5.67	5.26	5.22	5.39	5.38	5.32	0.08	5.35376	0.58	0.57	0.68	-7.53
P78406	RAE1L_HUMAN	mRNA export factor OS=Homo sapiens OX=9606 GN=RAE1 PE=1 SV=1	RAE1	2	6.82	7.05	6.39	6.31	6.68	7.31	6.88	6.71	6.79	6.18	-0.12	6.71184	-0.59	0.56	0.68	-7.53
P05089	ARGI1_HUMAN	Arginase-1 OS=Homo sapiens OX=9606 GN=ARG1 PE=1 SV=2	ARG1	3	6.04	6.48	5.63	5.67	5.85	5.65	4.81	9.1	6.18	5.96	-0.4	6.13799	-0.6	0.56	0.68	-7.52
P04259	K2C6B_HUMAN	Keratin, type II cytoskeletal 6B OS=Homo sapiens OX=9606 GN=KRT6B PE=1 SV=5	KRT6B	1	6.08	5.22	4.62	5.46	5.24	4.57	4.92	4.81	9.01	5.58	-0.45	5.54996	-0.59	0.57	0.68	-7.53
P16403	H12_HUMAN	Histone H1.2 OS=Homo sapiens OX=9606 GN=HIST1H1C PE=1 SV=2	HIST1H1C	3	8.83	8.37	8.75	7.54	7.74	9.42	8.5	7.14	7.67	7.24	0.26	8.12165	0.56	0.59	0.69	-7.54
P16104	H2AX_HUMAN	Histone H2AX OS=Homo sapiens OX=9606 GN=H2AFX PE=1 SV=2	H2AFX	3	8.83	7.04	7.12	7.23	7.92	8.08	8.11	6.19	7.37	7.14	0.25	7.50303	0.57	0.58	0.69	-7.54
Q13835	PKP1_HUMAN	Plakophilin-1 OS=Homo sapiens OX=9606 GN=PKP1 PE=1 SV=2	PKP1	1	3.28	3.58	3.06	3.35	2.78	2.67	2.42	4.53	3.04	2.31	0.22	3.10198	0.57	0.58	0.69	-7.54
P12004	PCNA_HUMAN	Proliferating cell nuclear antigen OS=Homo sapiens OX=9606 GN=PCNA PE=1 SV=1	PCNA	1	7.29	6.38	5.78	6.39	6.6	6.47	6.49	5.7	6.39	6.67	0.15	6.41687	0.56	0.58	0.69	-7.54
Q6UWP8	SBSN_HUMAN	Suprabasin OS=Homo sapiens OX=9606 GN=SBSN PE=1 SV=2	SBSN	3	6.32	7.29	7.51	6.74	7.22	7.19	6.5	7.2	6.68	6.87	0.13	6.95206	0.57	0.58	0.69	-7.54
P18583	SON_HUMAN	Protein SON OS=Homo sapiens OX=9606 GN=SON PE=1 SV=4	SON	3	5.36	4.92	4.72	4.93	4.93	5.09	5.1	5.24	5.03	4.81	-0.08	5.01413	-0.57	0.58	0.69	-7.54
Q02413	DSG1_HUMAN	Desmoglein-1 OS=Homo sapiens OX=9606 GN=DSG1 PE=1 SV=2	DSG1	5	6.4	6.56	6.39	6.57	6.47	6.09	5.94	7.94	6.42	6.91	-0.18	6.56999	-0.57	0.58	0.69	-7.54
P04040	CATA_HUMAN	Catalase OS=Homo sapiens OX=9606 GN=CAT PE=1 SV=3	CAT	2	4.24	4.23	4.17	3.91	4.59	3.68	3.71	5.33	4.11	5.26	-0.19	4.32176	-0.57	0.58	0.69	-7.54
Q15397	PUM3_HUMAN	Pumilio homolog 3 OS=Homo sapiens OX=9606 GN=PUM3 PE=1 SV=3	PUM3	1	3.99	2.8	2.77	2.63	3.66	3	3.43	2.59	2.52	3.44	0.17	3.08331	0.55	0.59	0.7	-7.55
Q12906	ILF3_HUMAN	Interleukin enhancer-binding factor 3 OS=Homo sapiens OX=9606 GN=ILF3 PE=1 SV=3	ILF3	1	3.36	2.27	1.92	2.61	2.97	2.29	3.14	2.77	2.52	3.25	-0.17	2.7115	-0.56	0.59	0.7	-7.55
Q9Y3U8	RL36_HUMAN	60S ribosomal protein L36 OS=Homo sapiens OX=9606 GN=RPL36 PE=1 SV=3	RPL36	1	2.39	2.91	2.21	1.51	2.22	2.86	2.62	2.3	2.56	1.74	-0.17	2.33183	-0.55	0.59	0.7	-7.55
Q16629	SRSF7_HUMAN	Serine/arginine-rich splicing factor 7 OS=Homo sapiens OX=9606 GN=SRSF7 PE=1 SV=1	SRSF7	1	3.76	1.62	2.85	2.77	3.24	3.28	3.22	1.75	2.65	2.25	0.22	2.73865	0.52	0.61	0.71	-7.57
Q5BKY9	F133B_HUMAN	Protein FAM133B OS=Homo sapiens OX=9606 GN=FAM133B PE=1 SV=1	FAM133B	1	5.94	6.12	6.18	5.61	5.99	6.32	6.11	5.69	5.73	5.53	0.09	5.92261	0.53	0.61	0.71	-7.56
Q9NW64	RBM22_HUMAN	Pre-mRNA-splicing factor RBM22 OS=Homo sapiens OX=9606 GN=RBM22 PE=1 SV=1	RBM22	1	2.68	2.91	1.89	2.86	3.4	2.77	2.99	3.05	3.16	2.49	-0.14	2.8193	-0.53	0.61	0.71	-7.57
P09211	GSTP1_HUMAN	Glutathione S-transferase P OS=Homo sapiens OX=9606 GN=GSTP1 PE=1 SV=2	GSTP1	1	4.25	3.65	3.22	3.26	3.6	3.57	3.34	3.33	3.55	3.66	0.1	3.54385	0.52	0.61	0.72	-7.57
P46087	NOP2_HUMAN	Probable 28S rRNA (cytosine(4447)-C(5))-methyltransferase OS=Homo sapiens OX=9606 GN=NOP2 PE=1 SV=2	NOP2	2	4.74	4.29	3.75	4.33	4.79	4.75	4.34	4.35	4.59	4.38	-0.1	4.43137	-0.52	0.62	0.72	-7.57
Q08554	DSC1_HUMAN	Desmocollin-1 OS=Homo sapiens OX=9606 GN=DSC1 PE=1 SV=2	DSC1	4	6.8	7.32	6.84	7.11	6.94	6.47	6.52	8.95	7.22	6.91	-0.21	7.1075	-0.52	0.62	0.72	-7.57
P18124	RL7_HUMAN	60S ribosomal protein L7 OS=Homo sapiens OX=9606 GN=RPL7 PE=1 SV=1	RPL7	1	5.69	4.31	4.18	4.33	4.36	4.61	4.52	3.53	4.87	4.56	0.16	4.49526	0.49	0.63	0.73	-7.59
Q08211	DHX9_HUMAN	ATP-dependent RNA helicase A OS=Homo sapiens OX=9606 GN=DHX9 PE=1 SV=4	DHX9	3	5.65	4.75	4.35	4.6	4.68	4.81	4.84	4.21	4.81	4.78	0.12	4.74718	0.51	0.62	0.73	-7.58
P06733	ENOA_HUMAN	Alpha-enolase OS=Homo sapiens OX=9606 GN=ENO1 PE=1 SV=2	ENO1	2	5.02	5.01	4.68	4.5	5.12	4.79	4.57	4.56	5.12	4.88	0.08	4.82527	0.5	0.62	0.73	-7.58
O95497	VNN1_HUMAN	Pantetheinase OS=Homo sapiens OX=9606 GN=VNN1 PE=1 SV=2	VNN1	2	8.63	8.57	8.12	8.05	8.65	8.63	8.63	8.58	8.23	8.31	-0.07	8.44002	-0.49	0.63	0.73	-7.58
Q96NB1	FOPNL_HUMAN	LisH domain-containing protein FOPNL OS=Homo sapiens OX=9606 GN=FOPNL PE=1 SV=1	FOPNL	1	3.21	2.94	3.62	3.68	3.43	3.36	3.11	3.98	3.73	3.24	-0.11	3.42932	-0.5	0.63	0.73	-7.58
P25398	RS12_HUMAN	40S ribosomal protein S12 OS=Homo sapiens OX=9606 GN=RPS12 PE=1 SV=3	RPS12	1	5.28	4.76	3.67	3.98	4.49	4.43	4.33	3.85	4.48	4.42	0.13	4.36823	0.48	0.64	0.74	-7.59
O75531	BAF_HUMAN	Barrier-to-autointegration factor OS=Homo sapiens OX=9606 GN=BANF1 PE=1 SV=1	BANF1	1	5.7	4.85	4.71	4.56	4.97	5.15	5.08	4.36	4.62	5.03	0.11	4.90157	0.48	0.64	0.74	-7.59
Q1KMD3	HNRL2_HUMAN	Heterogeneous nuclear ribonucleoprotein U-like protein 2 OS=Homo sapiens OX=9606 GN=HNRNPUL2 PE=1 SV=1	HNRNPUL2	3	5.7	5.55	5.04	5.37	5.75	5.45	5.74	5.28	5.2	5.36	0.08	5.4451	0.48	0.64	0.74	-7.59
Q15046	SYK_HUMAN	Lysine--tRNA ligase OS=Homo sapiens OX=9606 GN=KARS PE=1 SV=3	KARS	1	2.94	2.82	2.21	2.27	2.59	2.81	2.62	2.32	2.99	2.61	-0.1	2.61847	-0.47	0.65	0.74	-7.6
P62993	GRB2_HUMAN	Growth factor receptor-bound protein 2 OS=Homo sapiens OX=9606 GN=GRB2 PE=1 SV=1	GRB2	1	2.06	2.91	2.54	2.14	3.04	2.96	2.38	2.49	2.86	2.59	-0.12	2.59772	-0.48	0.64	0.74	-7.59
P62318	SMD3_HUMAN	Small nuclear ribonucleoprotein Sm D3 OS=Homo sapiens OX=9606 GN=SNRPD3 PE=1 SV=1	SNRPD3	1	4.36	3.78	3.52	3.63	3.42	3.89	4.14	3.33	3.64	3.18	0.11	3.69079	0.46	0.65	0.75	-7.6
Q9NVI7	ATD3A_HUMAN	ATPase family AAA domain-containing protein 3A OS=Homo sapiens OX=9606 GN=ATAD3A PE=1 SV=2	ATAD3A	1	3.92	3.27	2.77	3.16	3.2	3.84	3.22	3.36	3.2	3.22	-0.1	3.31721	-0.46	0.65	0.75	-7.6
Q99729	ROAA_HUMAN	Heterogeneous nuclear ribonucleoprotein A/B OS=Homo sapiens OX=9606 GN=HNRNPAB PE=1 SV=2	HNRNPAB	1	3.39	2.16	2.14	2.11	2.4	2.69	2.59	1.93	2.82	2.84	-0.13	2.50618	-0.45	0.66	0.75	-7.6
Q9BXY0	MAK16_HUMAN	Protein MAK16 homolog OS=Homo sapiens OX=9606 GN=MAK16 PE=1 SV=2	MAK16	1	5.12	4.47	3.92	3.93	4.8	4.78	4.78	3.63	4.31	4.12	0.12	4.38632	0.44	0.67	0.76	-7.61
P16930	FAAA_HUMAN	Fumarylacetoacetase OS=Homo sapiens OX=9606 GN=FAH PE=1 SV=2	FAH	2	7.31	7.17	6.85	6.79	7.42	7.12	7.27	7.05	6.85	6.92	0.07	7.07578	0.45	0.66	0.76	-7.61
Q9BZE4	NOG1_HUMAN	Nucleolar GTP-binding protein 1 OS=Homo sapiens OX=9606 GN=GTPBP4 PE=1 SV=3	GTPBP4	6	8.63	8.44	8.49	7.84	8.54	8.65	8.37	8.19	8.28	8.12	0.07	8.35591	0.43	0.67	0.76	-7.61
P29590	PML_HUMAN	Protein PML OS=Homo sapiens OX=9606 GN=PML PE=1 SV=3	PML	1	2.9	2.31	1.8	2.84	2.88	2.64	2.69	2.69	2.8	2.44	-0.11	2.6004	-0.44	0.67	0.76	-7.61
P14406	CX7A2_HUMAN	Cytochrome c oxidase subunit 7A2, mitochondrial OS=Homo sapiens OX=9606 GN=COX7A2 PE=1 SV=1	COX7A2	1	2.2	3.08	1.37	1.33	2.5	2.56	2.22	2.59	1.96	1.93	-0.16	2.17377	-0.44	0.66	0.76	-7.61
O43451	MGA_HUMAN	Maltase-glucoamylase, intestinal OS=Homo sapiens OX=9606 GN=MGAM PE=1 SV=5	MGAM	4	6.93	6.97	6.37	6.54	7.06	6.96	7.06	6.74	6.8	6.65	-0.07	6.80769	-0.43	0.68	0.77	-7.62
P38159	RBMX_HUMAN	RNA-binding motif protein, X chromosome OS=Homo sapiens OX=9606 GN=RBMX PE=1 SV=3	RBMX	1	6.91	5.42	5.58	5.27	6	6.1	6.21	4.96	5.51	5.74	0.13	5.77166	0.41	0.69	0.78	-7.62
Q15061	WDR43_HUMAN	WD repeat-containing protein 43 OS=Homo sapiens OX=9606 GN=WDR43 PE=1 SV=3	WDR43	1	2.75	2	2.64	2.4	2.67	2.74	2.99	2.44	2.09	1.61	0.12	2.4335	0.4	0.69	0.78	-7.63
P02768	ALBU_HUMAN	Serum albumin OS=Homo sapiens OX=9606 GN=ALB PE=1 SV=2	ALB	9	11.67	11.84	11.39	11.33	11.86	11.71	11.62	11.62	11.49	11.41	0.05	11.5937	0.4	0.7	0.78	-7.63
P60842	IF4A1_HUMAN	Eukaryotic initiation factor 4A-I OS=Homo sapiens OX=9606 GN=EIF4A1 PE=1 SV=1	EIF4A1	1	3.02	3.16	3.12	2.75	3	3.12	3.52	2.97	3.17	2.65	-0.08	3.04825	-0.41	0.69	0.78	-7.62
P07355	ANXA2_HUMAN	Annexin A2 OS=Homo sapiens OX=9606 GN=ANXA2 PE=1 SV=2	ANXA2	4	5.84	5.94	5.63	6.16	5.61	5.31	5.37	7	6.03	6.05	-0.12	5.89355	-0.41	0.69	0.78	-7.62
Q16576	RBBP7_HUMAN	Histone-binding protein RBBP7 OS=Homo sapiens OX=9606 GN=RBBP7 PE=1 SV=1	RBBP7	1	2.98	2.53	2.39	2.53	2.78	2.08	3.22	2.71	2.31	2.42	0.09	2.59446	0.39	0.71	0.79	-7.63
O94901	SUN1_HUMAN	SUN domain-containing protein 1 OS=Homo sapiens OX=9606 GN=SUN1 PE=1 SV=3	SUN1	1	4.86	3.68	3.56	3.8	3.83	3.63	3.98	3.99	3.59	4.11	0.09	3.90258	0.38	0.71	0.79	-7.64
P61927	RL37_HUMAN	60S ribosomal protein L37 OS=Homo sapiens OX=9606 GN=RPL37 PE=1 SV=2	RPL37	1	8.99	8.87	8.61	8.17	8.4	8.75	8.66	8.68	8.03	8.57	0.07	8.57354	0.38	0.71	0.79	-7.64
P31942	HNRH3_HUMAN	Heterogeneous nuclear ribonucleoprotein H3 OS=Homo sapiens OX=9606 GN=HNRNPH3 PE=1 SV=2	HNRNPH3	3	4.64	4.02	4.13	4.16	4.54	4.09	4.69	3.86	4.09	4.41	0.07	4.26266	0.38	0.71	0.79	-7.64
P52272	HNRPM_HUMAN	Heterogeneous nuclear ribonucleoprotein M OS=Homo sapiens OX=9606 GN=HNRNPM PE=1 SV=3	HNRNPM	14	9.42	8.89	8.59	8.56	9.06	9.27	9.22	8.74	8.93	8.71	-0.07	8.93982	-0.38	0.71	0.79	-7.64
Q15393	SF3B3_HUMAN	Splicing factor 3B subunit 3 OS=Homo sapiens OX=9606 GN=SF3B3 PE=1 SV=4	SF3B3	1	3.28	2.5	1.86	1.71	1.93	2.69	2.42	2.65	2.31	1.82	-0.12	2.31751	-0.37	0.72	0.8	-7.64
O75533	SF3B1_HUMAN	Splicing factor 3B subunit 1 OS=Homo sapiens OX=9606 GN=SF3B1 PE=1 SV=3	SF3B1	1	3.2	3.12	3.18	2.63	2.37	3	3.67	2.37	2.84	3.09	-0.09	2.94744	-0.35	0.73	0.81	-7.65
A6NFT4	CFA73_HUMAN	Cilia- and flagella-associated protein 73 OS=Homo sapiens OX=9606 GN=CFAP73 PE=2 SV=3	CFAP73	1	3.42	3.6	1.32	3.63	2.26	2.48	2.07	4.83	2.16	3.8	-0.22	2.95627	-0.35	0.73	0.81	-7.65
P07910	HNRPC_HUMAN	Heterogeneous nuclear ribonucleoproteins C1/C2 OS=Homo sapiens OX=9606 GN=HNRNPC PE=1 SV=4	HNRNPC	5	9.88	8.93	8.29	8.32	9.1	9.58	9.38	7.7	8.7	8.49	0.14	8.83868	0.34	0.74	0.82	-7.65
P27487	DPP4_HUMAN	Dipeptidyl peptidase 4 OS=Homo sapiens OX=9606 GN=DPP4 PE=1 SV=2	DPP4	1	3.8	3.58	2.64	2.51	4.02	3.55	3.44	3.36	3.39	3.3	-0.1	3.35827	-0.33	0.74	0.82	-7.65
Q15365	PCBP1_HUMAN	Poly(rC)-binding protein 1 OS=Homo sapiens OX=9606 GN=PCBP1 PE=1 SV=2	PCBP1	1	3.33	3.3	2.98	2.65	2.59	3.17	3.32	2.84	2.74	3.12	-0.07	3.00416	-0.32	0.75	0.83	-7.66
P13645	K1C10_HUMAN	Keratin, type I cytoskeletal 10 OS=Homo sapiens OX=9606 GN=KRT10 PE=1 SV=6	KRT10	28	12.34	12.84	11.59	12.67	11.78	11.43	10.92	14.21	12.03	13.6	-0.19	12.3403	-0.32	0.76	0.83	-7.66
Q01469	FABP5_HUMAN	Fatty acid-binding protein, epidermal OS=Homo sapiens OX=9606 GN=FABP5 PE=1 SV=3	FABP5	1	5.07	5.04	4.28	5.15	5.09	3.73	4.02	4.25	6.65	5.22	0.15	4.84974	0.31	0.77	0.84	-7.66
P51991	ROA3_HUMAN	Heterogeneous nuclear ribonucleoprotein A3 OS=Homo sapiens OX=9606 GN=HNRNPA3 PE=1 SV=2	HNRNPA3	3	7.38	6.43	6.2	6.21	6.45	6.73	6.85	5.7	6.52	6.48	0.08	6.49499	0.3	0.77	0.84	-7.67
Q9NP64	NO40_HUMAN	Nucleolar protein of 40 kDa OS=Homo sapiens OX=9606 GN=ZCCHC17 PE=1 SV=1	ZCCHC17	4	8.24	8.35	8.05	7.97	8.12	8.31	8.37	8.05	8.01	7.78	0.04	8.12577	0.3	0.77	0.84	-7.66
P62861	RS30_HUMAN	40S ribosomal protein S30 OS=Homo sapiens OX=9606 GN=FAU PE=1 SV=1	FAU	1	8.17	8.22	8.17	7.49	7.76	7.33	8.15	8.28	8.05	8.31	-0.06	7.99215	-0.31	0.76	0.84	-7.66
Q6P2Q9	PRP8_HUMAN	Pre-mRNA-processing-splicing factor 8 OS=Homo sapiens OX=9606 GN=PRPF8 PE=1 SV=2	PRPF8	2	3.57	3.66	3.32	3.05	3.86	3.97	3.65	3.05	3.7	3.39	-0.06	3.52255	-0.3	0.77	0.84	-7.67
Q7Z794	K2C1B_HUMAN	Keratin, type II cytoskeletal 1b OS=Homo sapiens OX=9606 GN=KRT77 PE=1 SV=3	KRT77	5	6.94	6.71	5.95	6.1	6.59	5.96	6.07	5.79	7.03	8.1	-0.13	6.52537	-0.31	0.76	0.84	-7.66
P04637	P53_HUMAN	Cellular tumor antigen p53 OS=Homo sapiens OX=9606 GN=TP53 PE=1 SV=4	TP53	1	2.77	3.34	2.37	2.51	3.02	3.19	2.97	2.11	2.56	2.84	0.07	2.76742	0.26	0.8	0.87	-7.68
Q9UPS8	ANR26_HUMAN	Ankyrin repeat domain-containing protein 26 OS=Homo sapiens OX=9606 GN=ANKRD26 PE=1 SV=3	ANKRD26	4	5.55	4.69	4.8	5.16	5.21	4.88	5.26	5.22	4.84	5	0.05	5.06109	0.26	0.8	0.87	-7.68
Q9P015	RM15_HUMAN	39S ribosomal protein L15, mitochondrial OS=Homo sapiens OX=9606 GN=MRPL15 PE=1 SV=1	MRPL15	1	1.77	2.16	2.03	2.3	2.02	2.05	1.86	2.17	1.96	2	0.05	2.0321	0.24	0.81	0.87	-7.68
P35579	MYH9_HUMAN	Myosin-9 OS=Homo sapiens OX=9606 GN=MYH9 PE=1 SV=4	MYH9	3	4.91	5.42	4.56	5.01	5.01	5.08	4.59	5.17	4.88	5.43	-0.05	5.00569	-0.26	0.8	0.87	-7.68
O14929	HAT1_HUMAN	Histone acetyltransferase type B catalytic subunit OS=Homo sapiens OX=9606 GN=HAT1 PE=1 SV=1	HAT1	1	2.7	1.87	2.26	2.14	2.15	2.29	2.18	2.05	2.56	2.31	-0.06	2.25139	-0.26	0.8	0.87	-7.68
P32119	PRDX2_HUMAN	Peroxiredoxin-2 OS=Homo sapiens OX=9606 GN=PRDX2 PE=1 SV=5	PRDX2	1	3.82	3.9	3.47	3.93	4.07	3.88	3.25	5.04	3.65	3.72	-0.07	3.87247	-0.25	0.81	0.87	-7.68
P01040	CYTA_HUMAN	Cystatin-A OS=Homo sapiens OX=9606 GN=CSTA PE=1 SV=1	CSTA	4	4.89	6.76	6.12	5.75	6.28	6.4	6.05	5.97	5.71	6.03	-0.07	5.99667	-0.25	0.81	0.87	-7.68
Q08188	TGM3_HUMAN	Protein-glutamine gamma-glutamyltransferase E OS=Homo sapiens OX=9606 GN=TGM3 PE=1 SV=4	TGM3	1	2.88	3.75	2.89	3.36	3.46	2.69	2.74	4.39	3.12	3.8	-0.08	3.30864	-0.24	0.81	0.87	-7.68
P17844	DDX5_HUMAN	Probable ATP-dependent RNA helicase DDX5 OS=Homo sapiens OX=9606 GN=DDX5 PE=1 SV=1	DDX5	4	7.26	6.8	6.89	6.93	6.58	6.85	6.97	6.63	6.95	6.89	0.03	6.87595	0.24	0.82	0.88	-7.68
P52597	HNRPF_HUMAN	Heterogeneous nuclear ribonucleoprotein F OS=Homo sapiens OX=9606 GN=HNRNPF PE=1 SV=3	HNRNPF	4	7.75	7.31	7.04	7.11	7.45	7.64	7.47	7.15	7.42	7.16	-0.04	7.35053	-0.23	0.82	0.88	-7.69
P83916	CBX1_HUMAN	Chromobox protein homolog 1 OS=Homo sapiens OX=9606 GN=CBX1 PE=1 SV=1	CBX1	2	4.68	2.87	2.99	3.11	4	4.04	3.78	3.12	3.74	3.35	-0.08	3.56845	-0.23	0.82	0.88	-7.69
P15924	DESP_HUMAN	Desmoplakin OS=Homo sapiens OX=9606 GN=DSP PE=1 SV=3	DSP	23	8.89	9.31	9.02	9.25	8.69	8.38	8.07	10.26	9.17	8.9	0.08	8.99515	0.22	0.83	0.89	-7.69
Q9H583	HEAT1_HUMAN	HEAT repeat-containing protein 1 OS=Homo sapiens OX=9606 GN=HEATR1 PE=1 SV=3	HEATR1	1	3.71	2.2	2.54	2.02	2.86	2.96	2.9	2.25	2.9	2.65	-0.07	2.7002	-0.21	0.84	0.89	-7.69
Q8N1N4	K2C78_HUMAN	Keratin, type II cytoskeletal 78 OS=Homo sapiens OX=9606 GN=KRT78 PE=1 SV=2	KRT78	7	7.26	7.6	6.89	7.54	6.82	6.19	5.9	9.22	7.24	8.16	-0.13	7.28097	-0.22	0.83	0.89	-7.69
P04792	HSPB1_HUMAN	Heat shock protein beta-1 OS=Homo sapiens OX=9606 GN=HSPB1 PE=1 SV=2	HSPB1	1	2.02	3.57	3.01	2.49	3.31	4.23	2.29	1.96	3.26	2.23	0.09	2.83624	0.19	0.85	0.9	-7.69
Q9NZT1	CALL5_HUMAN	Calmodulin-like protein 5 OS=Homo sapiens OX=9606 GN=CALML5 PE=1 SV=2	CALML5	2	5.8	6.65	7.05	5.63	6.49	6.49	5.75	6.59	6.25	6.28	0.05	6.29744	0.19	0.85	0.9	-7.69
Q15233	NONO_HUMAN	Non-POU domain-containing octamer-binding protein OS=Homo sapiens OX=9606 GN=NONO PE=1 SV=4	NONO	2	7.2	6.56	6.31	6.56	6.46	6.71	6.99	6.06	6.57	6.56	0.04	6.59675	0.2	0.84	0.9	-7.69
P83881	RL36A_HUMAN	60S ribosomal protein L36a OS=Homo sapiens OX=9606 GN=RPL36A PE=1 SV=2	RPL36A	2	8.15	7.92	8.05	7.97	8.05	7.93	8.25	7.97	7.78	8.09	0.02	8.01557	0.21	0.84	0.9	-7.69
P61978	HNRPK_HUMAN	Heterogeneous nuclear ribonucleoprotein K OS=Homo sapiens OX=9606 GN=HNRNPK PE=1 SV=1	HNRNPK	5	7.59	7.06	6.97	7.11	7.16	7.35	7.48	6.95	7.21	7.05	-0.03	7.19275	-0.2	0.84	0.9	-7.69
P04264	K2C1_HUMAN	Keratin, type II cytoskeletal 1 OS=Homo sapiens OX=9606 GN=KRT1 PE=1 SV=6	KRT1	38	13.66	13.91	13.13	13.37	13.14	12.61	11.78	15.61	13.56	14.22	-0.11	13.4987	-0.19	0.86	0.91	-7.7
O75223	GGCT_HUMAN	Gamma-glutamylcyclotransferase OS=Homo sapiens OX=9606 GN=GGCT PE=1 SV=1	GGCT	1	2.3	3.75	3.05	3.71	3.18	2.48	2.62	5.97	3.09	2.39	-0.11	3.25267	-0.17	0.87	0.91	-7.7
P47756	CAPZB_HUMAN	F-actin-capping protein subunit beta OS=Homo sapiens OX=9606 GN=CAPZB PE=1 SV=4	CAPZB	2	6.11	6.24	6.02	6.24	6.06	6.29	6.21	6.19	5.96	6.1	-0.02	6.14196	-0.17	0.87	0.92	-7.7
Q9Y592	CEP83_HUMAN	Centrosomal protein of 83 kDa OS=Homo sapiens OX=9606 GN=CEP83 PE=1 SV=2	CEP83	10	6.59	5.93	6.02	6.32	6.57	6.02	6	6.73	6.11	6.75	-0.03	6.30335	-0.17	0.87	0.92	-7.7
P35527	K1C9_HUMAN	Keratin, type I cytoskeletal 9 OS=Homo sapiens OX=9606 GN=KRT9 PE=1 SV=3	KRT9	35	12.53	12.84	12.36	12.11	12.5	11.82	11.2	14.85	12.5	12.44	-0.1	12.5157	-0.17	0.87	0.92	-7.7
Q5D862	FILA2_HUMAN	Filaggrin-2 OS=Homo sapiens OX=9606 GN=FLG2 PE=1 SV=1	FLG2	3	7.41	7.58	6.5	7.74	6.69	6.21	5.9	9.35	6.87	7.16	0.09	7.14187	0.15	0.89	0.93	-7.7
Q96DR8	MUCL1_HUMAN	Mucin-like protein 1 OS=Homo sapiens OX=9606 GN=MUCL1 PE=1 SV=1	MUCL1	1	4.82	5.93	5.13	6.52	6.17	5.7	5.56	5.22	5.2	6.62	0.05	5.68648	0.15	0.88	0.93	-7.7
Q9UKM9	RALY_HUMAN	RNA-binding protein Raly OS=Homo sapiens OX=9606 GN=RALY PE=1 SV=1	RALY	7	8.38	7.38	6.79	7.14	7.9	7.9	8	6.74	7.33	7.41	0.04	7.49745	0.13	0.9	0.94	-7.7
Q16643	DREB_HUMAN	Drebrin OS=Homo sapiens OX=9606 GN=DBN1 PE=1 SV=4	DBN1	1	1.77	2.5	1.98	2.8	2.81	1.54	2.77	2.86	2.16	2.34	0.04	2.35201	0.13	0.9	0.94	-7.71
P81605	DCD_HUMAN	Dermcidin OS=Homo sapiens OX=9606 GN=DCD PE=1 SV=2	DCD	6	8.51	10.48	9.18	9.26	10.4	9.34	9.85	9.22	9.58	9.62	0.04	9.54334	0.13	0.9	0.94	-7.71
Q16666	IF16_HUMAN	Gamma-interferon-inducible protein 16 OS=Homo sapiens OX=9606 GN=IFI16 PE=1 SV=3	IFI16	1	3.26	2.82	3.32	3.03	3	3.37	2.79	2.51	3.93	2.65	0.03	3.06966	0.13	0.9	0.94	-7.71
Q9BZP6	CHIA_HUMAN	Acidic mammalian chitinase OS=Homo sapiens OX=9606 GN=CHIA PE=1 SV=1	CHIA	1	4.47	4.19	4.43	4.62	4.95	4.15	4.71	4.43	4.59	4.66	0.02	4.52118	0.13	0.9	0.94	-7.71
P00450	CERU_HUMAN	Ceruloplasmin OS=Homo sapiens OX=9606 GN=CP PE=1 SV=1	CP	10	11.93	12.17	11.6	11.46	12.1	12.19	12	11.81	11.69	11.67	-0.02	11.8602	-0.13	0.9	0.94	-7.71
P10599	THIO_HUMAN	Thioredoxin OS=Homo sapiens OX=9606 GN=TXN PE=1 SV=3	TXN	2	7.05	6.85	6.93	7.48	6.98	6.6	6.62	7.88	7.25	7.08	-0.03	7.0717	-0.12	0.91	0.94	-7.71
P14136	GFAP_HUMAN	Glial fibrillary acidic protein OS=Homo sapiens OX=9606 GN=GFAP PE=1 SV=1	GFAP	21	9.36	8.85	8.95	8.86	9.42	9.14	9.25	8.99	8.94	9.05	0.01	9.08036	0.1	0.92	0.95	-7.71
Q99959	PKP2_HUMAN	Plakophilin-2 OS=Homo sapiens OX=9606 GN=PKP2 PE=1 SV=2	PKP2	1	2.9	2.98	3.27	2.8	2.7	2.45	2.67	4.19	2.63	2.88	-0.03	2.94695	-0.11	0.92	0.95	-7.71
Q15828	CYTM_HUMAN	Cystatin-M OS=Homo sapiens OX=9606 GN=CST6 PE=1 SV=1	CST6	1	2.42	2.24	3.59	3.12	3.6	3.9	2.45	3.35	2.59	2.88	-0.04	3.01214	-0.11	0.92	0.95	-7.71
P13647	K2C5_HUMAN	Keratin, type II cytoskeletal 5 OS=Homo sapiens OX=9606 GN=KRT5 PE=1 SV=3	KRT5	15	10.5	10.9	9.71	10.56	9.89	9.35	8.66	12.63	10.39	10.85	-0.06	10.3436	-0.1	0.92	0.95	-7.71
Q03252	LMNB2_HUMAN	Lamin-B2 OS=Homo sapiens OX=9606 GN=LMNB2 PE=1 SV=4	LMNB2	7	6.83	6.85	6.37	6.65	7.22	6.86	6.64	6.79	7.23	6.47	-0.01	6.7902	-0.08	0.94	0.96	-7.71
P06239	LCK_HUMAN	Tyrosine-protein kinase Lck OS=Homo sapiens OX=9606 GN=LCK PE=1 SV=6	LCK	1	2.02	2.64	1.64	2.32	2.56	2.08	2.5	2.05	2.59	2.07	-0.02	2.24782	-0.09	0.93	0.96	-7.71
P05387	RLA2_HUMAN	60S acidic ribosomal protein P2 OS=Homo sapiens OX=9606 GN=RPLP2 PE=1 SV=1	RPLP2	1	6.11	5.18	5.16	4.86	5.32	5.7	5.3	4.81	5.5	5.23	0.02	5.31847	0.07	0.94	0.97	-7.71
Q8TB24	RIN3_HUMAN	Ras and Rab interactor 3 OS=Homo sapiens OX=9606 GN=RIN3 PE=1 SV=4	RIN3	1	6.57	5.04	5.24	5.63	5.99	5.45	6.15	4.83	5.37	6.55	0.02	5.67989	0.06	0.95	0.97	-7.71
P31944	CASPE_HUMAN	Caspase-14 OS=Homo sapiens OX=9606 GN=CASP14 PE=1 SV=2	CASP14	6	6.92	7.31	7.33	7.37	7.21	7.27	6.72	8.14	6.64	7.3	0.01	7.22062	0.06	0.95	0.97	-7.71
O15061	SYNEM_HUMAN	Synemin OS=Homo sapiens OX=9606 GN=SYNM PE=1 SV=2	SYNM	5	5.34	5.17	4.85	5.04	5.31	5.39	5.09	5.05	5.14	5.08	-0.01	5.14659	-0.07	0.94	0.97	-7.71
P20700	LMNB1_HUMAN	Lamin-B1 OS=Homo sapiens OX=9606 GN=LMNB1 PE=1 SV=2	LMNB1	22	10.38	10.48	9.89	9.85	10.85	10.36	10.1	10.35	10.8	9.91	-0.01	10.2958	-0.07	0.95	0.97	-7.71
P19012	K1C15_HUMAN	Keratin, type I cytoskeletal 15 OS=Homo sapiens OX=9606 GN=KRT15 PE=1 SV=3	KRT15	2	3.46	4.76	3.22	3.74	3.48	3.7	2.75	4.79	3.29	4.03	0.02	3.72208	0.05	0.96	0.98	-7.71
O15027	SC16A_HUMAN	Protein transport protein Sec16A OS=Homo sapiens OX=9606 GN=SEC16A PE=1 SV=3	SEC16A	1	1.77	2.31	1.83	2.3	2.33	2.62	2.18	2.69	2.99	-0.06	0.02	2.0971	0.05	0.96	0.98	-7.71
P47929	LEG7_HUMAN	Galectin-7 OS=Homo sapiens OX=9606 GN=LGALS7 PE=1 SV=2	LGALS7	1	2.45	4.1	3.88	4.45	3.28	3.91	2.88	2.84	4.86	3.55	0.02	3.61936	0.04	0.97	0.98	-7.71
Q13867	BLMH_HUMAN	Bleomycin hydrolase OS=Homo sapiens OX=9606 GN=BLMH PE=1 SV=1	BLMH	1	2.55	2.85	2.67	2.08	2.4	1.84	1.62	4.33	1.63	3.05	0.02	2.50291	0.03	0.97	0.98	-7.71
Q96HS1	PGAM5_HUMAN	Serine/threonine-protein phosphatase PGAM5, mitochondrial OS=Homo sapiens OX=9606 GN=PGAM5 PE=1 SV=2	PGAM5	1	7.04	6.6	7.56	6.97	6.76	7.53	7.13	7.36	6.83	6.02	0.01	6.98179	0.05	0.96	0.98	-7.71
P39019	RS19_HUMAN	40S ribosomal protein S19 OS=Homo sapiens OX=9606 GN=RPS19 PE=1 SV=2	RPS19	1	3	2.61	2.79	2.4	2.59	2.62	2.99	1.99	2.84	2.9	0.01	2.67155	0.05	0.96	0.98	-7.71
P14866	HNRPL_HUMAN	Heterogeneous nuclear ribonucleoprotein L OS=Homo sapiens OX=9606 GN=HNRNPL PE=1 SV=2	HNRNPL	1	4.15	3.87	3.63	3.55	3.93	3.81	3.91	4.36	3.3	3.77	-0.01	3.82765	-0.05	0.96	0.98	-7.71
P35908	K22E_HUMAN	Keratin, type II cytoskeletal 2 epidermal OS=Homo sapiens OX=9606 GN=KRT2 PE=1 SV=2	KRT2	36	12.72	13.38	11.87	13.36	11.98	11.62	10.7	15.1	11.9	13.91	0.02	12.6551	0.02	0.98	0.99	-7.71
P62826	RAN_HUMAN	GTP-binding nuclear protein Ran OS=Homo sapiens OX=9606 GN=RAN PE=1 SV=3	RAN	2	7.17	6.72	6.2	6.39	6.44	6.85	6.62	6.12	6.73	6.57	0.01	6.58197	0.03	0.98	0.99	-7.71
P04406	G3P_HUMAN	Glyceraldehyde-3-phosphate dehydrogenase OS=Homo sapiens OX=9606 GN=GAPDH PE=1 SV=3	GAPDH	5	8.88	8.08	7.78	8.11	7.81	7.97	7.82	8.02	8.42	8.41	0.01	8.13	0.03	0.98	0.99	-7.71
P84103	SRSF3_HUMAN	Serine/arginine-rich splicing factor 3 OS=Homo sapiens OX=9606 GN=SRSF3 PE=1 SV=1	SRSF3	1	3.84	4.19	2.74	3.27	3.29	4.27	3.46	2.61	3.66	3.3	0.01	3.46294	0.02	0.99	0.99	-7.71
Q96JB1	DYH8_HUMAN	Dynein heavy chain 8, axonemal OS=Homo sapiens OX=9606 GN=DNAH8 PE=1 SV=2	DNAH8	1	6.62	6.7	6.12	6.36	6.74	6.63	6.95	6.36	6.22	6.38	0	6.50858	0.02	0.99	0.99	-7.71
P22626	ROA2_HUMAN	Heterogeneous nuclear ribonucleoproteins A2/B1 OS=Homo sapiens OX=9606 GN=HNRNPA2B1 PE=1 SV=2	HNRNPA2B1	7	9.43	8.12	7.94	7.89	8.11	8.54	8.78	7.44	8.41	8.32	0	8.29809	0	1	1	-7.71
P14923	PLAK_HUMAN	Junction plakoglobin OS=Homo sapiens OX=9606 GN=JUP PE=1 SV=3	JUP	9	8.16	8.14	7.58	7.99	7.75	7.62	7.19	9.29	8.14	7.37	0	7.92449	0	1	1	-7.71

## Sheet: U251 CAPture vs bead-only
Accessions	Gene	Description	GeneSymbol	Unique_peptides	U251.Bead.Only.1	U251.Bead.Only.2	U251.Bead.Only.3	U251.Bead.Only.4	U251.Bead.Only.5	U251.CAPture.1	U251.CAPture.2	U251.CAPture.3	U251.CAPture.4	U251.CAPture.5	Ref.Pool.1	log2FC	AvgIntensity	t	P.Value	adj.P.Val	B
Q13011	ECH1_HUMAN	Delta(3,5)-Delta(2,4)-dienoyl-CoA isomerase, mitochondrial OS=Homo sapiens OX=9606 GN=ECH1 PE=1 SV=2	ECH1	9	11.31	10.86	10.8	10.51	11.35	7.46	7.49	7.39	7.91	7.4	6.5	-3.43	8.99788	-16.79	4.7e-10	2.2e-07	13.56
Q96RQ3	MCCA_HUMAN	Methylcrotonoyl-CoA carboxylase subunit alpha, mitochondrial OS=Homo sapiens OX=9606 GN=MCCC1 PE=1 SV=3	MCCC1	30	15.57	15.1	15.01	14.78	15.74	11.5	11.24	11.31	11.85	11.15	10.59	-3.83	13.078	-16.79	4.8e-10	2.2e-07	13.56
Q9HCC0	MCCB_HUMAN	Methylcrotonoyl-CoA carboxylase beta chain, mitochondrial OS=Homo sapiens OX=9606 GN=MCCC2 PE=1 SV=1	MCCC2	30	15.41	14.95	14.86	14.6	15.54	11.15	10.94	10.98	11.57	10.99	10.39	-3.95	12.8523	-17.65	2.6e-10	2.2e-07	14.14
P05166	PCCB_HUMAN	Propionyl-CoA carboxylase beta chain, mitochondrial OS=Homo sapiens OX=9606 GN=PCCB PE=1 SV=3	PCCB	19	13.95	13.51	13.28	13.01	14.26	9.43	8.95	9.35	10	9.21	8.64	-4.22	11.2361	-15.63	1.1e-09	3.9e-07	12.72
Q5CZC0	FSIP2_HUMAN	Fibrous sheath-interacting protein 2 OS=Homo sapiens OX=9606 GN=FSIP2 PE=2 SV=4	FSIP2	1	7.8	7.41	7.18	7.12	8	4.63	4.53	4.34	4.83	4.7	4.19	-2.9	5.88471	-15.09	1.7e-09	4.8e-07	12.31
Q7Z591	AKNA_HUMAN	AT-hook-containing transcription factor OS=Homo sapiens OX=9606 GN=AKNA PE=1 SV=2	AKNA	21	8.1	7.8	8.75	8.28	8.48	11.1	11.24	11.62	11.61	11.72	10.71	3.17	9.9464	14.64	2.5e-09	5e-07	11.95
P05165	PCCA_HUMAN	Propionyl-CoA carboxylase alpha chain, mitochondrial OS=Homo sapiens OX=9606 GN=PCCA PE=1 SV=4	PCCA	31	14.56	14.15	13.97	13.69	14.97	10.72	10.54	10.6	11.02	10.72	10.31	-3.55	12.2964	-14.69	2.4e-09	5e-07	11.99
Q6IQ19	CCSAP_HUMAN	Centriole, cilia and spindle-associated protein OS=Homo sapiens OX=9606 GN=CCSAP PE=1 SV=2	CCSAP	6	6.7	6.56	7.25	6.66	7.22	10.3	10.49	10.23	10.16	11.58	11.33	3.68	8.95261	13.29	8e-09	1.4e-06	10.81
Q9Y6R9	CCD61_HUMAN	Coiled-coil domain-containing protein 61 OS=Homo sapiens OX=9606 GN=CCDC61 PE=1 SV=3	CCDC61	6	8.49	8.1	8.82	8.31	9.58	12.35	12.53	12.07	11.86	12.28	12.32	3.56	10.6101	13.17	8.8e-09	1.4e-06	10.71
P11498	PYC_HUMAN	Pyruvate carboxylase, mitochondrial OS=Homo sapiens OX=9606 GN=PC PE=1 SV=2	PC	51	16.02	15.6	15.54	15.32	16.79	12.47	12.23	12.33	12.76	12.21	11.69	-3.45	13.9051	-12.95	1.1e-08	1.5e-06	10.51
P53621	COPA_HUMAN	Coatomer subunit alpha OS=Homo sapiens OX=9606 GN=COPA PE=1 SV=2	COPA	34	9.49	9.31	9.95	9.37	10.18	12.28	12.68	12.49	12.66	11.93	12.32	2.75	11.1505	11.97	2.7e-08	3.4e-06	9.57
Q13085	ACACA_HUMAN	Acetyl-CoA carboxylase 1 OS=Homo sapiens OX=9606 GN=ACACA PE=1 SV=2	ACACA	96	16.62	16.22	16.25	16.02	17.73	13.05	12.64	12.96	13.36	13.03	12.56	-3.56	14.5853	-11.91	2.9e-08	3.4e-06	9.52
Q5BJF6	ODFP2_HUMAN	Outer dense fiber protein 2 OS=Homo sapiens OX=9606 GN=ODF2 PE=1 SV=1	ODF2	36	9.73	9.52	10.25	9.84	10.41	13.05	13.24	12.87	12.84	14.27	13.81	3.3	11.8019	11.43	4.7e-08	5.1e-06	9.03
P35606	COPB2_HUMAN	Coatomer subunit beta' OS=Homo sapiens OX=9606 GN=COPB2 PE=1 SV=2	COPB2	27	9.22	8.95	9.73	9.15	10.01	12.05	12.37	12.36	12.38	11.65	12.11	2.75	10.9059	11.32	5.3e-08	5.2e-06	8.92
O14579	COPE_HUMAN	Coatomer subunit epsilon OS=Homo sapiens OX=9606 GN=COPE PE=1 SV=3	COPE	9	6.77	6.39	6.89	6.71	7.51	9.2	9.44	9.56	9.54	8.9	9.31	2.47	8.20227	11.26	5.6e-08	5.2e-06	8.86
Q68CZ6	HAUS3_HUMAN	HAUS augmin-like complex subunit 3 OS=Homo sapiens OX=9606 GN=HAUS3 PE=1 SV=1	HAUS3	3	5.65	5.42	6.07	5.99	6.49	8.35	8.58	8.39	8.33	9.37	8.73	2.68	7.39815	10.81	9e-08	7.8e-06	8.38
Q9H7U1	CCSE2_HUMAN	Serine-rich coiled-coil domain-containing protein 2 OS=Homo sapiens OX=9606 GN=CCSER2 PE=1 SV=2	CCSER2	3	4.12	3.83	4.33	4.1	4.98	6.98	7.28	6.82	6.83	8.15	7.27	2.94	5.87999	10.61	1.1e-07	8.1e-06	8.17
P23258	TBG1_HUMAN	Tubulin gamma-1 chain OS=Homo sapiens OX=9606 GN=TUBG1 PE=1 SV=2	TUBG1	1	2.79	3.14	3.48	3.29	3.87	5.8	5.6	5.66	5.38	6.39	5.21	2.45	4.60009	10.69	1e-07	8.1e-06	8.24
Q16822	PCKGM_HUMAN	Phosphoenolpyruvate carboxykinase [GTP], mitochondrial OS=Homo sapiens OX=9606 GN=PCK2 PE=1 SV=4	PCK2	1	5.67	5.34	5.37	5.27	5.4	3.77	3.82	3.78	3.94	3.29	2.95	-1.69	4.41788	-10.5	1e-07	8.1e-06	8.2
O15182	CETN3_HUMAN	Centrin-3 OS=Homo sapiens OX=9606 GN=CETN3 PE=1 SV=2	CETN3	4	6.17	5.98	6.5	6.21	6.82	9.08	9.18	8.9	8.91	10.4	10.13	2.96	8.02496	10.41	1.4e-07	8.2e-06	7.94
Q6ZU80	CE128_HUMAN	Centrosomal protein of 128 kDa OS=Homo sapiens OX=9606 GN=CEP128 PE=1 SV=2	CEP128	62	11.03	10.87	11.3	11	11.71	13.92	14.1	13.78	13.71	15.14	14.57	2.95	12.8316	10.49	1.3e-07	8.2e-06	8.03
Q96DN5	TBC31_HUMAN	TBC1 domain family member 31 OS=Homo sapiens OX=9606 GN=TBC1D31 PE=1 SV=2	TBC1D31	18	8.22	8.12	8.55	8.41	8.72	10.9	11.05	10.83	10.82	12.15	11.97	2.75	9.9752	10.45	1.3e-07	8.2e-06	7.98
Q99550	MPP9_HUMAN	M-phase phosphoprotein 9 OS=Homo sapiens OX=9606 GN=MPHOSPH9 PE=1 SV=4	MPHOSPH9	13	7.41	7.19	7.71	7.57	7.87	9.93	10.08	9.73	9.75	10.91	10.1	2.53	8.9308	10.54	1.2e-07	8.2e-06	8.08
Q15788	NCOA1_HUMAN	Nuclear receptor coactivator 1 OS=Homo sapiens OX=9606 GN=NCOA1 PE=1 SV=3	NCOA1	1	7.41	7.99	6.62	6.5	7.87	3.22	2.15	3.62	3.86	1.86	2.2	-4.33	4.845	-10.39	1.4e-07	8.2e-06	7.92
Q86XR8	CEP57_HUMAN	Centrosomal protein of 57 kDa OS=Homo sapiens OX=9606 GN=CEP57 PE=1 SV=2	CEP57	18	9.38	9.24	9.72	9.52	9.7	11.63	11.88	11.7	11.61	12.71	12.33	2.39	10.8573	10.28	1.6e-07	8.9e-06	7.79
P02549	SPTA1_HUMAN	Spectrin alpha chain, erythrocytic 1 OS=Homo sapiens OX=9606 GN=SPTA1 PE=1 SV=5	SPTA1	1	1.88	-0.14	2.53	2.15	2.65	6.17	6.61	5.95	5.99	6.05	6.09	4.34	4.1737	10.05	2.1e-07	9.5e-06	7.53
Q96LK0	CEP19_HUMAN	Centrosomal protein of 19 kDa OS=Homo sapiens OX=9606 GN=CEP19 PE=1 SV=2	CEP19	1	2.3	1.84	2.51	2.61	3.3	5.75	5.75	5.64	5.61	7.34	7.56	3.51	4.56532	10.15	1.8e-07	9.5e-06	7.65
Q96MT8	CEP63_HUMAN	Centrosomal protein of 63 kDa OS=Homo sapiens OX=9606 GN=CEP63 PE=1 SV=1	CEP63	18	8.33	8.21	8.55	8.32	8.91	11.15	11.31	10.93	10.95	12.44	12.14	2.89	10.113	10.19	1.8e-07	9.5e-06	7.69
Q8NBT0	POC1A_HUMAN	POC1 centriolar protein homolog A OS=Homo sapiens OX=9606 GN=POC1A PE=1 SV=2	POC1A	2	4.97	4.33	5.08	4.8	5.43	7.56	7.87	7.29	7.45	8.83	8.6	2.88	6.5641	10.03	2.1e-07	9.5e-06	7.51
Q9NQ31	AKIP1_HUMAN	A-kinase-interacting protein 1 OS=Homo sapiens OX=9606 GN=AKIP1 PE=1 SV=2	AKIP1	2	6.67	6.38	6.97	6.89	7.19	9.09	9.2	9.02	9.07	10.21	10	2.5	8.24353	10.07	2e-07	9.5e-06	7.55
Q76N32	CEP68_HUMAN	Centrosomal protein of 68 kDa OS=Homo sapiens OX=9606 GN=CEP68 PE=1 SV=2	CEP68	4	4.79	4.41	4.92	4.9	4.37	6.65	6.86	6.71	6.87	7.83	7.41	2.31	5.97487	10.12	1.9e-07	9.5e-06	7.61
P41208	CETN2_HUMAN	Centrin-2 OS=Homo sapiens OX=9606 GN=CETN2 PE=1 SV=1	CETN2	3	6.17	6.24	6.26	6.15	6.65	8.7	8.79	8.6	8.6	10.07	10.15	2.65	7.85343	9.91	2.4e-07	9.9e-06	7.37
Q96CW5	GCP3_HUMAN	Gamma-tubulin complex component 3 OS=Homo sapiens OX=9606 GN=TUBGCP3 PE=1 SV=2	TUBGCP3	4	5.6	5.36	5.78	5.9	6.25	7.68	7.73	7.49	7.47	8.14	7.39	1.92	6.79842	9.95	2.3e-07	9.9e-06	7.41
P11182	ODB2_HUMAN	Lipoamide acyltransferase component of branched-chain alpha-keto acid dehydrogenase complex, mitochondrial OS=Homo sapiens OX=9606 GN=DBT PE=1 SV=3	DBT	6	8.76	8.51	8.18	7.94	9.54	6.21	6.03	5.91	6.13	5.89	5.24	-2.55	7.12252	-9.92	2.4e-07	9.9e-06	7.38
Q66GS9	CP135_HUMAN	Centrosomal protein of 135 kDa OS=Homo sapiens OX=9606 GN=CEP135 PE=1 SV=2	CEP135	42	9.43	9.3	9.7	9.52	9.94	11.98	12.15	11.93	11.91	13.35	13.19	2.69	11.1273	9.63	3.4e-07	1.2e-05	7.04
Q96ST8	CEP89_HUMAN	Centrosomal protein of 89 kDa OS=Homo sapiens OX=9606 GN=CEP89 PE=1 SV=3	CEP89	5	5.19	5.36	5.91	5.86	6.31	8.22	8.22	7.98	7.94	9.15	8.45	2.57	7.14412	9.63	3.3e-07	1.2e-05	7.04
O75506	HSBP1_HUMAN	Heat shock factor-binding protein 1 OS=Homo sapiens OX=9606 GN=HSBP1 PE=1 SV=1	HSBP1	4	5.73	5.54	6.05	6.07	5.97	7.96	8.05	7.95	7.92	9.16	8.82	2.34	7.20236	9.7	3.1e-07	1.2e-05	7.12
O00763	ACACB_HUMAN	Acetyl-CoA carboxylase 2 OS=Homo sapiens OX=9606 GN=ACACB PE=1 SV=3	ACACB	34	12.38	11.96	11.98	11.81	13.58	9.47	9.18	9.38	9.66	9.28	8.84	-2.95	10.6841	-9.73	3e-07	1.2e-05	7.15
O95684	FR1OP_HUMAN	FGFR1 oncogene partner OS=Homo sapiens OX=9606 GN=FGFR1OP PE=1 SV=1	FGFR1OP	10	7.45	7.03	7.75	7.57	8.15	10.08	10.27	9.98	9.99	11.35	11.2	2.75	9.16388	9.51	3.9e-07	1.3e-05	6.89
Q96CS2	HAUS1_HUMAN	HAUS augmin-like complex subunit 1 OS=Homo sapiens OX=9606 GN=HAUS1 PE=1 SV=1	HAUS1	6	6.27	6.67	6.23	6.18	6.61	8.33	8.41	8.16	8.37	9.32	8.72	2.12	7.57054	9.58	3.6e-07	1.3e-05	6.97
P17612	KAPCA_HUMAN	cAMP-dependent protein kinase catalytic subunit alpha OS=Homo sapiens OX=9606 GN=PRKACA PE=1 SV=2	PRKACA	1	2.45	2.17	2.29	2.19	2.65	3.75	4.21	4.09	3.88	4.4	2.98	1.71	3.18631	9.36	3.9e-07	1.3e-05	6.85
Q9NYK6	EURL_HUMAN	Protein EURL homolog OS=Homo sapiens OX=9606 GN=EURL PE=1 SV=3	EURL	1	9.24	8.79	8.69	8.48	9.74	6.94	7.07	6.43	6.53	6.56	6.82	-2.28	7.75453	-9.45	4.1e-07	1.4e-05	6.82
Q96SN8	CK5P2_HUMAN	CDK5 regulatory subunit-associated protein 2 OS=Homo sapiens OX=9606 GN=CDK5RAP2 PE=1 SV=5	CDK5RAP2	41	9.54	9.32	9.74	9.56	10.01	11.76	11.94	11.74	11.68	12.94	12.44	2.38	10.969	9.34	4.8e-07	1.5e-05	6.68
P32121	ARRB2_HUMAN	Beta-arrestin-2 OS=Homo sapiens OX=9606 GN=ARRB2 PE=1 SV=2	ARRB2	1	4.64	4.4	5.16	4.81	5.03	6.88	7.06	7.04	6.72	8.1	7.58	2.35	6.12875	9.36	4.6e-07	1.5e-05	6.71
Q96SW2	CRBN_HUMAN	Protein cereblon OS=Homo sapiens OX=9606 GN=CRBN PE=1 SV=1	CRBN	2	3.56	3.08	4.14	4.29	4.26	6.05	6.16	5.99	5.82	6.52	6.57	2.24	5.13107	9.31	4.9e-07	1.5e-05	6.65
Q9BYV8	CEP41_HUMAN	Centrosomal protein of 41 kDa OS=Homo sapiens OX=9606 GN=CEP41 PE=1 SV=1	CEP41	5	6.57	6.58	6.82	6.71	7.01	8.62	8.78	8.64	8.59	9.77	9.49	2.14	7.96247	9.3	5e-07	1.5e-05	6.64
O94986	CE152_HUMAN	Centrosomal protein of 152 kDa OS=Homo sapiens OX=9606 GN=CEP152 PE=1 SV=4	CEP152	49	10.22	9.95	10.38	10.21	10.78	12.63	12.81	12.46	12.43	13.82	13.29	2.52	11.7264	9.18	5.7e-07	1.6e-05	6.49
Q8TC05	MDM1_HUMAN	Nuclear protein MDM1 OS=Homo sapiens OX=9606 GN=MDM1 PE=1 SV=2	MDM1	10	7.41	7.13	7.56	7.5	7.99	9.65	9.85	9.58	9.59	10.83	10.22	2.38	8.84671	9.19	5.7e-07	1.6e-05	6.5
Q8NHQ1	CEP70_HUMAN	Centrosomal protein of 70 kDa OS=Homo sapiens OX=9606 GN=CEP70 PE=1 SV=2	CEP70	2	5.19	5.09	5.1	4.99	5.44	7.22	7.2	6.91	7.02	8.27	7.92	2.16	6.39493	9.2	5.6e-07	1.6e-05	6.52
P68366	TBA4A_HUMAN	Tubulin alpha-4A chain OS=Homo sapiens OX=9606 GN=TUBA4A PE=1 SV=1	TUBA4A	2	7.92	7.87	8.06	8.11	7.98	9.44	9.44	9.41	9.37	9.98	8.06	1.54	8.69513	9.09	5.5e-07	1.6e-05	6.51
Q8TCU4	ALMS1_HUMAN	Alstrom syndrome protein 1 OS=Homo sapiens OX=9606 GN=ALMS1 PE=1 SV=4	ALMS1	22	8.6	8.34	8.78	8.63	8.87	10.71	10.88	10.64	10.59	11.89	11.6	2.3	9.95719	9.12	6.2e-07	1.7e-05	6.41
Q08AG7	MZT1_HUMAN	Mitotic-spindle organizing protein 1 OS=Homo sapiens OX=9606 GN=MZT1 PE=1 SV=2	MZT1	1	3.32	3.29	3.4	3.42	2.3	5.49	5.28	5.08	5.02	5.88	5.3	2.21	4.34557	9.12	6.2e-07	1.7e-05	6.41
Q8NCN5	PDPR_HUMAN	Pyruvate dehydrogenase phosphatase regulatory subunit, mitochondrial OS=Homo sapiens OX=9606 GN=PDPR PE=1 SV=2	PDPR	1	5.11	4.97	4.32	4.23	5.52	2.15	2.97	2.3	2.4	1.94	1.64	-2.47	3.4126	-9.03	6.9e-07	1.8e-05	6.29
P13861	KAP2_HUMAN	cAMP-dependent protein kinase type II-alpha regulatory subunit OS=Homo sapiens OX=9606 GN=PRKAR2A PE=1 SV=2	PRKAR2A	11	7.9	7.71	8.12	7.96	8.41	9.61	9.76	9.73	9.67	10.39	9.37	1.81	8.96728	8.97	7.3e-07	1.9e-05	6.23
P62330	ARF6_HUMAN	ADP-ribosylation factor 6 OS=Homo sapiens OX=9606 GN=ARF6 PE=1 SV=2	ARF6	1	6.24	5.68	5.77	5.42	6.71	3.95	3.98	3.79	4.08	4.09	2.7	-1.98	4.76522	-8.97	7.5e-07	1.9e-05	6.22
Q3B820	F161A_HUMAN	Protein FAM161A OS=Homo sapiens OX=9606 GN=FAM161A PE=1 SV=2	FAM161A	2	3.68	3.99	4.15	3.75	4.74	6.19	6.81	6.12	6.26	7.55	7.45	2.52	5.51801	8.8	9.2e-07	2.2e-05	6
Q6TFL3	CC171_HUMAN	Coiled-coil domain-containing protein 171 OS=Homo sapiens OX=9606 GN=CCDC171 PE=2 SV=1	CCDC171	8	5.14	5.39	5.48	5.44	6	7.55	7.76	7.67	7.68	9.07	9.22	2.46	6.94488	8.8	9.2e-07	2.2e-05	6.01
P27708	PYR1_HUMAN	CAD protein OS=Homo sapiens OX=9606 GN=CAD PE=1 SV=3	CAD	1	7.84	7.25	7.19	6.99	8.01	5.72	5.9	5.22	5.31	5.42	5.25	-1.94	6.37263	-8.73	1e-06	2.4e-05	5.91
Q8TEP8	CE192_HUMAN	Centrosomal protein of 192 kDa OS=Homo sapiens OX=9606 GN=CEP192 PE=1 SV=2	CEP192	30	8.85	8.73	9.03	8.91	9.45	11.14	11.28	11	10.9	12.32	12	2.33	10.328	8.63	1.1e-06	2.7e-05	5.79
Q8N4C6	NIN_HUMAN	Ninein OS=Homo sapiens OX=9606 GN=NIN PE=1 SV=4	NIN	45	9.84	9.89	9.98	9.86	10.46	12.05	12.21	11.97	12.01	13.32	13.01	2.3	11.3265	8.62	1.2e-06	2.7e-05	5.77
Q5SW79	CE170_HUMAN	Centrosomal protein of 170 kDa OS=Homo sapiens OX=9606 GN=CEP170 PE=1 SV=1	CEP170	16	8.2	8.05	8.23	8.25	8.65	10	10.14	9.9	9.95	10.94	10.48	1.91	9.34222	8.55	1.3e-06	2.9e-05	5.68
Q99996	AKAP9_HUMAN	A-kinase anchor protein 9 OS=Homo sapiens OX=9606 GN=AKAP9 PE=1 SV=4	AKAP9	39	9.16	9.12	9.23	9.18	9.65	10.85	10.99	10.85	10.86	11.69	10.79	1.78	10.2155	8.45	1.4e-06	3.1e-05	5.58
Q7Z7A1	CNTRL_HUMAN	Centriolin OS=Homo sapiens OX=9606 GN=CNTRL PE=1 SV=2	CNTRL	68	10.47	10.29	10.79	10.65	11.3	12.7	12.87	12.65	12.62	13.77	13.35	2.22	11.9499	8.4	1.5e-06	3.3e-05	5.48
Q9NVX0	HAUS2_HUMAN	HAUS augmin-like complex subunit 2 OS=Homo sapiens OX=9606 GN=HAUS2 PE=1 SV=1	HAUS2	2	4.88	4.76	5.25	5.29	6.03	7.42	7.39	7.17	7.05	8.15	7.43	2.2	6.43786	8.41	1.5e-06	3.3e-05	5.49
Q9BV73	CP250_HUMAN	Centrosome-associated protein CEP250 OS=Homo sapiens OX=9606 GN=CEP250 PE=1 SV=2	CEP250	79	10.65	10.45	10.84	10.69	11.18	12.84	12.99	12.85	12.79	14.25	14.09	2.38	12.1472	8.38	1.6e-06	3.4e-05	5.45
Q4AC94	C2CD3_HUMAN	C2 domain-containing protein 3 OS=Homo sapiens OX=9606 GN=C2CD3 PE=1 SV=4	C2CD3	7	6.64	6.88	6.51	6.11	6.64	8.53	8.47	8.33	8.2	9.52	9.26	2.05	7.73557	8.31	1.7e-06	3.6e-05	5.36
O95613	PCNT_HUMAN	Pericentrin OS=Homo sapiens OX=9606 GN=PCNT PE=1 SV=4	PCNT	102	11.66	11.49	11.86	11.77	12.31	13.7	13.88	13.67	13.64	14.85	14.32	2.13	13.0134	8.22	1.9e-06	4e-05	5.24
Q5JXC2	MIIP_HUMAN	Migration and invasion-inhibitory protein OS=Homo sapiens OX=9606 GN=MIIP PE=1 SV=3	MIIP	1	3.36	3.18	3.63	3.61	3.83	5.38	5.45	5.06	5.18	6.45	6.2	1.98	4.66682	8.09	2.3e-06	4.6e-05	5.06
Q9H6D7	HAUS4_HUMAN	HAUS augmin-like complex subunit 4 OS=Homo sapiens OX=9606 GN=HAUS4 PE=1 SV=1	HAUS4	3	4.43	4.37	4.43	4.33	4.93	5.86	6.03	5.84	5.89	6.68	6.21	1.57	5.36375	8.11	2.2e-06	4.6e-05	5.09
Q9NYF8	BCLF1_HUMAN	Bcl-2-associated transcription factor 1 OS=Homo sapiens OX=9606 GN=BCLAF1 PE=1 SV=2	BCLAF1	13	9.33	9.28	9.13	8.95	9.75	10.84	10.94	10.74	10.7	10.65	10.16	1.49	10.0423	7.98	2.3e-06	4.7e-05	5.02
Q9C0F1	CEP44_HUMAN	Centrosomal protein of 44 kDa OS=Homo sapiens OX=9606 GN=CEP44 PE=1 SV=2	CEP44	1	4.49	4.18	4.36	4.46	5.06	6.18	6.19	5.97	6.11	7.02	6.64	1.78	5.51465	8.04	2.4e-06	4.8e-05	5
Q9UHV7	MED13_HUMAN	Mediator of RNA polymerase II transcription subunit 13 OS=Homo sapiens OX=9606 GN=MED13 PE=1 SV=3	MED13	1	7.87	7.67	7.81	7.41	8.64	6.47	6.12	6	6.13	5.7	4.9	-1.8	6.79385	-7.97	2.7e-06	5.2e-05	4.9
Q49A88	CCD14_HUMAN	Coiled-coil domain-containing protein 14 OS=Homo sapiens OX=9606 GN=CCDC14 PE=1 SV=3	CCDC14	3	4.7	4.32	4.64	4.82	5.16	6.74	6.86	6.62	6.42	8.05	7.56	2.21	5.98992	7.94	2.8e-06	5.4e-05	4.86
Q969Q6	P2R3C_HUMAN	Serine/threonine-protein phosphatase 2A regulatory subunit B'' subunit gamma OS=Homo sapiens OX=9606 GN=PPP2R3C PE=1 SV=1	PPP2R3C	2	4.01	4.15	3.84	3.86	4.43	5.99	6.1	5.5	5.54	6.88	6.58	1.94	5.17057	7.89	3e-06	5.7e-05	4.78
Q5VT06	CE350_HUMAN	Centrosome-associated protein 350 OS=Homo sapiens OX=9606 GN=CEP350 PE=1 SV=1	CEP350	36	9.37	9.23	9.44	9.37	9.91	11.15	11.33	11.14	11.11	12.26	12.12	1.93	10.5834	7.87	3.1e-06	5.7e-05	4.76
O43805	SSNA1_HUMAN	Sjoegren syndrome nuclear autoantigen 1 OS=Homo sapiens OX=9606 GN=SSNA1 PE=1 SV=2	SSNA1	2	6.63	6.49	6.93	7.04	6.57	7.9	7.96	8.12	7.97	8.48	7.98	1.35	7.46111	7.79	3.1e-06	5.7e-05	4.73
O94927	HAUS5_HUMAN	HAUS augmin-like complex subunit 5 OS=Homo sapiens OX=9606 GN=HAUS5 PE=1 SV=2	HAUS5	4	5.13	4.86	5.43	5.45	5.66	6.69	6.77	6.64	6.72	7.4	6.75	1.54	6.13477	7.84	3.2e-06	5.8e-05	4.71
O43303	CP110_HUMAN	Centriolar coiled-coil protein of 110 kDa OS=Homo sapiens OX=9606 GN=CCP110 PE=1 SV=3	CCP110	6	6.83	6.7	7.28	7.32	7.37	8.5	8.62	8.56	8.56	9.27	8.93	1.6	7.99499	7.82	3.3e-06	5.9e-05	4.68
Q4KMZ1	IQCC_HUMAN	IQ domain-containing protein C OS=Homo sapiens OX=9606 GN=IQCC PE=1 SV=2	IQCC	1	1.66	2.4	2.17	1.64	2.99	4.42	4.65	4.46	4.16	5.76	6.14	2.51	3.67794	7.73	3.8e-06	6.6e-05	4.55
Q9NXR1	NDE1_HUMAN	Nuclear distribution protein nudE homolog 1 OS=Homo sapiens OX=9606 GN=NDE1 PE=1 SV=3	NDE1	3	4.92	5.41	5.16	5.54	5.07	6.56	6.52	6.58	6.34	7.14	6.35	1.41	5.96356	7.69	4e-06	6.9e-05	4.5
Q96HJ3	CCD34_HUMAN	Coiled-coil domain-containing protein 34 OS=Homo sapiens OX=9606 GN=CCDC34 PE=1 SV=2	CCDC34	1	0.08	-0.14	1.32	-0.45	0.93	3.12	2.88	3.05	3.13	4.45	3.61	2.98	1.99814	7.67	4.1e-06	7e-05	4.47
Q5TZA2	CROCC_HUMAN	Rootletin OS=Homo sapiens OX=9606 GN=CROCC PE=1 SV=1	CROCC	33	8.74	8.61	8.92	8.79	9.17	10.44	10.58	10.41	10.36	11.52	11.03	1.82	9.87003	7.65	4.2e-06	7.1e-05	4.45
Q8TC44	POC1B_HUMAN	POC1 centriolar protein homolog B OS=Homo sapiens OX=9606 GN=POC1B PE=1 SV=1	POC1B	2	4.74	4.98	4.99	4.71	5.34	6.52	6.67	6.45	6.61	7.75	7.45	1.85	6.02046	7.63	4.3e-06	7.2e-05	4.42
Q8IW35	CEP97_HUMAN	Centrosomal protein of 97 kDa OS=Homo sapiens OX=9606 GN=CEP97 PE=1 SV=1	CEP97	2	2.27	3.06	2.92	3.23	3.96	5.38	5.73	4.97	4.98	6.22	5.82	2.37	4.41247	7.62	4.4e-06	7.3e-05	4.4
Q9UPV0	CE164_HUMAN	Centrosomal protein of 164 kDa OS=Homo sapiens OX=9606 GN=CEP164 PE=1 SV=3	CEP164	13	7	7.02	7.11	6.89	7.67	9.02	9.19	8.88	8.9	10.39	10.48	2.14	8.41422	7.51	5.1e-06	8.3e-05	4.24
Q8N960	CE120_HUMAN	Centrosomal protein of 120 kDa OS=Homo sapiens OX=9606 GN=CEP120 PE=1 SV=2	CEP120	17	8.29	8.2	8.59	8.54	8.91	10.09	10.2	10.03	10.09	11.13	11.23	1.8	9.57159	7.5	5.2e-06	8.4e-05	4.22
Q8TES7	FBF1_HUMAN	Fas-binding factor 1 OS=Homo sapiens OX=9606 GN=FBF1 PE=1 SV=2	FBF1	2	4.05	3.08	3.72	3.75	4.42	5.77	5.92	5.84	5.73	7.21	6.95	2.29	5.12934	7.45	5.5e-06	8.6e-05	4.16
Q5JTW2	CEP78_HUMAN	Centrosomal protein of 78 kDa OS=Homo sapiens OX=9606 GN=CEP78 PE=1 SV=1	CEP78	12	8.16	8.07	8.25	8.16	8.99	10.09	10.22	10.08	10.02	11.25	11.15	2	9.49461	7.46	5.5e-06	8.6e-05	4.17
Q9BT25	HAUS8_HUMAN	HAUS augmin-like complex subunit 8 OS=Homo sapiens OX=9606 GN=HAUS8 PE=1 SV=3	HAUS8	3	5.33	5.41	5.1	5.41	5.56	6.51	6.62	6.38	6.47	7.12	6.5	1.26	6.03689	7.45	5.4e-06	8.6e-05	4.18
Q8WXW3	PIBF1_HUMAN	Progesterone-induced-blocking factor 1 OS=Homo sapiens OX=9606 GN=PIBF1 PE=1 SV=2	PIBF1	10	7.35	7.13	7.43	7.21	7.89	9.14	9.22	9.01	9.05	10.34	10.23	1.95	8.54646	7.42	5.7e-06	8.7e-05	4.12
Q9Y5B8	NDK7_HUMAN	Nucleoside diphosphate kinase 7 OS=Homo sapiens OX=9606 GN=NME7 PE=1 SV=1	NME7	2	4.98	4.84	5.23	4.64	5.6	6.6	7.17	6.48	6.52	7.53	7.25	1.8	6.07656	7.42	5.8e-06	8.7e-05	4.12
Q96FJ2	DYL2_HUMAN	Dynein light chain 2, cytoplasmic OS=Homo sapiens OX=9606 GN=DYNLL2 PE=1 SV=1	DYNLL2	1	5.62	5.52	5.86	5.62	5.58	6.52	6.81	6.59	6.65	7.02	5.95	1.08	6.15738	7.36	5.6e-06	8.7e-05	4.12
Q8N137	CNTRB_HUMAN	Centrobin OS=Homo sapiens OX=9606 GN=CNTROB PE=1 SV=1	CNTROB	14	8.04	7.88	8.17	8.07	8.43	9.65	9.8	9.54	9.54	10.7	10.97	1.73	9.16272	7.35	6.3e-06	9.5e-05	4.02
P14373	TRI27_HUMAN	Zinc finger protein RFP OS=Homo sapiens OX=9606 GN=TRIM27 PE=1 SV=1	TRIM27	3	7.13	7.04	7.17	7.13	7.25	8.58	8.83	8.6	8.68	9.93	10.23	1.78	8.23425	7.32	6.7e-06	9.8e-05	3.96
Q96GE4	CEP95_HUMAN	Centrosomal protein of 95 kDa OS=Homo sapiens OX=9606 GN=CEP95 PE=1 SV=1	CEP95	7	6.26	5.9	6.24	6.45	6.7	7.83	7.86	7.9	7.77	8.94	8.94	1.75	7.34491	7.32	6.6e-06	9.8e-05	3.97
Q0P6D6	CCD15_HUMAN	Coiled-coil domain-containing protein 15 OS=Homo sapiens OX=9606 GN=CCDC15 PE=2 SV=2	CCDC15	1	2	-0.14	2.76	2.1	2.56	5.2	5.16	4.94	5.01	6.4	6.12	3.49	3.82605	7.25	7.3e-06	0.0001	3.86
P63167	DYL1_HUMAN	Dynein light chain 1, cytoplasmic OS=Homo sapiens OX=9606 GN=DYNLL1 PE=1 SV=1	DYNLL1	1	7.98	8.07	8.17	8.2	7.79	9.08	9.25	9.27	9.24	9.77	9	1.28	8.70858	7.22	6.9e-06	0.0001	3.91
Q8NAA6	CO053_HUMAN	Uncharacterized protein C15orf53 OS=Homo sapiens OX=9606 GN=C15orf53 PE=2 SV=1	C15orf53	1	6.52	6.03	5.93	5.9	7.43	4.74	4.49	4.23	4.33	4.2	3.82	-1.96	5.23772	-7.27	7.1e-06	0.0001	3.89
Q8IYX8	CE57L_HUMAN	Centrosomal protein CEP57L1 OS=Homo sapiens OX=9606 GN=CEP57L1 PE=1 SV=1	CEP57L1	3	5.23	5.06	5.76	5.2	6.46	7.65	7.82	7.5	7.47	8.96	8.69	2.34	6.89093	7.21	7.8e-06	0.00011	3.8
Q8N104	D106A_HUMAN	Beta-defensin 106 OS=Homo sapiens OX=9606 GN=DEFB106A PE=1 SV=1	DEFB106A	1	4.71	4.56	4.7	4.55	5.51	6.46	6.56	6.35	6.49	7.67	7.44	1.9	5.90839	7.13	8.8e-06	0.00012	3.68
Q9BT92	TCHP_HUMAN	Trichoplein keratin filament-binding protein OS=Homo sapiens OX=9606 GN=TCHP PE=1 SV=1	TCHP	10	7.77	7.61	7.6	7.44	8.19	9.1	9.34	8.99	8.94	9.82	9.44	1.52	8.56781	7.14	8.6e-06	0.00012	3.71
P68371	TBB4B_HUMAN	Tubulin beta-4B chain OS=Homo sapiens OX=9606 GN=TUBB4B PE=1 SV=1	TUBB4B	1	6.76	6.59	6.62	6.58	6.81	7.74	7.99	8.02	7.84	8.79	8.1	1.4	7.43933	7.11	8.9e-06	0.00012	3.66
P84090	ERH_HUMAN	Enhancer of rudimentary homolog OS=Homo sapiens OX=9606 GN=ERH PE=1 SV=1	ERH	2	9.31	9.61	9.24	8.95	9.69	10.84	10.93	10.55	10.61	10.65	9.79	1.35	10.015	7.08	8.4e-06	0.00012	3.71
O00139	KIF2A_HUMAN	Kinesin-like protein KIF2A OS=Homo sapiens OX=9606 GN=KIF2A PE=1 SV=3	KIF2A	1	4.25	3.39	4.23	3.88	4.55	5.33	5.6	5.74	5.69	6.35	5.82	1.68	4.98441	7.06	9.7e-06	0.00013	3.58
Q8N0Z3	SPICE_HUMAN	Spindle and centriole-associated protein 1 OS=Homo sapiens OX=9606 GN=SPICE1 PE=1 SV=1	SPICE1	12	8.01	7.5	8.05	7.98	8.52	9.55	9.67	9.59	9.55	10.67	10.57	1.79	9.06064	6.98	1.1e-05	0.00014	3.46
Q8N8E3	CE112_HUMAN	Centrosomal protein of 112 kDa OS=Homo sapiens OX=9606 GN=CEP112 PE=1 SV=2	CEP112	4	5.99	5.85	5.86	5.99	6.14	6.96	6.95	6.96	7.01	7.61	7.34	1.13	6.6035	6.92	1.1e-05	0.00014	3.45
Q6NUQ4	TM214_HUMAN	Transmembrane protein 214 OS=Homo sapiens OX=9606 GN=TMEM214 PE=1 SV=2	TMEM214	1	1.79	1.98	1.27	1.47	3.12	5.14	4.21	6.5	8.11	6.13	4.91	4.09	4.05823	6.86	1.3e-05	0.00017	3.28
Q6UVJ0	SAS6_HUMAN	Spindle assembly abnormal protein 6 homolog OS=Homo sapiens OX=9606 GN=SASS6 PE=1 SV=1	SASS6	4	5.39	5.32	5.31	5.35	6.17	7.18	7.33	7.04	7.02	8.49	8.76	1.9	6.66874	6.78	1.5e-05	0.00019	3.15
Q9BR77	CCD77_HUMAN	Coiled-coil domain-containing protein 77 OS=Homo sapiens OX=9606 GN=CCDC77 PE=1 SV=1	CCDC77	7	7.33	6.98	7.41	7.26	7.99	8.93	9.17	8.78	8.87	10.03	9.97	1.76	8.42941	6.75	1.5e-05	0.0002	3.1
P22694	KAPCB_HUMAN	cAMP-dependent protein kinase catalytic subunit beta OS=Homo sapiens OX=9606 GN=PRKACB PE=1 SV=2	PRKACB	1	4.67	4.19	4.41	3.94	4.85	5.85	5.68	5.63	5.42	6.2	5.32	1.34	5.10486	6.64	1.8e-05	0.00023	2.94
Q96CN5	LRC45_HUMAN	Leucine-rich repeat-containing protein 45 OS=Homo sapiens OX=9606 GN=LRRC45 PE=1 SV=1	LRRC45	5	6.18	5.86	6.02	6.26	6.87	7.65	7.78	7.48	7.71	8.64	8.1	1.62	7.13993	6.6	1.9e-05	0.00024	2.87
Q9Y2W1	TR150_HUMAN	Thyroid hormone receptor-associated protein 3 OS=Homo sapiens OX=9606 GN=THRAP3 PE=1 SV=2	THRAP3	15	9.62	9.49	9.6	9.32	10.24	11.14	11.21	10.93	10.91	10.76	10.34	1.34	10.3238	6.55	1.9e-05	0.00024	2.85
Q7Z4H7	HAUS6_HUMAN	HAUS augmin-like complex subunit 6 OS=Homo sapiens OX=9606 GN=HAUS6 PE=1 SV=2	HAUS6	5	6.78	7.03	6.74	6.8	7.24	8.09	8.41	7.91	7.94	8.79	7.93	1.31	7.60443	6.61	1.9e-05	0.00024	2.88
P31323	KAP3_HUMAN	cAMP-dependent protein kinase type II-beta regulatory subunit OS=Homo sapiens OX=9606 GN=PRKAR2B PE=1 SV=3	PRKAR2B	1	0.08	-0.14	1.41	1.08	0.93	2.82	2.69	2.99	2.51	3.95	3.65	2.32	1.99678	6.56	2.1e-05	0.00025	2.8
Q6P2E9	EDC4_HUMAN	Enhancer of mRNA-decapping protein 4 OS=Homo sapiens OX=9606 GN=EDC4 PE=1 SV=1	EDC4	9	7.79	7.72	7.99	8	8.18	9.04	9.25	9.05	9.02	9.88	9.46	1.31	8.67007	6.55	2.1e-05	0.00025	2.8
Q15154	PCM1_HUMAN	Pericentriolar material 1 protein OS=Homo sapiens OX=9606 GN=PCM1 PE=1 SV=5	PCM1	9	7.93	8.02	7.71	7.8	8.04	8.98	9	8.86	8.78	9.43	8.32	1.11	8.44261	6.5	2e-05	0.00025	2.8
Q5VU43	MYOME_HUMAN	Myomegalin OS=Homo sapiens OX=9606 GN=PDE4DIP PE=1 SV=3	PDE4DIP	1	2.83	2.01	2.2	2.22	2.96	3.56	4.01	3.86	3.87	4.28	2.63	1.47	3.13023	6.5	2.2e-05	0.00026	2.72
O75665	OFD1_HUMAN	Oral-facial-digital syndrome 1 protein OS=Homo sapiens OX=9606 GN=OFD1 PE=1 SV=1	OFD1	8	7.53	7.47	7.49	7.48	8.03	8.84	9	8.73	8.9	9.83	9.55	1.46	8.44221	6.52	2.2e-05	0.00026	2.75
Q8N6S5	AR6P6_HUMAN	ADP-ribosylation factor-like protein 6-interacting protein 6 OS=Homo sapiens OX=9606 GN=ARL6IP6 PE=1 SV=1	ARL6IP6	1	6.37	6.18	6.25	6.12	7	5.34	5	5.24	5.35	4.98	3.63	-1.2	5.58834	-6.49	2.3e-05	0.00026	2.7
Q9P2S5	WRP73_HUMAN	WD repeat-containing protein WRAP73 OS=Homo sapiens OX=9606 GN=WRAP73 PE=1 SV=1	WRAP73	4	6.33	5.94	6.33	6.3	7	7.98	8.04	7.85	7.69	9.08	9	1.75	7.41368	6.48	2.3e-05	0.00027	2.69
O00463	TRAF5_HUMAN	TNF receptor-associated factor 5 OS=Homo sapiens OX=9606 GN=TRAF5 PE=1 SV=2	TRAF5	1	1.61	2.4	2.15	2.19	2.89	4.01	4.2	3.93	3.97	5.58	4.51	2.09	3.40451	6.39	2.7e-05	0.0003	2.53
Q9C0D2	CE295_HUMAN	Centrosomal protein of 295 kDa OS=Homo sapiens OX=9606 GN=CEP295 PE=1 SV=4	CEP295	13	7.97	7.98	7.96	7.88	8.41	9.32	9.45	9.23	9.25	10.37	10.22	1.49	8.91226	6.39	2.7e-05	0.0003	2.53
Q9BVV6	TALD3_HUMAN	Protein TALPID3 OS=Homo sapiens OX=9606 GN=KIAA0586 PE=1 SV=4	KIAA0586	3	4.41	4.77	4.65	4.65	4.88	5.91	5.93	5.83	5.71	6.93	6.5	1.39	5.47026	6.34	2.9e-05	0.00033	2.46
P62140	PP1B_HUMAN	Serine/threonine-protein phosphatase PP1-beta catalytic subunit OS=Homo sapiens OX=9606 GN=PPP1CB PE=1 SV=3	PPP1CB	1	4.48	4.29	4.51	4.76	4.71	5.44	5.47	5.48	5.35	5.35	3.89	0.87	4.8846	6.27	2.9e-05	0.00033	2.42
Q14008	CKAP5_HUMAN	Cytoskeleton-associated protein 5 OS=Homo sapiens OX=9606 GN=CKAP5 PE=1 SV=3	CKAP5	18	8.5	8.42	8.43	8.37	8.97	9.77	9.9	9.69	9.65	10.65	10.25	1.39	9.32671	6.28	3.1e-05	0.00034	2.36
P10809	CH60_HUMAN	60 kDa heat shock protein, mitochondrial OS=Homo sapiens OX=9606 GN=HSPD1 PE=1 SV=2	HSPD1	23	12	11.62	11.48	11.26	12.85	10.18	9.99	10.34	10.12	10.05	9.01	-1.71	10.8092	-6.3	3e-05	0.00034	2.4
O95470	SGPL1_HUMAN	Sphingosine-1-phosphate lyase 1 OS=Homo sapiens OX=9606 GN=SGPL1 PE=1 SV=3	SGPL1	1	5.19	5.12	6.65	7	5.46	2.19	3.43	3.35	3.49	4.03	3.73	-2.59	4.51251	-6.3	3e-05	0.00034	2.4
Q7Z4N2	TRPM1_HUMAN	Transient receptor potential cation channel subfamily M member 1 OS=Homo sapiens OX=9606 GN=TRPM1 PE=1 SV=2	TRPM1	1	6.57	6.3	6.11	5.96	7.03	5.11	5.14	5.17	5.32	4.63	4.36	-1.32	5.60939	-6.24	3.3e-05	0.00036	2.3
Q9BQE3	TBA1C_HUMAN	Tubulin alpha-1C chain OS=Homo sapiens OX=9606 GN=TUBA1C PE=1 SV=1	TUBA1C	2	4.77	4.37	4.3	4.4	4.58	5.55	5.44	5.5	5.55	6.37	5.23	1.2	5.09564	6.23	3.4e-05	0.00037	2.28
Q86VV8	RTTN_HUMAN	Rotatin OS=Homo sapiens OX=9606 GN=RTTN PE=1 SV=3	RTTN	3	5.44	5.35	5.56	5.62	6.59	7.26	7.44	7.04	7.18	8.3	8.02	1.73	6.70991	6.21	3.5e-05	0.00038	2.24
Q9BUF5	TBB6_HUMAN	Tubulin beta-6 chain OS=Homo sapiens OX=9606 GN=TUBB6 PE=1 SV=1	TUBB6	2	5.25	4.84	5.14	5.17	5.63	6.13	6.23	6.18	6.19	6.74	5.7	1.09	5.74614	6.07	4.3e-05	0.00046	2.03
Q08378	GOGA3_HUMAN	Golgin subfamily A member 3 OS=Homo sapiens OX=9606 GN=GOLGA3 PE=1 SV=2	GOLGA3	1	0.08	-0.14	1.87	-0.45	0.93	2.84	2.45	2.72	3.05	3.55	2.63	2.46	1.77556	6.06	4.5e-05	0.00047	2
O15078	CE290_HUMAN	Centrosomal protein of 290 kDa OS=Homo sapiens OX=9606 GN=CEP290 PE=1 SV=2	CEP290	16	8.74	8.61	8.55	8.5	9.09	9.92	10.09	9.83	9.8	10.9	10.71	1.41	9.5209	6.06	4.4e-05	0.00047	2.01
Q9UDR5	AASS_HUMAN	Alpha-aminoadipic semialdehyde synthase, mitochondrial OS=Homo sapiens OX=9606 GN=AASS PE=1 SV=1	AASS	1	4.35	3.87	4.04	3.57	4.61	2.77	2.88	2.61	3.01	2.96	1.81	-1.24	3.31643	-5.99	5e-05	0.00052	1.88
Q16531	DDB1_HUMAN	DNA damage-binding protein 1 OS=Homo sapiens OX=9606 GN=DDB1 PE=1 SV=1	DDB1	19	9.31	9.64	9.17	9	9.68	10.67	10.92	10.28	10.35	11.08	10.69	1.3	10.0721	5.97	5.1e-05	0.00053	1.85
Q9BSJ2	GCP2_HUMAN	Gamma-tubulin complex component 2 OS=Homo sapiens OX=9606 GN=TUBGCP2 PE=1 SV=2	TUBGCP2	1	3.96	3.63	3.97	3.94	4.01	4.46	4.74	4.95	4.99	4.96	3.26	0.92	4.26192	5.83	5.9e-05	0.00061	1.69
Q9BRD0	BUD13_HUMAN	BUD13 homolog OS=Homo sapiens OX=9606 GN=BUD13 PE=1 SV=1	BUD13	1	6.37	6.15	5.84	5.61	6.59	5.16	4.97	4.01	4.44	4.8	4.08	-1.44	5.27519	-5.86	6.1e-05	0.00062	1.68
P50747	BPL1_HUMAN	Biotin--protein ligase OS=Homo sapiens OX=9606 GN=HLCS PE=1 SV=1	HLCS	1	5.23	5.21	5.24	5.15	6.22	3.91	4.15	4.26	4.47	3.88	3.17	-1.28	4.62686	-5.85	6.2e-05	0.00063	1.66
Q6ZVM7	TM1L2_HUMAN	TOM1-like protein 2 OS=Homo sapiens OX=9606 GN=TOM1L2 PE=1 SV=1	TOM1L2	4	8.19	8.32	7.94	8.18	8.18	6.89	6.7	7.29	7.47	6.31	5.2	-1.23	7.33399	-5.82	6.5e-05	0.00065	1.61
Q68CZ1	FTM_HUMAN	Protein fantom OS=Homo sapiens OX=9606 GN=RPGRIP1L PE=1 SV=2	RPGRIP1L	1	2.6	2.57	2.27	2.52	3.03	4.25	4.1	4.35	4.26	6.2	6.41	2.03	3.86913	5.79	6.9e-05	0.00067	1.56
Q9UPS8	ANR26_HUMAN	Ankyrin repeat domain-containing protein 26 OS=Homo sapiens OX=9606 GN=ANKRD26 PE=1 SV=3	ANKRD26	11	6.85	6.79	6.8	6.86	7.44	8.25	8.45	8.13	8.24	9.64	9.92	1.59	7.94246	5.8	6.7e-05	0.00067	1.57
Q2KHM9	MOONR_HUMAN	Protein moonraker OS=Homo sapiens OX=9606 GN=KIAA0753 PE=1 SV=3	KIAA0753	3	5.53	5.11	5.05	5.25	5.74	6.24	6.33	6.32	6.47	7.08	6.75	1.15	5.98711	5.79	6.8e-05	0.00067	1.56
Q9Y2S7	PDIP2_HUMAN	Polymerase delta-interacting protein 2 OS=Homo sapiens OX=9606 GN=POLDIP2 PE=1 SV=1	POLDIP2	1	5.99	5.6	5.42	5.27	6.44	4.63	4.53	4.49	4.63	4.47	3.04	-1.19	4.95389	-5.77	7.2e-05	0.0007	1.51
Q9Y333	LSM2_HUMAN	U6 snRNA-associated Sm-like protein LSm2 OS=Homo sapiens OX=9606 GN=LSM2 PE=1 SV=1	LSM2	1	3.78	4.2	3.46	3.66	4.11	4.91	5.29	4.74	4.66	5.48	4.46	1.18	4.43105	5.69	8e-05	0.00078	1.39
Q8NA72	POC5_HUMAN	Centrosomal protein POC5 OS=Homo sapiens OX=9606 GN=POC5 PE=1 SV=2	POC5	9	8.82	8.56	8.7	8.5	9.51	10.12	10.34	10.11	9.99	11.24	11.02	1.54	9.7183	5.66	8.5e-05	0.00082	1.33
Q96NB1	FOPNL_HUMAN	LisH domain-containing protein FOPNL OS=Homo sapiens OX=9606 GN=FOPNL PE=1 SV=1	FOPNL	2	6.33	6.25	5.97	6.19	6.47	7.06	6.96	6.98	6.98	7.29	7.11	0.81	6.68907	5.56	9.3e-05	0.00088	1.23
Q04637	IF4G1_HUMAN	Eukaryotic translation initiation factor 4 gamma 1 OS=Homo sapiens OX=9606 GN=EIF4G1 PE=1 SV=4	EIF4G1	3	7.84	7.55	7.39	7.3	8.59	6.41	6.4	6.72	6.4	6.39	5.38	-1.27	6.94081	-5.61	9.3e-05	0.00088	1.25
Q9HC10	OTOF_HUMAN	Otoferlin OS=Homo sapiens OX=9606 GN=OTOF PE=1 SV=3	OTOF	1	6.32	6.39	6.08	5.83	6.67	5.4	5.32	5.18	5.27	5.45	4.91	-0.94	5.71114	-5.58	9.5e-05	0.00089	1.22
Q9Y3M2	CBY1_HUMAN	Protein chibby homolog 1 OS=Homo sapiens OX=9606 GN=CBY1 PE=1 SV=1	CBY1	3	5.42	4.99	5.04	5.03	5.67	6.5	6.63	6.32	6.38	7.82	7.95	1.5	6.1581	5.52	0.00011	0.001	1.09
O75439	MPPB_HUMAN	Mitochondrial-processing peptidase subunit beta OS=Homo sapiens OX=9606 GN=PMPCB PE=1 SV=2	PMPCB	1	4.51	4.13	4.01	3.71	4.17	2.86	2.92	3.53	2.7	2.94	1.64	-1.11	3.37491	-5.43	0.00013	0.0012	0.94
Q9NZM5	NOP53_HUMAN	Ribosome biogenesis protein NOP53 OS=Homo sapiens OX=9606 GN=NOP53 PE=1 SV=2	NOP53	3	6.8	6.67	6.84	7.08	7.14	7.8	7.79	7.55	7.62	7.71	7.27	0.79	7.29657	5.27	0.00015	0.0014	0.72
P07437	TBB5_HUMAN	Tubulin beta chain OS=Homo sapiens OX=9606 GN=TUBB PE=1 SV=2	TUBB	4	8.2	7.96	8.14	7.95	8.66	9.12	9.35	9.24	9.06	10.06	9.82	1.19	8.87051	5.29	0.00016	0.0015	0.69
P13497	BMP1_HUMAN	Bone morphogenetic protein 1 OS=Homo sapiens OX=9606 GN=BMP1 PE=1 SV=2	BMP1	1	3.25	3.18	3.64	4.02	2.89	4.29	4.31	4.59	4.94	4.72	3.29	1.18	3.92005	5.27	0.00016	0.0015	0.66
Q15773	MLF2_HUMAN	Myeloid leukemia factor 2 OS=Homo sapiens OX=9606 GN=MLF2 PE=1 SV=1	MLF2	3	6.06	5.91	5.74	6.1	6.38	6.81	6.83	6.84	6.84	7.42	7.28	0.91	6.56538	5.24	0.00017	0.0016	0.6
O60783	RT14_HUMAN	28S ribosomal protein S14, mitochondrial OS=Homo sapiens OX=9606 GN=MRPS14 PE=1 SV=1	MRPS14	2	6.32	6.25	6.48	6.4	6.6	7.04	7.08	7.22	7.04	7.1	6.13	0.69	6.69678	5.16	0.00019	0.0017	0.51
Q1MSJ5	CSPP1_HUMAN	Centrosome and spindle pole-associated protein 1 OS=Homo sapiens OX=9606 GN=CSPP1 PE=1 SV=4	CSPP1	1	2.36	2.95	2.66	2.52	3.16	3.98	3.69	3.48	4.18	4.81	4.74	1.3	3.50276	5.14	0.0002	0.0018	0.43
Q9Y383	LC7L2_HUMAN	Putative RNA-binding protein Luc7-like 2 OS=Homo sapiens OX=9606 GN=LUC7L2 PE=1 SV=2	LUC7L2	2	7.26	7	6.93	7.04	7.72	8.72	8.87	8.08	7.97	8.06	6.67	1.15	7.66356	5.08	0.00023	0.002	0.33
Q68E01	INT3_HUMAN	Integrator complex subunit 3 OS=Homo sapiens OX=9606 GN=INTS3 PE=1 SV=1	INTS3	1	4.1	3.9	4.14	4.26	4.44	5.51	5.31	5.05	4.53	5.3	5.27	0.97	4.71007	5.03	0.00025	0.0022	0.24
P30153	2AAA_HUMAN	Serine/threonine-protein phosphatase 2A 65 kDa regulatory subunit A alpha isoform OS=Homo sapiens OX=9606 GN=PPP2R1A PE=1 SV=4	PPP2R1A	2	5.82	5.85	5.76	5.7	6.07	6.57	6.69	6.57	6.49	7.33	6.96	0.89	6.34606	5.03	0.00024	0.0022	0.25
Q7Z794	K2C1B_HUMAN	Keratin, type II cytoskeletal 1b OS=Homo sapiens OX=9606 GN=KRT77 PE=1 SV=3	KRT77	4	6.63	6.33	7.29	7.2	7.2	8.27	8.29	8.63	7.42	8.66	7.7	1.32	7.60086	4.98	0.00027	0.0024	0.14
Q96EY1	DNJA3_HUMAN	DnaJ homolog subfamily A member 3, mitochondrial OS=Homo sapiens OX=9606 GN=DNAJA3 PE=1 SV=2	DNAJA3	6	8	7.65	7.64	7.59	8.58	6.81	6.79	7.12	7.03	6.78	5.84	-0.99	7.2566	-4.9	0.00031	0.0027	0.01
Q5T9S5	CCD18_HUMAN	Coiled-coil domain-containing protein 18 OS=Homo sapiens OX=9606 GN=CCDC18 PE=1 SV=1	CCDC18	2	4.18	4.26	4.67	4.34	4.86	5.38	5.62	5.21	5.29	6.41	6.45	1.12	5.15129	4.82	0.00036	0.0031	-0.14
Q9Y592	CEP83_HUMAN	Centrosomal protein of 83 kDa OS=Homo sapiens OX=9606 GN=CEP83 PE=1 SV=2	CEP83	9	8.18	7.84	7.9	7.57	8.8	9.26	9.36	9.22	9.22	10.64	10.64	1.48	8.96545	4.8	0.00037	0.0032	-0.18
Q8TD31	CCHCR_HUMAN	Coiled-coil alpha-helical rod protein 1 OS=Homo sapiens OX=9606 GN=CCHCR1 PE=1 SV=2	CCHCR1	2	5.21	4.97	5.34	5.46	5.93	6.43	6.43	6.34	6.13	7.36	7.49	1.15	6.09872	4.77	0.00039	0.0033	-0.23
Q86VI3	IQGA3_HUMAN	Ras GTPase-activating-like protein IQGAP3 OS=Homo sapiens OX=9606 GN=IQGAP3 PE=1 SV=2	IQGAP3	2	6.19	5.94	6.2	6.36	5.94	6.71	6.69	6.95	7.01	6.72	5.49	0.69	6.38158	4.71	0.00041	0.0035	-0.3
P31944	CASPE_HUMAN	Caspase-14 OS=Homo sapiens OX=9606 GN=CASP14 PE=1 SV=2	CASP14	1	4.64	4.38	5.04	4.77	5.47	5.93	5.97	5.51	5.72	6.57	5.83	1.08	5.43874	4.6	0.00052	0.0044	-0.54
P53618	COPB_HUMAN	Coatomer subunit beta OS=Homo sapiens OX=9606 GN=COPB1 PE=1 SV=3	COPB1	2	4.29	4.09	4.66	4.57	5	5.37	5.29	5.34	5.63	5.15	4.9	0.83	4.93657	4.57	0.00056	0.0046	-0.6
Q92900	RENT1_HUMAN	Regulator of nonsense transcripts 1 OS=Homo sapiens OX=9606 GN=UPF1 PE=1 SV=2	UPF1	2	6.17	5.77	5.79	5.83	6.9	5.05	5.29	5.29	5.05	4.84	3.82	-0.99	5.43591	-4.55	0.00058	0.0048	-0.64
Q14697	GANAB_HUMAN	Neutral alpha-glucosidase AB OS=Homo sapiens OX=9606 GN=GANAB PE=1 SV=3	GANAB	1	5.28	5.54	5.18	5.17	5	6	5.77	6.31	6.04	5.71	4.08	0.73	5.46252	4.52	0.00059	0.0049	-0.67
P06703	S10A6_HUMAN	Protein S100-A6 OS=Homo sapiens OX=9606 GN=S100A6 PE=1 SV=1	S100A6	3	7.46	7.4	7.34	7.24	7.09	8.04	8.09	8.03	7.88	7.77	5.4	0.65	7.43168	4.5	0.0006	0.0049	-0.69
Q8IY21	DDX60_HUMAN	Probable ATP-dependent RNA helicase DDX60 OS=Homo sapiens OX=9606 GN=DDX60 PE=1 SV=3	DDX60	1	2.45	1.98	2.9	2.75	3.89	4.23	4.03	4.04	3.86	4.84	4.66	1.41	3.6024	4.48	0.00065	0.0053	-0.76
P29317	EPHA2_HUMAN	Ephrin type-A receptor 2 OS=Homo sapiens OX=9606 GN=EPHA2 PE=1 SV=2	EPHA2	1	2.39	2.48	3.23	3.23	0.93	3.95	4.37	4.83	4.32	3.59	2.11	1.76	3.22011	4.43	0.00072	0.0058	-0.86
P82914	RT15_HUMAN	28S ribosomal protein S15, mitochondrial OS=Homo sapiens OX=9606 GN=MRPS15 PE=1 SV=1	MRPS15	1	6.79	6.71	6.88	6.98	6.85	7.35	7.47	7.54	7.45	7.32	6.22	0.58	7.05041	4.38	0.00075	0.0061	-0.92
Q9UBB9	TFP11_HUMAN	Tuftelin-interacting protein 11 OS=Homo sapiens OX=9606 GN=TFIP11 PE=1 SV=1	TFIP11	1	1.7	-0.14	2.15	1.35	0.93	2.63	3.04	2.96	2.54	2.64	2.04	1.56	1.98521	4.3	0.0009	0.0072	-1.09
P17032	ZN37A_HUMAN	Zinc finger protein 37A OS=Homo sapiens OX=9606 GN=ZNF37A PE=2 SV=3	ZNF37A	1	6.12	6.45	5.86	5.89	5.85	6.91	6.99	6.68	6.39	7.2	6.15	0.8	6.40888	4.3	0.00091	0.0072	-1.1
Q9HC77	CENPJ_HUMAN	Centromere protein J OS=Homo sapiens OX=9606 GN=CENPJ PE=1 SV=2	CENPJ	3	5.18	4.45	5.07	5.05	5.97	6.03	6.24	6.06	6.15	7.16	7.16	1.18	5.86511	4.21	0.0011	0.0085	-1.26
Q9UGY1	NOL12_HUMAN	Nucleolar protein 12 OS=Homo sapiens OX=9606 GN=NOL12 PE=1 SV=1	NOL12	1	0.08	1.65	-0.35	1.58	0.93	3.29	3.49	1.72	2.27	2.49	2.51	1.87	1.78827	4.2	0.0011	0.0086	-1.28
P15880	RS2_HUMAN	40S ribosomal protein S2 OS=Homo sapiens OX=9606 GN=RPS2 PE=1 SV=2	RPS2	12	11.82	11.73	11.87	11.88	11.9	12.35	12.4	12.63	12.5	12.67	11.16	0.67	12.0802	4.15	0.0011	0.0089	-1.34
P49755	TMEDA_HUMAN	Transmembrane emp24 domain-containing protein 10 OS=Homo sapiens OX=9606 GN=TMED10 PE=1 SV=2	TMED10	1	4.01	4.15	4.34	4.17	4.11	4.53	4.74	4.86	4.95	5.52	3.91	0.76	4.48067	4.17	0.0012	0.009	-1.35
Q9UQ35	SRRM2_HUMAN	Serine/arginine repetitive matrix protein 2 OS=Homo sapiens OX=9606 GN=SRRM2 PE=1 SV=2	SRRM2	3	6.49	6.48	6.19	6.13	6.74	7.09	7.19	7.01	6.81	7.27	6.51	0.67	6.71966	4.11	0.0012	0.0095	-1.42
Q13523	PRP4B_HUMAN	Serine/threonine-protein kinase PRP4 homolog OS=Homo sapiens OX=9606 GN=PRPF4B PE=1 SV=3	PRPF4B	5	6.9	6.67	6.67	6.44	7.3	8.03	8.22	7.59	7.51	7.21	6.69	0.92	7.20322	4.12	0.0013	0.0097	-1.44
Q7KZF4	SND1_HUMAN	Staphylococcal nuclease domain-containing protein 1 OS=Homo sapiens OX=9606 GN=SND1 PE=1 SV=1	SND1	1	4.28	4	4.08	3.77	4.55	4.66	4.76	5.03	4.82	4.86	3.51	0.69	4.39406	4.1	0.0013	0.0098	-1.46
Q5TB80	CE162_HUMAN	Centrosomal protein of 162 kDa OS=Homo sapiens OX=9606 GN=CEP162 PE=1 SV=2	CEP162	6	5.73	6.88	5.73	5.68	6.27	6.97	7.12	6.96	6.87	8.1	8	1.15	6.75467	4.02	0.0015	0.011	-1.62
Q5D862	FILA2_HUMAN	Filaggrin-2 OS=Homo sapiens OX=9606 GN=FLG2 PE=1 SV=1	FLG2	2	6.7	6.89	7.65	7.48	7.71	8.82	8.7	8.26	7.55	8.73	7.83	1.13	7.84848	4.01	0.0015	0.011	-1.63
P35908	K22E_HUMAN	Keratin, type II cytoskeletal 2 epidermal OS=Homo sapiens OX=9606 GN=KRT2 PE=1 SV=2	KRT2	31	11.96	11.95	12.37	12.99	11.95	13.42	13.61	12.94	12.87	13.33	13.07	0.99	12.7687	4.01	0.0015	0.011	-1.64
Q15678	PTN14_HUMAN	Tyrosine-protein phosphatase non-receptor type 14 OS=Homo sapiens OX=9606 GN=PTPN14 PE=1 SV=2	PTPN14	1	5.45	5.21	5.72	5.63	4.72	5.99	6.19	6.05	6.24	6.09	3.96	0.77	5.56858	4.06	0.0014	0.011	-1.54
P04406	G3P_HUMAN	Glyceraldehyde-3-phosphate dehydrogenase OS=Homo sapiens OX=9606 GN=GAPDH PE=1 SV=3	GAPDH	4	7.71	7.78	7.61	7.42	8	8.44	8.35	8.67	8.06	8.42	7.97	0.68	8.0398	3.99	0.0016	0.011	-1.66
P27635	RL10_HUMAN	60S ribosomal protein L10 OS=Homo sapiens OX=9606 GN=RPL10 PE=1 SV=4	RPL10	4	10.42	10.39	10.49	10.55	10.59	11.02	11.18	11.12	11.08	11.15	10.33	0.62	10.7553	4	0.0015	0.011	-1.62
Q9Y3B7	RM11_HUMAN	39S ribosomal protein L11, mitochondrial OS=Homo sapiens OX=9606 GN=MRPL11 PE=1 SV=1	MRPL11	1	4.49	4.48	4.1	4.24	4.48	4.91	4.93	4.93	4.78	5.2	4.02	0.59	4.59759	4.05	0.0014	0.011	-1.54
Q9NP66	HM20A_HUMAN	High mobility group protein 20A OS=Homo sapiens OX=9606 GN=HMG20A PE=1 SV=1	HMG20A	1	4.43	4.07	4.54	4.46	5.08	3.78	3.3	3.4	3.92	3.94	2.72	-0.85	3.96936	-4.05	0.0014	0.011	-1.56
Q14160	SCRIB_HUMAN	Protein scribble homolog OS=Homo sapiens OX=9606 GN=SCRIB PE=1 SV=4	SCRIB	2	5.76	5.58	5.91	5.9	6.73	5	5.28	5.11	5.39	4.82	3.79	-0.85	5.38807	-4.03	0.0015	0.011	-1.61
Q9P270	SLAI2_HUMAN	SLAIN motif-containing protein 2 OS=Homo sapiens OX=9606 GN=SLAIN2 PE=1 SV=2	SLAIN2	1	0.08	-0.14	1.81	2	0.93	1.97	2.63	2.52	2.62	3.17	2.51	1.65	1.8274	3.95	0.0017	0.012	-1.75
P06733	ENOA_HUMAN	Alpha-enolase OS=Homo sapiens OX=9606 GN=ENO1 PE=1 SV=2	ENO1	2	5.56	5.57	5.46	5.23	5.65	6.43	6.22	7.96	6.56	6.16	6.3	1.17	6.10025	3.98	0.0016	0.012	-1.69
Q5VVH5	IKBP1_HUMAN	Interleukin-1 receptor-associated kinase 1-binding protein 1 OS=Homo sapiens OX=9606 GN=IRAK1BP1 PE=1 SV=1	IRAK1BP1	1	3.19	3	2.53	2.5	2.85	3.68	3.9	3.55	3.3	4.71	4.52	1.02	3.42982	3.94	0.0018	0.012	-1.76
Q2M2Z5	KIZ_HUMAN	Centrosomal protein kizuna OS=Homo sapiens OX=9606 GN=KIZ PE=1 SV=2	KIZ	2	5.37	5.32	6.11	6.23	5.27	6.35	6.48	6.35	6.6	6.92	6.89	0.88	6.17101	3.98	0.0016	0.012	-1.69
O60684	IMA7_HUMAN	Importin subunit alpha-7 OS=Homo sapiens OX=9606 GN=KPNA6 PE=1 SV=1	KPNA6	1	4.7	4.81	4.39	4.72	5.1	5.45	5.58	5.19	5.46	6.36	5.69	0.86	5.22183	3.98	0.0016	0.012	-1.7
P13645	K1C10_HUMAN	Keratin, type I cytoskeletal 10 OS=Homo sapiens OX=9606 GN=KRT10 PE=1 SV=6	KRT10	24	11.89	11.79	12.63	12.85	12.22	13.43	13.65	13.04	12.81	13.36	12.77	0.98	12.7681	3.92	0.0018	0.013	-1.8
Q9H444	CHM4B_HUMAN	Charged multivesicular body protein 4b OS=Homo sapiens OX=9606 GN=CHMP4B PE=1 SV=1	CHMP4B	3	7.11	7.27	7.35	7.32	7.47	7.77	7.86	7.87	7.79	7.91	6.23	0.54	7.45077	3.9	0.0018	0.013	-1.82
Q96T88	UHRF1_HUMAN	E3 ubiquitin-protein ligase UHRF1 OS=Homo sapiens OX=9606 GN=UHRF1 PE=1 SV=1	UHRF1	1	4.32	3.76	4.02	3.92	4.88	3.39	3.63	3.05	2.79	3.4	2.2	-0.93	3.58031	-3.91	0.0019	0.013	-1.83
Q9H089	LSG1_HUMAN	Large subunit GTPase 1 homolog OS=Homo sapiens OX=9606 GN=LSG1 PE=1 SV=2	LSG1	1	3.4	3.83	4.06	3.89	4.09	4.56	5.05	4.68	4.28	4.37	3.43	0.73	4.15067	3.84	0.0021	0.014	-1.95
Q9UJV9	DDX41_HUMAN	Probable ATP-dependent RNA helicase DDX41 OS=Homo sapiens OX=9606 GN=DDX41 PE=1 SV=2	DDX41	5	8.13	8.13	7.93	7.93	8.6	8.87	9.04	8.67	8.62	8.95	8.27	0.69	8.46709	3.84	0.0021	0.014	-1.94
P08708	RS17_HUMAN	40S ribosomal protein S17 OS=Homo sapiens OX=9606 GN=RPS17 PE=1 SV=2	RPS17	4	9.71	9.64	9.56	9.52	9.58	10.37	10.31	10.19	10.02	10.16	8.55	0.61	9.78145	3.84	0.002	0.014	-1.93
P48643	TCPE_HUMAN	T-complex protein 1 subunit epsilon OS=Homo sapiens OX=9606 GN=CCT5 PE=1 SV=1	CCT5	2	6.52	6.35	6.36	6.38	6.98	5.82	5.78	6.17	5.83	5.9	5.07	-0.62	6.10434	-3.84	0.0021	0.014	-1.95
P21912	SDHB_HUMAN	Succinate dehydrogenase [ubiquinone] iron-sulfur subunit, mitochondrial OS=Homo sapiens OX=9606 GN=SDHB PE=1 SV=3	SDHB	1	4.62	4.5	4.22	4.17	4.55	3.3	3.9	3.89	3.97	3.33	1.73	-0.73	3.83431	-3.89	0.0019	0.014	-1.87
Q9H223	EHD4_HUMAN	EH domain-containing protein 4 OS=Homo sapiens OX=9606 GN=EHD4 PE=1 SV=1	EHD4	2	6.95	6.48	6.46	6.56	7.18	6.04	6.05	6.23	6.14	5.53	4	-0.73	6.14611	-3.82	0.0022	0.015	-2
Q9H0S4	DDX47_HUMAN	Probable ATP-dependent RNA helicase DDX47 OS=Homo sapiens OX=9606 GN=DDX47 PE=1 SV=1	DDX47	1	3.96	4.29	3.66	3.76	3.83	4.65	4.84	4.29	4.29	4.85	2.63	0.68	4.09539	3.77	0.0024	0.016	-2.1
Q96CU9	FXRD1_HUMAN	FAD-dependent oxidoreductase domain-containing protein 1 OS=Homo sapiens OX=9606 GN=FOXRED1 PE=1 SV=2	FOXRED1	1	5.51	5.2	5.05	4.93	5.97	4.71	4.43	4.51	4.62	4.71	4.16	-0.73	4.88944	-3.78	0.0024	0.016	-2.08
P07477	TRY1_HUMAN	Trypsin-1 OS=Homo sapiens OX=9606 GN=PRSS1 PE=1 SV=1	PRSS1	1	4.3	3.85	4.04	3.84	4.72	4.95	5.06	4.72	4.57	5.2	4.64	0.75	4.53547	3.75	0.0025	0.017	-2.13
Q9P258	RCC2_HUMAN	Protein RCC2 OS=Homo sapiens OX=9606 GN=RCC2 PE=1 SV=2	RCC2	1	4.81	4.1	4.35	4.2	5.02	3.88	4.13	3.54	3.51	3.32	3.19	-0.82	4.00399	-3.71	0.0027	0.018	-2.21
Q01130	SRSF2_HUMAN	Serine/arginine-rich splicing factor 2 OS=Homo sapiens OX=9606 GN=SRSF2 PE=1 SV=4	SRSF2	1	3.93	4.13	3.91	4.28	4.03	5.25	4.59	4.96	4.16	5.43	3.51	0.82	4.378	3.67	0.003	0.02	-2.29
Q8IWS0	PHF6_HUMAN	PHD finger protein 6 OS=Homo sapiens OX=9606 GN=PHF6 PE=1 SV=1	PHF6	1	3.42	3.49	3.6	3.3	3.33	4.23	3.8	4.22	3.71	4.2	2.7	0.6	3.6359	3.63	0.0031	0.02	-2.34
Q2TAC2	CCD57_HUMAN	Coiled-coil domain-containing protein 57 OS=Homo sapiens OX=9606 GN=CCDC57 PE=1 SV=2	CCDC57	1	0.08	1.52	2.1	2.26	2.73	3.24	3.3	3.12	2.74	4.17	3.29	1.58	2.59649	3.61	0.0033	0.021	-2.4
Q9BYN8	RT26_HUMAN	28S ribosomal protein S26, mitochondrial OS=Homo sapiens OX=9606 GN=MRPS26 PE=1 SV=1	MRPS26	1	0.08	1.88	2.27	2.19	0.93	2.84	2.66	2.67	2.85	3.36	2.51	1.4	2.20482	3.63	0.0031	0.021	-2.36
Q5SY16	NOL9_HUMAN	Polynucleotide 5'-hydroxyl-kinase NOL9 OS=Homo sapiens OX=9606 GN=NOL9 PE=1 SV=1	NOL9	2	5.97	6.62	5.82	6	6.19	6.82	7.1	6.59	6.47	7.17	6.1	0.71	6.44002	3.63	0.0031	0.021	-2.35
Q8WU79	SMAP2_HUMAN	Stromal membrane-associated protein 2 OS=Homo sapiens OX=9606 GN=SMAP2 PE=1 SV=1	SMAP2	1	5.32	5.09	5.28	5.18	6.18	4.51	4.87	4.66	4.46	4.82	3.96	-0.74	4.93897	-3.61	0.0033	0.021	-2.4
Q14192	FHL2_HUMAN	Four and a half LIM domains protein 2 OS=Homo sapiens OX=9606 GN=FHL2 PE=1 SV=3	FHL2	1	7.38	7.46	7.79	7.75	6.86	8.24	8.26	8.44	8.44	7.7	5.67	0.77	7.63546	3.6	0.0034	0.022	-2.42
P60174	TPIS_HUMAN	Triosephosphate isomerase OS=Homo sapiens OX=9606 GN=TPI1 PE=1 SV=3	TPI1	1	4.31	4.21	4.43	4.42	4.62	5.12	4.76	5.01	4.73	4.97	4.19	0.52	4.61639	3.58	0.0033	0.022	-2.43
P49411	EFTU_HUMAN	Elongation factor Tu, mitochondrial OS=Homo sapiens OX=9606 GN=TUFM PE=1 SV=2	TUFM	9	9.93	9.59	9.27	9.25	10.22	8.92	8.9	9.07	8.95	8.29	7.16	-0.83	9.05105	-3.57	0.0036	0.023	-2.48
P62714	PP2AB_HUMAN	Serine/threonine-protein phosphatase 2A catalytic subunit beta isoform OS=Homo sapiens OX=9606 GN=PPP2CB PE=1 SV=1	PPP2CB	1	2.36	2.67	2.64	2.46	2.69	3.13	3.65	2.79	3.2	3.84	3.54	0.76	2.99802	3.54	0.0037	0.024	-2.53
Q9NVU7	SDA1_HUMAN	Protein SDA1 homolog OS=Homo sapiens OX=9606 GN=SDAD1 PE=1 SV=3	SDAD1	2	6.63	6.51	6.5	6.16	7.24	7.57	7.74	7.14	7.12	7.2	6.95	0.75	6.97703	3.54	0.0038	0.024	-2.54
P56192	SYMC_HUMAN	Methionine--tRNA ligase, cytoplasmic OS=Homo sapiens OX=9606 GN=MARS PE=1 SV=2	MARS	1	3.88	4.03	3.33	3.95	4.08	4.49	4.41	4.42	4.54	4.35	4.27	0.59	4.15891	3.53	0.0037	0.024	-2.53
Q13823	NOG2_HUMAN	Nucleolar GTP-binding protein 2 OS=Homo sapiens OX=9606 GN=GNL2 PE=1 SV=1	GNL2	3	7.04	7.19	6.45	6.61	7.19	7.7	7.95	7.3	7.29	7.83	6.52	0.72	7.18823	3.51	0.004	0.025	-2.59
P84098	RL19_HUMAN	60S ribosomal protein L19 OS=Homo sapiens OX=9606 GN=RPL19 PE=1 SV=1	RPL19	4	8.52	8.92	8.17	8.2	8.46	9.14	9.26	8.98	8.83	9.48	7.82	0.69	8.70754	3.49	0.004	0.025	-2.61
Q8TAP8	PPR35_HUMAN	Protein phosphatase 1 regulatory subunit 35 OS=Homo sapiens OX=9606 GN=PPP1R35 PE=1 SV=1	PPP1R35	2	4.52	3.9	4.6	4.12	5.69	5.48	5.47	5.48	5.38	6.25	6.2	1.05	5.1896	3.48	0.0042	0.026	-2.65
Q96ME7	ZN512_HUMAN	Zinc finger protein 512 OS=Homo sapiens OX=9606 GN=ZNF512 PE=1 SV=2	ZNF512	12	9.48	9.62	9.62	9.79	9.44	10.03	10.11	10.24	10.31	10.06	8.73	0.56	9.76749	3.47	0.0041	0.026	-2.64
P12277	KCRB_HUMAN	Creatine kinase B-type OS=Homo sapiens OX=9606 GN=CKB PE=1 SV=1	CKB	5	6.35	6.54	6.23	6.23	6.31	6.88	6.8	6.89	6.66	6.74	5.31	0.46	6.44912	3.46	0.0042	0.026	-2.66
Q13619	CUL4A_HUMAN	Cullin-4A OS=Homo sapiens OX=9606 GN=CUL4A PE=1 SV=3	CUL4A	3	5.5	5.94	5.01	4.9	5.17	6.36	6.42	5.65	5.76	6.31	5.52	0.79	5.68654	3.46	0.0044	0.027	-2.69
P62753	RS6_HUMAN	40S ribosomal protein S6 OS=Homo sapiens OX=9606 GN=RPS6 PE=1 SV=1	RPS6	7	10.36	10.68	10	9.99	10.33	11.07	11.22	10.7	10.66	11.31	9.99	0.72	10.5745	3.45	0.0044	0.027	-2.7
P18754	RCC1_HUMAN	Regulator of chromosome condensation OS=Homo sapiens OX=9606 GN=RCC1 PE=1 SV=1	RCC1	1	5.37	5.15	5	4.98	5.29	5.63	5.78	5.54	5.55	6.29	4.85	0.6	5.40337	3.46	0.0044	0.027	-2.69
P35080	PROF2_HUMAN	Profilin-2 OS=Homo sapiens OX=9606 GN=PFN2 PE=1 SV=3	PFN2	1	5.84	5.77	5.62	5.55	5.72	6.22	6.12	6.26	6.09	6.05	4.03	0.45	5.75315	3.43	0.0044	0.027	-2.71
Q9GZR7	DDX24_HUMAN	ATP-dependent RNA helicase DDX24 OS=Homo sapiens OX=9606 GN=DDX24 PE=1 SV=1	DDX24	4	6.89	7.28	6.93	7.15	6.95	7.47	7.54	7.41	7.56	7.64	6.46	0.49	7.20829	3.42	0.0046	0.028	-2.74
Q3ZCQ8	TIM50_HUMAN	Mitochondrial import inner membrane translocase subunit TIM50 OS=Homo sapiens OX=9606 GN=TIMM50 PE=1 SV=2	TIMM50	3	5.71	5.72	5.83	5.83	6.24	5.45	5.24	5.35	5.36	5.47	4.84	-0.49	5.54878	-3.41	0.0047	0.028	-2.77
Q9Y6M1	IF2B2_HUMAN	Insulin-like growth factor 2 mRNA-binding protein 2 OS=Homo sapiens OX=9606 GN=IGF2BP2 PE=1 SV=2	IGF2BP2	2	5.64	6.08	5.4	5.51	5.38	6.31	6.2	6.04	5.92	6.55	4.3	0.6	5.75846	3.37	0.0052	0.031	-2.86
O75175	CNOT3_HUMAN	CCR4-NOT transcription complex subunit 3 OS=Homo sapiens OX=9606 GN=CNOT3 PE=1 SV=1	CNOT3	1	4.73	4.68	4.73	4.6	4.59	5.12	5.07	5.29	5.73	4.9	4.99	0.55	4.94782	3.36	0.0052	0.031	-2.86
P62899	RL31_HUMAN	60S ribosomal protein L31 OS=Homo sapiens OX=9606 GN=RPL31 PE=1 SV=1	RPL31	3	7.26	7.81	7.14	7.07	7.22	8.02	7.98	7.76	7.61	8.49	5.89	0.68	7.4771	3.35	0.0053	0.032	-2.89
Q8NEY8	PPHLN_HUMAN	Periphilin-1 OS=Homo sapiens OX=9606 GN=PPHLN1 PE=1 SV=2	PPHLN1	1	5.08	5.53	5.03	4.97	5.7	5.8	5.79	5.79	5.75	6.39	4.82	0.64	5.5119	3.34	0.0055	0.032	-2.92
P62258	1433E_HUMAN	14-3-3 protein epsilon OS=Homo sapiens OX=9606 GN=YWHAE PE=1 SV=1	YWHAE	9	7.62	7.53	7.84	7.96	7.76	8.07	8.14	8.6	8.52	8.18	7.32	0.56	7.95777	3.34	0.0053	0.032	-2.9
Q9Y4L1	HYOU1_HUMAN	Hypoxia up-regulated protein 1 OS=Homo sapiens OX=9606 GN=HYOU1 PE=1 SV=1	HYOU1	2	4.94	5.1	5.12	5.16	4.83	5.3	5.34	5.92	5.7	5.52	3.66	0.52	5.14309	3.32	0.0055	0.032	-2.93
Q9Y2L9	LRCH1_HUMAN	Leucine-rich repeat and calponin homology domain-containing protein 1 OS=Homo sapiens OX=9606 GN=LRCH1 PE=1 SV=3	LRCH1	1	2.42	1.95	2.32	2.52	0.93	3.04	2.92	2.96	3.09	2.78	2.14	0.93	2.46173	3.3	0.0059	0.035	-2.99
Q8IXB1	DJC10_HUMAN	DnaJ homolog subfamily C member 10 OS=Homo sapiens OX=9606 GN=DNAJC10 PE=1 SV=2	DNAJC10	1	3.77	3.22	3.17	3.75	4.12	4.25	4.01	4.22	4.34	4.64	4.07	0.68	3.9609	3.29	0.006	0.035	-3.01
P50990	TCPQ_HUMAN	T-complex protein 1 subunit theta OS=Homo sapiens OX=9606 GN=CCT8 PE=1 SV=4	CCT8	8	8.61	8.45	8.56	8.52	9.22	7.99	7.9	8.29	8.07	8.15	7.13	-0.59	8.2651	-3.26	0.0062	0.036	-3.04
Q5TBA9	FRY_HUMAN	Protein furry homolog OS=Homo sapiens OX=9606 GN=FRY PE=1 SV=1	FRY	1	0.08	2.45	-0.35	2.89	4.14	3.7	5.47	5.03	4.78	2.96	2.61	2.54	3.06865	3.24	0.0066	0.037	-3.09
P52434	RPAB3_HUMAN	DNA-directed RNA polymerases I, II, and III subunit RPABC3 OS=Homo sapiens OX=9606 GN=POLR2H PE=1 SV=4	POLR2H	1	3.19	3.31	2.99	3.01	2.89	3.64	3.87	3.32	3.51	3.95	2.07	0.58	3.25077	3.25	0.0064	0.037	-3.07
P36776	LONM_HUMAN	Lon protease homolog, mitochondrial OS=Homo sapiens OX=9606 GN=LONP1 PE=1 SV=2	LONP1	1	4.58	4.3	4.02	4.04	4.47	3.15	3.91	3.51	3.99	3.64	2.11	-0.64	3.79261	-3.26	0.0064	0.037	-3.07
Q9ULU4	PKCB1_HUMAN	Protein kinase C-binding protein 1 OS=Homo sapiens OX=9606 GN=ZMYND8 PE=1 SV=2	ZMYND8	1	2.6	2.82	3.32	3.93	3.16	3.94	3.66	3.93	4.23	3.9	2.46	0.77	3.45043	3.24	0.0066	0.038	-3.1
P08758	ANXA5_HUMAN	Annexin A5 OS=Homo sapiens OX=9606 GN=ANXA5 PE=1 SV=2	ANXA5	2	5.79	5.84	5.23	5.31	5.63	6.26	6.3	6.41	5.74	6.01	4.68	0.58	5.74575	3.24	0.0067	0.038	-3.11
Q9UH99	SUN2_HUMAN	SUN domain-containing protein 2 OS=Homo sapiens OX=9606 GN=SUN2 PE=1 SV=3	SUN2	2	6.27	6.42	6	6.04	6.39	6.77	6.84	6.65	6.44	6.84	5	0.48	6.33207	3.22	0.0067	0.038	-3.13
P46779	RL28_HUMAN	60S ribosomal protein L28 OS=Homo sapiens OX=9606 GN=RPL28 PE=1 SV=3	RPL28	5	9.34	9.32	9.17	9.16	9.35	9.74	9.88	9.74	9.67	9.74	8.51	0.49	9.42012	3.2	0.0069	0.039	-3.16
P30101	PDIA3_HUMAN	Protein disulfide-isomerase A3 OS=Homo sapiens OX=9606 GN=PDIA3 PE=1 SV=4	PDIA3	1	4.77	4.57	4.51	4.29	4.65	5.26	5.44	5.84	4.92	4.68	3.34	0.67	4.75191	3.2	0.0072	0.04	-3.18
P83731	RL24_HUMAN	60S ribosomal protein L24 OS=Homo sapiens OX=9606 GN=RPL24 PE=1 SV=1	RPL24	6	9.7	9.85	9.62	9.56	9.82	10.21	10.31	10.2	10.09	10.24	9.27	0.5	9.89956	3.19	0.0072	0.04	-3.19
P62277	RS13_HUMAN	40S ribosomal protein S13 OS=Homo sapiens OX=9606 GN=RPS13 PE=1 SV=2	RPS13	6	9.68	9.77	9.46	9.46	9.66	10.2	10.26	10.02	9.92	10.23	8.54	0.52	9.74378	3.17	0.0074	0.041	-3.22
P61254	RL26_HUMAN	60S ribosomal protein L26 OS=Homo sapiens OX=9606 GN=RPL26 PE=1 SV=1	RPL26	1	6.7	7.26	6.32	6.39	6.6	7.61	7.47	6.96	6.99	7.62	5.35	0.68	6.84326	3.17	0.0076	0.042	-3.24
P60891	PRPS1_HUMAN	Ribose-phosphate pyrophosphokinase 1 OS=Homo sapiens OX=9606 GN=PRPS1 PE=1 SV=2	PRPS1	1	5.45	5.25	5.25	5.38	5.97	5.87	5.86	6.08	5.97	6.1	5.43	0.52	5.69023	3.17	0.0075	0.042	-3.23
P53985	MOT1_HUMAN	Monocarboxylate transporter 1 OS=Homo sapiens OX=9606 GN=SLC16A1 PE=1 SV=3	SLC16A1	1	4.46	4.64	4.79	4.95	4.85	5.03	5.18	5.57	5.46	5.03	4.26	0.51	4.92933	3.16	0.0075	0.042	-3.24
P62979	RS27A_HUMAN	Ubiquitin-40S ribosomal protein S27a OS=Homo sapiens OX=9606 GN=RPS27A PE=1 SV=2	RPS27A	1	7.44	6.64	5.72	5.11	6.52	7.54	7.22	7.95	7.01	7.39	6.87	1.14	6.85606	3.13	0.0081	0.044	-3.3
P29353	SHC1_HUMAN	SHC-transforming protein 1 OS=Homo sapiens OX=9606 GN=SHC1 PE=1 SV=4	SHC1	1	3.88	3.65	3.22	3.3	4.71	3.12	3.36	2.72	2.35	2.66	2.41	-0.91	3.21679	-3.14	0.008	0.044	-3.29
Q96JN8	NEUL4_HUMAN	Neuralized-like protein 4 OS=Homo sapiens OX=9606 GN=NEURL4 PE=1 SV=2	NEURL4	1	1.88	2.22	2.2	1.8	2.6	2.82	3.17	3.2	2.25	2.96	3	0.74	2.55414	3.12	0.0084	0.045	-3.33
Q99569	PKP4_HUMAN	Plakophilin-4 OS=Homo sapiens OX=9606 GN=PKP4 PE=1 SV=2	PKP4	2	5.25	5.19	5.54	6	5.43	5.92	5.92	6.39	6.44	5.78	5.01	0.61	5.71611	3.12	0.0083	0.045	-3.32
Q14203	DCTN1_HUMAN	Dynactin subunit 1 OS=Homo sapiens OX=9606 GN=DCTN1 PE=1 SV=3	DCTN1	1	3.07	3.12	2.76	2.75	3.38	3.74	3.65	3.33	3.65	3.49	3.38	0.55	3.30123	3.11	0.0084	0.045	-3.34
Q9Y490	TLN1_HUMAN	Talin-1 OS=Homo sapiens OX=9606 GN=TLN1 PE=1 SV=3	TLN1	8	8.36	8.39	8.54	8.62	8.5	8.87	8.87	9.12	9.04	8.85	7.4	0.47	8.59652	3.11	0.0083	0.045	-3.33
P11940	PABP1_HUMAN	Polyadenylate-binding protein 1 OS=Homo sapiens OX=9606 GN=PABPC1 PE=1 SV=2	PABPC1	1	4.51	4.5	4.38	4.47	4.89	4.88	4.96	5.11	5.09	4.95	3.5	0.45	4.65823	3.1	0.0085	0.045	-3.35
P21281	VATB2_HUMAN	V-type proton ATPase subunit B, brain isoform OS=Homo sapiens OX=9606 GN=ATP6V1B2 PE=1 SV=3	ATP6V1B2	1	3.91	4.19	4.27	4.26	4.01	4.33	4.46	4.95	4.69	4.68	3.11	0.5	4.26043	3.08	0.0088	0.047	-3.4
Q9BXS6	NUSAP_HUMAN	Nucleolar and spindle-associated protein 1 OS=Homo sapiens OX=9606 GN=NUSAP1 PE=1 SV=1	NUSAP1	4	6.53	6.35	6.1	6.12	6.6	6.92	7.03	6.57	6.68	6.96	6	0.49	6.53343	3.08	0.0089	0.047	-3.4
P23246	SFPQ_HUMAN	Splicing factor, proline- and glutamine-rich OS=Homo sapiens OX=9606 GN=SFPQ PE=1 SV=2	SFPQ	6	7.14	7.03	6.71	6.83	7.13	7.51	7.52	7.64	7.25	7.26	6.47	0.47	7.1358	3.06	0.0092	0.048	-3.44
P11586	C1TC_HUMAN	C-1-tetrahydrofolate synthase, cytoplasmic OS=Homo sapiens OX=9606 GN=MTHFD1 PE=1 SV=3	MTHFD1	2	4.27	4.23	4.22	4.07	4.3	4.74	4.62	4.88	4.79	4.33	3.4	0.45	4.34882	3.06	0.0092	0.048	-3.43
P84103	SRSF3_HUMAN	Serine/arginine-rich splicing factor 3 OS=Homo sapiens OX=9606 GN=SRSF3 PE=1 SV=1	SRSF3	4	7.78	8.24	7.59	7.76	7.79	8.54	8.76	8.17	8.13	9.61	7.84	0.81	8.20039	3.05	0.0095	0.049	-3.46
Q96EU6	RRP36_HUMAN	Ribosomal RNA processing protein 36 homolog OS=Homo sapiens OX=9606 GN=RRP36 PE=1 SV=1	RRP36	3	7.4	7.68	6.84	6.79	7.16	7.96	7.84	7.6	7.48	8.25	6.25	0.65	7.38605	3.06	0.0094	0.049	-3.45
P35268	RL22_HUMAN	60S ribosomal protein L22 OS=Homo sapiens OX=9606 GN=RPL22 PE=1 SV=2	RPL22	3	7.99	8.16	8.06	7.59	7.91	8.71	8.63	8.07	8.36	9.11	6.97	0.63	8.14291	3.06	0.0093	0.049	-3.44
O00148	DX39A_HUMAN	ATP-dependent RNA helicase DDX39A OS=Homo sapiens OX=9606 GN=DDX39A PE=1 SV=2	DDX39A	1	3.39	3.46	2.69	2.89	2.92	4.01	3.68	3.5	3.41	3.89	1.54	0.63	3.2171	3.06	0.0094	0.049	-3.44
P78406	RAE1L_HUMAN	mRNA export factor OS=Homo sapiens OX=9606 GN=RAE1 PE=1 SV=1	RAE1	2	6.71	6.55	6.62	6.54	6.68	7.1	7.19	7.17	6.99	6.76	5.73	0.42	6.73009	3.03	0.0096	0.049	-3.48
O75525	KHDR3_HUMAN	KH domain-containing, RNA-binding, signal transduction-associated protein 3 OS=Homo sapiens OX=9606 GN=KHDRBS3 PE=1 SV=1	KHDRBS3	3	5.97	6.13	6.01	6.1	5.99	6.54	6.53	6.26	6.47	6.36	4.79	0.4	6.10682	3.05	0.0093	0.049	-3.45
Q9BRJ6	CG050_HUMAN	Uncharacterized protein C7orf50 OS=Homo sapiens OX=9606 GN=C7orf50 PE=1 SV=1	C7orf50	1	2.81	2.67	2.6	2.63	2.96	3.32	3.3	3.09	3.29	3.16	1.38	0.5	2.83723	3.03	0.0097	0.05	-3.49
Q14980	NUMA1_HUMAN	Nuclear mitotic apparatus protein 1 OS=Homo sapiens OX=9606 GN=NUMA1 PE=1 SV=2	NUMA1	52	11.54	11.63	11.43	11.49	11.33	11.92	11.93	11.92	11.92	12.2	10	0.49	11.5735	3.02	0.0098	0.05	-3.5
P09382	LEG1_HUMAN	Galectin-1 OS=Homo sapiens OX=9606 GN=LGALS1 PE=1 SV=2	LGALS1	4	9	9.08	9.33	9.42	8.78	9.42	9.42	9.98	9.92	9.81	6.46	0.59	9.14694	3.01	0.01	0.051	-3.52
P62701	RS4X_HUMAN	40S ribosomal protein S4, X isoform OS=Homo sapiens OX=9606 GN=RPS4X PE=1 SV=2	RPS4X	5	9.92	9.79	10.04	10.18	10.06	10.48	10.5	10.6	10.53	10.32	9.36	0.49	10.163	3.02	0.01	0.051	-3.51
Q9P031	TAP26_HUMAN	Thyroid transcription factor 1-associated protein 26 OS=Homo sapiens OX=9606 GN=CCDC59 PE=1 SV=2	CCDC59	5	8.06	8.15	7.78	7.82	8.17	8.6	8.69	8.31	8.26	8.61	7.56	0.49	8.1829	3	0.01	0.051	-3.53
Q96FW1	OTUB1_HUMAN	Ubiquitin thioesterase OTUB1 OS=Homo sapiens OX=9606 GN=OTUB1 PE=1 SV=2	OTUB1	1	4.72	4.67	4.72	4.64	5.74	3.95	4.28	4.45	4.38	4.14	3.66	-0.66	4.48724	-3.01	0.01	0.051	-3.53
Q14498	RBM39_HUMAN	RNA-binding protein 39 OS=Homo sapiens OX=9606 GN=RBM39 PE=1 SV=2	RBM39	4	8.3	8.17	7.98	8.05	8.51	8.8	8.97	8.6	8.49	8.68	7.5	0.5	8.36755	2.99	0.01	0.052	-3.56
O60884	DNJA2_HUMAN	DnaJ homolog subfamily A member 2 OS=Homo sapiens OX=9606 GN=DNAJA2 PE=1 SV=1	DNAJA2	2	6.98	6.98	6.94	7.09	8.19	6.54	6.74	6.18	6.64	6.54	5.48	-0.71	6.75617	-3.01	0.01	0.052	-3.55
Q2NL68	PRSR3_HUMAN	Proline and serine-rich protein 3 OS=Homo sapiens OX=9606 GN=PROSER3 PE=2 SV=1	PROSER3	1	3.54	4.51	3.69	3.84	4.83	2.86	3.44	3.42	3.47	3.39	3.25	-0.76	3.65766	-3.01	0.01	0.052	-3.54
P11047	LAMC1_HUMAN	Laminin subunit gamma-1 OS=Homo sapiens OX=9606 GN=LAMC1 PE=1 SV=3	LAMC1	1	4.9	5.1	5.2	5.37	4.44	5.47	5.7	5.54	5.81	5.28	3.17	0.56	5.08996	2.98	0.011	0.054	-3.59
Q969G3	SMCE1_HUMAN	SWI/SNF-related matrix-associated actin-dependent regulator of chromatin subfamily E member 1 OS=Homo sapiens OX=9606 GN=SMARCE1 PE=1 SV=2	SMARCE1	2	4.75	5	4.69	4.62	4.61	5.3	5.09	5.02	5.01	5.5	3.76	0.45	4.85043	2.95	0.011	0.055	-3.63
Q07065	CKAP4_HUMAN	Cytoskeleton-associated protein 4 OS=Homo sapiens OX=9606 GN=CKAP4 PE=1 SV=2	CKAP4	3	9.17	8.75	8.91	8.64	9.58	8.34	8.84	8.3	8.33	7.97	7.63	-0.66	8.58761	-2.97	0.011	0.055	-3.62
P07195	LDHB_HUMAN	L-lactate dehydrogenase B chain OS=Homo sapiens OX=9606 GN=LDHB PE=1 SV=2	LDHB	1	3.17	3.61	3.46	3.31	4.34	3.82	4.43	4.4	4.23	4.29	4.07	0.66	3.92111	2.94	0.012	0.057	-3.68
O75400	PR40A_HUMAN	Pre-mRNA-processing factor 40 homolog A OS=Homo sapiens OX=9606 GN=PRPF40A PE=1 SV=2	PRPF40A	1	4.86	5.02	4.36	4.49	4.77	5.11	5.35	5.01	5.08	5.33	3.61	0.48	4.81712	2.94	0.012	0.057	-3.67
P07737	PROF1_HUMAN	Profilin-1 OS=Homo sapiens OX=9606 GN=PFN1 PE=1 SV=2	PFN1	2	5.32	5.52	4.94	4.95	5.26	5.69	5.6	5.71	5.43	5.91	4.83	0.47	5.37815	2.94	0.012	0.057	-3.66
P49458	SRP09_HUMAN	Signal recognition particle 9 kDa protein OS=Homo sapiens OX=9606 GN=SRP9 PE=1 SV=2	SRP9	2	7.95	8.06	7.77	7.72	7.57	8.31	8.33	8.28	8.21	8.15	7.11	0.44	7.95015	2.93	0.012	0.057	-3.67
P78371	TCPB_HUMAN	T-complex protein 1 subunit beta OS=Homo sapiens OX=9606 GN=CCT2 PE=1 SV=4	CCT2	3	7.61	7.39	7.44	7.45	8.07	7.14	7.02	7.3	7.03	7.05	6.19	-0.48	7.24418	-2.94	0.012	0.057	-3.66
Q9BY89	K1671_HUMAN	Uncharacterized protein KIAA1671 OS=Homo sapiens OX=9606 GN=KIAA1671 PE=1 SV=2	KIAA1671	4	5.77	5.66	6.23	6.43	6.01	6.46	6.36	6.86	6.8	6.33	5.52	0.54	6.2224	2.93	0.012	0.058	-3.69
Q8TDM6	DLG5_HUMAN	Disks large homolog 5 OS=Homo sapiens OX=9606 GN=DLG5 PE=1 SV=4	DLG5	9	7.67	7.33	7.85	7.92	7.84	8.1	8.08	8.42	8.46	8.06	6.82	0.5	7.8685	2.92	0.012	0.058	-3.7
P12004	PCNA_HUMAN	Proliferating cell nuclear antigen OS=Homo sapiens OX=9606 GN=PCNA PE=1 SV=1	PCNA	1	2.98	2.91	2.1	1.92	3.24	3.69	3.32	3.32	3.01	3.85	2.79	0.81	3.01184	2.9	0.013	0.059	-3.75
Q9NZQ3	SPN90_HUMAN	NCK-interacting protein with SH3 domain OS=Homo sapiens OX=9606 GN=NCKIPSD PE=1 SV=1	NCKIPSD	1	3.59	3.3	3.85	3.74	2.51	3.93	4.18	4.15	4.64	3.83	2.97	0.75	3.69786	2.92	0.012	0.059	-3.71
P11021	BIP_HUMAN	Endoplasmic reticulum chaperone BiP OS=Homo sapiens OX=9606 GN=HSPA5 PE=1 SV=2	HSPA5	31	12.53	12.41	13.09	13.17	12.44	13.27	13.3	13.96	13.87	12.9	11.54	0.74	12.953	2.91	0.013	0.059	-3.73
Q0D2I5	IFFO1_HUMAN	Intermediate filament family orphan 1 OS=Homo sapiens OX=9606 GN=IFFO1 PE=2 SV=2	IFFO1	2	4.44	4.1	3.81	4.18	4.59	4.78	4.64	4.64	4.63	5.59	5.51	0.63	4.62721	2.9	0.013	0.059	-3.74
Q5T3I0	GPTC4_HUMAN	G patch domain-containing protein 4 OS=Homo sapiens OX=9606 GN=GPATCH4 PE=1 SV=2	GPATCH4	5	6.88	7.28	6.57	6.51	7.07	7.66	7.79	7.06	7.11	7.76	6.59	0.62	7.11662	2.9	0.013	0.059	-3.73
Q02543	RL18A_HUMAN	60S ribosomal protein L18a OS=Homo sapiens OX=9606 GN=RPL18A PE=1 SV=2	RPL18A	2	8.67	9.11	8.24	8.29	8.52	9.27	9.32	8.93	8.87	9.4	7.36	0.59	8.72588	2.9	0.013	0.059	-3.74
O95758	PTBP3_HUMAN	Polypyrimidine tract-binding protein 3 OS=Homo sapiens OX=9606 GN=PTBP3 PE=1 SV=2	PTBP3	2	5.28	5.47	5.17	4.99	5.51	5.83	5.99	5.51	5.49	6.35	5.31	0.55	5.53735	2.9	0.013	0.059	-3.73
Q5TID7	CC181_HUMAN	Coiled-coil domain-containing protein 181 OS=Homo sapiens OX=9606 GN=CCDC181 PE=2 SV=1	CCDC181	1	6.8	6.62	6.2	6.05	7	6.02	6.27	5.95	5.87	5.33	5.05	-0.65	6.10617	-2.91	0.012	0.059	-3.72
P35613	BASI_HUMAN	Basigin OS=Homo sapiens OX=9606 GN=BSG PE=1 SV=2	BSG	1	3.92	3.87	4.68	5.26	4.04	4.85	4.48	5.88	5.64	5.54	4.8	0.93	4.81514	2.89	0.013	0.061	-3.77
P17014	ZNF12_HUMAN	Zinc finger protein 12 OS=Homo sapiens OX=9606 GN=ZNF12 PE=1 SV=3	ZNF12	1	5.52	5.39	5.5	5.74	4.96	5.83	5.91	6.09	6.15	5.63	3.51	0.5	5.47451	2.88	0.013	0.061	-3.77
P47914	RL29_HUMAN	60S ribosomal protein L29 OS=Homo sapiens OX=9606 GN=RPL29 PE=1 SV=2	RPL29	2	6.94	7.24	6.55	6.49	6.73	7.42	7.43	7.16	6.99	7.56	6.01	0.52	6.95697	2.87	0.013	0.062	-3.8
O75616	ERAL1_HUMAN	GTPase Era, mitochondrial OS=Homo sapiens OX=9606 GN=ERAL1 PE=1 SV=2	ERAL1	1	4.42	4.34	3.93	4.1	4.88	3.82	3.79	3.9	3.92	3.55	3	-0.54	3.96675	-2.87	0.013	0.062	-3.79
Q8WUD4	CCD12_HUMAN	Coiled-coil domain-containing protein 12 OS=Homo sapiens OX=9606 GN=CCDC12 PE=1 SV=1	CCDC12	2	6.56	7.06	6.2	6.12	6.16	7.05	7.29	6.77	6.67	7.59	5.83	0.66	6.66253	2.86	0.014	0.063	-3.82
O95714	HERC2_HUMAN	E3 ubiquitin-protein ligase HERC2 OS=Homo sapiens OX=9606 GN=HERC2 PE=1 SV=2	HERC2	2	5.28	4.83	4.97	4.56	5.75	5.45	5.7	5.63	5.64	5.95	5.74	0.6	5.40982	2.85	0.014	0.064	-3.83
P05204	HMGN2_HUMAN	Non-histone chromosomal protein HMG-17 OS=Homo sapiens OX=9606 GN=HMGN2 PE=1 SV=3	HMGN2	1	4.21	4.06	4.71	4.72	3.85	5.08	6.05	5.11	4.5	7.77	3.28	1.39	4.84904	2.84	0.014	0.065	-3.86
Q9BQ61	TRIR_HUMAN	Telomerase RNA component interacting RNase OS=Homo sapiens OX=9606 GN=TRIR PE=1 SV=1	TRIR	1	5.05	4.55	4.65	4.66	4.54	5.38	5.18	4.93	5.23	4.94	3.96	0.44	4.82652	2.83	0.014	0.065	-3.86
P39019	RS19_HUMAN	40S ribosomal protein S19 OS=Homo sapiens OX=9606 GN=RPS19 PE=1 SV=2	RPS19	4	7.73	8.12	7.75	7.98	7.82	8.33	8.27	8.4	8.3	8.18	6.68	0.42	7.95939	2.82	0.014	0.065	-3.88
O94906	PRP6_HUMAN	Pre-mRNA-processing factor 6 OS=Homo sapiens OX=9606 GN=PRPF6 PE=1 SV=1	PRPF6	1	3.88	3.66	3.28	2.92	4.03	4.39	4.21	4	3.83	4.8	2.66	0.69	3.78707	2.82	0.015	0.067	-3.89
O75190	DNJB6_HUMAN	DnaJ homolog subfamily B member 6 OS=Homo sapiens OX=9606 GN=DNAJB6 PE=1 SV=2	DNAJB6	2	6.87	7.37	7.57	7.54	7.95	8.11	8.48	7.48	8.09	8.51	8.57	0.67	7.86695	2.8	0.015	0.068	-3.92
Q86V81	THOC4_HUMAN	THO complex subunit 4 OS=Homo sapiens OX=9606 GN=ALYREF PE=1 SV=3	ALYREF	3	6.09	6.15	6.52	6.54	6.47	6.92	7.05	6.59	6.51	7.29	5.09	0.51	6.47407	2.81	0.015	0.068	-3.91
P16104	H2AX_HUMAN	Histone H2AX OS=Homo sapiens OX=9606 GN=H2AFX PE=1 SV=2	H2AFX	3	10.15	10.75	9.52	9.44	9.8	10.96	11.08	10.26	10.26	11.07	9.06	0.8	10.2135	2.8	0.015	0.069	-3.94
Q8IX01	SUGP2_HUMAN	SURP and G-patch domain-containing protein 2 OS=Homo sapiens OX=9606 GN=SUGP2 PE=1 SV=2	SUGP2	8	8.48	8.75	8.19	8.27	8.42	8.92	8.9	8.66	8.82	9.21	7.63	0.48	8.56685	2.78	0.016	0.069	-3.95
P30044	PRDX5_HUMAN	Peroxiredoxin-5, mitochondrial OS=Homo sapiens OX=9606 GN=PRDX5 PE=1 SV=4	PRDX5	1	3.9	3.71	3.86	3.78	3.96	4.29	4.03	4.28	4.37	4.21	2.7	0.39	3.91715	2.79	0.015	0.069	-3.93
O00170	AIP_HUMAN	AH receptor-interacting protein OS=Homo sapiens OX=9606 GN=AIP PE=1 SV=2	AIP	1	3.84	3.34	3.69	4.05	3.81	4.06	4.37	4.02	4.62	4.18	2.89	0.5	3.89782	2.78	0.016	0.07	-3.96
Q9BT40	INP5K_HUMAN	Inositol polyphosphate 5-phosphatase K OS=Homo sapiens OX=9606 GN=INPP5K PE=1 SV=3	INPP5K	1	5.77	5.56	5.79	5.83	5.51	6.05	6.04	6.35	6.4	5.79	4.34	0.43	5.76622	2.77	0.016	0.071	-3.98
B4DYI2	S31C2_HUMAN	Putative spermatogenesis-associated protein 31C2 OS=Homo sapiens OX=9606 GN=SPATA31C2 PE=5 SV=2	SPATA31C2	1	3.91	4.65	3.12	3.01	4.24	3.04	2.57	2.93	3.15	3.09	2.51	-0.83	3.29432	-2.78	0.016	0.071	-3.97
Q15019	SEPT2_HUMAN	Septin-2 OS=Homo sapiens OX=9606 GN=SEPT2 PE=1 SV=1	2002-09-01	1	2.99	2.3	1.45	2.54	2.81	3.33	2.85	3.05	3.15	3.53	3	0.76	2.81874	2.76	0.017	0.072	-4.01
P19338	NUCL_HUMAN	Nucleolin OS=Homo sapiens OX=9606 GN=NCL PE=1 SV=3	NCL	11	9.29	9.9	9.07	9.03	9.22	9.94	9.96	9.75	9.51	10.5	8.11	0.63	9.48029	2.76	0.017	0.072	-4.01
Q8TF68	ZN384_HUMAN	Zinc finger protein 384 OS=Homo sapiens OX=9606 GN=ZNF384 PE=1 SV=2	ZNF384	1	4.15	4.49	4.63	4.65	3.85	5.13	5.26	5.13	5	4.29	2.7	0.61	4.47865	2.75	0.017	0.072	-4.01
Q9NQG5	RPR1B_HUMAN	Regulation of nuclear pre-mRNA domain-containing protein 1B OS=Homo sapiens OX=9606 GN=RPRD1B PE=1 SV=1	RPRD1B	1	3.91	4.14	3.94	3.94	4.27	4.53	4.52	4.32	4.35	5.49	3.84	0.6	4.2951	2.75	0.017	0.072	-4.02
Q8TD57	DYH3_HUMAN	Dynein heavy chain 3, axonemal OS=Homo sapiens OX=9606 GN=DNAH3 PE=2 SV=1	DNAH3	1	6.15	5.87	6.11	6.25	5.65	6.67	6.64	6.84	6.84	5.87	3.89	0.56	6.07244	2.76	0.016	0.072	-3.99
P61247	RS3A_HUMAN	40S ribosomal protein S3a OS=Homo sapiens OX=9606 GN=RPS3A PE=1 SV=2	RPS3A	10	10.53	10.92	10.28	10.34	10.42	11.1	11.2	10.78	10.78	11.27	9.22	0.53	10.622	2.75	0.017	0.072	-4.01
Q14151	SAFB2_HUMAN	Scaffold attachment factor B2 OS=Homo sapiens OX=9606 GN=SAFB2 PE=1 SV=1	SAFB2	6	8.79	9.04	8.61	8.68	8.76	9.23	9.23	9.09	9.07	9.59	6.9	0.47	8.81627	2.76	0.016	0.072	-4
O00425	IF2B3_HUMAN	Insulin-like growth factor 2 mRNA-binding protein 3 OS=Homo sapiens OX=9606 GN=IGF2BP3 PE=1 SV=2	IGF2BP3	6	7.52	7.73	7.49	7.7	7.9	8.03	8.1	7.99	8.03	8.2	6.97	0.4	7.78846	2.74	0.017	0.072	-4.03
P33316	DUT_HUMAN	Deoxyuridine 5'-triphosphate nucleotidohydrolase, mitochondrial OS=Homo sapiens OX=9606 GN=DUT PE=1 SV=4	DUT	2	6.32	5.95	5.87	6	6.25	5.72	5.84	5.76	5.62	5.37	3.88	-0.42	5.68987	-2.75	0.017	0.072	-4.02
P26373	RL13_HUMAN	60S ribosomal protein L13 OS=Homo sapiens OX=9606 GN=RPL13 PE=1 SV=4	RPL13	10	10.62	10.74	10.39	10.45	10.69	11.09	11.15	10.94	10.9	11.06	9.75	0.45	10.7074	2.73	0.017	0.073	-4.04
Q9Y3Y2	CHTOP_HUMAN	Chromatin target of PRMT1 protein OS=Homo sapiens OX=9606 GN=CHTOP PE=1 SV=2	CHTOP	2	7.84	8.22	7.41	7.26	7.53	8.49	8.49	7.93	7.82	8.69	6.25	0.63	7.81073	2.73	0.018	0.074	-4.06
P62081	RS7_HUMAN	40S ribosomal protein S7 OS=Homo sapiens OX=9606 GN=RPS7 PE=1 SV=1	RPS7	6	8.4	8.48	8.25	8.81	8.7	9.26	9.4	8.74	8.63	9.67	7.97	0.61	8.75645	2.73	0.017	0.074	-4.05
Q9NX58	LYAR_HUMAN	Cell growth-regulating nucleolar protein OS=Homo sapiens OX=9606 GN=LYAR PE=1 SV=2	LYAR	2	6.3	6.62	6.12	5.65	6.38	7.12	6.85	6.42	6.46	7.24	5.64	0.6	6.43684	2.73	0.017	0.074	-4.06
Q53EZ4	CEP55_HUMAN	Centrosomal protein of 55 kDa OS=Homo sapiens OX=9606 GN=CEP55 PE=1 SV=3	CEP55	1	3.58	4.04	3.37	4.14	3.41	4.43	4.04	4.35	4.09	4.22	3.11	0.52	3.8886	2.73	0.018	0.074	-4.06
Q14684	RRP1B_HUMAN	Ribosomal RNA processing protein 1 homolog B OS=Homo sapiens OX=9606 GN=RRP1B PE=1 SV=3	RRP1B	6	8.62	8.87	8.38	8.4	8.69	9.18	9.21	8.81	8.82	9.5	7.92	0.51	8.76316	2.73	0.017	0.074	-4.05
P63104	1433Z_HUMAN	14-3-3 protein zeta/delta OS=Homo sapiens OX=9606 GN=YWHAZ PE=1 SV=1	YWHAZ	5	6.76	6.6	6.91	7.24	7.05	7.27	7.25	7.71	7.53	7.14	6.29	0.47	7.06926	2.71	0.018	0.076	-4.09
Q8IZL8	PELP1_HUMAN	Proline-, glutamic acid- and leucine-rich protein 1 OS=Homo sapiens OX=9606 GN=PELP1 PE=1 SV=2	PELP1	1	4.12	4.53	4.22	4.06	3.85	4.68	4.7	4.27	4.55	4.99	3.12	0.48	4.27992	2.7	0.018	0.077	-4.11
P84243	H33_HUMAN	Histone H3.3 OS=Homo sapiens OX=9606 GN=H3F3A PE=1 SV=2	H3F3A	2	7.46	7.86	6.45	6.28	6.96	8.07	7.98	7.43	7.32	8.4	6.08	0.84	7.29782	2.69	0.019	0.078	-4.12
Q9NQX4	MYO5C_HUMAN	Unconventional myosin-Vc OS=Homo sapiens OX=9606 GN=MYO5C PE=1 SV=2	MYO5C	7	7.61	7.4	8.06	8.19	7.63	8.28	8.18	8.63	8.66	7.94	6.92	0.56	7.95412	2.7	0.019	0.078	-4.12
Q9H501	ESF1_HUMAN	ESF1 homolog OS=Homo sapiens OX=9606 GN=ESF1 PE=1 SV=1	ESF1	3	6.58	6.69	6.18	6.26	6.48	7.11	7.09	6.58	6.64	7.03	5.23	0.45	6.53369	2.69	0.019	0.078	-4.14
P05161	ISG15_HUMAN	Ubiquitin-like protein ISG15 OS=Homo sapiens OX=9606 GN=ISG15 PE=1 SV=5	ISG15	1	7.63	7.35	7.65	7.74	7.65	6.81	6.93	7.54	7.42	6.21	4.94	-0.62	7.07881	-2.69	0.019	0.078	-4.14
O95625	ZBT11_HUMAN	Zinc finger and BTB domain-containing protein 11 OS=Homo sapiens OX=9606 GN=ZBTB11 PE=1 SV=2	ZBTB11	1	2.79	3.22	2.82	2.84	3.55	3.83	3.68	3.45	3.53	3.36	2.32	0.52	3.21906	2.68	0.019	0.079	-4.15
P55209	NP1L1_HUMAN	Nucleosome assembly protein 1-like 1 OS=Homo sapiens OX=9606 GN=NAP1L1 PE=1 SV=1	NAP1L1	3	6.09	5.88	5.83	6.08	6.19	6.38	6.38	6.57	6.29	6.28	5.11	0.37	6.0991	2.67	0.019	0.08	-4.16
Q07666	KHDR1_HUMAN	KH domain-containing, RNA-binding, signal transduction-associated protein 1 OS=Homo sapiens OX=9606 GN=KHDRBS1 PE=1 SV=1	KHDRBS1	5	7.24	7.25	7.3	7.24	7.28	7.52	7.51	7.81	7.72	7.55	5.92	0.36	7.30356	2.66	0.02	0.08	-4.18
Q86VM9	ZCH18_HUMAN	Zinc finger CCCH domain-containing protein 18 OS=Homo sapiens OX=9606 GN=ZC3H18 PE=1 SV=2	ZC3H18	3	6.2	6.8	5.91	5.78	5.98	6.83	6.75	6.62	6.48	6.55	4.84	0.51	6.24962	2.67	0.02	0.081	-4.17
Q9NZI8	IF2B1_HUMAN	Insulin-like growth factor 2 mRNA-binding protein 1 OS=Homo sapiens OX=9606 GN=IGF2BP1 PE=1 SV=2	IGF2BP1	5	8.13	8.26	7.93	8.14	8.73	8.76	8.69	8.78	8.6	10.08	8.53	0.74	8.60268	2.66	0.02	0.082	-4.19
Q9P2M7	CING_HUMAN	Cingulin OS=Homo sapiens OX=9606 GN=CGN PE=1 SV=2	CGN	16	8.76	8.58	9.48	9.75	9.3	9.66	9.48	10.12	10.24	9.72	10.3	0.67	9.58016	2.65	0.021	0.082	-4.21
P62888	RL30_HUMAN	60S ribosomal protein L30 OS=Homo sapiens OX=9606 GN=RPL30 PE=1 SV=2	RPL30	3	8.51	9.09	8.15	8.28	8.46	9.16	9.12	8.85	8.75	9.33	7.17	0.54	8.62313	2.65	0.02	0.082	-4.2
P07900	HS90A_HUMAN	Heat shock protein HSP 90-alpha OS=Homo sapiens OX=9606 GN=HSP90AA1 PE=1 SV=5	HSP90AA1	5	7.75	7.81	7.9	7.96	8.46	8.3	8.35	8.77	8.33	8.53	7.57	0.48	8.15629	2.65	0.02	0.082	-4.2
Q9P0L0	VAPA_HUMAN	Vesicle-associated membrane protein-associated protein A OS=Homo sapiens OX=9606 GN=VAPA PE=1 SV=3	VAPA	4	8.36	8.28	8.5	8.59	7.83	8.8	8.68	8.99	8.95	8.56	6.51	0.48	8.36745	2.64	0.02	0.082	-4.21
P62937	PPIA_HUMAN	Peptidyl-prolyl cis-trans isomerase A OS=Homo sapiens OX=9606 GN=PPIA PE=1 SV=2	PPIA	4	8.84	8.74	8.58	8.62	8.96	9.27	9.22	9.18	9.09	9.04	7.85	0.41	8.8538	2.65	0.02	0.082	-4.2
A1XBS5	FA92A_HUMAN	Protein FAM92A OS=Homo sapiens OX=9606 GN=FAM92A PE=1 SV=2	FAM92A	3	4.92	4.66	5.48	4.8	5.76	5.66	5.81	5.57	5.54	7.02	6.9	0.8	5.64578	2.64	0.021	0.083	-4.22
P33993	MCM7_HUMAN	DNA replication licensing factor MCM7 OS=Homo sapiens OX=9606 GN=MCM7 PE=1 SV=4	MCM7	1	5.24	5.28	4.79	4.95	5.71	5.62	5.66	5.71	5.47	5.88	4.77	0.47	5.37027	2.64	0.021	0.083	-4.22
P19387	RPB3_HUMAN	DNA-directed RNA polymerase II subunit RPB3 OS=Homo sapiens OX=9606 GN=POLR2C PE=1 SV=2	POLR2C	2	4.86	5.2	4.65	4.32	4.55	5.36	5.43	4.8	5.02	5.91	3.89	0.59	4.9094	2.62	0.022	0.086	-4.26
P49756	RBM25_HUMAN	RNA-binding protein 25 OS=Homo sapiens OX=9606 GN=RBM25 PE=1 SV=3	RBM25	1	2.98	3.12	2.86	2.94	3.83	3.7	3.69	3.82	3.35	3.92	2.93	0.55	3.37504	2.62	0.021	0.086	-4.26
Q9UIF9	BAZ2A_HUMAN	Bromodomain adjacent to zinc finger domain protein 2A OS=Homo sapiens OX=9606 GN=BAZ2A PE=1 SV=4	BAZ2A	2	5.57	5.81	5.26	5.65	5.93	6.09	5.94	5.97	6	6.28	4.21	0.41	5.70091	2.61	0.022	0.086	-4.27
Q9NWB6	ARGL1_HUMAN	Arginine and glutamate-rich protein 1 OS=Homo sapiens OX=9606 GN=ARGLU1 PE=1 SV=1	ARGLU1	7	9.04	8.69	8.52	8.27	9.47	9.85	10	9.19	9.13	9.24	7.88	0.68	9.02573	2.61	0.022	0.087	-4.28
P46778	RL21_HUMAN	60S ribosomal protein L21 OS=Homo sapiens OX=9606 GN=RPL21 PE=1 SV=2	RPL21	7	8.89	9.07	8.49	8.44	8.74	9.28	9.31	9.1	8.94	9.34	7.63	0.47	8.83931	2.6	0.022	0.087	-4.3
Q13428	TCOF_HUMAN	Treacle protein OS=Homo sapiens OX=9606 GN=TCOF1 PE=1 SV=3	TCOF1	5	6.62	7.13	6.44	6.42	6.6	7.14	7.38	6.98	6.95	6.99	5.96	0.44	6.78427	2.6	0.022	0.087	-4.29
Q9BUJ2	HNRL1_HUMAN	Heterogeneous nuclear ribonucleoprotein U-like protein 1 OS=Homo sapiens OX=9606 GN=HNRNPUL1 PE=1 SV=2	HNRNPUL1	7	8.67	8.88	8.38	8.5	8.61	9.12	9.1	8.94	8.79	9.24	7.13	0.43	8.66771	2.59	0.022	0.087	-4.31
P62826	RAN_HUMAN	GTP-binding nuclear protein Ran OS=Homo sapiens OX=9606 GN=RAN PE=1 SV=3	RAN	4	8.05	8.15	7.79	7.84	7.99	8.38	8.32	8.38	8.15	8.58	7.14	0.4	8.07007	2.6	0.022	0.087	-4.28
Q96I24	FUBP3_HUMAN	Far upstream element-binding protein 3 OS=Homo sapiens OX=9606 GN=FUBP3 PE=1 SV=2	FUBP3	2	6.96	6.84	6.91	7.2	6.86	7.42	7.23	7.29	7.33	7.27	5.91	0.35	7.02171	2.6	0.022	0.087	-4.29
Q14202	ZMYM3_HUMAN	Zinc finger MYM-type protein 3 OS=Homo sapiens OX=9606 GN=ZMYM3 PE=1 SV=2	ZMYM3	2	5.12	5.15	4.68	5.02	5.59	5.8	5.7	5.2	5.43	6.26	5.49	0.56	5.40312	2.58	0.023	0.089	-4.33
Q99873	ANM1_HUMAN	Protein arginine N-methyltransferase 1 OS=Homo sapiens OX=9606 GN=PRMT1 PE=1 SV=3	PRMT1	1	4.24	4.21	4.02	4.07	4.74	4.97	4.57	4.89	4.57	4.53	3.2	0.45	4.36441	2.58	0.023	0.089	-4.33
Q8WVV4	POF1B_HUMAN	Protein POF1B OS=Homo sapiens OX=9606 GN=POF1B PE=1 SV=3	POF1B	3	5.58	5.57	5.58	5.57	5.9	6.3	6	5.88	5.98	5.89	4.83	0.37	5.73482	2.58	0.023	0.089	-4.33
Q9H2P0	ADNP_HUMAN	Activity-dependent neuroprotector homeobox protein OS=Homo sapiens OX=9606 GN=ADNP PE=1 SV=1	ADNP	2	7.23	7.51	6.73	6.79	7.37	7.71	7.78	7.28	7.44	8.2	6.43	0.56	7.31569	2.57	0.024	0.091	-4.35
Q8N9T8	KRI1_HUMAN	Protein KRI1 homolog OS=Homo sapiens OX=9606 GN=KRI1 PE=1 SV=3	KRI1	5	7.24	7.76	6.72	6.69	7.29	7.88	7.9	7.43	7.32	8.34	6.19	0.63	7.34209	2.55	0.024	0.093	-4.38
P05455	LA_HUMAN	Lupus La protein OS=Homo sapiens OX=9606 GN=SSB PE=1 SV=2	SSB	1	4.73	5.2	4.38	4.59	4.88	5.33	5.19	4.93	5.07	5.77	4.23	0.5	4.93492	2.56	0.024	0.093	-4.38
P04792	HSPB1_HUMAN	Heat shock protein beta-1 OS=Homo sapiens OX=9606 GN=HSPB1 PE=1 SV=2	HSPB1	5	9.19	9.02	9.38	9.36	9.38	9.61	9.55	9.91	9.83	9.54	7.55	0.42	9.30201	2.55	0.024	0.093	-4.38
P50991	TCPD_HUMAN	T-complex protein 1 subunit delta OS=Homo sapiens OX=9606 GN=CCT4 PE=1 SV=4	CCT4	3	7.33	7.22	7.38	7.39	8.25	6.94	6.99	7.08	6.97	7.11	5.9	-0.5	7.14103	-2.56	0.024	0.093	-4.37
Q13620	CUL4B_HUMAN	Cullin-4B OS=Homo sapiens OX=9606 GN=CUL4B PE=1 SV=4	CUL4B	5	6.89	7.31	6.6	6.53	7.37	7.57	7.73	7.14	7.15	8.04	6.48	0.59	7.16535	2.54	0.025	0.094	-4.4
P49368	TCPG_HUMAN	T-complex protein 1 subunit gamma OS=Homo sapiens OX=9606 GN=CCT3 PE=1 SV=4	CCT3	3	7.27	7.11	7.17	7.12	8.04	7.63	7.83	7.92	7.71	8.53	7.94	0.58	7.66068	2.55	0.025	0.094	-4.39
Q9BV38	WDR18_HUMAN	WD repeat-containing protein 18 OS=Homo sapiens OX=9606 GN=WDR18 PE=1 SV=2	WDR18	1	5.79	6.02	5.38	5.37	5.37	6.08	6.15	5.91	5.73	6.32	3.57	0.45	5.6081	2.55	0.025	0.094	-4.39
P53680	AP2S1_HUMAN	AP-2 complex subunit sigma OS=Homo sapiens OX=9606 GN=AP2S1 PE=1 SV=2	AP2S1	1	2.33	2.3	1.53	2.15	0.93	2.6	2.69	2.65	2.58	2.26	1.54	0.71	2.14228	2.53	0.025	0.095	-4.42
P22234	PUR6_HUMAN	Multifunctional protein ADE2 OS=Homo sapiens OX=9606 GN=PAICS PE=1 SV=3	PAICS	1	4	3.8	4.23	4.02	4.39	4.42	4.54	4.57	4.36	4.47	3.61	0.38	4.21843	2.53	0.025	0.095	-4.42
Q49MG5	MAP9_HUMAN	Microtubule-associated protein 9 OS=Homo sapiens OX=9606 GN=MAP9 PE=1 SV=3	MAP9	1	3.75	3.09	3.25	2.69	4.14	4.06	3.91	3.67	4.03	4.92	4.98	0.73	3.86134	2.52	0.026	0.097	-4.44
P40429	RL13A_HUMAN	60S ribosomal protein L13a OS=Homo sapiens OX=9606 GN=RPL13A PE=1 SV=2	RPL13A	2	7.93	8.62	7.47	7.53	7.7	8.6	8.7	8.23	7.99	8.78	6.2	0.61	7.9774	2.52	0.026	0.097	-4.44
Q99459	CDC5L_HUMAN	Cell division cycle 5-like protein OS=Homo sapiens OX=9606 GN=CDC5L PE=1 SV=2	CDC5L	6	8.36	8.8	7.87	7.96	8.09	9	9.02	8.46	8.36	9.08	6.87	0.57	8.34989	2.52	0.026	0.097	-4.45
P62861	RS30_HUMAN	40S ribosomal protein S30 OS=Homo sapiens OX=9606 GN=FAU PE=1 SV=1	FAU	1	8.79	8.23	8.63	8.54	9.3	8.33	8.43	8.07	7.86	8.17	7.49	-0.53	8.34846	-2.52	0.026	0.097	-4.44
P26038	MOES_HUMAN	Moesin OS=Homo sapiens OX=9606 GN=MSN PE=1 SV=3	MSN	1	2.5	2.84	2.78	2.84	0.93	3.32	3.3	3.72	3.35	2.66	2.2	0.89	2.76892	2.51	0.026	0.098	-4.45
Q99496	RING2_HUMAN	E3 ubiquitin-protein ligase RING2 OS=Homo sapiens OX=9606 GN=RNF2 PE=1 SV=1	RNF2	1	3.66	3.18	3.23	3.78	3.22	4.04	3.63	3.84	3.79	3.97	3.2	0.44	3.59545	2.5	0.027	0.098	-4.47
Q8IWX8	CHERP_HUMAN	Calcium homeostasis endoplasmic reticulum protein OS=Homo sapiens OX=9606 GN=CHERP PE=1 SV=3	CHERP	2	6.23	6.43	5.85	6.09	5.84	6.67	6.58	6.25	6.3	6.76	4.34	0.42	6.12151	2.51	0.026	0.098	-4.46
Q99961	SH3G1_HUMAN	Endophilin-A2 OS=Homo sapiens OX=9606 GN=SH3GL1 PE=1 SV=1	SH3GL1	1	5.46	5.47	5.59	5.54	5.43	5.85	5.64	5.91	5.93	5.77	4.44	0.32	5.54821	2.5	0.026	0.098	-4.46
Q6PK04	CC137_HUMAN	Coiled-coil domain-containing protein 137 OS=Homo sapiens OX=9606 GN=CCDC137 PE=1 SV=1	CCDC137	2	6.33	6.55	5.56	5.74	6.07	6.88	6.83	6.24	6.21	6.82	5.22	0.55	6.22311	2.47	0.029	0.1	-4.54
P46781	RS9_HUMAN	40S ribosomal protein S9 OS=Homo sapiens OX=9606 GN=RPS9 PE=1 SV=3	RPS9	14	10.85	10.97	10.48	10.43	10.71	11.25	11.28	11.02	10.9	11.26	9.84	0.45	10.8174	2.48	0.027	0.1	-4.5
P52597	HNRPF_HUMAN	Heterogeneous nuclear ribonucleoprotein F OS=Homo sapiens OX=9606 GN=HNRNPF PE=1 SV=3	HNRNPF	7	9.23	9.37	8.88	8.97	8.99	9.72	9.63	9.34	9.31	9.6	7.62	0.43	9.14998	2.49	0.027	0.1	-4.49
Q9Y265	RUVB1_HUMAN	RuvB-like 1 OS=Homo sapiens OX=9606 GN=RUVBL1 PE=1 SV=1	RUVBL1	3	6.52	6.73	6.01	6.26	6.72	6.86	6.98	6.77	6.67	7.15	5.42	0.43	6.55246	2.48	0.028	0.1	-4.51
P60842	IF4A1_HUMAN	Eukaryotic initiation factor 4A-I OS=Homo sapiens OX=9606 GN=EIF4A1 PE=1 SV=1	EIF4A1	6	8.46	8.54	8.19	8.42	8.68	8.87	8.82	8.94	8.65	8.95	7.46	0.39	8.54301	2.49	0.027	0.1	-4.49
O43175	SERA_HUMAN	D-3-phosphoglycerate dehydrogenase OS=Homo sapiens OX=9606 GN=PHGDH PE=1 SV=4	PHGDH	3	6.55	6.57	6.54	6.71	6.68	6.93	6.82	7.09	6.96	6.87	5.89	0.32	6.69335	2.48	0.027	0.1	-4.5
Q13895	BYST_HUMAN	Bystin OS=Homo sapiens OX=9606 GN=BYSL PE=1 SV=3	BYSL	6	8.81	8.82	8.28	8.16	9.32	8.26	8.18	7.69	7.76	8.47	6.43	-0.61	8.19713	-2.48	0.028	0.1	-4.51
Q7RTV0	PHF5A_HUMAN	PHD finger-like domain-containing protein 5A OS=Homo sapiens OX=9606 GN=PHF5A PE=1 SV=1	PHF5A	2	6.65	6.98	5.93	5.92	6.7	7.22	7.22	6.66	6.59	7.8	5.06	0.66	6.61239	2.42	0.031	0.11	-4.62
P06454	PTMA_HUMAN	Prothymosin alpha OS=Homo sapiens OX=9606 GN=PTMA PE=1 SV=2	PTMA	1	4.13	3.93	3.95	3.55	5.15	4.78	4.81	5.29	4.46	4.63	4.74	0.65	4.49296	2.42	0.031	0.11	-4.62
P19388	RPAB1_HUMAN	DNA-directed RNA polymerases I, II, and III subunit RPABC1 OS=Homo sapiens OX=9606 GN=POLR2E PE=1 SV=4	POLR2E	2	6.12	6.6	5.79	5.53	5.86	6.76	6.79	6.06	6.14	7.27	4.92	0.62	6.16623	2.41	0.032	0.11	-4.63
O60506	HNRPQ_HUMAN	Heterogeneous nuclear ribonucleoprotein Q OS=Homo sapiens OX=9606 GN=SYNCRIP PE=1 SV=2	SYNCRIP	10	9.3	9.66	8.85	8.87	9.15	9.86	9.79	9.44	9.26	10.51	7.62	0.61	9.30078	2.42	0.032	0.11	-4.63
Q5T280	CI114_HUMAN	Putative methyltransferase C9orf114 OS=Homo sapiens OX=9606 GN=SPOUT1 PE=1 SV=3	SPOUT1	2	6.4	6.75	5.9	5.66	6.57	6.87	6.9	6.53	6.45	7.52	5.19	0.6	6.43161	2.39	0.033	0.11	-4.67
P30876	RPB2_HUMAN	DNA-directed RNA polymerase II subunit RPB2 OS=Homo sapiens OX=9606 GN=POLR2B PE=1 SV=1	POLR2B	1	7.23	7.67	6.79	6.8	7.31	7.79	7.75	7.42	7.29	8.49	5.48	0.59	7.27614	2.39	0.033	0.11	-4.66
Q76FK4	NOL8_HUMAN	Nucleolar protein 8 OS=Homo sapiens OX=9606 GN=NOL8 PE=1 SV=1	NOL8	1	3.07	2.91	2.47	2.15	2.77	3.42	3.69	2.74	3.53	2.9	2.95	0.58	2.9639	2.39	0.033	0.11	-4.68
P07948	LYN_HUMAN	Tyrosine-protein kinase Lyn OS=Homo sapiens OX=9606 GN=LYN PE=1 SV=3	LYN	3	5.82	5.99	6.6	6.82	6.25	6.64	6.4	7.33	7.24	6.72	5.8	0.57	6.51051	2.41	0.032	0.11	-4.63
Q96RR1	PEO1_HUMAN	Twinkle protein, mitochondrial OS=Homo sapiens OX=9606 GN=TWNK PE=1 SV=1	TWNK	1	2.55	2.11	2.92	2.72	3.16	3.7	3.02	3.05	3.4	3.09	2.51	0.56	2.92965	2.45	0.029	0.11	-4.56
P67809	YBOX1_HUMAN	Nuclease-sensitive element-binding protein 1 OS=Homo sapiens OX=9606 GN=YBX1 PE=1 SV=3	YBX1	4	9.25	9.62	8.72	8.84	9.11	9.74	9.76	9.37	9.26	10.04	7.7	0.53	9.21805	2.38	0.034	0.11	-4.69
Q86YP4	P66A_HUMAN	Transcriptional repressor p66-alpha OS=Homo sapiens OX=9606 GN=GATAD2A PE=1 SV=1	GATAD2A	1	4.37	4.77	4.3	4.06	4.12	4.98	5.07	4.36	4.46	5.33	2.87	0.52	4.42686	2.41	0.032	0.11	-4.64
Q9Y6C9	MTCH2_HUMAN	Mitochondrial carrier homolog 2 OS=Homo sapiens OX=9606 GN=MTCH2 PE=1 SV=1	MTCH2	3	7.64	7.57	8.12	8.09	7.2	8.08	8.1	8.28	8.49	8.06	5.46	0.48	7.73519	2.42	0.032	0.11	-4.63
Q9NQC3	RTN4_HUMAN	Reticulon-4 OS=Homo sapiens OX=9606 GN=RTN4 PE=1 SV=2	RTN4	2	4.23	4	4.09	4.3	4.82	4.72	4.98	5.11	4.79	4.25	3.42	0.48	4.42734	2.38	0.034	0.11	-4.7
Q13148	TADBP_HUMAN	TAR DNA-binding protein 43 OS=Homo sapiens OX=9606 GN=TARDBP PE=1 SV=1	TARDBP	2	6.11	6.31	5.91	5.74	6.22	6.63	6.48	6.33	6.13	6.96	4.74	0.45	6.14145	2.44	0.03	0.11	-4.58
Q7Z3B4	NUP54_HUMAN	Nucleoporin p54 OS=Homo sapiens OX=9606 GN=NUP54 PE=1 SV=2	NUP54	1	4.47	4.84	4.31	4.21	4.08	4.91	5.06	4.84	4.97	4.38	2.68	0.45	4.43107	2.44	0.03	0.11	-4.59
P14618	KPYM_HUMAN	Pyruvate kinase PKM OS=Homo sapiens OX=9606 GN=PKM PE=1 SV=4	PKM	11	8.94	8.85	8.87	8.79	9.53	9.41	9.32	9.71	9.26	9.54	8.27	0.45	9.13697	2.38	0.033	0.11	-4.68
P19012	K1C15_HUMAN	Keratin, type I cytoskeletal 15 OS=Homo sapiens OX=9606 GN=KRT15 PE=1 SV=3	KRT15	13	10.4	10.1	10.37	10.53	10.45	10.81	10.76	11.04	10.93	10.48	8.9	0.43	10.4347	2.45	0.029	0.11	-4.56
Q12888	TP53B_HUMAN	TP53-binding protein 1 OS=Homo sapiens OX=9606 GN=TP53BP1 PE=1 SV=2	TP53BP1	2	5.83	6.09	5.8	5.69	5.98	6.39	6.27	6.09	5.96	6.85	4.71	0.43	5.968	2.42	0.031	0.11	-4.62
P62318	SMD3_HUMAN	Small nuclear ribonucleoprotein Sm D3 OS=Homo sapiens OX=9606 GN=SNRPD3 PE=1 SV=1	SNRPD3	1	5.7	5.97	5.17	5.48	5.81	6.28	6.05	6	5.72	6.26	4.47	0.43	5.71815	2.39	0.033	0.11	-4.67
Q8TDW7	FAT3_HUMAN	Protocadherin Fat 3 OS=Homo sapiens OX=9606 GN=FAT3 PE=2 SV=2	FAT3	1	4.03	4.44	4.17	4.11	4.84	4.96	4.61	4.55	4.71	4.88	3.09	0.43	4.39879	2.37	0.034	0.11	-4.7
Q8N7R7	CCYL1_HUMAN	Cyclin-Y-like protein 1 OS=Homo sapiens OX=9606 GN=CCNYL1 PE=1 SV=2	CCNYL1	1	5.74	5.41	5.99	5.88	6.16	6.15	6.35	6.41	6.47	5.89	4.98	0.42	5.94969	2.39	0.033	0.11	-4.66
P62280	RS11_HUMAN	40S ribosomal protein S11 OS=Homo sapiens OX=9606 GN=RPS11 PE=1 SV=3	RPS11	11	11.45	11.32	11.59	11.59	11.31	11.81	11.88	12.06	12.05	11.54	10.23	0.42	11.5297	2.38	0.034	0.11	-4.69
Q13838	DX39B_HUMAN	Spliceosome RNA helicase DDX39B OS=Homo sapiens OX=9606 GN=DDX39B PE=1 SV=1	DDX39B	2	6.17	6.38	5.89	5.95	6.07	6.61	6.49	6.32	6.16	6.93	4.65	0.41	6.14756	2.4	0.033	0.11	-4.66
Q5T9A4	ATD3B_HUMAN	ATPase family AAA domain-containing protein 3B OS=Homo sapiens OX=9606 GN=ATAD3B PE=1 SV=1	ATAD3B	1	6.32	6.16	5.9	5.71	6.22	6.31	6.29	6.5	6.45	6.74	5.28	0.4	6.17026	2.45	0.029	0.11	-4.56
P22314	UBA1_HUMAN	Ubiquitin-like modifier-activating enzyme 1 OS=Homo sapiens OX=9606 GN=UBA1 PE=1 SV=3	UBA1	2	5.92	5.97	5.45	5.54	5.88	6.18	6.17	6.43	5.87	6.09	5.14	0.39	5.87686	2.44	0.03	0.11	-4.59
P05198	IF2A_HUMAN	Eukaryotic translation initiation factor 2 subunit 1 OS=Homo sapiens OX=9606 GN=EIF2S1 PE=1 SV=3	EIF2S1	2	4.05	4	4.04	3.87	4.59	4.62	4.56	4.58	4.35	4.38	3.82	0.39	4.25967	2.38	0.033	0.11	-4.69
Q9Y224	RTRAF_HUMAN	RNA transcription, translation and transport factor protein OS=Homo sapiens OX=9606 GN=RTRAF PE=1 SV=1	RTRAF	3	7.43	7.34	7.58	7.66	7.47	7.78	7.88	8	8.1	7.6	6.69	0.37	7.59259	2.44	0.03	0.11	-4.57
Q5XKP0	MIC13_HUMAN	MICOS complex subunit MIC13 OS=Homo sapiens OX=9606 GN=MIC13 PE=1 SV=1	MIC13	2	5.8	5.72	5.66	5.58	5.41	6.09	6.14	5.77	6.17	5.78	3.99	0.36	5.64571	2.41	0.032	0.11	-4.63
Q16658	FSCN1_HUMAN	Fascin OS=Homo sapiens OX=9606 GN=FSCN1 PE=1 SV=3	FSCN1	2	6.56	6.64	6.3	6.43	6.7	6.99	7	6.8	6.72	6.79	4.95	0.33	6.53491	2.37	0.034	0.11	-4.69
O95478	NSA2_HUMAN	Ribosome biogenesis protein NSA2 homolog OS=Homo sapiens OX=9606 GN=NSA2 PE=1 SV=1	NSA2	4	8.07	8.67	7.63	7.67	8.15	8.87	8.77	8.15	8.23	9.14	7.18	0.6	8.23032	2.37	0.035	0.12	-4.71
P61981	1433G_HUMAN	14-3-3 protein gamma OS=Homo sapiens OX=9606 GN=YWHAG PE=1 SV=2	YWHAG	2	5.8	5.59	6.35	6.33	5.53	6.22	6.37	6.86	6.79	5.99	4.85	0.53	6.06342	2.33	0.037	0.12	-4.78
P09874	PARP1_HUMAN	Poly [ADP-ribose] polymerase 1 OS=Homo sapiens OX=9606 GN=PARP1 PE=1 SV=4	PARP1	12	9.03	9.36	8.68	8.77	9.56	9.52	9.55	9.28	9.5	10.15	7.95	0.52	9.21323	2.3	0.039	0.12	-4.83
P09211	GSTP1_HUMAN	Glutathione S-transferase P OS=Homo sapiens OX=9606 GN=GSTP1 PE=1 SV=2	GSTP1	2	4.62	5.37	4.49	4.36	5.21	5.58	5.29	5.2	5.05	5.44	4.66	0.5	5.02438	2.35	0.035	0.12	-4.73
P55081	MFAP1_HUMAN	Microfibrillar-associated protein 1 OS=Homo sapiens OX=9606 GN=MFAP1 PE=1 SV=2	MFAP1	3	7.54	7.71	7.02	7.1	7.55	7.99	8.21	7.49	7.49	8.15	6.57	0.48	7.52791	2.32	0.038	0.12	-4.8
Q9UGP4	LIMD1_HUMAN	LIM domain-containing protein 1 OS=Homo sapiens OX=9606 GN=LIMD1 PE=1 SV=1	LIMD1	1	2.83	2.95	3.34	3.19	3.03	3.71	3.52	3.5	3.95	3	1.54	0.47	3.1427	2.33	0.037	0.12	-4.78
P51532	SMCA4_HUMAN	Transcription activator BRG1 OS=Homo sapiens OX=9606 GN=SMARCA4 PE=1 SV=2	SMARCA4	2	4.85	4.85	4.7	4.15	5.12	5.43	5.37	4.91	4.85	5.47	4.01	0.47	4.88304	2.3	0.039	0.12	-4.82
Q9P0U3	SENP1_HUMAN	Sentrin-specific protease 1 OS=Homo sapiens OX=9606 GN=SENP1 PE=1 SV=2	SENP1	1	2.7	2.28	2.38	2.74	2.96	3.04	2.92	3.2	3.32	2.84	1.64	0.45	2.72947	2.33	0.037	0.12	-4.78
Q8NI36	WDR36_HUMAN	WD repeat-containing protein 36 OS=Homo sapiens OX=9606 GN=WDR36 PE=1 SV=1	WDR36	6	8.08	8.47	7.85	7.82	7.91	8.56	8.63	8.12	8.21	8.86	6.47	0.45	8.09011	2.31	0.039	0.12	-4.81
Q9UJU6	DBNL_HUMAN	Drebrin-like protein OS=Homo sapiens OX=9606 GN=DBNL PE=1 SV=1	DBNL	1	3.17	3.65	3.54	2.97	2.77	3.69	3.69	3.78	3.56	3.63	1.59	0.45	3.2764	2.3	0.039	0.12	-4.83
Q9P2K5	MYEF2_HUMAN	Myelin expression factor 2 OS=Homo sapiens OX=9606 GN=MYEF2 PE=1 SV=3	MYEF2	2	6.16	6.56	5.96	5.8	6.25	6.62	6.7	6.28	6.4	6.76	4.51	0.41	6.18072	2.35	0.036	0.12	-4.74
Q03252	LMNB2_HUMAN	Lamin-B2 OS=Homo sapiens OX=9606 GN=LMNB2 PE=1 SV=4	LMNB2	29	11.85	11.88	11.65	11.66	11.28	12.04	12.09	12.12	12.12	11.99	10.04	0.41	11.7007	2.33	0.036	0.12	-4.77
Q9BZQ8	NIBAN_HUMAN	Protein Niban OS=Homo sapiens OX=9606 GN=FAM129A PE=1 SV=1	FAM129A	1	6.94	6.79	6.97	7.21	6.62	7.35	7.4	7.44	7.57	6.81	4.64	0.41	6.88622	2.31	0.039	0.12	-4.82
Q8NF91	SYNE1_HUMAN	Nesprin-1 OS=Homo sapiens OX=9606 GN=SYNE1 PE=1 SV=4	SYNE1	11	8.44	8.57	8.8	8.68	8.34	8.91	8.97	9.09	9.06	8.72	7.29	0.38	8.62455	2.36	0.035	0.12	-4.72
Q9NYW8	RBAK_HUMAN	RB-associated KRAB zinc finger protein OS=Homo sapiens OX=9606 GN=RBAK PE=1 SV=1	RBAK	2	5.06	5.07	5.1	5.2	4.6	5.44	5.46	5.55	5.46	5.03	4.16	0.38	5.10207	2.33	0.037	0.12	-4.77
Q8NC56	LEMD2_HUMAN	LEM domain-containing protein 2 OS=Homo sapiens OX=9606 GN=LEMD2 PE=1 SV=1	LEMD2	5	8.23	8.44	8	8.04	8.19	8.69	8.82	8.32	8.38	8.6	6	0.38	8.15485	2.31	0.038	0.12	-4.8
P14625	ENPL_HUMAN	Endoplasmin OS=Homo sapiens OX=9606 GN=HSP90B1 PE=1 SV=1	HSP90B1	4	5.17	5.21	5.08	5.01	5.3	5.52	5.27	5.93	5.43	5.41	4.35	0.36	5.24324	2.34	0.036	0.12	-4.76
Q8WX93	PALLD_HUMAN	Palladin OS=Homo sapiens OX=9606 GN=PALLD PE=1 SV=3	PALLD	2	6.16	6.03	6.19	6.27	5.91	6.51	6.54	6.58	6.57	6.1	5.42	0.35	6.20606	2.34	0.036	0.12	-4.75
Q96KR1	ZFR_HUMAN	Zinc finger RNA-binding protein OS=Homo sapiens OX=9606 GN=ZFR PE=1 SV=2	ZFR	1	4.22	4.21	3.89	3.87	4.24	4.34	4.5	4.3	4.42	4.6	3.38	0.35	4.17917	2.33	0.037	0.12	-4.78
P51114	FXR1_HUMAN	Fragile X mental retardation syndrome-related protein 1 OS=Homo sapiens OX=9606 GN=FXR1 PE=1 SV=3	FXR1	4	7.75	7.85	7.56	7.67	7.84	8.14	8.13	7.97	7.97	8.09	7.02	0.33	7.81804	2.32	0.037	0.12	-4.78
O95926	SYF2_HUMAN	Pre-mRNA-splicing factor SYF2 OS=Homo sapiens OX=9606 GN=SYF2 PE=1 SV=1	SYF2	1	5.28	5.53	4.96	5.17	5.26	5.65	5.61	5.6	5.42	5.57	4.76	0.33	5.34581	2.3	0.039	0.12	-4.82
P13010	XRCC5_HUMAN	X-ray repair cross-complementing protein 5 OS=Homo sapiens OX=9606 GN=XRCC5 PE=1 SV=3	XRCC5	8	8.5	8.93	8.06	7.99	8.4	9.02	9.04	8.65	8.43	9.39	7.7	0.53	8.55569	2.29	0.04	0.13	-4.84
Q9H5V9	CX056_HUMAN	UPF0428 protein CXorf56 OS=Homo sapiens OX=9606 GN=CXorf56 PE=1 SV=1	CXorf56	1	4.2	4.38	3.88	3.71	4.82	4.96	4.98	4.52	4.21	4.94	3.85	0.53	4.40362	2.28	0.041	0.13	-4.87
Q13868	EXOS2_HUMAN	Exosome complex component RRP4 OS=Homo sapiens OX=9606 GN=EXOSC2 PE=1 SV=2	EXOSC2	1	5.03	4.83	4.62	4.15	5.27	5.21	5.36	5.02	5.04	5.87	4.48	0.52	4.98902	2.29	0.04	0.13	-4.85
P09496	CLCA_HUMAN	Clathrin light chain A OS=Homo sapiens OX=9606 GN=CLTA PE=1 SV=1	CLTA	1	5.48	5.46	5.84	6.01	5.31	5.76	5.86	6.6	6.6	5.8	4.02	0.5	5.70346	2.29	0.04	0.13	-4.85
Q8N8A6	DDX51_HUMAN	ATP-dependent RNA helicase DDX51 OS=Homo sapiens OX=9606 GN=DDX51 PE=1 SV=3	DDX51	2	5.52	5.74	5.11	5.05	5.65	5.85	5.98	5.61	5.54	6.44	4.42	0.47	5.53732	2.28	0.041	0.13	-4.86
P05787	K2C8_HUMAN	Keratin, type II cytoskeletal 8 OS=Homo sapiens OX=9606 GN=KRT8 PE=1 SV=7	KRT8	42	14.87	14.64	14.96	15.1	14.77	15.39	15.3	15.47	15.43	14.85	13.06	0.42	14.8943	2.25	0.043	0.13	-4.92
O75569	PRKRA_HUMAN	Interferon-inducible double-stranded RNA-dependent protein kinase activator A OS=Homo sapiens OX=9606 GN=PRKRA PE=1 SV=1	PRKRA	1	6.11	6.38	5.72	5.64	6.11	6.5	6.59	6.12	6.19	6.59	4.92	0.4	6.08035	2.26	0.042	0.13	-4.9
Q02241	KIF23_HUMAN	Kinesin-like protein KIF23 OS=Homo sapiens OX=9606 GN=KIF23 PE=1 SV=3	KIF23	13	9.66	9.72	9.56	9.71	9.27	10.07	10.12	10.09	10.07	9.59	8.12	0.4	9.63386	2.25	0.042	0.13	-4.9
Q13263	TIF1B_HUMAN	Transcription intermediary factor 1-beta OS=Homo sapiens OX=9606 GN=TRIM28 PE=1 SV=5	TRIM28	18	10.59	10.74	10.37	10.48	10.42	10.99	11	10.79	10.79	10.87	8.88	0.37	10.5374	2.26	0.042	0.13	-4.9
P09651	ROA1_HUMAN	Heterogeneous nuclear ribonucleoprotein A1 OS=Homo sapiens OX=9606 GN=HNRNPA1 PE=1 SV=5	HNRNPA1	2	6.51	7.1	5.57	5.45	6.35	7.05	6.93	6.64	6.32	8.62	4.88	0.91	6.49265	2.2	0.047	0.14	-5
Q9NQZ2	SAS10_HUMAN	Something about silencing protein 10 OS=Homo sapiens OX=9606 GN=UTP3 PE=1 SV=1	UTP3	4	7.44	7.98	6.61	6.74	7.23	8.12	8.05	7.3	7.33	8.41	5.52	0.64	7.33915	2.2	0.047	0.14	-5
Q9BSC4	NOL10_HUMAN	Nucleolar protein 10 OS=Homo sapiens OX=9606 GN=NOL10 PE=1 SV=1	NOL10	4	8.71	9.3	8.14	8.12	8.44	9.4	9.43	8.72	8.6	9.65	7.11	0.62	8.69335	2.23	0.045	0.14	-4.95
O15226	NKRF_HUMAN	NF-kappa-B-repressing factor OS=Homo sapiens OX=9606 GN=NKRF PE=1 SV=2	NKRF	3	8.21	8.72	7.8	7.76	8.46	8.95	8.93	8.41	8.21	9.35	7.25	0.58	8.36963	2.24	0.043	0.14	-4.93
Q5JTH9	RRP12_HUMAN	RRP12-like protein OS=Homo sapiens OX=9606 GN=RRP12 PE=1 SV=2	RRP12	10	9.67	10.18	9.21	9.2	9.58	10.33	10.34	9.65	9.7	10.58	8.24	0.56	9.69806	2.21	0.046	0.14	-4.98
Q15084	PDIA6_HUMAN	Protein disulfide-isomerase A6 OS=Homo sapiens OX=9606 GN=PDIA6 PE=1 SV=1	PDIA6	1	2.58	2.86	3.08	2.79	3.77	3.36	3.25	3.82	3.5	3.67	3.37	0.51	3.27772	2.21	0.046	0.14	-4.99
P33176	KINH_HUMAN	Kinesin-1 heavy chain OS=Homo sapiens OX=9606 GN=KIF5B PE=1 SV=1	KIF5B	1	3.86	3.16	3.49	3.72	2.89	3.38	4.03	4.16	3.91	4.17	3.16	0.5	3.62967	2.24	0.044	0.14	-4.94
Q96G01	BICD1_HUMAN	Protein bicaudal D homolog 1 OS=Homo sapiens OX=9606 GN=BICD1 PE=1 SV=3	BICD1	2	5.37	4.73	5.29	5.91	5.51	5.66	5.78	5.8	6.39	5.62	4.86	0.49	5.5385	2.23	0.045	0.14	-4.96
O95251	KAT7_HUMAN	Histone acetyltransferase KAT7 OS=Homo sapiens OX=9606 GN=KAT7 PE=1 SV=1	KAT7	1	4.72	4.78	4.06	4.28	4.63	5.28	5.11	4.63	4.53	5.15	3.39	0.45	4.59742	2.23	0.045	0.14	-4.96
P46777	RL5_HUMAN	60S ribosomal protein L5 OS=Homo sapiens OX=9606 GN=RPL5 PE=1 SV=3	RPL5	7	9.88	10.28	9.5	9.56	9.77	10.4	10.32	10.11	9.9	10.52	8.2	0.45	9.85718	2.22	0.045	0.14	-4.96
Q9BZJ0	CRNL1_HUMAN	Crooked neck-like protein 1 OS=Homo sapiens OX=9606 GN=CRNKL1 PE=1 SV=4	CRNKL1	5	7.12	7.31	6.63	6.7	7.05	7.44	7.44	7.17	7.08	7.78	5.78	0.42	7.0448	2.23	0.044	0.14	-4.94
P42167	LAP2B_HUMAN	Lamina-associated polypeptide 2, isoforms beta/gamma OS=Homo sapiens OX=9606 GN=TMPO PE=1 SV=2	TMPO	1	6.56	6.52	6.81	6.93	6.63	7.01	7.19	7.13	6.92	6.83	4.99	0.32	6.6834	2.23	0.044	0.14	-4.95
Q14204	DYHC1_HUMAN	Cytoplasmic dynein 1 heavy chain 1 OS=Homo sapiens OX=9606 GN=DYNC1H1 PE=1 SV=5	DYNC1H1	5	6.37	6.18	6.19	6.28	6.61	6.54	6.5	6.86	6.68	6.64	5.4	0.32	6.38789	2.21	0.046	0.14	-4.98
P35998	PRS7_HUMAN	26S proteasome regulatory subunit 7 OS=Homo sapiens OX=9606 GN=PSMC2 PE=1 SV=3	PSMC2	1	3.49	3.72	3.74	3.59	3.64	3.89	3.92	3.87	3.88	4.23	3.2	0.32	3.74423	2.21	0.046	0.14	-4.99
Q00059	TFAM_HUMAN	Transcription factor A, mitochondrial OS=Homo sapiens OX=9606 GN=TFAM PE=1 SV=1	TFAM	2	6.1	5.77	5.94	5.87	6.16	6.29	6.32	6.31	6.15	6.26	5.33	0.3	6.04505	2.2	0.047	0.14	-5
P04264	K2C1_HUMAN	Keratin, type II cytoskeletal 1 OS=Homo sapiens OX=9606 GN=KRT1 PE=1 SV=6	KRT1	30	12.46	12.7	14.18	13.97	13.29	13.85	14.46	13.82	14.15	13.83	13.23	0.7	13.6309	2.17	0.049	0.15	-5.04
Q8IY81	SPB1_HUMAN	pre-rRNA processing protein FTSJ3 OS=Homo sapiens OX=9606 GN=FTSJ3 PE=1 SV=2	FTSJ3	18	10.13	10.66	9.54	9.45	9.96	10.83	10.84	10.08	10.02	11.06	8.56	0.62	10.1029	2.18	0.049	0.15	-5.04
Q92522	H1X_HUMAN	Histone H1x OS=Homo sapiens OX=9606 GN=H1FX PE=1 SV=1	H1FX	3	7.74	8.31	7.15	7.17	7.56	8.46	8.41	7.74	7.66	8.51	5.84	0.57	7.68678	2.19	0.048	0.15	-5.02
A1L390	PKHG3_HUMAN	Pleckstrin homology domain-containing family G member 3 OS=Homo sapiens OX=9606 GN=PLEKHG3 PE=1 SV=1	PLEKHG3	1	3.36	3.63	3.92	4.36	2.81	4.19	4.26	4.6	4.19	3.71	2.59	0.57	3.78351	2.14	0.053	0.15	-5.11
Q13123	RED_HUMAN	Protein Red OS=Homo sapiens OX=9606 GN=IK PE=1 SV=3	IK	8	8.89	9.35	8.26	8.35	8.72	9.44	9.42	8.87	8.79	9.82	7.4	0.55	8.84695	2.13	0.053	0.15	-5.11
O00566	MPP10_HUMAN	U3 small nucleolar ribonucleoprotein protein MPP10 OS=Homo sapiens OX=9606 GN=MPHOSPH10 PE=1 SV=2	MPHOSPH10	13	9.63	9.94	9.07	9.06	9.59	10.2	10.15	9.58	9.51	10.49	8.36	0.53	9.59938	2.12	0.054	0.15	-5.13
Q9NSI2	F207A_HUMAN	Protein FAM207A OS=Homo sapiens OX=9606 GN=FAM207A PE=1 SV=2	FAM207A	2	5.89	6.35	5.36	5.42	5.73	6.28	6.33	5.82	5.95	6.92	5.05	0.51	5.91936	2.14	0.053	0.15	-5.11
P62750	RL23A_HUMAN	60S ribosomal protein L23a OS=Homo sapiens OX=9606 GN=RPL23A PE=1 SV=1	RPL23A	6	10.43	10.86	10.07	10.07	10.4	11.09	11.1	10.48	10.47	11.13	8.89	0.49	10.4538	2.17	0.05	0.15	-5.06
P31949	S10AB_HUMAN	Protein S100-A11 OS=Homo sapiens OX=9606 GN=S100A11 PE=1 SV=2	S100A11	1	3.39	2.84	2.95	3.34	3.79	4.02	3.85	3.93	3.73	3.21	2	0.48	3.36818	2.17	0.05	0.15	-5.05
Q6IQ23	PKHA7_HUMAN	Pleckstrin homology domain-containing family A member 7 OS=Homo sapiens OX=9606 GN=PLEKHA7 PE=1 SV=2	PLEKHA7	6	7.59	7.39	7.85	8.05	7.4	7.97	8.01	8.36	8.44	7.66	6	0.44	7.70179	2.19	0.048	0.15	-5.02
P62857	RS28_HUMAN	40S ribosomal protein S28 OS=Homo sapiens OX=9606 GN=RPS28 PE=1 SV=1	RPS28	2	6.81	7.28	6.36	6.3	6.46	7.22	7.16	6.87	6.89	7.22	5.23	0.43	6.70844	2.18	0.049	0.15	-5.04
P05783	K1C18_HUMAN	Keratin, type I cytoskeletal 18 OS=Homo sapiens OX=9606 GN=KRT18 PE=1 SV=2	KRT18	40	14.91	14.68	14.93	15.01	14.77	15.42	15.29	15.52	15.48	14.71	12.95	0.42	14.8787	2.17	0.05	0.15	-5.06
Q96EE3	SEH1_HUMAN	Nucleoporin SEH1 OS=Homo sapiens OX=9606 GN=SEH1L PE=1 SV=3	SEH1L	1	3.45	3.64	3.78	3.18	4.12	4.28	3.96	3.91	3.94	4.14	3.35	0.41	3.79574	2.18	0.048	0.15	-5.03
P23396	RS3_HUMAN	40S ribosomal protein S3 OS=Homo sapiens OX=9606 GN=RPS3 PE=1 SV=2	RPS3	10	10.38	10.15	10.46	10.56	10.05	10.73	10.81	10.91	10.93	10.28	8.65	0.41	10.3556	2.14	0.052	0.15	-5.09
P25398	RS12_HUMAN	40S ribosomal protein S12 OS=Homo sapiens OX=9606 GN=RPS12 PE=1 SV=3	RPS12	2	8.56	8.91	8.14	8.1	8.52	8.98	8.97	8.74	8.56	9.04	6.95	0.41	8.49764	2.13	0.053	0.15	-5.12
Q9UBU9	NXF1_HUMAN	Nuclear RNA export factor 1 OS=Homo sapiens OX=9606 GN=NXF1 PE=1 SV=1	NXF1	1	2.58	2.91	2.25	2.43	2.36	2.65	2.88	3.01	2.92	3.09	1.68	0.4	2.61372	2.12	0.054	0.15	-5.13
Q9Y4W2	LAS1L_HUMAN	Ribosomal biogenesis protein LAS1L OS=Homo sapiens OX=9606 GN=LAS1L PE=1 SV=2	LAS1L	1	5.45	5.66	5.33	5.47	5.86	6.2	6.33	5.62	5.58	5.99	4.81	0.39	5.66438	2.13	0.054	0.15	-5.12
Q9ULV0	MYO5B_HUMAN	Unconventional myosin-Vb OS=Homo sapiens OX=9606 GN=MYO5B PE=1 SV=3	MYO5B	12	9.29	9.59	9.66	9.77	9.26	9.91	9.98	9.9	10.08	9.63	7.65	0.38	9.51963	2.16	0.05	0.15	-5.06
P27348	1433T_HUMAN	14-3-3 protein theta OS=Homo sapiens OX=9606 GN=YWHAQ PE=1 SV=1	YWHAQ	2	5.7	5.64	6.11	6.3	6.07	6.23	6.41	6.47	6.54	6.02	5.29	0.37	6.07321	2.15	0.051	0.15	-5.08
P12270	TPR_HUMAN	Nucleoprotein TPR OS=Homo sapiens OX=9606 GN=TPR PE=1 SV=3	TPR	4	7.62	7.77	7.37	7.26	7.22	7.94	7.94	7.81	7.69	7.57	5.92	0.35	7.46464	2.12	0.054	0.15	-5.13
Q9H7N4	SFR19_HUMAN	Splicing factor, arginine/serine-rich 19 OS=Homo sapiens OX=9606 GN=SCAF1 PE=1 SV=3	SCAF1	2	4.9	5	4.68	4.68	5.16	5.19	5.43	5.02	5.03	5.44	4.37	0.34	4.99088	2.14	0.052	0.15	-5.1
O43242	PSMD3_HUMAN	26S proteasome non-ATPase regulatory subunit 3 OS=Homo sapiens OX=9606 GN=PSMD3 PE=1 SV=2	PSMD3	1	5	4.74	4.76	4.69	5.26	5.05	5.32	5.22	5.18	5.33	3.78	0.33	4.93929	2.17	0.05	0.15	-5.06
P17844	DDX5_HUMAN	Probable ATP-dependent RNA helicase DDX5 OS=Homo sapiens OX=9606 GN=DDX5 PE=1 SV=1	DDX5	10	9.94	9.87	9.86	9.96	9.9	10.27	10.34	10.3	10.26	10.05	8.93	0.33	9.97176	2.16	0.05	0.15	-5.06
Q5SNT2	TM201_HUMAN	Transmembrane protein 201 OS=Homo sapiens OX=9606 GN=TMEM201 PE=1 SV=1	TMEM201	2	6.27	6.41	6.1	6.24	6.3	6.49	6.63	6.41	6.5	6.73	4.98	0.28	6.27846	2.12	0.054	0.15	-5.14
P40227	TCPZ_HUMAN	T-complex protein 1 subunit zeta OS=Homo sapiens OX=9606 GN=CCT6A PE=1 SV=3	CCT6A	4	7.17	6.92	6.89	6.97	7.6	6.66	6.51	7.07	6.63	6.8	5.94	-0.38	6.83316	-2.14	0.053	0.15	-5.1
O95816	BAG2_HUMAN	BAG family molecular chaperone regulator 2 OS=Homo sapiens OX=9606 GN=BAG2 PE=1 SV=1	BAG2	6	9.63	9.36	9.51	9.54	9.95	9.19	9.21	9.33	9.46	8.83	7.85	-0.39	9.26102	-2.15	0.051	0.15	-5.08
P41250	GARS_HUMAN	Glycine--tRNA ligase OS=Homo sapiens OX=9606 GN=GARS PE=1 SV=3	GARS	1	5.6	5.35	5.11	5.02	5.97	5.07	4.88	5.24	4.94	4.87	4.11	-0.41	5.10545	-2.18	0.049	0.15	-5.03
P31040	SDHA_HUMAN	Succinate dehydrogenase [ubiquinone] flavoprotein subunit, mitochondrial OS=Homo sapiens OX=9606 GN=SDHA PE=1 SV=2	SDHA	1	5.13	5.02	4.71	4.57	5.23	4.7	4.8	4.54	4.56	4	2.35	-0.41	4.50918	-2.15	0.052	0.15	-5.09
Q96S97	MYADM_HUMAN	Myeloid-associated differentiation marker OS=Homo sapiens OX=9606 GN=MYADM PE=1 SV=2	MYADM	1	6.25	5.61	6.07	6.07	6.55	5.38	5.3	6.14	6.04	5.26	4.45	-0.49	5.73987	-2.14	0.052	0.15	-5.1
P49711	CTCF_HUMAN	Transcriptional repressor CTCF OS=Homo sapiens OX=9606 GN=CTCF PE=1 SV=1	CTCF	1	3.75	4.02	3.38	2.48	3.19	4.41	4.31	3.34	3.41	4.89	2	0.71	3.56179	2.06	0.06	0.16	-5.23
P07197	NFM_HUMAN	Neurofilament medium polypeptide OS=Homo sapiens OX=9606 GN=NEFM PE=1 SV=3	NEFM	9	8.04	7.84	8.93	9.01	9.19	8.83	8.51	9.49	9.61	10.12	9.21	0.71	8.97952	2.05	0.062	0.16	-5.26
Q6ZUT1	NKAP1_HUMAN	Uncharacterized protein NKAPD1 OS=Homo sapiens OX=9606 GN=NKAPD1 PE=1 SV=2	NKAPD1	1	2.98	2.11	2.6	2.17	3.92	3.6	3.7	3.53	3.11	3.09	3.2	0.65	3.0921	2.06	0.061	0.16	-5.24
O43390	HNRPR_HUMAN	Heterogeneous nuclear ribonucleoprotein R OS=Homo sapiens OX=9606 GN=HNRNPR PE=1 SV=1	HNRNPR	8	9.16	9.58	8.61	8.65	9.03	9.72	9.61	9.21	8.99	10.7	7.51	0.64	9.15886	2.09	0.058	0.16	-5.19
P38159	RBMX_HUMAN	RNA-binding motif protein, X chromosome OS=Homo sapiens OX=9606 GN=RBMX PE=1 SV=3	RBMX	3	7.98	8.63	7.54	7.6	7.87	8.59	8.67	7.97	8.02	9.39	6.23	0.6	8.04478	2.09	0.058	0.16	-5.19
P55072	TERA_HUMAN	Transitional endoplasmic reticulum ATPase OS=Homo sapiens OX=9606 GN=VCP PE=1 SV=4	VCP	14	9.84	9.71	10.63	10.6	9.91	10.37	10.38	11.3	11.2	10.35	8.45	0.58	10.2493	2.1	0.056	0.16	-5.16
O94887	FARP2_HUMAN	FERM, ARHGEF and pleckstrin domain-containing protein 2 OS=Homo sapiens OX=9606 GN=FARP2 PE=1 SV=3	FARP2	2	5.73	5.67	6.59	6.83	6.03	6.34	6.34	7.17	7.29	6.54	4.79	0.57	6.30346	2.07	0.059	0.16	-5.22
Q14690	RRP5_HUMAN	Protein RRP5 homolog OS=Homo sapiens OX=9606 GN=PDCD11 PE=1 SV=3	PDCD11	24	10.92	11.35	10.33	10.31	10.9	11.53	11.5	10.83	10.93	11.71	10.14	0.54	10.9502	2.11	0.055	0.16	-5.15
P54727	RD23B_HUMAN	UV excision repair protein RAD23 homolog B OS=Homo sapiens OX=9606 GN=RAD23B PE=1 SV=1	RAD23B	1	5.33	5.98	4.79	4.61	4.8	5.97	5.88	5.25	5.37	5.74	4	0.54	5.24647	2.09	0.057	0.16	-5.18
Q16576	RBBP7_HUMAN	Histone-binding protein RBBP7 OS=Homo sapiens OX=9606 GN=RBBP7 PE=1 SV=1	RBBP7	1	4.89	5.42	4.08	4.28	4.96	5.14	5.36	5.01	4.97	5.83	3.77	0.54	4.88201	2.09	0.057	0.16	-5.19
P62906	RL10A_HUMAN	60S ribosomal protein L10a OS=Homo sapiens OX=9606 GN=RPL10A PE=1 SV=2	RPL10A	5	9.01	9.57	8.5	8.44	8.9	9.59	9.54	9.16	8.89	9.92	7.35	0.53	8.98872	2.07	0.059	0.16	-5.21
Q9Y3B9	RRP15_HUMAN	RRP15-like protein OS=Homo sapiens OX=9606 GN=RRP15 PE=1 SV=2	RRP15	7	8.6	9.1	8.14	8.12	8.53	9.18	9.19	8.59	8.57	9.42	6.85	0.49	8.57159	2.05	0.061	0.16	-5.25
Q3KQU3	MA7D1_HUMAN	MAP7 domain-containing protein 1 OS=Homo sapiens OX=9606 GN=MAP7D1 PE=1 SV=1	MAP7D1	12	9.63	9.4	9.97	10.1	9.46	10.13	10.17	10.52	10.57	9.58	8.06	0.48	9.78109	2.1	0.056	0.16	-5.17
Q96MU7	YTDC1_HUMAN	YTH domain-containing protein 1 OS=Homo sapiens OX=9606 GN=YTHDC1 PE=1 SV=3	YTHDC1	2	6.77	7.16	6.34	6.35	6.76	7.26	7.29	6.72	6.76	7.73	5.11	0.48	6.74921	2.1	0.057	0.16	-5.18
P50914	RL14_HUMAN	60S ribosomal protein L14 OS=Homo sapiens OX=9606 GN=RPL14 PE=1 SV=4	RPL14	2	7.82	8.42	7.33	7.33	7.5	8.28	8.43	7.9	7.77	8.43	5.91	0.48	7.74041	2.05	0.061	0.16	-5.25
P07305	H10_HUMAN	Histone H1.0 OS=Homo sapiens OX=9606 GN=H1F0 PE=1 SV=3	H1F0	1	5.82	6.01	5.11	5.2	5.62	6.28	6.33	5.78	5.44	6.27	4.21	0.47	5.64274	2.07	0.06	0.16	-5.22
Q13206	DDX10_HUMAN	Probable ATP-dependent RNA helicase DDX10 OS=Homo sapiens OX=9606 GN=DDX10 PE=1 SV=2	DDX10	5	7.26	7.52	6.82	6.79	7.3	7.84	7.77	7.17	7.17	8.02	6.5	0.45	7.28719	2.06	0.06	0.16	-5.23
O60504	VINEX_HUMAN	Vinexin OS=Homo sapiens OX=9606 GN=SORBS3 PE=1 SV=2	SORBS3	2	7.04	7.05	7.32	7.6	6.89	7.45	7.63	8.02	7.92	7.07	5.32	0.44	7.20866	2.11	0.056	0.16	-5.16
Q5T5P2	SKT_HUMAN	Sickle tail protein homolog OS=Homo sapiens OX=9606 GN=KIAA1217 PE=1 SV=2	KIAA1217	12	9	8.85	9.31	9.48	8.93	9.45	9.48	9.91	9.87	9.07	7.45	0.44	9.16512	2.11	0.056	0.16	-5.16
Q9Y625	GPC6_HUMAN	Glypican-6 OS=Homo sapiens OX=9606 GN=GPC6 PE=1 SV=1	GPC6	1	4.94	4.77	5.28	5.5	5.05	5.51	5.3	5.83	6.04	5.06	3.51	0.44	5.16174	2.09	0.057	0.16	-5.18
P61421	VA0D1_HUMAN	V-type proton ATPase subunit d 1 OS=Homo sapiens OX=9606 GN=ATP6V0D1 PE=1 SV=1	ATP6V0D1	2	6.67	6.78	7.38	7.63	6.84	7.35	7.19	7.83	7.71	7.44	5.09	0.44	7.08258	2.07	0.059	0.16	-5.22
O75475	PSIP1_HUMAN	PC4 and SFRS1-interacting protein OS=Homo sapiens OX=9606 GN=PSIP1 PE=1 SV=1	PSIP1	5	8.57	8.76	8.18	8.12	8.08	8.88	8.77	8.58	8.39	9.24	6.89	0.43	8.40434	2.09	0.057	0.16	-5.19
Q86SQ0	PHLB2_HUMAN	Pleckstrin homology-like domain family B member 2 OS=Homo sapiens OX=9606 GN=PHLDB2 PE=1 SV=2	PHLDB2	5	6.15	6.1	6.48	6.79	6.04	6.59	6.64	7.1	7.05	6.28	4.73	0.42	6.35957	2.06	0.061	0.16	-5.24
Q86V48	LUZP1_HUMAN	Leucine zipper protein 1 OS=Homo sapiens OX=9606 GN=LUZP1 PE=1 SV=2	LUZP1	4	6.84	6.4	7.02	7.1	6.62	7.09	7.01	7.56	7.64	6.79	6.05	0.42	6.91864	2.04	0.062	0.16	-5.26
O94776	MTA2_HUMAN	Metastasis-associated protein MTA2 OS=Homo sapiens OX=9606 GN=MTA2 PE=1 SV=1	MTA2	2	6.12	6.71	5.98	5.91	6.3	6.8	6.71	6.33	6.29	6.94	5.36	0.41	6.31348	2.11	0.055	0.16	-5.15
P62917	RL8_HUMAN	60S ribosomal protein L8 OS=Homo sapiens OX=9606 GN=RPL8 PE=1 SV=2	RPL8	3	8.96	9.47	8.65	8.64	8.93	9.41	9.48	9.18	9.06	9.58	7.81	0.41	9.01425	2.06	0.061	0.16	-5.24
P63241	IF5A1_HUMAN	Eukaryotic translation initiation factor 5A-1 OS=Homo sapiens OX=9606 GN=EIF5A PE=1 SV=2	EIF5A	2	6.12	5.93	5.44	5.39	6.31	6.42	6.24	6.3	6.07	6.18	5.07	0.4	5.95239	2.1	0.057	0.16	-5.17
P62269	RS18_HUMAN	40S ribosomal protein S18 OS=Homo sapiens OX=9606 GN=RPS18 PE=1 SV=3	RPS18	8	9.98	10	9.65	9.53	10.04	10.47	10.55	10.15	9.9	10.14	9.06	0.4	9.95196	2.08	0.057	0.16	-5.19
Q8NDD1	CA131_HUMAN	Uncharacterized protein C1orf131 OS=Homo sapiens OX=9606 GN=C1orf131 PE=1 SV=4	C1orf131	4	6.9	7.06	6.48	6.51	7.32	7.29	7.2	7.14	7.04	7.61	6.31	0.4	6.98721	2.07	0.059	0.16	-5.21
P08238	HS90B_HUMAN	Heat shock protein HSP 90-beta OS=Homo sapiens OX=9606 GN=HSP90AB1 PE=1 SV=4	HSP90AB1	2	6.92	7.07	7.05	7.15	7.75	7.48	7.52	7.78	7.41	7.62	6.91	0.37	7.3315	2.11	0.055	0.16	-5.15
P20700	LMNB1_HUMAN	Lamin-B1 OS=Homo sapiens OX=9606 GN=LMNB1 PE=1 SV=2	LMNB1	30	12.22	12.33	12.13	12.17	12.1	12.35	12.51	12.41	12.53	12.98	10.57	0.37	12.2083	2.07	0.059	0.16	-5.21
P02545	LMNA_HUMAN	Prelamin-A/C OS=Homo sapiens OX=9606 GN=LMNA PE=1 SV=1	LMNA	36	12.87	12.97	12.76	12.78	12.38	13.09	13.16	13.22	13.17	12.93	10.55	0.36	12.7167	2.07	0.059	0.16	-5.22
Q9BYD6	RM01_HUMAN	39S ribosomal protein L1, mitochondrial OS=Homo sapiens OX=9606 GN=MRPL1 PE=1 SV=2	MRPL1	1	4.07	4.12	4	4.3	4.48	4.3	4.52	4.42	4.46	5.07	4.8	0.36	4.41289	2.05	0.061	0.16	-5.24
P15927	RFA2_HUMAN	Replication protein A 32 kDa subunit OS=Homo sapiens OX=9606 GN=RPA2 PE=1 SV=1	RPA2	1	5.01	4.99	4.55	4.73	5.15	5.41	5.28	5.13	4.84	5.56	3.72	0.36	4.94324	2.05	0.061	0.16	-5.25
P49792	RBP2_HUMAN	E3 SUMO-protein ligase RanBP2 OS=Homo sapiens OX=9606 GN=RANBP2 PE=1 SV=2	RANBP2	3	6.7	6.75	6.68	6.88	6.53	6.9	7.03	7.19	7.14	6.78	5.36	0.3	6.72051	2.09	0.057	0.16	-5.18
P62263	RS14_HUMAN	40S ribosomal protein S14 OS=Homo sapiens OX=9606 GN=RPS14 PE=1 SV=3	RPS14	5	8.73	8.83	8.61	8.63	8.74	9.11	9.09	8.92	8.9	9.04	7.3	0.3	8.71832	2.06	0.06	0.16	-5.23
P11177	ODPB_HUMAN	Pyruvate dehydrogenase E1 component subunit beta, mitochondrial OS=Homo sapiens OX=9606 GN=PDHB PE=1 SV=3	PDHB	1	4.19	3.7	3.77	3.4	4.75	3.06	3.69	3.91	3.42	2.96	2.46	-0.55	3.57399	-2.06	0.061	0.16	-5.24
Q14103	HNRPD_HUMAN	Heterogeneous nuclear ribonucleoprotein D0 OS=Homo sapiens OX=9606 GN=HNRNPD PE=1 SV=1	HNRNPD	2	6.15	6.56	5.81	5.83	6.27	6.62	6.58	6.52	6.12	8.39	5.16	0.72	6.36475	2.03	0.064	0.17	-5.28
P16403	H12_HUMAN	Histone H1.2 OS=Homo sapiens OX=9606 GN=HIST1H1C PE=1 SV=2	HIST1H1C	3	9.38	9.92	8.69	8.49	8.95	10.02	10.1	9.2	9.07	10.19	7.07	0.63	9.1888	2.02	0.065	0.17	-5.3
Q15388	TOM20_HUMAN	Mitochondrial import receptor subunit TOM20 homolog OS=Homo sapiens OX=9606 GN=TOMM20 PE=1 SV=1	TOMM20	2	5.27	5.27	6.13	6.15	4.6	5.61	5.64	6.17	6.43	6.74	3.95	0.63	5.63255	2.02	0.065	0.17	-5.3
P22087	FBRL_HUMAN	rRNA 2'-O-methyltransferase fibrillarin OS=Homo sapiens OX=9606 GN=FBL PE=1 SV=2	FBL	10	11.01	11.49	10.3	10.28	10.88	11.64	11.81	10.87	10.75	11.94	9.31	0.61	10.933	2	0.067	0.17	-5.33
O95169	NDUB8_HUMAN	NADH dehydrogenase [ubiquinone] 1 beta subcomplex subunit 8, mitochondrial OS=Homo sapiens OX=9606 GN=NDUFB8 PE=1 SV=1	NDUFB8	2	4.43	4.22	5.04	4.92	4.57	4.83	4.91	4.75	5.24	6.24	4.04	0.56	4.83415	2.03	0.064	0.17	-5.29
Q9UKD2	MRT4_HUMAN	mRNA turnover protein 4 homolog OS=Homo sapiens OX=9606 GN=MRTO4 PE=1 SV=2	MRTO4	5	8.01	8.41	7.3	7.39	7.94	8.53	8.58	7.89	7.83	8.92	6.63	0.54	7.94871	2.01	0.067	0.17	-5.32
P09661	RU2A_HUMAN	U2 small nuclear ribonucleoprotein A' OS=Homo sapiens OX=9606 GN=SNRPA1 PE=1 SV=2	SNRPA1	8	9.09	9.63	8.6	8.54	8.92	9.7	9.74	9.05	8.97	9.99	7.45	0.53	9.06122	2.02	0.065	0.17	-5.3
P78316	NOP14_HUMAN	Nucleolar protein 14 OS=Homo sapiens OX=9606 GN=NOP14 PE=1 SV=3	NOP14	13	9.78	10.16	9.19	9.15	9.68	10.31	10.34	9.64	9.66	10.61	8.46	0.52	9.72521	2	0.067	0.17	-5.33
P23381	SYWC_HUMAN	Tryptophan--tRNA ligase, cytoplasmic OS=Homo sapiens OX=9606 GN=WARS PE=1 SV=2	WARS	1	2	1.73	2.05	2.17	0.93	2.41	2.38	2.37	2.05	2.22	1.97	0.51	2.02455	2.03	0.064	0.17	-5.29
P08579	RU2B_HUMAN	U2 small nuclear ribonucleoprotein B'' OS=Homo sapiens OX=9606 GN=SNRPB2 PE=1 SV=1	SNRPB2	1	5.89	6.15	5.34	5.34	5.88	6.62	6.43	5.63	5.72	6.74	4.7	0.51	5.85713	2.01	0.066	0.17	-5.32
P08621	RU17_HUMAN	U1 small nuclear ribonucleoprotein 70 kDa OS=Homo sapiens OX=9606 GN=SNRNP70 PE=1 SV=2	SNRNP70	5	7.72	8.14	7.35	7.26	7.9	8.27	8.27	7.82	7.66	8.87	6.39	0.5	7.78651	2.02	0.065	0.17	-5.3
P18124	RL7_HUMAN	60S ribosomal protein L7 OS=Homo sapiens OX=9606 GN=RPL7 PE=1 SV=1	RPL7	10	10.49	11.11	10.06	10.07	10.34	11.09	11.12	10.58	10.49	11.28	8.8	0.5	10.4923	2.02	0.065	0.17	-5.3
Q7Z3K3	POGZ_HUMAN	Pogo transposable element with ZNF domain OS=Homo sapiens OX=9606 GN=POGZ PE=1 SV=2	POGZ	3	6.52	6.83	5.99	6.22	6.66	7.09	6.93	6.56	6.4	7.64	5.64	0.48	6.5902	1.99	0.068	0.17	-5.35
P18077	RL35A_HUMAN	60S ribosomal protein L35a OS=Homo sapiens OX=9606 GN=RPL35A PE=1 SV=2	RPL35A	5	9.44	10.01	9.13	9.12	9.36	10.03	10.08	9.52	9.51	10.23	8.08	0.46	9.49958	2.03	0.064	0.17	-5.28
Q9BQG0	MBB1A_HUMAN	Myb-binding protein 1A OS=Homo sapiens OX=9606 GN=MYBBP1A PE=1 SV=2	MYBBP1A	8	9	9.25	8.59	8.53	8.99	9.47	9.45	9	8.87	9.83	7.57	0.45	8.95931	2.01	0.067	0.17	-5.32
P0DMV9	HS71B_HUMAN	Heat shock 70 kDa protein 1B OS=Homo sapiens OX=9606 GN=HSPA1B PE=1 SV=1	HSPA1B	11	10.31	10.14	10.36	10.44	11.15	10.77	10.81	10.88	10.86	11.26	10.82	0.44	10.7075	2.03	0.064	0.17	-5.29
P30050	RL12_HUMAN	60S ribosomal protein L12 OS=Homo sapiens OX=9606 GN=RPL12 PE=1 SV=1	RPL12	4	8.28	8.83	7.97	7.93	8.28	8.78	8.82	8.53	8.26	9.05	6.72	0.43	8.31336	2.02	0.065	0.17	-5.31
O60832	DKC1_HUMAN	H/ACA ribonucleoprotein complex subunit 4 OS=Homo sapiens OX=9606 GN=DKC1 PE=1 SV=3	DKC1	8	9.33	9.56	8.94	8.91	9.28	9.76	9.79	9.34	9.27	9.83	7.74	0.39	9.25122	2	0.067	0.17	-5.33
P15924	DESP_HUMAN	Desmoplakin OS=Homo sapiens OX=9606 GN=DSP PE=1 SV=3	DSP	94	12.86	12.65	13.17	13.27	12.95	13.33	13.32	13.57	13.61	13	11.71	0.39	13.0399	1.98	0.069	0.17	-5.36
O00629	IMA3_HUMAN	Importin subunit alpha-3 OS=Homo sapiens OX=9606 GN=KPNA4 PE=1 SV=1	KPNA4	1	6.54	6.69	6.14	6.24	6.47	6.99	6.7	6.63	6.43	7.05	4.39	0.34	6.38883	2.02	0.065	0.17	-5.3
Q9BQC6	RT63_HUMAN	Ribosomal protein 63, mitochondrial OS=Homo sapiens OX=9606 GN=MRPL57 PE=1 SV=1	MRPL57	1	4.96	4.81	4.49	4.57	4.97	5.23	5.44	5.06	5.01	4.76	4.51	0.34	4.89243	2.01	0.065	0.17	-5.31
P58107	EPIPL_HUMAN	Epiplakin OS=Homo sapiens OX=9606 GN=EPPK1 PE=1 SV=3	EPPK1	8	8.25	8.03	8.11	8.29	8.33	8.71	8.65	8.59	8.48	8.19	7.19	0.32	8.25691	2.01	0.066	0.17	-5.32
Q8IXT5	RB12B_HUMAN	RNA-binding protein 12B OS=Homo sapiens OX=9606 GN=RBM12B PE=1 SV=2	RBM12B	1	4.48	4.6	4.49	4.46	4.73	4.91	4.84	4.48	4.94	5.13	3.23	0.31	4.57146	2.02	0.065	0.17	-5.3
P15559	NQO1_HUMAN	NAD(P)H dehydrogenase [quinone] 1 OS=Homo sapiens OX=9606 GN=NQO1 PE=1 SV=1	NQO1	1	5.37	5.12	4.63	4.5	5.63	4.78	4.72	4.39	4.32	4.79	3.67	-0.45	4.71987	-2.01	0.067	0.17	-5.32
Q7Z4V5	HDGR2_HUMAN	Hepatoma-derived growth factor-related protein 2 OS=Homo sapiens OX=9606 GN=HDGFL2 PE=1 SV=1	HDGFL2	2	6.03	6.89	5.49	5.26	5.81	6.65	6.59	6.22	5.83	7.47	4.79	0.65	6.09395	1.97	0.072	0.18	-5.39
O60264	SMCA5_HUMAN	SWI/SNF-related matrix-associated actin-dependent regulator of chromatin subfamily A member 5 OS=Homo sapiens OX=9606 GN=SMARCA5 PE=1 SV=1	SMARCA5	21	10.52	11.04	9.76	9.79	10.27	11.09	11.1	10.37	10.31	11.53	9	0.6	10.4342	1.98	0.07	0.18	-5.37
Q5SSJ5	HP1B3_HUMAN	Heterochromatin protein 1-binding protein 3 OS=Homo sapiens OX=9606 GN=HP1BP3 PE=1 SV=1	HP1BP3	7	10.08	10.64	9.32	9.28	9.51	10.68	10.64	9.94	9.84	10.59	7.88	0.58	9.85556	1.98	0.07	0.18	-5.37
P31942	HNRH3_HUMAN	Heterogeneous nuclear ribonucleoprotein H3 OS=Homo sapiens OX=9606 GN=HNRNPH3 PE=1 SV=2	HNRNPH3	7	10	10.71	9.65	9.63	9.98	10.53	10.67	10.12	10.09	11.27	8.73	0.54	10.125	1.98	0.07	0.18	-5.37
Q9UPN4	CP131_HUMAN	Centrosomal protein of 131 kDa OS=Homo sapiens OX=9606 GN=CEP131 PE=1 SV=3	CEP131	3	6.28	6.02	6	7.05	7.2	7.01	7.01	6.74	6.84	7.56	7.38	0.52	6.82742	1.98	0.069	0.18	-5.36
Q9Y3C1	NOP16_HUMAN	Nucleolar protein 16 OS=Homo sapiens OX=9606 GN=NOP16 PE=1 SV=2	NOP16	6	8.98	9.39	8.36	8.26	8.8	9.57	9.58	8.85	8.76	9.64	7.63	0.52	8.89129	1.95	0.073	0.18	-5.41
P62316	SMD2_HUMAN	Small nuclear ribonucleoprotein Sm D2 OS=Homo sapiens OX=9606 GN=SNRPD2 PE=1 SV=1	SNRPD2	3	8.64	9.13	8.01	8.12	8.44	9.16	9.14	8.61	8.49	9.43	6.76	0.5	8.53951	1.97	0.071	0.18	-5.39
P61313	RL15_HUMAN	60S ribosomal protein L15 OS=Homo sapiens OX=9606 GN=RPL15 PE=1 SV=2	RPL15	5	8.68	9.19	8.21	8.21	8.67	9.26	9.15	8.81	8.58	9.54	7.51	0.48	8.70862	1.98	0.07	0.18	-5.37
Q9Y324	FCF1_HUMAN	rRNA-processing protein FCF1 homolog OS=Homo sapiens OX=9606 GN=FCF1 PE=2 SV=1	FCF1	1	6.56	7	5.98	6.18	6.57	7.1	7.16	6.39	6.55	7.47	5.46	0.48	6.58265	1.95	0.073	0.18	-5.41
O14646	CHD1_HUMAN	Chromodomain-helicase-DNA-binding protein 1 OS=Homo sapiens OX=9606 GN=CHD1 PE=1 SV=2	CHD1	1	5.12	5.57	4.64	4.44	5.07	5.61	5.67	4.91	5.13	5.88	4.11	0.47	5.10412	1.95	0.074	0.18	-5.42
P43243	MATR3_HUMAN	Matrin-3 OS=Homo sapiens OX=9606 GN=MATR3 PE=1 SV=2	MATR3	18	10.34	10.7	9.9	9.95	10.36	10.77	10.76	10.4	10.31	11.29	8.82	0.46	10.3279	1.95	0.073	0.18	-5.41
Q9BVI4	NOC4L_HUMAN	Nucleolar complex protein 4 homolog OS=Homo sapiens OX=9606 GN=NOC4L PE=1 SV=1	NOC4L	5	7.29	7.79	6.93	6.98	7.1	7.77	7.71	7.32	7.33	7.95	5.88	0.4	7.27638	1.97	0.071	0.18	-5.38
P13693	TCTP_HUMAN	Translationally-controlled tumor protein OS=Homo sapiens OX=9606 GN=TPT1 PE=1 SV=1	TPT1	1	4.99	4.99	4.69	4.73	5.51	5.41	5.45	5.39	5.22	5.14	4.29	0.34	5.07222	1.98	0.07	0.18	-5.37
Q8IY18	SMC5_HUMAN	Structural maintenance of chromosomes protein 5 OS=Homo sapiens OX=9606 GN=SMC5 PE=1 SV=2	SMC5	3	5.77	5.89	5.35	5.33	5.98	6.14	6.09	5.95	5.69	6.17	4.31	0.34	5.69792	1.97	0.072	0.18	-5.39
Q92621	NU205_HUMAN	Nuclear pore complex protein Nup205 OS=Homo sapiens OX=9606 GN=NUP205 PE=1 SV=3	NUP205	6	7.49	7.84	7.33	7.37	7.47	8.04	8.07	7.82	7.7	7.52	6.1	0.33	7.5222	1.97	0.071	0.18	-5.38
P24666	PPAC_HUMAN	Low molecular weight phosphotyrosine protein phosphatase OS=Homo sapiens OX=9606 GN=ACP1 PE=1 SV=3	ACP1	1	5.35	5.34	5.71	5.59	5.41	5.7	5.55	6.27	5.88	5.63	4.94	0.32	5.57905	1.96	0.073	0.18	-5.4
P26641	EF1G_HUMAN	Elongation factor 1-gamma OS=Homo sapiens OX=9606 GN=EEF1G PE=1 SV=3	EEF1G	2	6.39	6.37	6.25	6.19	6.73	6.63	6.55	6.77	6.63	6.77	5.68	0.28	6.45164	1.94	0.075	0.18	-5.44
Q14318	FKBP8_HUMAN	Peptidyl-prolyl cis-trans isomerase FKBP8 OS=Homo sapiens OX=9606 GN=FKBP8 PE=1 SV=2	FKBP8	1	4.06	4.29	4.04	3.79	4.21	3.83	3.51	3.93	4.07	3.19	2.51	-0.38	3.76697	-1.96	0.073	0.18	-5.4
Q15287	RNPS1_HUMAN	RNA-binding protein with serine-rich domain 1 OS=Homo sapiens OX=9606 GN=RNPS1 PE=1 SV=1	RNPS1	3	8.03	8.56	7.17	7.32	7.65	8.62	8.58	7.78	7.75	8.83	6.33	0.57	7.87362	1.9	0.081	0.19	-5.5
Q6NYC8	PPR18_HUMAN	Phostensin OS=Homo sapiens OX=9606 GN=PPP1R18 PE=1 SV=1	PPP1R18	5	6.79	6.47	7.19	7.43	6.39	7.1	7.16	7.73	7.92	6.84	4.94	0.5	6.90589	1.93	0.076	0.19	-5.45
Q9Y3A2	UTP11_HUMAN	Probable U3 small nucleolar RNA-associated protein 11 OS=Homo sapiens OX=9606 GN=UTP11 PE=1 SV=2	UTP11	8	9.86	10.2	9.29	9.19	9.72	10.31	10.28	9.75	9.7	10.62	8.29	0.48	9.74702	1.93	0.077	0.19	-5.45
P07814	SYEP_HUMAN	Bifunctional glutamate/proline--tRNA ligase OS=Homo sapiens OX=9606 GN=EPRS PE=1 SV=5	EPRS	1	3.3	2.45	3.35	3.59	3.81	3.56	3.85	4	3.86	3.54	2.85	0.46	3.46897	1.94	0.076	0.19	-5.44
P12956	XRCC6_HUMAN	X-ray repair cross-complementing protein 6 OS=Homo sapiens OX=9606 GN=XRCC6 PE=1 SV=2	XRCC6	12	9.63	10.11	9.12	9.11	9.56	10.15	10.14	9.61	9.56	10.39	8.39	0.46	9.61516	1.91	0.08	0.19	-5.49
Q86U42	PABP2_HUMAN	Polyadenylate-binding protein 2 OS=Homo sapiens OX=9606 GN=PABPN1 PE=1 SV=3	PABPN1	2	6.68	7.36	6.47	6.52	6.62	7.31	7.34	6.81	6.68	7.77	5.14	0.45	6.79228	1.93	0.076	0.19	-5.45
P62241	RS8_HUMAN	40S ribosomal protein S8 OS=Homo sapiens OX=9606 GN=RPS8 PE=1 SV=2	RPS8	4	9.97	10.25	9.4	9.42	9.85	10.37	10.4	9.95	9.8	10.5	8.55	0.43	9.86068	1.91	0.08	0.19	-5.49
P52298	NCBP2_HUMAN	Nuclear cap-binding protein subunit 2 OS=Homo sapiens OX=9606 GN=NCBP2 PE=1 SV=1	NCBP2	1	6.59	6.93	6.11	6.06	6.15	6.98	6.92	6.44	6.37	7.23	4.39	0.42	6.3776	1.89	0.082	0.19	-5.51
P62424	RL7A_HUMAN	60S ribosomal protein L7a OS=Homo sapiens OX=9606 GN=RPL7A PE=1 SV=2	RPL7A	6	9.1	9.56	8.6	8.68	9.05	9.46	9.54	9.22	9.08	9.75	7.43	0.41	9.04122	1.89	0.081	0.19	-5.5
Q8WWI1	LMO7_HUMAN	LIM domain only protein 7 OS=Homo sapiens OX=9606 GN=LMO7 PE=1 SV=3	LMO7	1	3.45	3.01	3.99	3.85	3.77	4.08	4.19	4.23	4.02	3.58	2.3	0.4	3.67838	1.9	0.08	0.19	-5.49
O75691	UTP20_HUMAN	Small subunit processome component 20 homolog OS=Homo sapiens OX=9606 GN=UTP20 PE=1 SV=3	UTP20	11	8.72	9.06	8.35	8.39	8.71	9.17	9.07	8.77	8.73	9.4	7.34	0.38	8.70075	1.92	0.077	0.19	-5.46
P62244	RS15A_HUMAN	40S ribosomal protein S15a OS=Homo sapiens OX=9606 GN=RPS15A PE=1 SV=2	RPS15A	5	9.33	9.35	9.09	9.16	9.51	9.74	9.76	9.5	9.24	9.94	8.41	0.35	9.36469	1.9	0.08	0.19	-5.49
Q66PJ3	AR6P4_HUMAN	ADP-ribosylation factor-like protein 6-interacting protein 4 OS=Homo sapiens OX=9606 GN=ARL6IP4 PE=1 SV=2	ARL6IP4	3	6.82	6.76	6.79	6.85	7.17	7.45	7.51	7.19	7.02	6.83	5.95	0.32	6.94095	1.9	0.08	0.19	-5.49
P26599	PTBP1_HUMAN	Polypyrimidine tract-binding protein 1 OS=Homo sapiens OX=9606 GN=PTBP1 PE=1 SV=1	PTBP1	2	6.96	7	6.57	6.58	6.7	7.16	7.16	6.92	6.79	7.34	4.88	0.31	6.73049	1.92	0.077	0.19	-5.46
Q15233	NONO_HUMAN	Non-POU domain-containing octamer-binding protein OS=Homo sapiens OX=9606 GN=NONO PE=1 SV=4	NONO	4	7.72	7.57	7.39	7.41	7.85	7.99	8.15	7.98	7.73	7.65	6.59	0.31	7.63936	1.9	0.08	0.19	-5.49
P04040	CATA_HUMAN	Catalase OS=Homo sapiens OX=9606 GN=CAT PE=1 SV=3	CAT	1	3.66	4.01	4.08	3.84	4.31	3.36	2.85	3.92	4.3	2.78	1.64	-0.54	3.52378	-1.91	0.079	0.19	-5.48
Q16629	SRSF7_HUMAN	Serine/arginine-rich splicing factor 7 OS=Homo sapiens OX=9606 GN=SRSF7 PE=1 SV=1	SRSF7	2	6.31	7.04	5.88	5.95	6.58	6.99	7.03	6.36	6.32	8.11	5.05	0.61	6.51189	1.84	0.09	0.2	-5.59
P07910	HNRPC_HUMAN	Heterogeneous nuclear ribonucleoproteins C1/C2 OS=Homo sapiens OX=9606 GN=HNRNPC PE=1 SV=4	HNRNPC	10	11.66	12.17	11.02	11.02	11.48	12.25	12.24	11.53	11.42	12.57	9.73	0.53	11.5529	1.85	0.088	0.2	-5.57
Q13435	SF3B2_HUMAN	Splicing factor 3B subunit 2 OS=Homo sapiens OX=9606 GN=SF3B2 PE=1 SV=2	SF3B2	22	11.12	11.56	10.47	10.5	10.86	11.62	11.64	10.95	10.9	11.97	9.07	0.51	10.9682	1.86	0.086	0.2	-5.55
P18583	SON_HUMAN	Protein SON OS=Homo sapiens OX=9606 GN=SON PE=1 SV=4	SON	13	9.78	10.15	9.09	9.08	9.45	10.27	10.33	9.53	9.49	10.47	7.86	0.51	9.5909	1.86	0.086	0.2	-5.56
Q15424	SAFB1_HUMAN	Scaffold attachment factor B1 OS=Homo sapiens OX=9606 GN=SAFB PE=1 SV=4	SAFB	5	7.96	8.33	7.6	7.65	8.06	8.47	8.59	7.91	7.85	9.24	6.22	0.5	7.98919	1.89	0.082	0.2	-5.51
Q9HCD5	NCOA5_HUMAN	Nuclear receptor coactivator 5 OS=Homo sapiens OX=9606 GN=NCOA5 PE=1 SV=2	NCOA5	2	6.1	6.6	5.8	5.56	6.3	6.62	6.59	6.08	6.11	7.43	4.81	0.5	6.18141	1.84	0.09	0.2	-5.59
Q9Y388	RBMX2_HUMAN	RNA-binding motif protein, X-linked 2 OS=Homo sapiens OX=9606 GN=RBMX2 PE=1 SV=2	RBMX2	1	4.12	3.65	3.66	3.72	4.88	4.92	4.74	3.9	4.48	4.45	3.81	0.49	4.21327	1.88	0.083	0.2	-5.52
P15311	EZRI_HUMAN	Ezrin OS=Homo sapiens OX=9606 GN=EZR PE=1 SV=4	EZR	1	4.14	4.25	4.95	5.16	4.58	5.04	4.72	5.78	5.37	4.59	2.79	0.49	4.66926	1.86	0.086	0.2	-5.56
P46100	ATRX_HUMAN	Transcriptional regulator ATRX OS=Homo sapiens OX=9606 GN=ATRX PE=1 SV=5	ATRX	8	8.15	8.63	7.48	7.5	8	8.72	8.72	7.95	7.99	8.8	6.57	0.48	8.04609	1.84	0.089	0.2	-5.58
P42356	PI4KA_HUMAN	Phosphatidylinositol 4-kinase alpha OS=Homo sapiens OX=9606 GN=PI4KA PE=1 SV=4	PI4KA	1	3.25	2.81	3.63	3.81	3.77	3.63	4.1	3.99	4.51	3.4	2.77	0.47	3.60669	1.87	0.084	0.2	-5.54
Q9H9Y2	RPF1_HUMAN	Ribosome production factor 1 OS=Homo sapiens OX=9606 GN=RPF1 PE=1 SV=2	RPF1	7	8.15	8.58	7.62	7.66	8.07	8.73	8.67	8.05	7.95	8.97	6.77	0.46	8.11007	1.85	0.088	0.2	-5.58
Q15459	SF3A1_HUMAN	Splicing factor 3A subunit 1 OS=Homo sapiens OX=9606 GN=SF3A1 PE=1 SV=1	SF3A1	13	9.26	9.88	8.92	9	9.23	9.96	9.81	9.24	9.35	10.18	7.49	0.45	9.30168	1.87	0.085	0.2	-5.55
Q5VV67	PPRC1_HUMAN	Peroxisome proliferator-activated receptor gamma coactivator-related protein 1 OS=Homo sapiens OX=9606 GN=PPRC1 PE=1 SV=1	PPRC1	1	4.89	4.85	5.07	5.26	4.21	5.21	5.19	5.85	5.6	4.68	2.32	0.45	4.83048	1.86	0.086	0.2	-5.55
Q2TAY7	SMU1_HUMAN	WD40 repeat-containing protein SMU1 OS=Homo sapiens OX=9606 GN=SMU1 PE=1 SV=2	SMU1	6	9.13	9.59	8.64	8.56	9.14	9.66	9.65	9.15	9.01	9.83	7.32	0.45	9.06124	1.86	0.086	0.2	-5.56
Q96FS4	SIPA1_HUMAN	Signal-induced proliferation-associated protein 1 OS=Homo sapiens OX=9606 GN=SIPA1 PE=1 SV=1	SIPA1	1	5.17	5.37	5.91	5.82	5.07	5.72	5.9	6.32	6.2	5.34	3.42	0.42	5.47614	1.87	0.085	0.2	-5.54
P14866	HNRPL_HUMAN	Heterogeneous nuclear ribonucleoprotein L OS=Homo sapiens OX=9606 GN=HNRNPL PE=1 SV=2	HNRNPL	9	9.93	10.19	9.54	9.53	9.97	10.27	10.28	9.97	9.87	10.79	8.47	0.41	9.89151	1.85	0.088	0.2	-5.57
P62847	RS24_HUMAN	40S ribosomal protein S24 OS=Homo sapiens OX=9606 GN=RPS24 PE=1 SV=1	RPS24	5	10.28	10.62	9.92	9.87	10.33	10.83	10.83	10.36	10.21	10.77	8.89	0.4	10.2644	1.88	0.083	0.2	-5.53
Q9H6R4	NOL6_HUMAN	Nucleolar protein 6 OS=Homo sapiens OX=9606 GN=NOL6 PE=1 SV=2	NOL6	9	9.03	9.32	8.56	8.53	8.8	9.4	9.46	8.99	8.84	9.51	7.28	0.4	8.88354	1.86	0.086	0.2	-5.56
P34741	SDC2_HUMAN	Syndecan-2 OS=Homo sapiens OX=9606 GN=SDC2 PE=1 SV=2	SDC2	2	8.67	9.23	8.36	8.51	8.09	8.99	9.17	8.84	8.93	8.87	5.88	0.39	8.50366	1.88	0.083	0.2	-5.52
P42766	RL35_HUMAN	60S ribosomal protein L35 OS=Homo sapiens OX=9606 GN=RPL35 PE=1 SV=2	RPL35	6	9.92	10	9.48	9.37	10.04	10.36	10.56	9.91	9.82	10.12	8.85	0.39	9.85766	1.85	0.087	0.2	-5.57
Q99613	EIF3C_HUMAN	Eukaryotic translation initiation factor 3 subunit C OS=Homo sapiens OX=9606 GN=EIF3C PE=1 SV=1	EIF3C	1	3.01	3.15	3.19	2.72	3.55	3.33	3.79	3.74	3.16	3.46	2.54	0.37	3.2405	1.86	0.087	0.2	-5.56
P62851	RS25_HUMAN	40S ribosomal protein S25 OS=Homo sapiens OX=9606 GN=RPS25 PE=1 SV=1	RPS25	3	8.5	8.53	8.17	8.09	8.83	9.02	9.09	8.64	8.51	8.67	7.44	0.36	8.50042	1.88	0.084	0.2	-5.53
Q9BZL1	UBL5_HUMAN	Ubiquitin-like protein 5 OS=Homo sapiens OX=9606 GN=UBL5 PE=1 SV=1	UBL5	1	4.59	5.26	4.9	5.01	4.24	5.14	4.95	5.2	5.06	5.45	2.95	0.36	4.79493	1.85	0.088	0.2	-5.57
Q03001	DYST_HUMAN	Dystonin OS=Homo sapiens OX=9606 GN=DST PE=1 SV=4	DST	36	10.01	9.81	10.11	10.23	9.87	10.35	10.35	10.65	10.62	9.86	8.65	0.36	10.048	1.84	0.089	0.2	-5.59
O94905	ERLN2_HUMAN	Erlin-2 OS=Homo sapiens OX=9606 GN=ERLIN2 PE=1 SV=1	ERLIN2	3	7.94	7.93	8.13	8.26	7.45	8.05	8.14	8.48	8.61	8.19	5.95	0.35	7.92065	1.85	0.088	0.2	-5.57
P31943	HNRH1_HUMAN	Heterogeneous nuclear ribonucleoprotein H OS=Homo sapiens OX=9606 GN=HNRNPH1 PE=1 SV=4	HNRNPH1	7	9.44	9.56	9.22	9.32	9.46	9.68	9.64	9.66	9.55	9.97	7.73	0.3	9.38449	1.84	0.09	0.2	-5.6
O15371	EIF3D_HUMAN	Eukaryotic translation initiation factor 3 subunit D OS=Homo sapiens OX=9606 GN=EIF3D PE=1 SV=1	EIF3D	2	5.71	5.74	5.66	5.6	5.78	5.97	6.08	6.08	6.05	5.63	4.82	0.26	5.73791	1.87	0.084	0.2	-5.54
Q4VCS5	AMOT_HUMAN	Angiomotin OS=Homo sapiens OX=9606 GN=AMOT PE=1 SV=1	AMOT	17	9.25	8.96	10.13	10.29	10.34	9.72	9.78	10.73	10.78	11.22	10.26	0.65	10.1323	1.81	0.095	0.21	-5.64
Q13242	SRSF9_HUMAN	Serine/arginine-rich splicing factor 9 OS=Homo sapiens OX=9606 GN=SRSF9 PE=1 SV=1	SRSF9	5	8.75	9.41	8.1	8.21	8.83	9.23	9.4	8.8	8.56	10.58	7.15	0.65	8.82164	1.8	0.096	0.21	-5.65
P55769	NH2L1_HUMAN	NHP2-like protein 1 OS=Homo sapiens OX=9606 GN=SNU13 PE=1 SV=3	SNU13	2	7.36	7.95	6.79	6.81	7.52	8.07	8.18	7.2	7.25	8.31	6.09	0.52	7.41281	1.8	0.095	0.21	-5.64
Q9NVP1	DDX18_HUMAN	ATP-dependent RNA helicase DDX18 OS=Homo sapiens OX=9606 GN=DDX18 PE=1 SV=2	DDX18	24	10.78	11.27	10.24	10.27	10.68	11.46	11.33	10.65	10.62	11.67	9.1	0.5	10.7329	1.83	0.091	0.21	-5.61
O15381	NVL_HUMAN	Nuclear valosin-containing protein-like OS=Homo sapiens OX=9606 GN=NVL PE=1 SV=1	NVL	3	6.47	6.88	6.14	6.13	7.01	7.08	6.98	6.61	6.5	7.98	5.13	0.5	6.627	1.79	0.097	0.21	-5.66
O15042	SR140_HUMAN	U2 snRNP-associated SURP motif-containing protein OS=Homo sapiens OX=9606 GN=U2SURP PE=1 SV=2	U2SURP	5	8.36	8.82	7.75	7.74	8.16	8.75	8.83	8.23	8.16	9.19	6.45	0.47	8.22113	1.82	0.092	0.21	-5.62
Q9Y2Q5	LTOR2_HUMAN	Ragulator complex protein LAMTOR2 OS=Homo sapiens OX=9606 GN=LAMTOR2 PE=1 SV=1	LAMTOR2	1	3.6	3.64	4.19	4.5	3.77	4.09	3.66	4.74	4.77	4.77	3.22	0.47	4.08633	1.8	0.096	0.21	-5.65
Q9NUP9	LIN7C_HUMAN	Protein lin-7 homolog C OS=Homo sapiens OX=9606 GN=LIN7C PE=1 SV=1	LIN7C	2	5.22	4.65	5.59	5.71	5.43	5.18	5.48	6.22	6.28	5.76	4.35	0.46	5.44342	1.83	0.091	0.21	-5.61
Q5BKY9	F133B_HUMAN	Protein FAM133B OS=Homo sapiens OX=9606 GN=FAM133B PE=1 SV=1	FAM133B	1	4.78	4.4	4.42	4.06	5.15	5.37	5.46	4.74	4.5	4.88	5.24	0.43	4.81809	1.8	0.095	0.21	-5.65
Q9H1Z4	WDR13_HUMAN	WD repeat-containing protein 13 OS=Homo sapiens OX=9606 GN=WDR13 PE=1 SV=2	WDR13	1	5.34	5.95	4.89	5.03	5.6	6.17	5.88	5.32	5.52	6.05	4.05	0.42	5.43614	1.83	0.09	0.21	-5.6
P09234	RU1C_HUMAN	U1 small nuclear ribonucleoprotein C OS=Homo sapiens OX=9606 GN=SNRPC PE=1 SV=1	SNRPC	1	6.71	7.12	6.1	6.22	6.64	6.99	7.06	6.8	6.49	7.55	4.76	0.42	6.58592	1.8	0.096	0.21	-5.66
Q9Y4G6	TLN2_HUMAN	Talin-2 OS=Homo sapiens OX=9606 GN=TLN2 PE=1 SV=4	TLN2	3	5.23	5.27	5.29	5.25	5.77	5.6	5.53	5.88	5.93	5.37	4.92	0.3	5.45817	1.81	0.093	0.21	-5.63
P14868	SYDC_HUMAN	Aspartate--tRNA ligase, cytoplasmic OS=Homo sapiens OX=9606 GN=DARS PE=1 SV=2	DARS	2	4.69	4.68	4.52	4.54	5.13	5.16	4.98	5.19	4.75	4.94	4.83	0.29	4.85646	1.8	0.095	0.21	-5.65
P05388	RLA0_HUMAN	60S acidic ribosomal protein P0 OS=Homo sapiens OX=9606 GN=RPLP0 PE=1 SV=1	RPLP0	3	7.07	7.41	6.92	6.97	7.32	7.37	7.39	7.51	7.25	7.58	5.94	0.28	7.15765	1.83	0.091	0.21	-5.61
Q8WUM0	NU133_HUMAN	Nuclear pore complex protein Nup133 OS=Homo sapiens OX=9606 GN=NUP133 PE=1 SV=2	NUP133	5	6.88	6.98	6.52	6.48	6.6	7.18	7.14	6.94	6.85	6.76	5.17	0.28	6.68108	1.8	0.095	0.21	-5.65
Q01813	PFKAP_HUMAN	ATP-dependent 6-phosphofructokinase, platelet type OS=Homo sapiens OX=9606 GN=PFKP PE=1 SV=2	PFKP	2	5.04	5.17	5.43	5.23	6.16	5.22	5.6	4.65	4.88	4.25	3.8	-0.49	5.03806	-1.8	0.096	0.21	-5.65
P00338	LDHA_HUMAN	L-lactate dehydrogenase A chain OS=Homo sapiens OX=9606 GN=LDHA PE=1 SV=2	LDHA	1	3.07	2.17	3.12	3.07	4.61	3.54	3.49	4.25	3.72	4.21	4.42	0.63	3.60631	1.75	0.11	0.22	-5.73
P45973	CBX5_HUMAN	Chromobox protein homolog 5 OS=Homo sapiens OX=9606 GN=CBX5 PE=1 SV=1	CBX5	6	9.82	10.27	8.84	8.83	9.42	10.28	10.25	9.5	9.36	10.76	7.83	0.6	9.55824	1.77	0.1	0.22	-5.69
Q8N3R9	MPP5_HUMAN	MAGUK p55 subfamily member 5 OS=Homo sapiens OX=9606 GN=MPP5 PE=1 SV=3	MPP5	3	6.28	6.19	7.29	7.59	7.29	6.96	6.9	7.88	7.93	7.71	6.19	0.55	7.10953	1.75	0.1	0.22	-5.73
Q07955	SRSF1_HUMAN	Serine/arginine-rich splicing factor 1 OS=Homo sapiens OX=9606 GN=SRSF1 PE=1 SV=2	SRSF1	2	5.61	6.68	5.62	5.73	5.8	6.26	6.44	5.97	5.93	7.49	4.5	0.53	6.00225	1.76	0.1	0.22	-5.71
Q03701	CEBPZ_HUMAN	CCAAT/enhancer-binding protein zeta OS=Homo sapiens OX=9606 GN=CEBPZ PE=1 SV=3	CEBPZ	14	9.82	10.31	9.21	9.24	9.88	10.52	10.52	9.6	9.69	10.72	8.64	0.52	9.83343	1.79	0.097	0.22	-5.66
P49736	MCM2_HUMAN	DNA replication licensing factor MCM2 OS=Homo sapiens OX=9606 GN=MCM2 PE=1 SV=4	MCM2	1	2.6	2.86	1.93	2.05	2.89	3.08	3.06	2.65	2.35	3.78	1.73	0.52	2.63444	1.77	0.1	0.22	-5.7
Q5QJE6	TDIF2_HUMAN	Deoxynucleotidyltransferase terminal-interacting protein 2 OS=Homo sapiens OX=9606 GN=DNTTIP2 PE=1 SV=2	DNTTIP2	11	9	9.49	8.3	8.36	8.9	9.5	9.56	8.79	8.77	9.97	7.48	0.51	8.92006	1.75	0.1	0.22	-5.72
P17661	DESM_HUMAN	Desmin OS=Homo sapiens OX=9606 GN=DES PE=1 SV=3	DES	3	7.85	7.22	7.91	8.26	7.62	8.09	8.1	8.65	9.03	7.47	6.55	0.5	7.88594	1.77	0.1	0.22	-5.7
Q9H7B2	RPF2_HUMAN	Ribosome production factor 2 homolog OS=Homo sapiens OX=9606 GN=RPF2 PE=1 SV=2	RPF2	6	8.53	9.09	7.92	7.89	8.44	9.16	9.04	8.37	8.38	9.39	7.03	0.49	8.47579	1.77	0.1	0.22	-5.69
Q9NV06	DCA13_HUMAN	DDB1- and CUL4-associated factor 13 OS=Homo sapiens OX=9606 GN=DCAF13 PE=1 SV=2	DCAF13	4	8.6	9.11	7.94	8.03	8.55	9.16	9.11	8.45	8.44	9.47	7.07	0.48	8.54027	1.77	0.1	0.22	-5.7
Q14683	SMC1A_HUMAN	Structural maintenance of chromosomes protein 1A OS=Homo sapiens OX=9606 GN=SMC1A PE=1 SV=2	SMC1A	14	9.06	9.41	8.5	8.47	9.18	9.51	9.59	8.96	8.88	10.02	7.87	0.47	9.0416	1.77	0.1	0.22	-5.69
Q9P0K7	RAI14_HUMAN	Ankycorbin OS=Homo sapiens OX=9606 GN=RAI14 PE=1 SV=2	RAI14	23	10.37	10.16	10.73	10.88	9.92	10.79	10.8	11.32	11.34	10.16	8.96	0.47	10.492	1.77	0.1	0.22	-5.7
Q9BVJ6	UT14A_HUMAN	U3 small nucleolar RNA-associated protein 14 homolog A OS=Homo sapiens OX=9606 GN=UTP14A PE=1 SV=1	UTP14A	11	9.29	9.7	8.66	8.71	9.1	9.71	9.8	9.08	9.07	10.13	7.65	0.47	9.17269	1.76	0.1	0.22	-5.71
P38606	VATA_HUMAN	V-type proton ATPase catalytic subunit A OS=Homo sapiens OX=9606 GN=ATP6V1A PE=1 SV=2	ATP6V1A	1	2.96	3.03	2.82	3.38	3.3	3.44	2.66	3.69	3.89	4.06	1.64	0.45	3.17003	1.77	0.1	0.22	-5.7
P52272	HNRPM_HUMAN	Heterogeneous nuclear ribonucleoprotein M OS=Homo sapiens OX=9606 GN=HNRNPM PE=1 SV=3	HNRNPM	36	12.66	13.07	12.1	12.15	12.5	13.15	13.16	12.51	12.49	13.41	11.22	0.45	12.5846	1.76	0.1	0.22	-5.71
P16278	BGAL_HUMAN	Beta-galactosidase OS=Homo sapiens OX=9606 GN=GLB1 PE=1 SV=2	GLB1	6	8.62	8.37	9.12	9.33	8.68	9.07	9.13	9.69	9.68	8.73	7.63	0.44	8.91472	1.77	0.1	0.22	-5.7
Q9NX63	MIC19_HUMAN	MICOS complex subunit MIC19 OS=Homo sapiens OX=9606 GN=CHCHD3 PE=1 SV=1	CHCHD3	12	11.24	11.08	11.24	11.34	10.55	11.61	11.63	11.79	11.79	10.74	8.73	0.42	11.0661	1.74	0.11	0.22	-5.74
Q9HCS7	SYF1_HUMAN	Pre-mRNA-splicing factor SYF1 OS=Homo sapiens OX=9606 GN=XAB2 PE=1 SV=2	XAB2	5	6.87	7.27	6.25	6.2	6.77	7.41	7.31	6.67	6.66	7.41	5.74	0.42	6.77907	1.73	0.11	0.22	-5.75
Q9P275	UBP36_HUMAN	Ubiquitin carboxyl-terminal hydrolase 36 OS=Homo sapiens OX=9606 GN=USP36 PE=1 SV=4	USP36	1	4.45	4.74	4.28	4.2	3.64	4.51	4.89	5.26	4.5	4.22	2.89	0.41	4.32679	1.75	0.1	0.22	-5.73
Q96DF8	ESS2_HUMAN	Splicing factor ESS-2 homolog OS=Homo sapiens OX=9606 GN=ESS2 PE=1 SV=1	ESS2	1	3.21	3.39	2.71	2.56	2.65	3.59	3.44	2.93	2.92	3.66	2.04	0.41	3.00835	1.74	0.11	0.22	-5.74
Q16891	MIC60_HUMAN	MICOS complex subunit MIC60 OS=Homo sapiens OX=9606 GN=IMMT PE=1 SV=1	IMMT	41	13.12	13	13.18	13.29	12.53	13.51	13.54	13.64	13.7	12.74	10.86	0.4	13.0091	1.76	0.1	0.22	-5.71
P67936	TPM4_HUMAN	Tropomyosin alpha-4 chain OS=Homo sapiens OX=9606 GN=TPM4 PE=1 SV=3	TPM4	1	6.3	5.84	6.25	6.15	5.93	6.52	6.54	6.99	6.77	5.64	5.16	0.4	6.19145	1.74	0.11	0.22	-5.74
Q9BQ75	CMS1_HUMAN	Protein CMSS1 OS=Homo sapiens OX=9606 GN=CMSS1 PE=1 SV=2	CMSS1	1	6.04	6.52	5.69	5.58	5.81	6.5	6.53	6.02	5.8	6.79	3.99	0.4	5.93355	1.74	0.11	0.22	-5.74
Q8N5F7	NKAP_HUMAN	NF-kappa-B-activating protein OS=Homo sapiens OX=9606 GN=NKAP PE=1 SV=1	NKAP	1	3.83	3.53	4.36	4.3	4.63	4.01	4.45	4.8	4.66	4.72	4.23	0.4	4.32255	1.74	0.11	0.22	-5.75
P43307	SSRA_HUMAN	Translocon-associated protein subunit alpha OS=Homo sapiens OX=9606 GN=SSR1 PE=1 SV=3	SSR1	1	5.01	4.58	5.12	5.25	4.27	5.09	5.37	5.45	5.56	4.73	3.26	0.39	4.88154	1.78	0.099	0.22	-5.68
P42898	MTHR_HUMAN	Methylenetetrahydrofolate reductase OS=Homo sapiens OX=9606 GN=MTHFR PE=1 SV=3	MTHFR	1	7.3	7.2	7.75	7.89	7.14	7.8	7.96	8.11	8.18	7.21	5.19	0.39	7.43037	1.77	0.1	0.22	-5.7
P62910	RL32_HUMAN	60S ribosomal protein L32 OS=Homo sapiens OX=9606 GN=RPL32 PE=1 SV=2	RPL32	3	8.03	8.1	7.32	7.21	7.85	8.19	8.1	7.95	7.72	8.44	6.99	0.38	7.80888	1.74	0.11	0.22	-5.75
Q9UJZ1	STML2_HUMAN	Stomatin-like protein 2, mitochondrial OS=Homo sapiens OX=9606 GN=STOML2 PE=1 SV=1	STOML2	15	10.87	10.7	11.02	11.17	10.41	11.17	11.17	11.42	11.55	10.74	8.8	0.37	10.8203	1.77	0.1	0.22	-5.7
Q9BTX1	NDC1_HUMAN	Nucleoporin NDC1 OS=Homo sapiens OX=9606 GN=NDC1 PE=1 SV=2	NDC1	1	5.56	5.69	5.21	5.19	4.85	5.98	6.03	5.48	5.59	5.22	3.16	0.36	5.26847	1.75	0.1	0.22	-5.73
P28482	MK01_HUMAN	Mitogen-activated protein kinase 1 OS=Homo sapiens OX=9606 GN=MAPK1 PE=1 SV=3	MAPK1	1	4.34	4.01	3.84	3.89	4.47	4.52	4.73	4.77	4.16	4.11	3.66	0.35	4.22639	1.79	0.097	0.22	-5.66
Q8TDD1	DDX54_HUMAN	ATP-dependent RNA helicase DDX54 OS=Homo sapiens OX=9606 GN=DDX54 PE=1 SV=2	DDX54	5	6.54	7.09	6.25	6.47	6.76	7.17	7.07	6.62	6.68	7.31	5.54	0.35	6.6814	1.75	0.1	0.22	-5.72
Q00610	CLH1_HUMAN	Clathrin heavy chain 1 OS=Homo sapiens OX=9606 GN=CLTC PE=1 SV=5	CLTC	10	8.75	8.54	9.02	9.17	8.93	9.04	8.97	9.53	9.39	9.11	7.68	0.33	8.92228	1.76	0.1	0.22	-5.71
P05089	ARGI1_HUMAN	Arginase-1 OS=Homo sapiens OX=9606 GN=ARG1 PE=1 SV=2	ARG1	1	5.42	5.46	5.83	5.88	6.11	6.39	6.19	5.97	6.21	5.6	5.89	0.33	5.90472	1.74	0.11	0.22	-5.75
Q9UNL2	SSRG_HUMAN	Translocon-associated protein subunit gamma OS=Homo sapiens OX=9606 GN=SSR3 PE=1 SV=1	SSR3	1	4.47	4.51	4.91	4.94	5.04	5.06	4.98	5.47	5.35	4.66	3.11	0.33	4.77145	1.73	0.11	0.22	-5.75
P24534	EF1B_HUMAN	Elongation factor 1-beta OS=Homo sapiens OX=9606 GN=EEF1B2 PE=1 SV=3	EEF1B2	2	6.07	5.75	5.69	5.93	6.42	6.14	6.06	6.73	6.21	6.34	5.28	0.32	6.05319	1.78	0.099	0.22	-5.68
P23284	PPIB_HUMAN	Peptidyl-prolyl cis-trans isomerase B OS=Homo sapiens OX=9606 GN=PPIB PE=1 SV=2	PPIB	1	4.07	4.21	4.23	3.99	4.01	4.54	4.85	4.52	3.88	4.33	2.91	0.32	4.14037	1.77	0.1	0.22	-5.69
P46782	RS5_HUMAN	40S ribosomal protein S5 OS=Homo sapiens OX=9606 GN=RPS5 PE=1 SV=4	RPS5	3	7.81	8.29	7.79	7.74	7.83	8.41	8.33	7.94	7.92	8.4	6.52	0.31	7.90704	1.74	0.11	0.22	-5.75
P62854	RS26_HUMAN	40S ribosomal protein S26 OS=Homo sapiens OX=9606 GN=RPS26 PE=1 SV=3	RPS26	1	9.1	8.94	8.91	8.86	9.39	9.43	9.51	9.2	9.23	9.32	8.62	0.3	9.13716	1.76	0.1	0.22	-5.71
Q9NYH9	UTP6_HUMAN	U3 small nucleolar RNA-associated protein 6 homolog OS=Homo sapiens OX=9606 GN=UTP6 PE=2 SV=2	UTP6	4	7.18	7.52	6.94	7.08	7.19	7.74	7.46	7.06	7.5	7.65	5.67	0.3	7.17979	1.74	0.11	0.22	-5.75
Q96TA2	YMEL1_HUMAN	ATP-dependent zinc metalloprotease YME1L1 OS=Homo sapiens OX=9606 GN=YME1L1 PE=1 SV=2	YME1L1	1	4.76	4.38	4.92	4.79	5.56	4.47	4.15	4.66	4.77	4.5	3.77	-0.37	4.61082	-1.76	0.1	0.22	-5.71
P31689	DNJA1_HUMAN	DnaJ homolog subfamily A member 1 OS=Homo sapiens OX=9606 GN=DNAJA1 PE=1 SV=2	DNAJA1	5	7.99	7.88	7.41	7.49	8.83	7.6	7.53	7.37	7.43	7.53	6.58	-0.43	7.60468	-1.78	0.1	0.22	-5.69
P54289	CA2D1_HUMAN	Voltage-dependent calcium channel subunit alpha-2/delta-1 OS=Homo sapiens OX=9606 GN=CACNA2D1 PE=1 SV=3	CACNA2D1	1	4.06	3.18	3.83	3.78	4.68	3.85	4.05	2.84	3.15	2.9	2.66	-0.55	3.54263	-1.79	0.098	0.22	-5.67
Q92804	RBP56_HUMAN	TATA-binding protein-associated factor 2N OS=Homo sapiens OX=9606 GN=TAF15 PE=1 SV=1	TAF15	1	6.99	7.24	8.02	7.9	8.45	7.65	7.92	8.41	8.14	9.72	6.65	0.65	7.91673	1.71	0.11	0.23	-5.79
Q13185	CBX3_HUMAN	Chromobox protein homolog 3 OS=Homo sapiens OX=9606 GN=CBX3 PE=1 SV=4	CBX3	5	9.65	10.25	8.77	8.77	9.34	10.21	10.25	9.33	9.28	10.66	7.47	0.59	9.45273	1.73	0.11	0.23	-5.76
Q9UNP9	PPIE_HUMAN	Peptidyl-prolyl cis-trans isomerase E OS=Homo sapiens OX=9606 GN=PPIE PE=1 SV=1	PPIE	1	4.55	5.18	4.16	3.89	4.46	5.45	5.37	4.28	4.22	5.78	2.59	0.57	4.53971	1.72	0.11	0.23	-5.77
Q14978	NOLC1_HUMAN	Nucleolar and coiled-body phosphoprotein 1 OS=Homo sapiens OX=9606 GN=NOLC1 PE=1 SV=2	NOLC1	10	10.13	10.75	9.41	9.33	9.74	10.74	10.68	9.88	9.81	10.94	8.09	0.54	9.95443	1.71	0.11	0.23	-5.78
Q92947	GCDH_HUMAN	Glutaryl-CoA dehydrogenase, mitochondrial OS=Homo sapiens OX=9606 GN=GCDH PE=1 SV=1	GCDH	1	7.03	7.35	6.1	6.03	6.62	7.42	7.45	6.5	6.61	7.77	4.4	0.53	6.662	1.7	0.11	0.23	-5.8
Q9NQS7	INCE_HUMAN	Inner centromere protein OS=Homo sapiens OX=9606 GN=INCENP PE=1 SV=3	INCENP	1	4.35	4.75	3.4	3.8	4.3	4.63	4.89	4.03	4.19	5.4	3.05	0.51	4.25353	1.72	0.11	0.23	-5.78
Q9H307	PININ_HUMAN	Pinin OS=Homo sapiens OX=9606 GN=PNN PE=1 SV=5	PNN	13	10.35	10.87	9.57	9.6	10.09	10.9	10.84	10.13	10.01	11.14	8.6	0.51	10.1893	1.7	0.11	0.23	-5.81
Q96PE2	ARHGH_HUMAN	Rho guanine nucleotide exchange factor 17 OS=Homo sapiens OX=9606 GN=ARHGEF17 PE=1 SV=1	ARHGEF17	2	4.98	4.64	5.72	5.87	4.99	5.69	5.52	6.18	6.32	4.99	3.71	0.5	5.32924	1.71	0.11	0.23	-5.78
P62306	RUXF_HUMAN	Small nuclear ribonucleoprotein F OS=Homo sapiens OX=9606 GN=SNRPF PE=1 SV=1	SNRPF	1	5.23	5.82	4.93	4.62	5.55	5.98	5.96	5.17	5.16	6.22	4.13	0.46	5.34243	1.71	0.11	0.23	-5.78
P49207	RL34_HUMAN	60S ribosomal protein L34 OS=Homo sapiens OX=9606 GN=RPL34 PE=1 SV=3	RPL34	3	9.17	9.62	8.5	8.58	8.92	9.53	9.63	9.08	8.95	9.73	7.46	0.43	9.01691	1.72	0.11	0.23	-5.77
Q9Y3U8	RL36_HUMAN	60S ribosomal protein L36 OS=Homo sapiens OX=9606 GN=RPL36 PE=1 SV=3	RPL36	3	8.83	9.34	8.25	8.25	8.73	9.21	9.25	8.81	8.66	9.58	7.11	0.42	8.72829	1.7	0.11	0.23	-5.8
P48681	NEST_HUMAN	Nestin OS=Homo sapiens OX=9606 GN=NES PE=1 SV=2	NES	91	14.84	14.58	15	15.18	14.43	15.23	15.23	15.55	15.56	14.49	12.68	0.41	14.7966	1.7	0.11	0.23	-5.8
P14136	GFAP_HUMAN	Glial fibrillary acidic protein OS=Homo sapiens OX=9606 GN=GFAP PE=1 SV=1	GFAP	41	14.74	14.49	14.95	15.14	14.47	15.12	15.1	15.53	15.52	14.51	12.71	0.4	14.7539	1.7	0.11	0.23	-5.8
P39023	RL3_HUMAN	60S ribosomal protein L3 OS=Homo sapiens OX=9606 GN=RPL3 PE=1 SV=2	RPL3	12	10	10.39	9.56	9.57	9.94	10.44	10.46	9.97	9.88	10.62	8.49	0.38	9.93803	1.7	0.11	0.23	-5.8
Q6UXV4	MIC27_HUMAN	MICOS complex subunit MIC27 OS=Homo sapiens OX=9606 GN=APOOL PE=1 SV=1	APOOL	1	4.54	4.44	4.65	5.28	4.49	5.04	4.93	5.31	5.45	4.51	3.04	0.37	4.69715	1.71	0.11	0.23	-5.79
P82979	SARNP_HUMAN	SAP domain-containing ribonucleoprotein OS=Homo sapiens OX=9606 GN=SARNP PE=1 SV=3	SARNP	1	3.94	3.97	3.93	3.82	4.58	4.42	4.29	4.02	4.25	5.1	3.46	0.37	4.16128	1.69	0.12	0.23	-5.82
O95678	K2C75_HUMAN	Keratin, type II cytoskeletal 75 OS=Homo sapiens OX=9606 GN=KRT75 PE=1 SV=2	KRT75	19	11.13	10.89	11.25	11.42	10.91	11.55	11.58	11.68	11.72	10.87	9.28	0.36	11.1168	1.72	0.11	0.23	-5.78
P07196	NFL_HUMAN	Neurofilament light polypeptide OS=Homo sapiens OX=9606 GN=NEFL PE=1 SV=3	NEFL	32	12.92	12.69	13.11	13.3	12.74	13.31	13.33	13.58	13.62	12.74	10.87	0.36	12.9288	1.69	0.12	0.23	-5.82
P24821	TENA_HUMAN	Tenascin OS=Homo sapiens OX=9606 GN=TNC PE=1 SV=3	TNC	17	9.91	9.82	9.68	9.8	9.48	10.35	10.36	10.08	10.14	9.49	7.85	0.35	9.72413	1.72	0.11	0.23	-5.77
P06753	TPM3_HUMAN	Tropomyosin alpha-3 chain OS=Homo sapiens OX=9606 GN=TPM3 PE=1 SV=2	TPM3	1	6.03	5.88	6.16	6.29	5.76	6.52	6.48	6.56	6.52	5.7	4.87	0.33	6.0713	1.72	0.11	0.23	-5.77
P29590	PML_HUMAN	Protein PML OS=Homo sapiens OX=9606 GN=PML PE=1 SV=3	PML	3	6.25	6.62	5.88	5.8	5.91	6.64	6.51	6.17	6.21	6.54	3.7	0.32	6.02177	1.73	0.11	0.23	-5.76
Q9NWH9	SLTM_HUMAN	SAFB-like transcription modulator OS=Homo sapiens OX=9606 GN=SLTM PE=1 SV=2	SLTM	12	10.37	10.17	10.48	10.63	10.24	10.73	10.75	10.92	10.79	10.28	9.01	0.32	10.397	1.71	0.11	0.23	-5.79
Q8IXI1	MIRO2_HUMAN	Mitochondrial Rho GTPase 2 OS=Homo sapiens OX=9606 GN=RHOT2 PE=1 SV=2	RHOT2	4	6.96	6.71	6.85	7.09	6.78	7.23	7.22	7.39	7.4	6.63	5.19	0.3	6.86006	1.72	0.11	0.23	-5.78
O75487	GPC4_HUMAN	Glypican-4 OS=Homo sapiens OX=9606 GN=GPC4 PE=1 SV=4	GPC4	4	7.08	7.23	7.5	7.71	7.24	7.46	7.41	7.79	7.91	7.65	5.79	0.29	7.34344	1.7	0.11	0.23	-5.8
Q8N163	CCAR2_HUMAN	Cell cycle and apoptosis regulator protein 2 OS=Homo sapiens OX=9606 GN=CCAR2 PE=1 SV=2	CCAR2	2	5.89	5.97	5.7	5.51	5.39	5.88	5.99	5.9	5.94	6.04	4.02	0.26	5.65753	1.71	0.11	0.23	-5.78
Q12904	AIMP1_HUMAN	Aminoacyl tRNA synthase complex-interacting multifunctional protein 1 OS=Homo sapiens OX=9606 GN=AIMP1 PE=1 SV=2	AIMP1	1	4.29	4.38	4.33	4.3	4.77	4.74	4.55	4.69	4.76	4.58	3.14	0.25	4.41226	1.7	0.11	0.23	-5.8
P54886	P5CS_HUMAN	Delta-1-pyrroline-5-carboxylate synthase OS=Homo sapiens OX=9606 GN=ALDH18A1 PE=1 SV=2	ALDH18A1	2	5.15	5.02	4.83	4.65	5.64	4.64	4.6	5.08	4.77	4.56	3.6	-0.33	4.77796	-1.71	0.11	0.23	-5.79
Q9P2E7	PCD10_HUMAN	Protocadherin-10 OS=Homo sapiens OX=9606 GN=PCDH10 PE=2 SV=2	PCDH10	1	2.79	2.22	4.33	4.55	0.93	3.38	3.34	5.17	5.24	3.19	2.07	1.1	3.38384	1.65	0.12	0.24	-5.87
O14936	CSKP_HUMAN	Peripheral plasma membrane protein CASK OS=Homo sapiens OX=9606 GN=CASK PE=1 SV=3	CASK	1	4.04	4.01	4.97	5.18	3.85	4.39	4.43	5.77	5.57	4.67	2.41	0.56	4.48057	1.63	0.13	0.24	-5.9
Q13247	SRSF6_HUMAN	Serine/arginine-rich splicing factor 6 OS=Homo sapiens OX=9606 GN=SRSF6 PE=1 SV=2	SRSF6	1	3.16	3.79	2.64	1.97	3.64	3.64	3.27	3.33	3.58	4.06	1.68	0.54	3.15944	1.67	0.12	0.24	-5.85
P16402	H13_HUMAN	Histone H1.3 OS=Homo sapiens OX=9606 GN=HIST1H1D PE=1 SV=2	HIST1H1D	3	8.71	9.4	8.1	7.97	8.17	9.38	9.42	8.39	8.38	9.42	6.26	0.53	8.50915	1.65	0.12	0.24	-5.87
P10412	H14_HUMAN	Histone H1.4 OS=Homo sapiens OX=9606 GN=HIST1H1E PE=1 SV=2	HIST1H1E	4	9.46	10	8.91	8.8	9.22	10.08	10.23	9.21	9.08	10.35	7.35	0.51	9.33603	1.67	0.12	0.24	-5.84
O43818	U3IP2_HUMAN	U3 small nucleolar RNA-interacting protein 2 OS=Homo sapiens OX=9606 GN=RRP9 PE=1 SV=1	RRP9	4	7.97	8.49	7.16	7.23	7.85	8.56	8.42	7.72	7.64	8.89	5.93	0.51	7.80593	1.67	0.12	0.24	-5.85
O94875	SRBS2_HUMAN	Sorbin and SH3 domain-containing protein 2 OS=Homo sapiens OX=9606 GN=SORBS2 PE=1 SV=3	SORBS2	2	5.46	5.34	5.99	6.21	4.64	5.81	6.1	6.41	6.53	5.28	3.77	0.5	5.59591	1.63	0.13	0.24	-5.9
Q9Y4C8	RBM19_HUMAN	Probable RNA-binding protein 19 OS=Homo sapiens OX=9606 GN=RBM19 PE=1 SV=3	RBM19	2	5	5.38	4.2	4.47	4.76	5.72	5.34	4.63	4.68	5.83	3.48	0.48	4.86221	1.68	0.12	0.24	-5.84
Q13595	TRA2A_HUMAN	Transformer-2 protein homolog alpha OS=Homo sapiens OX=9606 GN=TRA2A PE=1 SV=1	TRA2A	2	6.71	7.35	6.24	6.23	6.58	7.12	7.27	6.51	6.6	8.02	5.69	0.48	6.75621	1.63	0.13	0.24	-5.9
Q14126	DSG2_HUMAN	Desmoglein-2 OS=Homo sapiens OX=9606 GN=DSG2 PE=1 SV=2	DSG2	20	9.78	9.51	10.54	10.74	10.03	10.24	10.26	11.16	11.18	10.19	8.87	0.48	10.2289	1.63	0.13	0.24	-5.91
P19367	HXK1_HUMAN	Hexokinase-1 OS=Homo sapiens OX=9606 GN=HK1 PE=1 SV=3	HK1	5	6.65	6.59	7.72	7.62	6.78	7.06	7.18	8.07	8.16	7.3	5.31	0.48	7.1312	1.62	0.13	0.24	-5.92
Q00839	HNRPU_HUMAN	Heterogeneous nuclear ribonucleoprotein U OS=Homo sapiens OX=9606 GN=HNRNPU PE=1 SV=6	HNRNPU	19	12	12.31	11.48	11.45	11.79	12.35	12.39	11.77	11.72	13.13	10.2	0.47	11.8723	1.65	0.12	0.24	-5.87
Q7Z6J0	SH3R1_HUMAN	E3 ubiquitin-protein ligase SH3RF1 OS=Homo sapiens OX=9606 GN=SH3RF1 PE=1 SV=2	SH3RF1	1	6.68	6.66	6.84	6.86	5.6	7.02	7.26	7.27	7.34	6.09	3.5	0.47	6.46464	1.62	0.13	0.24	-5.92
P07199	CENPB_HUMAN	Major centromere autoantigen B OS=Homo sapiens OX=9606 GN=CENPB PE=1 SV=2	CENPB	3	6.57	6.79	5.86	5.83	6	7.06	7.18	6.11	6.02	7	4.75	0.46	6.28647	1.66	0.12	0.24	-5.86
O14974	MYPT1_HUMAN	Protein phosphatase 1 regulatory subunit 12A OS=Homo sapiens OX=9606 GN=PPP1R12A PE=1 SV=1	PPP1R12A	7	8.1	7.91	8.75	8.96	8.04	8.64	8.46	9.24	9.44	8.27	6.71	0.46	8.41005	1.64	0.13	0.24	-5.89
Q96T23	RSF1_HUMAN	Remodeling and spacing factor 1 OS=Homo sapiens OX=9606 GN=RSF1 PE=1 SV=2	RSF1	13	9.47	9.96	8.78	8.79	9.29	10	9.99	9.27	9.16	10.16	7.56	0.46	9.31241	1.63	0.13	0.24	-5.91
Q1KMD3	HNRL2_HUMAN	Heterogeneous nuclear ribonucleoprotein U-like protein 2 OS=Homo sapiens OX=9606 GN=HNRNPUL2 PE=1 SV=1	HNRNPUL2	13	10.4	10.85	9.85	9.84	10.14	10.88	10.89	10.15	10.2	11.07	8.29	0.42	10.2322	1.63	0.13	0.24	-5.9
Q6P2Q9	PRP8_HUMAN	Pre-mRNA-processing-splicing factor 8 OS=Homo sapiens OX=9606 GN=PRPF8 PE=1 SV=2	PRPF8	32	10.99	11.4	10.44	10.45	10.83	11.46	11.47	10.81	10.76	11.67	9.34	0.41	10.875	1.63	0.13	0.24	-5.91
Q9Y3C6	PPIL1_HUMAN	Peptidyl-prolyl cis-trans isomerase-like 1 OS=Homo sapiens OX=9606 GN=PPIL1 PE=1 SV=1	PPIL1	3	7.52	8.06	6.88	7.05	7.34	7.95	8.01	7.35	7.39	8.16	5.51	0.4	7.38352	1.64	0.13	0.24	-5.9
Q9NPF5	DMAP1_HUMAN	DNA methyltransferase 1-associated protein 1 OS=Homo sapiens OX=9606 GN=DMAP1 PE=1 SV=1	DMAP1	1	4.98	5.01	4.23	4.37	5.17	5.05	5.3	4.72	4.99	5.59	3.52	0.38	4.81143	1.68	0.12	0.24	-5.84
Q9Y3A4	RRP7A_HUMAN	Ribosomal RNA-processing protein 7 homolog A OS=Homo sapiens OX=9606 GN=RRP7A PE=1 SV=2	RRP7A	1	6.81	7.2	6.34	6.41	6.62	7.3	7.4	6.57	6.62	7.4	5.13	0.38	6.70838	1.67	0.12	0.24	-5.85
P61353	RL27_HUMAN	60S ribosomal protein L27 OS=Homo sapiens OX=9606 GN=RPL27 PE=1 SV=2	RPL27	3	7.46	8.04	7	6.96	7.35	7.95	7.75	7.41	7.43	8.18	5.86	0.38	7.39759	1.64	0.13	0.24	-5.89
P55265	DSRAD_HUMAN	Double-stranded RNA-specific adenosine deaminase OS=Homo sapiens OX=9606 GN=ADAR PE=1 SV=4	ADAR	7	8.21	8.52	7.75	7.79	8.36	8.57	8.54	8.14	8.17	8.98	6.78	0.36	8.16471	1.63	0.13	0.24	-5.9
Q99959	PKP2_HUMAN	Plakophilin-2 OS=Homo sapiens OX=9606 GN=PKP2 PE=1 SV=2	PKP2	27	11.53	11.29	11.85	11.98	11.5	11.92	11.97	12.28	12.36	11.43	10.05	0.36	11.6508	1.62	0.13	0.24	-5.91
Q9Y696	CLIC4_HUMAN	Chloride intracellular channel protein 4 OS=Homo sapiens OX=9606 GN=CLIC4 PE=1 SV=4	CLIC4	1	4.09	3.9	4.5	4.45	4.51	4.63	4.15	4.91	5.05	4.41	2.91	0.34	4.3198	1.66	0.12	0.24	-5.85
Q9NV31	IMP3_HUMAN	U3 small nucleolar ribonucleoprotein protein IMP3 OS=Homo sapiens OX=9606 GN=IMP3 PE=1 SV=1	IMP3	6	8.63	8.9	8.18	8.22	8.8	9.02	8.97	8.6	8.61	9.22	7.12	0.34	8.57001	1.66	0.12	0.24	-5.86
Q96C19	EFHD2_HUMAN	EF-hand domain-containing protein D2 OS=Homo sapiens OX=9606 GN=EFHD2 PE=1 SV=1	EFHD2	1	4.41	4.45	4.83	5.3	4.72	4.99	4.89	5.48	5.36	4.7	3.39	0.34	4.77454	1.63	0.13	0.24	-5.91
Q13610	PWP1_HUMAN	Periodic tryptophan protein 1 homolog OS=Homo sapiens OX=9606 GN=PWP1 PE=1 SV=1	PWP1	1	2.36	2.59	2.84	2.71	2.6	2.9	2.88	2.52	3.12	3.33	2.54	0.33	2.76212	1.67	0.12	0.24	-5.84
Q63ZY3	KANK2_HUMAN	KN motif and ankyrin repeat domain-containing protein 2 OS=Homo sapiens OX=9606 GN=KANK2 PE=1 SV=1	KANK2	2	6.13	6.08	6.17	6.42	6	6.62	6.25	6.84	6.86	5.88	4.72	0.33	6.17874	1.66	0.12	0.24	-5.86
Q9Y2R4	DDX52_HUMAN	Probable ATP-dependent RNA helicase DDX52 OS=Homo sapiens OX=9606 GN=DDX52 PE=1 SV=3	DDX52	3	5.85	6.2	5.48	5.67	5.75	6.24	6.31	5.74	5.75	6.56	4.61	0.33	5.8323	1.66	0.12	0.24	-5.86
Q9P013	CWC15_HUMAN	Spliceosome-associated protein CWC15 homolog OS=Homo sapiens OX=9606 GN=CWC15 PE=1 SV=2	CWC15	3	7.75	8.02	7.32	7.18	7.38	8	8.04	7.56	7.61	8.07	5.92	0.33	7.53081	1.66	0.12	0.24	-5.86
P63208	SKP1_HUMAN	S-phase kinase-associated protein 1 OS=Homo sapiens OX=9606 GN=SKP1 PE=1 SV=2	SKP1	4	7.63	7.43	7.5	7.47	8.33	8.04	8.12	7.89	7.86	8.04	7.56	0.32	7.80469	1.68	0.12	0.24	-5.84
P18621	RL17_HUMAN	60S ribosomal protein L17 OS=Homo sapiens OX=9606 GN=RPL17 PE=1 SV=3	RPL17	7	11.45	11.42	11.19	11.14	11.65	11.73	11.83	11.54	11.49	11.72	10.71	0.29	11.442	1.66	0.12	0.24	-5.86
P62266	RS23_HUMAN	40S ribosomal protein S23 OS=Homo sapiens OX=9606 GN=RPS23 PE=1 SV=3	RPS23	6	10.69	10.61	10.68	10.57	11.16	10.98	11.1	11.02	11	11.06	10.21	0.29	10.8264	1.66	0.12	0.24	-5.86
Q71UM5	RS27L_HUMAN	40S ribosomal protein S27-like OS=Homo sapiens OX=9606 GN=RPS27L PE=1 SV=3	RPS27L	1	6.32	5.94	6.15	6.35	6.13	6.28	6.43	6.7	6.71	6.11	4.79	0.27	6.17306	1.67	0.12	0.24	-5.85
P37108	SRP14_HUMAN	Signal recognition particle 14 kDa protein OS=Homo sapiens OX=9606 GN=SRP14 PE=1 SV=2	SRP14	1	7.99	7.99	7.64	7.73	7.56	8.27	8.21	8.02	8	7.76	6.12	0.27	7.75407	1.65	0.12	0.24	-5.87
Q99627	CSN8_HUMAN	COP9 signalosome complex subunit 8 OS=Homo sapiens OX=9606 GN=COPS8 PE=1 SV=1	COPS8	1	3.54	3.21	3.39	3.29	3.71	3.76	3.73	3.66	3.88	3.46	2.3	0.27	3.44791	1.65	0.12	0.24	-5.88
P12268	IMDH2_HUMAN	Inosine-5'-monophosphate dehydrogenase 2 OS=Homo sapiens OX=9606 GN=IMPDH2 PE=1 SV=2	IMPDH2	4	6.49	6.13	6.32	6.4	6.8	6.68	6.89	6.86	6.58	6.46	5.73	0.27	6.48442	1.64	0.13	0.24	-5.89
Q15365	PCBP1_HUMAN	Poly(rC)-binding protein 1 OS=Homo sapiens OX=9606 GN=PCBP1 PE=1 SV=2	PCBP1	2	6.32	6.53	6.03	6.12	6.43	6.67	6.47	6.48	6.27	6.81	4.85	0.26	6.2721	1.62	0.13	0.24	-5.92
P50402	EMD_HUMAN	Emerin OS=Homo sapiens OX=9606 GN=EMD PE=1 SV=1	EMD	7	9.71	9.82	9.68	9.78	9.71	9.92	10.01	10.02	10.08	9.92	7.78	0.25	9.67642	1.65	0.12	0.24	-5.88
Q9H0D6	XRN2_HUMAN	5'-3' exoribonuclease 2 OS=Homo sapiens OX=9606 GN=XRN2 PE=1 SV=1	XRN2	3	7.44	7.68	7.26	7.45	7.13	7.72	7.76	7.55	7.46	7.75	5.56	0.25	7.34124	1.64	0.12	0.24	-5.89
Q9HD33	RM47_HUMAN	39S ribosomal protein L47, mitochondrial OS=Homo sapiens OX=9606 GN=MRPL47 PE=1 SV=2	MRPL47	1	5.14	5.02	5.11	4.97	5.23	5.32	5.25	5.07	5.44	5.53	4.91	0.23	5.18038	1.67	0.12	0.24	-5.85
O75306	NDUS2_HUMAN	NADH dehydrogenase [ubiquinone] iron-sulfur protein 2, mitochondrial OS=Homo sapiens OX=9606 GN=NDUFS2 PE=1 SV=2	NDUFS2	2	5.24	4.76	5.32	5.21	5.66	4.32	4.72	4.65	5.07	5.53	3.2	-0.38	4.88103	-1.65	0.12	0.24	-5.88
P22626	ROA2_HUMAN	Heterogeneous nuclear ribonucleoproteins A2/B1 OS=Homo sapiens OX=9606 GN=HNRNPA2B1 PE=1 SV=2	HNRNPA2B1	15	11.62	12.26	11.1	11.03	11.54	12.11	12.12	11.53	11.35	13.31	9.75	0.57	11.6084	1.61	0.13	0.25	-5.93
Q15256	PTPRR_HUMAN	Receptor-type tyrosine-protein phosphatase R OS=Homo sapiens OX=9606 GN=PTPRR PE=1 SV=2	PTPRR	1	6.85	7.35	5.99	5.95	6.68	7.28	7.36	6.62	6.36	7.7	4.7	0.5	6.62166	1.61	0.13	0.25	-5.94
Q14566	MCM6_HUMAN	DNA replication licensing factor MCM6 OS=Homo sapiens OX=9606 GN=MCM6 PE=1 SV=1	MCM6	1	2.96	2.81	2.38	2.43	3.06	3.3	3.37	3.13	2.16	4.16	3.19	0.5	2.99543	1.61	0.13	0.25	-5.94
Q99848	EBP2_HUMAN	Probable rRNA-processing protein EBP2 OS=Homo sapiens OX=9606 GN=EBNA1BP2 PE=1 SV=2	EBNA1BP2	8	9.57	10.12	8.89	8.84	9.35	10.12	10.12	9.23	9.3	10.43	7.48	0.49	9.40461	1.6	0.13	0.25	-5.95
Q14137	BOP1_HUMAN	Ribosome biogenesis protein BOP1 OS=Homo sapiens OX=9606 GN=BOP1 PE=1 SV=2	BOP1	11	9.87	10.48	9.2	9.17	9.62	10.47	10.42	9.59	9.55	10.74	7.93	0.49	9.73	1.59	0.14	0.25	-5.97
P51991	ROA3_HUMAN	Heterogeneous nuclear ribonucleoprotein A3 OS=Homo sapiens OX=9606 GN=HNRNPA3 PE=1 SV=2	HNRNPA3	9	9.82	10.4	9.32	9.39	9.66	10.31	10.37	9.63	9.59	11.12	7.9	0.49	9.77364	1.58	0.14	0.25	-5.98
Q9UKM9	RALY_HUMAN	RNA-binding protein Raly OS=Homo sapiens OX=9606 GN=RALY PE=1 SV=1	RALY	10	10.89	11.42	10.21	10.2	10.55	11.39	11.43	10.65	10.57	11.54	8.72	0.46	10.6881	1.6	0.13	0.25	-5.94
Q96GQ7	DDX27_HUMAN	Probable ATP-dependent RNA helicase DDX27 OS=Homo sapiens OX=9606 GN=DDX27 PE=1 SV=2	DDX27	22	10.64	11.17	10.05	9.97	10.53	11.22	11.18	10.42	10.36	11.47	8.9	0.46	10.5371	1.58	0.14	0.25	-5.97
Q9Y3T9	NOC2L_HUMAN	Nucleolar complex protein 2 homolog OS=Homo sapiens OX=9606 GN=NOC2L PE=1 SV=4	NOC2L	9	9.23	9.78	8.62	8.67	9.15	9.75	9.77	9.01	9.04	10.13	7.46	0.45	9.14678	1.6	0.13	0.25	-5.95
O00422	SAP18_HUMAN	Histone deacetylase complex subunit SAP18 OS=Homo sapiens OX=9606 GN=SAP18 PE=1 SV=1	SAP18	3	8.25	8.75	7.54	7.53	8.01	8.72	8.68	8.03	7.89	9.01	6.14	0.45	8.05097	1.6	0.13	0.25	-5.95
Q14703	MBTP1_HUMAN	Membrane-bound transcription factor site-1 protease OS=Homo sapiens OX=9606 GN=MBTPS1 PE=1 SV=1	MBTPS1	1	6.55	6.24	7.13	7.29	6.69	7.01	7.01	7.81	7.8	6.5	5.79	0.45	6.89113	1.59	0.14	0.25	-5.97
Q9H8H0	NOL11_HUMAN	Nucleolar protein 11 OS=Homo sapiens OX=9606 GN=NOL11 PE=1 SV=1	NOL11	7	8.88	9.37	8.35	8.38	8.82	9.43	9.45	8.72	8.64	9.69	7.28	0.43	8.81983	1.61	0.13	0.25	-5.93
Q9NR30	DDX21_HUMAN	Nucleolar RNA helicase 2 OS=Homo sapiens OX=9606 GN=DDX21 PE=1 SV=5	DDX21	19	10.82	11.35	10.27	10.26	10.75	11.36	11.33	10.66	10.66	11.58	9.17	0.43	10.7456	1.61	0.13	0.25	-5.94
Q9GZR2	REXO4_HUMAN	RNA exonuclease 4 OS=Homo sapiens OX=9606 GN=REXO4 PE=1 SV=2	REXO4	5	8.73	9.14	8.1	8.15	8.87	9.19	9.17	8.57	8.53	9.68	7.33	0.43	8.67838	1.58	0.14	0.25	-5.98
Q14146	URB2_HUMAN	Unhealthy ribosome biogenesis protein 2 homolog OS=Homo sapiens OX=9606 GN=URB2 PE=2 SV=2	URB2	1	5.44	5.63	4.92	4.7	5.69	5.83	5.94	5.17	5.22	6.31	4.19	0.42	5.36716	1.61	0.13	0.25	-5.93
Q15185	TEBP_HUMAN	Prostaglandin E synthase 3 OS=Homo sapiens OX=9606 GN=PTGES3 PE=1 SV=1	PTGES3	1	2.65	3.04	2.17	2.87	2.99	3.35	3.44	2.37	3.37	3.21	1.68	0.4	2.83283	1.59	0.14	0.25	-5.96
P36578	RL4_HUMAN	60S ribosomal protein L4 OS=Homo sapiens OX=9606 GN=RPL4 PE=1 SV=5	RPL4	11	10.97	11.49	10.45	10.48	10.76	11.43	11.39	10.93	10.76	11.6	9.27	0.39	10.8656	1.59	0.14	0.25	-5.96
Q9UKV3	ACINU_HUMAN	Apoptotic chromatin condensation inducer in the nucleus OS=Homo sapiens OX=9606 GN=ACIN1 PE=1 SV=2	ACIN1	8	8.55	9.02	8.14	8.05	8.51	8.99	9	8.49	8.39	9.27	6.86	0.38	8.4799	1.6	0.13	0.25	-5.94
Q96E39	RMXL1_HUMAN	RNA binding motif protein, X-linked-like-1 OS=Homo sapiens OX=9606 GN=RBMXL1 PE=1 SV=1	RBMXL1	1	5.61	5.67	4.9	4.84	5.52	5.83	5.98	5.34	5.16	6.1	3.84	0.37	5.34436	1.58	0.14	0.25	-5.98
Q15717	ELAV1_HUMAN	ELAV-like protein 1 OS=Homo sapiens OX=9606 GN=ELAVL1 PE=1 SV=2	ELAVL1	5	8.2	8.44	7.63	7.6	8.02	8.46	8.5	7.94	7.93	8.91	6.4	0.37	8.00492	1.58	0.14	0.25	-5.98
Q86W92	LIPB1_HUMAN	Liprin-beta-1 OS=Homo sapiens OX=9606 GN=PPFIBP1 PE=1 SV=2	PPFIBP1	3	6.93	6.78	7.16	7.37	6.89	7.36	7.41	7.75	7.81	6.61	5.3	0.36	7.03285	1.6	0.13	0.25	-5.94
O60508	PRP17_HUMAN	Pre-mRNA-processing factor 17 OS=Homo sapiens OX=9606 GN=CDC40 PE=1 SV=1	CDC40	2	6.04	6.29	5.68	5.83	6.37	6.65	6.57	5.99	6	6.6	5.09	0.32	6.10177	1.59	0.14	0.25	-5.96
Q86WX3	AROS_HUMAN	Active regulator of SIRT1 OS=Homo sapiens OX=9606 GN=RPS19BP1 PE=1 SV=1	RPS19BP1	4	7.39	7.72	7.1	7.11	7.56	7.87	7.85	7.32	7.41	7.93	6.39	0.3	7.4233	1.61	0.13	0.25	-5.93
O94901	SUN1_HUMAN	SUN domain-containing protein 1 OS=Homo sapiens OX=9606 GN=SUN1 PE=1 SV=3	SUN1	19	11.25	11.27	11.04	11.08	10.77	11.42	11.53	11.44	11.44	11.02	9.06	0.29	11.0289	1.59	0.14	0.25	-5.97
Q96H55	MYO19_HUMAN	Unconventional myosin-XIX OS=Homo sapiens OX=9606 GN=MYO19 PE=1 SV=2	MYO19	4	7.18	7.08	7.19	7.2	7.11	7.54	7.57	7.54	7.52	6.91	5.8	0.26	7.14858	1.62	0.13	0.25	-5.92
Q6ZRV2	FA83H_HUMAN	Protein FAM83H OS=Homo sapiens OX=9606 GN=FAM83H PE=1 SV=3	FAM83H	1	2.99	2.63	3.72	3.78	4.17	3.33	3.32	4.28	4.28	4.77	4.39	0.54	3.78911	1.56	0.14	0.26	-6.01
Q99729	ROAA_HUMAN	Heterogeneous nuclear ribonucleoprotein A/B OS=Homo sapiens OX=9606 GN=HNRNPAB PE=1 SV=2	HNRNPAB	7	8.96	9.56	8.63	8.52	9.25	9.44	9.58	8.92	8.83	10.75	7.6	0.52	9.09502	1.52	0.15	0.26	-6.05
Q12931	TRAP1_HUMAN	Heat shock protein 75 kDa, mitochondrial OS=Homo sapiens OX=9606 GN=TRAP1 PE=1 SV=3	TRAP1	1	6.15	5.82	7.02	7.31	6.15	6.66	6.77	7.55	7.64	6.34	4.65	0.5	6.55117	1.54	0.15	0.26	-6.04
Q9Y221	NIP7_HUMAN	60S ribosome subunit biogenesis protein NIP7 homolog OS=Homo sapiens OX=9606 GN=NIP7 PE=1 SV=1	NIP7	1	7.2	7.97	6.61	6.54	6.98	8	7.75	6.88	6.98	8.15	5.28	0.49	7.12217	1.56	0.14	0.26	-6.01
Q9NWT1	PK1IP_HUMAN	p21-activated protein kinase-interacting protein 1 OS=Homo sapiens OX=9606 GN=PAK1IP1 PE=1 SV=2	PAK1IP1	5	8.39	8.87	7.64	7.47	8.27	8.98	8.86	7.99	8.04	9.21	6.57	0.49	8.20909	1.54	0.15	0.26	-6.03
Q9NW13	RBM28_HUMAN	RNA-binding protein 28 OS=Homo sapiens OX=9606 GN=RBM28 PE=1 SV=3	RBM28	16	10.31	10.8	9.61	9.62	10.28	10.79	10.8	10.06	10.03	11.31	8.47	0.48	10.1902	1.57	0.14	0.26	-6
Q9NQ55	SSF1_HUMAN	Suppressor of SWI4 1 homolog OS=Homo sapiens OX=9606 GN=PPAN PE=2 SV=1	PPAN	5	8.52	9.17	7.93	7.83	8.49	9.16	9.11	8.29	8.26	9.47	6.69	0.47	8.4478	1.55	0.15	0.26	-6.02
Q969X6	UTP4_HUMAN	U3 small nucleolar RNA-associated protein 4 homolog OS=Homo sapiens OX=9606 GN=UTP4 PE=1 SV=1	UTP4	6	9.46	10.11	8.87	8.84	9.39	10.1	10.06	9.22	9.24	10.37	7.64	0.46	9.38997	1.54	0.15	0.26	-6.03
Q12905	ILF2_HUMAN	Interleukin enhancer-binding factor 2 OS=Homo sapiens OX=9606 GN=ILF2 PE=1 SV=2	ILF2	7	9.28	9.66	8.83	8.84	9.21	9.72	9.64	9.18	8.94	10.61	7.39	0.45	9.20807	1.54	0.15	0.26	-6.03
P38919	IF4A3_HUMAN	Eukaryotic initiation factor 4A-III OS=Homo sapiens OX=9606 GN=EIF4A3 PE=1 SV=4	EIF4A3	15	10.57	11.09	9.99	9.96	10.48	11.05	11.05	10.41	10.31	11.46	8.71	0.44	10.4627	1.56	0.14	0.26	-6
Q9H0A0	NAT10_HUMAN	RNA cytidine acetyltransferase OS=Homo sapiens OX=9606 GN=NAT10 PE=1 SV=2	NAT10	13	9.8	10.32	9.3	9.35	9.8	10.4	10.38	9.6	9.62	10.74	8.15	0.43	9.76949	1.57	0.14	0.26	-6
Q08211	DHX9_HUMAN	ATP-dependent RNA helicase A OS=Homo sapiens OX=9606 GN=DHX9 PE=1 SV=4	DHX9	31	11.75	12.23	11.23	11.21	11.58	12.26	12.22	11.56	11.44	12.69	9.91	0.43	11.643	1.55	0.15	0.26	-6.03
O75494	SRS10_HUMAN	Serine/arginine-rich splicing factor 10 OS=Homo sapiens OX=9606 GN=SRSF10 PE=1 SV=1	SRSF10	2	8.28	8.89	7.94	8	8.37	8.89	8.92	8.13	8.18	9.51	6.43	0.43	8.32257	1.54	0.15	0.26	-6.04
Q5RHP9	ERIC3_HUMAN	Glutamate-rich protein 3 OS=Homo sapiens OX=9606 GN=ERICH3 PE=2 SV=1	ERICH3	1	6.17	6.41	5.4	5.3	5.63	6.45	6.48	5.7	5.61	6.82	4.05	0.43	5.81931	1.53	0.15	0.26	-6.04
Q86SQ7	SDCG8_HUMAN	Serologically defined colon cancer antigen 8 OS=Homo sapiens OX=9606 GN=SDCCAG8 PE=1 SV=1	SDCCAG8	1	4.93	4.74	4.84	4.56	5.81	5.25	5.33	5.12	5.06	6.23	5.9	0.42	5.25126	1.57	0.14	0.26	-5.99
Q9UHA3	RLP24_HUMAN	Probable ribosome biogenesis protein RLP24 OS=Homo sapiens OX=9606 GN=RSL24D1 PE=1 SV=1	RSL24D1	2	7.65	7.94	6.8	6.82	7.38	8.02	7.87	7.21	7.3	8.32	5.59	0.42	7.3554	1.54	0.15	0.26	-6.03
Q6RFH5	WDR74_HUMAN	WD repeat-containing protein 74 OS=Homo sapiens OX=9606 GN=WDR74 PE=1 SV=1	WDR74	4	8.39	8.86	7.71	7.7	8.21	8.91	8.77	8.14	8.11	8.99	6.43	0.41	8.20203	1.54	0.15	0.26	-6.03
P13647	K2C5_HUMAN	Keratin, type II cytoskeletal 5 OS=Homo sapiens OX=9606 GN=KRT5 PE=1 SV=3	KRT5	15	10.94	10.58	11.71	11.45	10.82	11.46	12.05	11.53	11.56	10.93	10.57	0.41	11.2351	1.54	0.15	0.26	-6.03
Q07020	RL18_HUMAN	60S ribosomal protein L18 OS=Homo sapiens OX=9606 GN=RPL18 PE=1 SV=2	RPL18	3	8.78	9.32	8.3	8.29	8.84	9.31	9.33	8.76	8.57	9.59	7.44	0.4	8.77553	1.57	0.14	0.26	-5.99
Q969J5	I22R2_HUMAN	Interleukin-22 receptor subunit alpha-2 OS=Homo sapiens OX=9606 GN=IL22RA2 PE=1 SV=1	IL22RA2	1	6.02	5.89	6.36	6.54	5.54	6.4	6.24	6.93	6.95	5.79	4.52	0.39	6.10736	1.55	0.14	0.26	-6.01
P08670	VIME_HUMAN	Vimentin OS=Homo sapiens OX=9606 GN=VIM PE=1 SV=4	VIM	48	16.35	16.04	16.62	16.82	16.05	16.71	16.68	17.14	17.16	16.08	14.2	0.38	16.3504	1.53	0.15	0.26	-6.05
Q8IWA0	WDR75_HUMAN	WD repeat-containing protein 75 OS=Homo sapiens OX=9606 GN=WDR75 PE=1 SV=1	WDR75	11	8.77	9.23	8.27	8.33	8.93	9.35	9.26	8.65	8.65	9.5	7.38	0.38	8.75709	1.53	0.15	0.26	-6.05
Q5HYI7	MTX3_HUMAN	Metaxin-3 OS=Homo sapiens OX=9606 GN=MTX3 PE=1 SV=2	MTX3	7	8.68	8.67	8.91	9.19	8.37	9.31	9.11	9.36	9.54	8.36	6.69	0.37	8.7443	1.54	0.15	0.26	-6.03
P20592	MX2_HUMAN	Interferon-induced GTP-binding protein Mx2 OS=Homo sapiens OX=9606 GN=MX2 PE=1 SV=1	MX2	2	5.94	5.53	6.39	6.61	5.97	6.35	6.23	6.86	6.9	5.94	5.34	0.37	6.18896	1.52	0.15	0.26	-6.06
Q9NRX1	PNO1_HUMAN	RNA-binding protein PNO1 OS=Homo sapiens OX=9606 GN=PNO1 PE=1 SV=1	PNO1	3	6.71	6.99	6.44	6.21	6.84	7.18	7.12	6.63	6.45	7.55	5.56	0.35	6.69939	1.54	0.15	0.26	-6.04
O00567	NOP56_HUMAN	Nucleolar protein 56 OS=Homo sapiens OX=9606 GN=NOP56 PE=1 SV=4	NOP56	16	11.47	11.87	11	11.05	11.33	11.89	11.88	11.32	11.32	12.07	9.49	0.35	11.3351	1.52	0.15	0.26	-6.05
Q68CZ2	TENS3_HUMAN	Tensin-3 OS=Homo sapiens OX=9606 GN=TNS3 PE=1 SV=2	TNS3	2	4.26	3.99	4.39	4.85	4.88	4.75	4.33	4.77	5.21	5	2.99	0.34	4.49207	1.56	0.14	0.26	-6
Q6PJT7	ZC3HE_HUMAN	Zinc finger CCCH domain-containing protein 14 OS=Homo sapiens OX=9606 GN=ZC3H14 PE=1 SV=1	ZC3H14	3	5.44	5.59	4.67	4.77	5.37	5.68	5.57	5.28	5.16	5.78	3.94	0.33	5.20379	1.56	0.14	0.26	-6
P78344	IF4G2_HUMAN	Eukaryotic translation initiation factor 4 gamma 2 OS=Homo sapiens OX=9606 GN=EIF4G2 PE=1 SV=1	EIF4G2	1	2.86	3.28	2.51	3.12	3.33	3.47	3.25	3.21	3.08	3.7	2.89	0.32	3.15203	1.57	0.14	0.26	-6
P37802	TAGL2_HUMAN	Transgelin-2 OS=Homo sapiens OX=9606 GN=TAGLN2 PE=1 SV=3	TAGLN2	1	3.62	3.28	3.72	3.83	4.37	4.29	3.81	3.97	4.03	4.31	2.49	0.32	3.79221	1.56	0.14	0.26	-6.01
Q9UPN3	MACF1_HUMAN	Microtubule-actin cross-linking factor 1, isoforms 1/2/3/5 OS=Homo sapiens OX=9606 GN=MACF1 PE=1 SV=4	MACF1	21	9.04	8.93	9.33	9.47	8.95	9.38	9.53	9.72	9.79	8.9	7.84	0.32	9.17167	1.54	0.15	0.26	-6.03
P31946	1433B_HUMAN	14-3-3 protein beta/alpha OS=Homo sapiens OX=9606 GN=YWHAB PE=1 SV=3	YWHAB	3	4.54	4.73	5.11	5	5.22	5.08	4.83	5.51	5.46	5.15	4.34	0.29	4.99768	1.56	0.14	0.26	-6
P11142	HSP7C_HUMAN	Heat shock cognate 71 kDa protein OS=Homo sapiens OX=9606 GN=HSPA8 PE=1 SV=1	HSPA8	21	12.66	12.42	12.71	12.8	13.06	12.98	13.04	13.1	13.11	12.79	12.08	0.28	12.7956	1.55	0.15	0.26	-6.02
P05387	RLA2_HUMAN	60S acidic ribosomal protein P2 OS=Homo sapiens OX=9606 GN=RPLP2 PE=1 SV=1	RPLP2	3	7.59	8.25	7.62	7.77	7.71	8.09	8.12	7.93	7.94	8.16	6.13	0.26	7.75611	1.56	0.14	0.26	-6
P07203	GPX1_HUMAN	Glutathione peroxidase 1 OS=Homo sapiens OX=9606 GN=GPX1 PE=1 SV=4	GPX1	1	3.81	3.85	4.14	4.26	4.04	4.63	4.38	4.04	4.28	4.07	3	0.26	4.04607	1.55	0.15	0.26	-6.02
Q14571	ITPR2_HUMAN	Inositol 1,4,5-trisphosphate receptor type 2 OS=Homo sapiens OX=9606 GN=ITPR2 PE=1 SV=2	ITPR2	7	8.14	8.05	8.15	8.22	8.43	8.4	8.41	8.49	8.68	8.2	7.02	0.24	8.2013	1.53	0.15	0.26	-6.04
Q8N1F7	NUP93_HUMAN	Nuclear pore complex protein Nup93 OS=Homo sapiens OX=9606 GN=NUP93 PE=1 SV=2	NUP93	4	7.18	7.38	6.98	7.05	6.87	7.5	7.47	7.42	7.22	7.05	5.66	0.24	7.07155	1.53	0.15	0.26	-6.05
Q9NVI7	ATD3A_HUMAN	ATPase family AAA domain-containing protein 3A OS=Homo sapiens OX=9606 GN=ATAD3A PE=1 SV=2	ATAD3A	2	6.29	6.19	6.16	6.03	6.32	6.39	6.42	6.66	6.44	6.17	5.3	0.22	6.21722	1.55	0.15	0.26	-6.02
Q9Y2R5	RT17_HUMAN	28S ribosomal protein S17, mitochondrial OS=Homo sapiens OX=9606 GN=MRPS17 PE=1 SV=1	MRPS17	1	7.06	6.98	6.6	6.91	7.12	7.18	7.18	7.13	7.12	7.17	6.57	0.22	7.00165	1.55	0.15	0.26	-6.02
O14929	HAT1_HUMAN	Histone acetyltransferase type B catalytic subunit OS=Homo sapiens OX=9606 GN=HAT1 PE=1 SV=1	HAT1	1	4.07	3.96	3.95	4.03	4.09	4.05	4.04	4.29	4.48	4.37	3.42	0.22	4.06917	1.54	0.15	0.26	-6.04
P10644	KAP0_HUMAN	cAMP-dependent protein kinase type I-alpha regulatory subunit OS=Homo sapiens OX=9606 GN=PRKAR1A PE=1 SV=1	PRKAR1A	1	4.92	4.87	5	4.86	5.09	5.2	5.33	5.15	5.1	4.98	3.26	0.2	4.88868	1.53	0.15	0.26	-6.05
Q92552	RT27_HUMAN	28S ribosomal protein S27, mitochondrial OS=Homo sapiens OX=9606 GN=MRPS27 PE=1 SV=3	MRPS27	2	6.6	6.66	6.41	6.58	6.7	6.84	6.93	6.69	6.68	6.83	5.57	0.2	6.58937	1.52	0.15	0.26	-6.05
P17096	HMGA1_HUMAN	High mobility group protein HMG-I/HMG-Y OS=Homo sapiens OX=9606 GN=HMGA1 PE=1 SV=3	HMGA1	2	8.01	9.02	7.58	7.9	7.88	8.96	9.09	7.77	7.65	10.36	6.22	0.69	8.22052	1.5	0.16	0.27	-6.08
P62070	RRAS2_HUMAN	Ras-related protein R-Ras2 OS=Homo sapiens OX=9606 GN=RRAS2 PE=1 SV=1	RRAS2	3	6.87	6.78	8.04	7.75	6.35	7.31	7.27	8.44	8.21	7.21	5.81	0.53	7.27456	1.51	0.16	0.27	-6.07
O14979	HNRDL_HUMAN	Heterogeneous nuclear ribonucleoprotein D-like OS=Homo sapiens OX=9606 GN=HNRNPDL PE=1 SV=3	HNRNPDL	6	8.93	9.75	8.59	8.63	9.04	9.52	9.55	8.87	8.87	10.8	7.2	0.53	9.06767	1.51	0.16	0.27	-6.08
Q9UKS6	PACN3_HUMAN	Protein kinase C and casein kinase substrate in neurons protein 3 OS=Homo sapiens OX=9606 GN=PACSIN3 PE=1 SV=2	PACSIN3	1	3.95	4.22	5.38	5.41	4.52	4.61	4.77	5.7	5.62	5.16	3.23	0.48	4.77966	1.5	0.16	0.27	-6.09
Q9UIG0	BAZ1B_HUMAN	Tyrosine-protein kinase BAZ1B OS=Homo sapiens OX=9606 GN=BAZ1B PE=1 SV=2	BAZ1B	22	10.8	11.33	10.02	10	10.6	11.33	11.34	10.42	10.4	11.65	9.01	0.48	10.6281	1.49	0.16	0.27	-6.1
P60953	CDC42_HUMAN	Cell division control protein 42 homolog OS=Homo sapiens OX=9606 GN=CDC42 PE=1 SV=2	CDC42	4	7.6	7.42	8.42	8.58	7.28	8	8.02	8.94	9.01	7.73	6.3	0.48	7.93656	1.48	0.16	0.27	-6.11
P17252	KPCA_HUMAN	Protein kinase C alpha type OS=Homo sapiens OX=9606 GN=PRKCA PE=1 SV=4	PRKCA	1	5.17	5.2	5.8	5.66	4.88	5.83	5.85	6.42	6.34	4.63	3.43	0.47	5.38236	1.52	0.15	0.27	-6.07
O95391	SLU7_HUMAN	Pre-mRNA-splicing factor SLU7 OS=Homo sapiens OX=9606 GN=SLU7 PE=1 SV=2	SLU7	1	3.03	2.93	1.81	2.43	2.89	3.29	3.06	2.17	3.23	3.64	2.77	0.46	2.84029	1.52	0.15	0.27	-6.06
O00541	PESC_HUMAN	Pescadillo homolog OS=Homo sapiens OX=9606 GN=PES1 PE=1 SV=1	PES1	9	9.79	10.46	9.15	9.21	9.69	10.4	10.41	9.52	9.57	10.71	7.89	0.46	9.70835	1.51	0.16	0.27	-6.08
P83916	CBX1_HUMAN	Chromobox protein homolog 1 OS=Homo sapiens OX=9606 GN=CBX1 PE=1 SV=1	CBX1	4	7.93	8.24	7.09	7.27	8.11	8.36	8.4	7.65	7.57	8.88	6.61	0.45	7.82725	1.49	0.16	0.27	-6.1
Q14254	FLOT2_HUMAN	Flotillin-2 OS=Homo sapiens OX=9606 GN=FLOT2 PE=1 SV=2	FLOT2	11	8.44	8.3	9.2	9.43	8.52	8.82	8.9	9.75	9.79	8.81	7.25	0.43	8.83681	1.5	0.16	0.27	-6.08
Q15397	PUM3_HUMAN	Pumilio homolog 3 OS=Homo sapiens OX=9606 GN=PUM3 PE=1 SV=3	PUM3	8	10.02	10.57	9.44	9.46	9.8	10.5	10.51	9.8	9.8	10.75	7.98	0.41	9.87659	1.51	0.15	0.27	-6.07
Q9UMY1	NOL7_HUMAN	Nucleolar protein 7 OS=Homo sapiens OX=9606 GN=NOL7 PE=1 SV=2	NOL7	5	8.25	8.58	7.6	7.48	8.16	8.72	8.69	7.96	7.84	8.88	6.65	0.4	8.07277	1.49	0.16	0.27	-6.11
O43896	KIF1C_HUMAN	Kinesin-like protein KIF1C OS=Homo sapiens OX=9606 GN=KIF1C PE=1 SV=3	KIF1C	1	3.33	3.3	4.28	4.11	3.67	3.86	4.24	4.56	4.62	3.42	1.89	0.4	3.75143	1.48	0.16	0.27	-6.11
Q9UMS4	PRP19_HUMAN	Pre-mRNA-processing factor 19 OS=Homo sapiens OX=9606 GN=PRPF19 PE=1 SV=1	PRPF19	5	9.15	9.51	8.55	8.55	8.88	9.56	9.54	8.9	8.83	9.71	7.4	0.38	8.96081	1.51	0.15	0.27	-6.07
Q53HL2	BOREA_HUMAN	Borealin OS=Homo sapiens OX=9606 GN=CDCA8 PE=1 SV=2	CDCA8	5	7.7	8.02	7.18	7.09	7.86	8.07	8.06	7.65	7.41	8.52	6.6	0.37	7.6501	1.51	0.16	0.27	-6.07
P29374	ARI4A_HUMAN	AT-rich interactive domain-containing protein 4A OS=Homo sapiens OX=9606 GN=ARID4A PE=1 SV=3	ARID4A	1	5.72	5.42	6.03	6.25	5.52	5.98	6.2	6.4	6.53	5.51	3.98	0.34	5.77609	1.52	0.15	0.27	-6.06
O95453	PARN_HUMAN	Poly(A)-specific ribonuclease PARN OS=Homo sapiens OX=9606 GN=PARN PE=1 SV=1	PARN	2	5.87	6.44	5.94	5.99	6.52	6.71	6.53	6.17	6.15	6.61	5.11	0.28	6.18498	1.52	0.15	0.27	-6.07
Q8TA86	RP9_HUMAN	Retinitis pigmentosa 9 protein OS=Homo sapiens OX=9606 GN=RP9 PE=1 SV=2	RP9	2	6.39	5.98	5.97	6.01	6.75	6.59	6.77	6.41	6.25	6.46	6.26	0.28	6.34974	1.5	0.16	0.27	-6.09
O43633	CHM2A_HUMAN	Charged multivesicular body protein 2a OS=Homo sapiens OX=9606 GN=CHMP2A PE=1 SV=1	CHMP2A	1	5.4	5.33	5.24	5.49	5.62	5.63	5.8	5.64	5.8	5.33	4.6	0.22	5.44324	1.5	0.16	0.27	-6.08
Q6P4F7	RHGBA_HUMAN	Rho GTPase-activating protein 11A OS=Homo sapiens OX=9606 GN=ARHGAP11A PE=1 SV=2	ARHGAP11A	1	3.66	3.58	3.89	3.88	4.29	3.63	2.92	3.55	3.92	3.69	2.49	-0.32	3.59036	-1.51	0.15	0.27	-6.07
Q92616	GCN1_HUMAN	eIF-2-alpha kinase activator GCN1 OS=Homo sapiens OX=9606 GN=GCN1 PE=1 SV=6	GCN1	1	4.09	3.53	3.67	3.31	4.67	3.52	3.41	3.38	3.66	3.55	2.17	-0.35	3.54179	-1.49	0.16	0.27	-6.1
P21796	VDAC1_HUMAN	Voltage-dependent anion-selective channel protein 1 OS=Homo sapiens OX=9606 GN=VDAC1 PE=1 SV=2	VDAC1	10	9.02	8.69	10.27	10.12	8.66	9.3	9.31	10.26	10.62	10.02	7.47	0.55	9.43156	1.46	0.17	0.28	-6.14
Q15050	RRS1_HUMAN	Ribosome biogenesis regulatory protein homolog OS=Homo sapiens OX=9606 GN=RRS1 PE=1 SV=2	RRS1	11	9.77	10.33	9.09	9.04	9.49	10.29	10.24	9.41	9.41	10.59	7.66	0.45	9.57458	1.45	0.17	0.28	-6.15
Q9BYG3	MK67I_HUMAN	MKI67 FHA domain-interacting nucleolar phosphoprotein OS=Homo sapiens OX=9606 GN=NIFK PE=1 SV=1	NIFK	7	9.54	10.21	8.96	8.91	9.44	10.22	10.03	9.29	9.29	10.45	7.61	0.44	9.44867	1.46	0.17	0.28	-6.14
Q15061	WDR43_HUMAN	WD repeat-containing protein 43 OS=Homo sapiens OX=9606 GN=WDR43 PE=1 SV=3	WDR43	7	9.31	9.83	8.65	8.62	9.25	9.85	9.82	9.04	8.93	10.21	7.38	0.44	9.17348	1.45	0.17	0.28	-6.16
Q9Y2X3	NOP58_HUMAN	Nucleolar protein 58 OS=Homo sapiens OX=9606 GN=NOP58 PE=1 SV=1	NOP58	17	10.52	11.01	9.91	9.88	10.37	11.02	10.99	10.26	10.18	11.33	8.65	0.42	10.3741	1.47	0.17	0.28	-6.13
Q9BXY0	MAK16_HUMAN	Protein MAK16 homolog OS=Homo sapiens OX=9606 GN=MAK16 PE=1 SV=2	MAK16	4	8.25	8.74	7.61	7.55	7.99	8.8	8.72	7.82	7.94	8.96	6.27	0.42	8.05869	1.46	0.17	0.28	-6.14
Q15427	SF3B4_HUMAN	Splicing factor 3B subunit 4 OS=Homo sapiens OX=9606 GN=SF3B4 PE=1 SV=1	SF3B4	1	7.3	7.67	6.59	6.68	7.17	7.77	7.83	6.89	6.88	8.12	5.64	0.42	7.13961	1.45	0.17	0.28	-6.16
O75643	U520_HUMAN	U5 small nuclear ribonucleoprotein 200 kDa helicase OS=Homo sapiens OX=9606 GN=SNRNP200 PE=1 SV=2	SNRNP200	33	10.89	11.38	10.32	10.31	10.73	11.36	11.36	10.68	10.61	11.55	9.04	0.39	10.7473	1.46	0.17	0.28	-6.14
Q96KQ7	EHMT2_HUMAN	Histone-lysine N-methyltransferase EHMT2 OS=Homo sapiens OX=9606 GN=EHMT2 PE=1 SV=3	EHMT2	1	4.32	4.9	3.7	4.21	4.38	4.91	5.06	4.08	4.26	5.14	3.28	0.38	4.38562	1.48	0.16	0.28	-6.12
P35580	MYH10_HUMAN	Myosin-10 OS=Homo sapiens OX=9606 GN=MYH10 PE=1 SV=3	MYH10	21	8.56	8.32	9.22	9.29	9	8.91	8.9	9.69	9.81	8.99	7.85	0.38	8.95588	1.47	0.17	0.28	-6.13
P28370	SMCA1_HUMAN	Probable global transcription activator SNF2L1 OS=Homo sapiens OX=9606 GN=SMARCA1 PE=1 SV=2	SMARCA1	3	5.71	6.05	5.35	4.98	5.89	6.06	6.12	5.46	5.54	6.67	4.91	0.38	5.7046	1.45	0.17	0.28	-6.15
O15061	SYNEM_HUMAN	Synemin OS=Homo sapiens OX=9606 GN=SYNM PE=1 SV=2	SYNM	60	12.58	12.37	12.93	13.02	12.52	12.97	12.93	13.39	13.39	12.41	10.75	0.33	12.6601	1.45	0.17	0.28	-6.15
Q9NW64	RBM22_HUMAN	Pre-mRNA-splicing factor RBM22 OS=Homo sapiens OX=9606 GN=RBM22 PE=1 SV=1	RBM22	8	8.78	9.08	8.27	8.25	8.65	9.09	9.11	8.64	8.51	9.29	7.14	0.32	8.61688	1.46	0.17	0.28	-6.14
Q8NHQ8	RASF8_HUMAN	Ras association domain-containing protein 8 OS=Homo sapiens OX=9606 GN=RASSF8 PE=1 SV=2	RASSF8	1	3.8	4.09	3.96	4.5	4.71	4.52	4.37	4.47	4.83	4.3	3.49	0.29	4.2769	1.47	0.17	0.28	-6.13
Q14244	MAP7_HUMAN	Ensconsin OS=Homo sapiens OX=9606 GN=MAP7 PE=1 SV=1	MAP7	9	8.33	8.13	8.43	8.58	8.2	8.57	8.61	8.83	8.96	8.09	6.84	0.28	8.32512	1.46	0.17	0.28	-6.14
Q6ZWE6	PKHM3_HUMAN	Pleckstrin homology domain-containing family M member 3 OS=Homo sapiens OX=9606 GN=PLEKHM3 PE=2 SV=2	PLEKHM3	1	4.23	4.24	4.31	4.5	4.14	4.46	4.75	4.61	4.85	4.03	2.38	0.26	4.22791	1.47	0.17	0.28	-6.13
O75970	MPDZ_HUMAN	Multiple PDZ domain protein OS=Homo sapiens OX=9606 GN=MPDZ PE=1 SV=2	MPDZ	3	6.76	6.58	6.87	6.73	7.17	6.92	6.99	7.13	7.2	6.98	6.05	0.22	6.85238	1.47	0.16	0.28	-6.12
P18085	ARF4_HUMAN	ADP-ribosylation factor 4 OS=Homo sapiens OX=9606 GN=ARF4 PE=1 SV=3	ARF4	2	7.84	7.82	7.75	7.93	7.75	8.04	8.09	8.26	8.1	7.7	6.07	0.22	7.75815	1.46	0.17	0.28	-6.14
O43823	AKAP8_HUMAN	A-kinase anchor protein 8 OS=Homo sapiens OX=9606 GN=AKAP8 PE=1 SV=1	AKAP8	4	8.3	8.21	8.27	8.28	8.44	8.44	8.51	8.45	8.49	8.65	6.79	0.21	8.25675	1.47	0.17	0.28	-6.13
Q14974	IMB1_HUMAN	Importin subunit beta-1 OS=Homo sapiens OX=9606 GN=KPNB1 PE=1 SV=2	KPNB1	8	8.34	8.39	8.27	8.29	8.39	8.54	8.56	8.56	8.5	8.54	7.05	0.2	8.31104	1.47	0.16	0.28	-6.12
Q99832	TCPH_HUMAN	T-complex protein 1 subunit eta OS=Homo sapiens OX=9606 GN=CCT7 PE=1 SV=2	CCT7	3	6.78	6.68	6.42	6.4	7.01	6.42	6.51	6.47	6.24	6.53	5.45	-0.23	6.44628	-1.44	0.17	0.28	-6.17
Q9H6F5	CCD86_HUMAN	Coiled-coil domain-containing protein 86 OS=Homo sapiens OX=9606 GN=CCDC86 PE=1 SV=1	CCDC86	6	9.17	9.63	8.21	8.13	8.94	9.61	9.71	8.75	8.5	10.13	7.27	0.52	8.91254	1.44	0.17	0.29	-6.17
Q0ZGT2	NEXN_HUMAN	Nexilin OS=Homo sapiens OX=9606 GN=NEXN PE=1 SV=1	NEXN	3	6.46	6.42	7.34	7.66	6.04	7.02	7.11	7.96	8.01	6.39	4.52	0.51	6.8115	1.41	0.18	0.29	-6.21
Q9P0M6	H2AW_HUMAN	Core histone macro-H2A.2 OS=Homo sapiens OX=9606 GN=H2AFY2 PE=1 SV=3	H2AFY2	4	8.17	8.8	7.93	7.96	8.77	8.72	8.93	8.15	8.23	9.89	7.48	0.46	8.45673	1.42	0.18	0.29	-6.2
Q9Y4I1	MYO5A_HUMAN	Unconventional myosin-Va OS=Homo sapiens OX=9606 GN=MYO5A PE=1 SV=2	MYO5A	24	9.85	9.7	10.55	10.74	9.6	10.38	10.37	11.1	11.18	9.69	8.53	0.45	10.1536	1.41	0.18	0.29	-6.2
P21266	GSTM3_HUMAN	Glutathione S-transferase Mu 3 OS=Homo sapiens OX=9606 GN=GSTM3 PE=1 SV=3	GSTM3	1	3.17	2.19	2.97	3.71	3.51	3.74	3.54	3.18	3.72	3.29	1.89	0.38	3.17392	1.43	0.18	0.29	-6.18
Q13243	SRSF5_HUMAN	Serine/arginine-rich splicing factor 5 OS=Homo sapiens OX=9606 GN=SRSF5 PE=1 SV=1	SRSF5	2	6.54	6.94	6.23	6.22	6.57	6.99	6.81	6.38	6.38	7.78	4.77	0.37	6.50877	1.42	0.18	0.29	-6.19
O43143	DHX15_HUMAN	Pre-mRNA-splicing factor ATP-dependent RNA helicase DHX15 OS=Homo sapiens OX=9606 GN=DHX15 PE=1 SV=2	DHX15	23	10.99	11.42	10.41	10.41	10.82	11.44	11.43	10.73	10.71	11.57	9.26	0.37	10.8367	1.41	0.18	0.29	-6.2
Q14573	ITPR3_HUMAN	Inositol 1,4,5-trisphosphate receptor type 3 OS=Homo sapiens OX=9606 GN=ITPR3 PE=1 SV=2	ITPR3	45	11.72	11.62	12.21	12.36	11.57	12.21	12.14	12.62	12.71	11.6	9.87	0.36	11.8756	1.44	0.17	0.29	-6.17
Q8TED0	UTP15_HUMAN	U3 small nucleolar RNA-associated protein 15 homolog OS=Homo sapiens OX=9606 GN=UTP15 PE=1 SV=3	UTP15	7	9.21	9.6	8.68	8.63	9.34	9.61	9.61	9.25	8.92	9.8	7.87	0.35	9.13685	1.44	0.18	0.29	-6.17
P28290	SSFA2_HUMAN	Sperm-specific antigen 2 OS=Homo sapiens OX=9606 GN=SSFA2 PE=1 SV=3	SSFA2	21	9.82	9.57	10.07	10.26	9.64	10.11	10.2	10.53	10.61	9.55	7.84	0.33	9.83571	1.41	0.18	0.29	-6.21
Q86UP2	KTN1_HUMAN	Kinectin OS=Homo sapiens OX=9606 GN=KTN1 PE=1 SV=1	KTN1	1	4.08	3.86	4.14	4.27	4.72	4.24	4.44	5.06	4.65	4.16	3.37	0.3	4.27179	1.42	0.18	0.29	-6.2
P54136	SYRC_HUMAN	Arginine--tRNA ligase, cytoplasmic OS=Homo sapiens OX=9606 GN=RARS PE=1 SV=2	RARS	2	4.68	4.45	4.51	4.09	5.08	4.82	4.94	4.89	4.93	4.54	4.54	0.26	4.67865	1.43	0.18	0.29	-6.18
P32969	RL9_HUMAN	60S ribosomal protein L9 OS=Homo sapiens OX=9606 GN=RPL9 PE=1 SV=1	RPL9	3	6.26	6.48	5.96	6.27	6.55	6.73	6.63	6.23	6.3	6.87	4.96	0.25	6.29498	1.42	0.18	0.29	-6.2
Q8WXH0	SYNE2_HUMAN	Nesprin-2 OS=Homo sapiens OX=9606 GN=SYNE2 PE=1 SV=3	SYNE2	66	11.59	11.59	11.46	11.56	11.35	11.79	11.8	11.81	11.85	11.49	9.8	0.24	11.462	1.43	0.18	0.29	-6.18
P11908	PRPS2_HUMAN	Ribose-phosphate pyrophosphokinase 2 OS=Homo sapiens OX=9606 GN=PRPS2 PE=1 SV=2	PRPS2	1	6.32	6.09	6.03	5.98	6.86	6.11	5.79	6.13	6.05	5.88	5.23	-0.26	6.04138	-1.44	0.17	0.29	-6.17
Q9BS26	ERP44_HUMAN	Endoplasmic reticulum resident protein 44 OS=Homo sapiens OX=9606 GN=ERP44 PE=1 SV=1	ERP44	1	0.08	2.05	2.07	2.32	3.41	2.5	3.19	2.72	2.7	2.16	2.46	0.67	2.33267	1.4	0.18	0.3	-6.22
P83111	LACTB_HUMAN	Serine beta-lactamase-like protein LACTB, mitochondrial OS=Homo sapiens OX=9606 GN=LACTB PE=1 SV=2	LACTB	1	0.08	1.57	1.68	2.44	2.36	1.93	2.11	2.56	2.45	1.86	1.49	0.55	1.86502	1.4	0.18	0.3	-6.22
Q9UNW9	NOVA2_HUMAN	RNA-binding protein Nova-2 OS=Homo sapiens OX=9606 GN=NOVA2 PE=1 SV=1	NOVA2	1	7.03	7.63	6.17	5.94	6.47	7.48	7.57	6.46	6.49	7.61	4.26	0.47	6.64632	1.38	0.19	0.3	-6.25
Q8WXX5	DNJC9_HUMAN	DnaJ homolog subfamily C member 9 OS=Homo sapiens OX=9606 GN=DNAJC9 PE=1 SV=1	DNAJC9	9	9.07	9.48	8.1	8.12	8.73	9.55	9.53	8.56	8.53	9.54	7.12	0.44	8.75636	1.38	0.19	0.3	-6.25
O60613	SEP15_HUMAN	Selenoprotein F OS=Homo sapiens OX=9606 GN=SELENOF PE=1 SV=4	SELENOF	1	4.52	4.26	4.42	4.53	3.58	4.34	4.64	5.26	5.35	3.81	1.21	0.42	4.17433	1.41	0.18	0.3	-6.21
Q15269	PWP2_HUMAN	Periodic tryptophan protein 2 homolog OS=Homo sapiens OX=9606 GN=PWP2 PE=2 SV=2	PWP2	8	8.97	9.54	8.42	8.41	8.95	9.52	9.42	8.65	8.84	9.82	8.05	0.39	8.96165	1.41	0.18	0.3	-6.21
Q9Y5J1	UTP18_HUMAN	U3 small nucleolar RNA-associated protein 18 homolog OS=Homo sapiens OX=9606 GN=UTP18 PE=1 SV=3	UTP18	7	9.67	10.13	9.03	8.99	9.67	10.16	10.14	9.39	9.38	10.39	8.16	0.39	9.55532	1.39	0.19	0.3	-6.23
Q8WWQ0	PHIP_HUMAN	PH-interacting protein OS=Homo sapiens OX=9606 GN=PHIP PE=1 SV=2	PHIP	7	8.51	9.08	7.9	7.88	8.33	8.97	8.98	8.3	8.23	9.07	6.8	0.37	8.36853	1.41	0.18	0.3	-6.21
O43166	SI1L1_HUMAN	Signal-induced proliferation-associated 1-like protein 1 OS=Homo sapiens OX=9606 GN=SIPA1L1 PE=1 SV=4	SIPA1L1	13	8.77	8.58	9.26	9.44	8.97	9.17	9.19	9.72	9.82	8.8	7.82	0.34	9.049	1.41	0.18	0.3	-6.21
Q6KB66	K2C80_HUMAN	Keratin, type II cytoskeletal 80 OS=Homo sapiens OX=9606 GN=KRT80 PE=1 SV=2	KRT80	30	12.9	12.66	13.13	13.29	12.62	13.25	13.25	13.59	13.62	12.54	10.85	0.33	12.8829	1.4	0.19	0.3	-6.22
Q96SB8	SMC6_HUMAN	Structural maintenance of chromosomes protein 6 OS=Homo sapiens OX=9606 GN=SMC6 PE=1 SV=2	SMC6	3	6.04	6.34	5.57	5.42	6.2	6.45	6.48	5.82	5.82	6.61	4.58	0.32	5.9386	1.39	0.19	0.3	-6.23
Q9Y230	RUVB2_HUMAN	RuvB-like 2 OS=Homo sapiens OX=9606 GN=RUVBL2 PE=1 SV=3	RUVBL2	5	7.79	8.1	7.33	7.39	8.3	8.23	8.21	7.8	7.75	8.52	6.89	0.32	7.84702	1.39	0.19	0.3	-6.24
O15372	EIF3H_HUMAN	Eukaryotic translation initiation factor 3 subunit H OS=Homo sapiens OX=9606 GN=EIF3H PE=1 SV=1	EIF3H	1	5	4.87	5.07	5.14	4.62	5.1	5.17	5.54	5.61	4.65	3.76	0.27	4.95723	1.4	0.18	0.3	-6.22
P42285	MTREX_HUMAN	Exosome RNA helicase MTR4 OS=Homo sapiens OX=9606 GN=MTREX PE=1 SV=3	MTREX	6	8.17	8.64	7.91	7.95	8.31	8.67	8.59	8.2	8.18	8.67	6.6	0.27	8.17087	1.39	0.19	0.3	-6.23
P28288	ABCD3_HUMAN	ATP-binding cassette sub-family D member 3 OS=Homo sapiens OX=9606 GN=ABCD3 PE=1 SV=1	ABCD3	2	6.12	6.07	6.34	6.43	6.27	6.48	6.09	6.75	6.79	6.29	4.81	0.23	6.22214	1.39	0.19	0.3	-6.23
Q8IXM6	NRM_HUMAN	Nurim OS=Homo sapiens OX=9606 GN=NRM PE=1 SV=1	NRM	3	7.88	7.94	8.09	8.23	7.72	8.3	8.35	8.08	8.22	7.99	5.92	0.22	7.88349	1.38	0.19	0.3	-6.25
P56385	ATP5I_HUMAN	ATP synthase subunit e, mitochondrial OS=Homo sapiens OX=9606 GN=ATP5I PE=1 SV=2	ATP5I	1	5.3	5.37	5.43	5.4	5.42	5.54	5.56	6.01	5.65	5.23	4.05	0.21	5.36064	1.38	0.19	0.3	-6.25
Q96TC7	RMD3_HUMAN	Regulator of microtubule dynamics protein 3 OS=Homo sapiens OX=9606 GN=RMDN3 PE=1 SV=2	RMDN3	1	4.36	4.21	4.83	4.93	2.13	4.68	4.89	4.86	5.28	3.89	2.04	0.63	4.19061	1.37	0.2	0.31	-6.27
P59998	ARPC4_HUMAN	Actin-related protein 2/3 complex subunit 4 OS=Homo sapiens OX=9606 GN=ARPC4 PE=1 SV=3	ARPC4	5	8.03	7.83	8.88	9.05	7.72	8.47	8.45	9.5	9.52	8	6.69	0.49	8.3756	1.37	0.19	0.31	-6.26
P16401	H15_HUMAN	Histone H1.5 OS=Homo sapiens OX=9606 GN=HIST1H1B PE=1 SV=3	HIST1H1B	11	12.14	12.68	11.15	11.12	11.38	12.65	12.68	11.62	11.51	12.39	9.65	0.48	11.7263	1.37	0.2	0.31	-6.27
Q02880	TOP2B_HUMAN	DNA topoisomerase 2-beta OS=Homo sapiens OX=9606 GN=TOP2B PE=1 SV=3	TOP2B	23	10.9	11.47	10.16	10.16	10.83	11.42	11.43	10.54	10.51	11.78	9.26	0.43	10.7682	1.35	0.2	0.31	-6.28
Q8WTT2	NOC3L_HUMAN	Nucleolar complex protein 3 homolog OS=Homo sapiens OX=9606 GN=NOC3L PE=1 SV=1	NOC3L	11	9.54	10.11	9.02	8.93	9.64	10.13	10.2	9.24	9.24	10.49	7.83	0.41	9.48816	1.35	0.2	0.31	-6.29
Q12906	ILF3_HUMAN	Interleukin enhancer-binding factor 3 OS=Homo sapiens OX=9606 GN=ILF3 PE=1 SV=3	ILF3	12	9.74	10.22	9.39	9.33	9.92	10.14	10.11	9.75	9.49	11.13	7.99	0.4	9.74761	1.36	0.2	0.31	-6.27
Q08380	LG3BP_HUMAN	Galectin-3-binding protein OS=Homo sapiens OX=9606 GN=LGALS3BP PE=1 SV=1	LGALS3BP	1	5.33	5.31	5.88	5.78	5.34	5.78	5.91	6.28	6.65	4.89	3.78	0.38	5.53979	1.34	0.2	0.31	-6.29
O60716	CTND1_HUMAN	Catenin delta-1 OS=Homo sapiens OX=9606 GN=CTNND1 PE=1 SV=1	CTNND1	11	9.72	9.52	10.17	10.35	9.51	10.08	10.14	10.68	10.67	9.51	7.84	0.36	9.83413	1.37	0.19	0.31	-6.26
Q9H9L3	I20L2_HUMAN	Interferon-stimulated 20 kDa exonuclease-like 2 OS=Homo sapiens OX=9606 GN=ISG20L2 PE=1 SV=1	ISG20L2	3	7.17	7.53	6.75	6.71	7.44	7.62	7.58	7.13	6.9	8.02	5.84	0.33	7.15401	1.37	0.19	0.31	-6.26
Q96II8	LRCH3_HUMAN	Leucine-rich repeat and calponin homology domain-containing protein 3 OS=Homo sapiens OX=9606 GN=LRCH3 PE=1 SV=2	LRCH3	2	6.35	6.2	6.82	6.89	5.96	6.58	6.67	7.12	7.21	6.21	4.68	0.32	6.42527	1.34	0.2	0.31	-6.29
Q13425	SNTB2_HUMAN	Beta-2-syntrophin OS=Homo sapiens OX=9606 GN=SNTB2 PE=1 SV=1	SNTB2	1	4.89	4.5	5.38	5.33	5.54	5.4	5.82	5.46	5.65	4.87	4.34	0.31	5.19721	1.36	0.2	0.31	-6.28
Q15906	VPS72_HUMAN	Vacuolar protein sorting-associated protein 72 homolog OS=Homo sapiens OX=9606 GN=VPS72 PE=1 SV=1	VPS72	1	3.68	4.13	3.52	3.75	4.27	4.25	4.15	3.9	3.84	4.57	2.66	0.27	3.88316	1.37	0.19	0.31	-6.26
O96008	TOM40_HUMAN	Mitochondrial import receptor subunit TOM40 homolog OS=Homo sapiens OX=9606 GN=TOMM40 PE=1 SV=1	TOMM40	2	6.58	6.25	7.03	6.98	6.89	6.66	6.97	6.84	7.3	7.29	5.4	0.27	6.74415	1.37	0.2	0.31	-6.27
P46776	RL27A_HUMAN	60S ribosomal protein L27a OS=Homo sapiens OX=9606 GN=RPL27A PE=1 SV=2	RPL27A	3	9.66	9.6	9.4	9.35	9.96	9.94	10.09	9.75	9.69	9.74	8.84	0.25	9.63811	1.36	0.2	0.31	-6.27
Q9HBI5	CC014_HUMAN	Uncharacterized protein C3orf14 OS=Homo sapiens OX=9606 GN=C3orf14 PE=2 SV=1	C3orf14	1	5.76	5.37	5.65	5.77	6.03	6	6.01	5.99	6.09	5.58	5.14	0.22	5.76167	1.36	0.2	0.31	-6.27
P42677	RS27_HUMAN	40S ribosomal protein S27 OS=Homo sapiens OX=9606 GN=RPS27 PE=1 SV=3	RPS27	1	6.85	6.61	6.76	6.76	7.16	6.92	7.12	7.12	7.06	6.93	5.92	0.2	6.83872	1.37	0.19	0.31	-6.26
P19404	NDUV2_HUMAN	NADH dehydrogenase [ubiquinone] flavoprotein 2, mitochondrial OS=Homo sapiens OX=9606 GN=NDUFV2 PE=1 SV=2	NDUFV2	1	4.19	4.04	4.96	4.88	4.57	3.1	2.48	3.47	4.59	5.64	1.54	-0.67	3.94941	-1.37	0.19	0.31	-6.26
Q9HBL7	PLRKT_HUMAN	Plasminogen receptor (KT) OS=Homo sapiens OX=9606 GN=PLGRKT PE=1 SV=1	PLGRKT	1	4.32	3.85	5.79	5.57	3.96	4.64	4.43	5.5	5.91	5.82	3.23	0.56	4.81962	1.34	0.2	0.32	-6.3
P07947	YES_HUMAN	Tyrosine-protein kinase Yes OS=Homo sapiens OX=9606 GN=YES1 PE=1 SV=3	YES1	2	5.76	5.54	6.76	6.87	5.58	6.1	5.95	7.12	7.25	6.34	4.9	0.45	6.1981	1.34	0.2	0.32	-6.3
Q08945	SSRP1_HUMAN	FACT complex subunit SSRP1 OS=Homo sapiens OX=9606 GN=SSRP1 PE=1 SV=1	SSRP1	9	9.28	10.11	8.69	8.78	9	9.9	9.85	9.09	8.91	10.27	7.61	0.43	9.22588	1.34	0.2	0.32	-6.3
Q9P121	NTRI_HUMAN	Neurotrimin OS=Homo sapiens OX=9606 GN=NTM PE=1 SV=1	NTM	2	7.24	6.97	8.06	8.19	7.26	7.56	7.54	8.65	8.67	7.43	5.68	0.42	7.56867	1.32	0.21	0.32	-6.32
O43159	RRP8_HUMAN	Ribosomal RNA-processing protein 8 OS=Homo sapiens OX=9606 GN=RRP8 PE=1 SV=2	RRP8	1	4.53	5.04	3.61	4.09	4.71	5.06	5.04	4.31	4.12	5.52	2.38	0.41	4.40126	1.33	0.21	0.32	-6.31
P46087	NOP2_HUMAN	Probable 28S rRNA (cytosine(4447)-C(5))-methyltransferase OS=Homo sapiens OX=9606 GN=NOP2 PE=1 SV=2	NOP2	14	10.02	10.56	9.37	9.33	10.02	10.5	10.48	9.73	9.69	10.91	8.33	0.4	9.90255	1.34	0.2	0.32	-6.3
O76021	RL1D1_HUMAN	Ribosomal L1 domain-containing protein 1 OS=Homo sapiens OX=9606 GN=RSL1D1 PE=1 SV=3	RSL1D1	13	10.44	11	9.81	9.75	10.29	10.93	11	10.03	10.08	11.25	8.57	0.4	10.2845	1.3	0.22	0.32	-6.34
Q8TDN6	BRX1_HUMAN	Ribosome biogenesis protein BRX1 homolog OS=Homo sapiens OX=9606 GN=BRIX1 PE=1 SV=2	BRIX1	8	9.86	10.5	9.27	9.3	9.78	10.54	10.36	9.57	9.5	10.74	8.03	0.4	9.76912	1.3	0.22	0.32	-6.34
Q6NZI2	CAVN1_HUMAN	Caveolae-associated protein 1 OS=Homo sapiens OX=9606 GN=CAVIN1 PE=1 SV=1	CAVIN1	9	9.58	9.37	10.34	10.51	9.52	9.95	9.97	10.82	10.79	9.73	7.43	0.39	9.81815	1.31	0.21	0.32	-6.33
Q14257	RCN2_HUMAN	Reticulocalbin-2 OS=Homo sapiens OX=9606 GN=RCN2 PE=1 SV=1	RCN2	8	8.37	8.08	8.88	9.05	9.53	8.66	8.68	9.42	9.43	9.66	8.12	0.39	8.89865	1.31	0.21	0.32	-6.34
O75367	H2AY_HUMAN	Core histone macro-H2A.1 OS=Homo sapiens OX=9606 GN=H2AFY PE=1 SV=4	H2AFY	11	10.8	11.27	10.14	10.15	10.76	11.29	11.29	10.45	10.42	11.61	9.21	0.39	10.6728	1.31	0.21	0.32	-6.34
P35222	CTNB1_HUMAN	Catenin beta-1 OS=Homo sapiens OX=9606 GN=CTNNB1 PE=1 SV=1	CTNNB1	13	9.28	9.02	9.78	9.98	9.1	9.67	9.62	10.29	10.3	9.12	7.61	0.36	9.4345	1.33	0.21	0.32	-6.31
P18827	SDC1_HUMAN	Syndecan-1 OS=Homo sapiens OX=9606 GN=SDC1 PE=1 SV=3	SDC1	1	3.64	4.28	3.19	3.39	3.12	4.09	4.49	3.34	3.68	3.79	1.68	0.35	3.51804	1.34	0.2	0.32	-6.3
Q9BVP2	GNL3_HUMAN	Guanine nucleotide-binding protein-like 3 OS=Homo sapiens OX=9606 GN=GNL3 PE=1 SV=2	GNL3	7	8.98	9.28	8.54	8.53	9.52	9.4	9.43	8.94	8.84	9.98	8.76	0.35	9.1095	1.32	0.21	0.32	-6.33
Q13813	SPTN1_HUMAN	Spectrin alpha chain, non-erythrocytic 1 OS=Homo sapiens OX=9606 GN=SPTAN1 PE=1 SV=3	SPTAN1	29	10.19	9.91	10.65	10.86	10.05	10.52	10.56	11.14	11.21	10	8.44	0.35	10.3201	1.31	0.21	0.32	-6.34
Q02878	RL6_HUMAN	60S ribosomal protein L6 OS=Homo sapiens OX=9606 GN=RPL6 PE=1 SV=3	RPL6	8	9.7	10.1	9.17	9.23	9.74	10.11	10.16	9.58	9.39	10.31	8.06	0.32	9.59484	1.32	0.21	0.32	-6.33
Q13573	SNW1_HUMAN	SNW domain-containing protein 1 OS=Homo sapiens OX=9606 GN=SNW1 PE=1 SV=1	SNW1	10	9.15	9.59	8.67	8.73	9.64	9.7	9.57	9.16	9.1	9.87	7.43	0.32	9.14575	1.31	0.21	0.32	-6.34
P46940	IQGA1_HUMAN	Ras GTPase-activating-like protein IQGAP1 OS=Homo sapiens OX=9606 GN=IQGAP1 PE=1 SV=1	IQGAP1	22	9.67	9.49	10.13	10.27	9.71	10.01	10.06	10.49	10.54	9.68	8.44	0.3	9.8618	1.33	0.21	0.32	-6.31
Q5RKV6	EXOS6_HUMAN	Exosome complex component MTR3 OS=Homo sapiens OX=9606 GN=EXOSC6 PE=1 SV=1	EXOSC6	1	4.83	5.12	4.09	4.12	4.51	5.11	4.87	4.56	4.68	4.85	3.05	0.28	4.52741	1.32	0.21	0.32	-6.32
Q9Y623	MYH4_HUMAN	Myosin-4 OS=Homo sapiens OX=9606 GN=MYH4 PE=2 SV=2	MYH4	1	4.18	3.61	3.99	4.03	4.03	4.33	4.22	4.15	4.6	3.76	2.83	0.24	3.9759	1.33	0.21	0.32	-6.31
P62249	RS16_HUMAN	40S ribosomal protein S16 OS=Homo sapiens OX=9606 GN=RPS16 PE=1 SV=2	RPS16	8	10.27	10.36	9.91	9.88	10.33	10.52	10.57	10.41	10.27	10.16	8.77	0.24	10.1316	1.31	0.21	0.32	-6.34
P33527	MRP1_HUMAN	Multidrug resistance-associated protein 1 OS=Homo sapiens OX=9606 GN=ABCC1 PE=1 SV=3	ABCC1	1	6.03	5.8	5.68	5.92	6.46	6.17	6.41	6.26	6.33	5.87	5.13	0.23	6.00512	1.31	0.21	0.32	-6.34
O15523	DDX3Y_HUMAN	ATP-dependent RNA helicase DDX3Y OS=Homo sapiens OX=9606 GN=DDX3Y PE=1 SV=2	DDX3Y	1	4.86	4.25	4.48	4.81	4.69	5.01	4.78	4.88	4.92	4.56	2.79	0.21	4.55013	1.31	0.21	0.32	-6.33
P35658	NU214_HUMAN	Nuclear pore complex protein Nup214 OS=Homo sapiens OX=9606 GN=NUP214 PE=1 SV=2	NUP214	7	9	8.9	8.75	8.64	9.45	8.75	8.8	8.68	8.65	8.66	7.87	-0.24	8.74084	-1.34	0.2	0.32	-6.3
P11413	G6PD_HUMAN	Glucose-6-phosphate 1-dehydrogenase OS=Homo sapiens OX=9606 GN=G6PD PE=1 SV=4	G6PD	2	5.17	4.65	4.68	4.67	5.24	4.83	4.87	4.46	4.34	4.72	3.53	-0.24	4.65025	-1.33	0.21	0.32	-6.3
P36957	ODO2_HUMAN	Dihydrolipoyllysine-residue succinyltransferase component of 2-oxoglutarate dehydrogenase complex, mitochondrial OS=Homo sapiens OX=9606 GN=DLST PE=1 SV=4	DLST	1	6.56	6.21	6.89	6.95	6.59	5.76	5.86	6.94	6.92	5.96	3.96	-0.35	6.23549	-1.33	0.21	0.32	-6.31
P52926	HMGA2_HUMAN	High mobility group protein HMGI-C OS=Homo sapiens OX=9606 GN=HMGA2 PE=1 SV=1	HMGA2	1	6.03	6.8	5.52	5.55	6.53	6.64	6.64	5.85	5.78	8.37	4.67	0.57	6.21551	1.3	0.22	0.33	-6.35
Q9UHB6	LIMA1_HUMAN	LIM domain and actin-binding protein 1 OS=Homo sapiens OX=9606 GN=LIMA1 PE=1 SV=1	LIMA1	28	11.32	11.03	12	12.17	10.78	11.73	11.73	12.58	12.58	10.98	9.14	0.46	11.4602	1.3	0.22	0.33	-6.35
P47756	CAPZB_HUMAN	F-actin-capping protein subunit beta OS=Homo sapiens OX=9606 GN=CAPZB PE=1 SV=4	CAPZB	10	10.85	10.57	11.38	11.57	10.4	11.19	11.15	12.05	11.98	10.51	8.83	0.42	10.9528	1.3	0.22	0.33	-6.35
Q9C0C2	TB182_HUMAN	182 kDa tankyrase-1-binding protein OS=Homo sapiens OX=9606 GN=TNKS1BP1 PE=1 SV=4	TNKS1BP1	18	9.74	9.51	9.97	10.17	9.22	10.08	10.16	10.42	10.49	9.19	8.09	0.34	9.73228	1.28	0.22	0.33	-6.37
O15514	RPB4_HUMAN	DNA-directed RNA polymerase II subunit RPB4 OS=Homo sapiens OX=9606 GN=POLR2D PE=1 SV=1	POLR2D	2	5.73	6.05	5.22	5.2	5.99	6.08	6.07	5.59	5.38	6.79	4.6	0.34	5.70054	1.28	0.22	0.33	-6.38
Q9BQE5	APOL2_HUMAN	Apolipoprotein L2 OS=Homo sapiens OX=9606 GN=APOL2 PE=1 SV=1	APOL2	1	3.33	2.86	2.55	2.56	3.36	3.19	3.54	3.36	3.22	2.78	2.79	0.29	3.0476	1.28	0.22	0.33	-6.38
P16989	YBOX3_HUMAN	Y-box-binding protein 3 OS=Homo sapiens OX=9606 GN=YBX3 PE=1 SV=4	YBX3	3	6.92	7.29	6.52	6.59	7.16	7.27	7.37	6.84	6.75	7.65	5.65	0.28	6.91035	1.3	0.22	0.33	-6.35
P14923	PLAK_HUMAN	Junction plakoglobin OS=Homo sapiens OX=9606 GN=JUP PE=1 SV=3	JUP	15	9.2	9.06	9.72	9.74	9.57	9.61	9.68	9.98	10.05	9.32	8.47	0.27	9.49149	1.3	0.22	0.33	-6.35
Q03164	KMT2A_HUMAN	Histone-lysine N-methyltransferase 2A OS=Homo sapiens OX=9606 GN=KMT2A PE=1 SV=5	KMT2A	1	4.22	3.81	3.66	3.6	4.42	4.26	4.27	3.91	4.05	4.47	3.63	0.25	4.02841	1.29	0.22	0.33	-6.36
Q14966	ZN638_HUMAN	Zinc finger protein 638 OS=Homo sapiens OX=9606 GN=ZNF638 PE=1 SV=2	ZNF638	1	3.94	4.29	3.76	3.77	4.39	4.32	4.1	4.47	4.1	4.26	3.63	0.22	4.09521	1.29	0.22	0.33	-6.36
Q06830	PRDX1_HUMAN	Peroxiredoxin-1 OS=Homo sapiens OX=9606 GN=PRDX1 PE=1 SV=1	PRDX1	6	9.08	9.12	9.14	9.15	9.36	9.4	9.5	9.4	9.44	9.12	8.1	0.2	9.16366	1.28	0.22	0.33	-6.37
O75489	NDUS3_HUMAN	NADH dehydrogenase [ubiquinone] iron-sulfur protein 3, mitochondrial OS=Homo sapiens OX=9606 GN=NDUFS3 PE=1 SV=1	NDUFS3	4	6.96	6.73	7.02	6.89	7.15	6.44	6.17	6.79	6.96	7.14	4.83	-0.25	6.64377	-1.29	0.22	0.33	-6.36
O15511	ARPC5_HUMAN	Actin-related protein 2/3 complex subunit 5 OS=Homo sapiens OX=9606 GN=ARPC5 PE=1 SV=3	ARPC5	5	7.39	7.15	8.05	8.12	7.03	7.69	7.66	8.84	8.74	7.05	5.92	0.45	7.60258	1.27	0.23	0.34	-6.38
P61160	ARP2_HUMAN	Actin-related protein 2 OS=Homo sapiens OX=9606 GN=ACTR2 PE=1 SV=1	ACTR2	8	9.3	9.04	10.05	10.24	9.05	9.62	9.68	10.6	10.58	9.26	7.64	0.41	9.55252	1.26	0.23	0.34	-6.39
P46013	KI67_HUMAN	Proliferation marker protein Ki-67 OS=Homo sapiens OX=9606 GN=MKI67 PE=1 SV=2	MKI67	37	11.38	11.67	10.67	10.68	11.26	11.74	11.79	10.98	10.94	11.96	9.84	0.35	11.1744	1.25	0.23	0.34	-6.4
P41219	PERI_HUMAN	Peripherin OS=Homo sapiens OX=9606 GN=PRPH PE=1 SV=2	PRPH	1	5.37	5.16	5.67	5.89	4.77	5.58	5.6	6.06	6.36	4.97	3.41	0.34	5.34907	1.26	0.23	0.34	-6.39
P42696	RBM34_HUMAN	RNA-binding protein 34 OS=Homo sapiens OX=9606 GN=RBM34 PE=1 SV=2	RBM34	3	6.28	6.83	5.92	5.9	6.44	6.77	6.83	6.09	6.02	7.36	4.9	0.34	6.30394	1.25	0.23	0.34	-6.4
Q9ULL1	PKHG1_HUMAN	Pleckstrin homology domain-containing family G member 1 OS=Homo sapiens OX=9606 GN=PLEKHG1 PE=1 SV=2	PLEKHG1	6	8.79	9.25	9.26	9.43	8.55	9.29	9.18	9.83	9.81	8.75	7.2	0.32	9.031	1.25	0.23	0.34	-6.4
P17535	JUND_HUMAN	Transcription factor jun-D OS=Homo sapiens OX=9606 GN=JUND PE=1 SV=3	JUND	1	5.12	4.6	5.36	5.46	4.83	5.36	5.4	5.43	5.75	4.79	3.37	0.27	5.04274	1.27	0.23	0.34	-6.38
P46939	UTRO_HUMAN	Utrophin OS=Homo sapiens OX=9606 GN=UTRN PE=1 SV=2	UTRN	3	5.6	5.41	5.69	5.93	5.87	6.09	5.88	6.06	6.22	5.37	4.45	0.23	5.689	1.25	0.23	0.34	-6.41
Q03188	CENPC_HUMAN	Centromere protein C OS=Homo sapiens OX=9606 GN=CENPC PE=1 SV=2	CENPC	2	6.63	6.62	6.41	6.6	7.12	7.01	7.03	6.97	6.66	6.76	5.99	0.21	6.71085	1.26	0.23	0.34	-6.39
Q12769	NU160_HUMAN	Nuclear pore complex protein Nup160 OS=Homo sapiens OX=9606 GN=NUP160 PE=1 SV=3	NUP160	1	5.81	5.71	5.49	5.43	5.82	6.09	6	5.76	5.65	5.71	4.23	0.19	5.60994	1.27	0.23	0.34	-6.39
P78527	PRKDC_HUMAN	DNA-dependent protein kinase catalytic subunit OS=Homo sapiens OX=9606 GN=PRKDC PE=1 SV=3	PRKDC	16	8.99	9.07	8.96	9.05	8.98	9.17	9.26	9.33	9.34	8.92	7.72	0.19	8.98094	1.25	0.23	0.34	-6.41
Q99567	NUP88_HUMAN	Nuclear pore complex protein Nup88 OS=Homo sapiens OX=9606 GN=NUP88 PE=1 SV=2	NUP88	2	5.44	5.69	5.49	5.15	6.06	5.4	5.63	5.17	5.3	5.19	4.45	-0.23	5.36001	-1.26	0.23	0.34	-6.4
P40939	ECHA_HUMAN	Trifunctional enzyme subunit alpha, mitochondrial OS=Homo sapiens OX=9606 GN=HADHA PE=1 SV=2	HADHA	2	5.1	4.7	4.37	4.63	5.27	4.92	4.52	4.64	4.33	4.45	3.2	-0.24	4.55624	-1.25	0.23	0.34	-6.41
O00161	SNP23_HUMAN	Synaptosomal-associated protein 23 OS=Homo sapiens OX=9606 GN=SNAP23 PE=1 SV=1	SNAP23	9	8.72	8.74	10.01	10.23	8.81	9.2	9.19	10.63	10.66	9.34	7.5	0.5	9.36543	1.24	0.24	0.35	-6.43
Q92747	ARC1A_HUMAN	Actin-related protein 2/3 complex subunit 1A OS=Homo sapiens OX=9606 GN=ARPC1A PE=2 SV=2	ARPC1A	3	7.67	7.51	8.57	8.84	7.51	8.2	8.14	9.17	9.31	7.55	5.76	0.45	8.02031	1.22	0.24	0.35	-6.44
Q96SB3	NEB2_HUMAN	Neurabin-2 OS=Homo sapiens OX=9606 GN=PPP1R9B PE=1 SV=2	PPP1R9B	25	11.25	10.96	11.89	12.06	11.14	11.57	11.58	12.47	12.48	11.13	9.4	0.39	11.4475	1.24	0.24	0.35	-6.42
O75533	SF3B1_HUMAN	Splicing factor 3B subunit 1 OS=Homo sapiens OX=9606 GN=SF3B1 PE=1 SV=3	SF3B1	18	10.71	11.24	10.15	10.18	10.56	11.17	11.15	10.42	10.33	11.5	8.81	0.35	10.5652	1.23	0.24	0.35	-6.43
Q8IUE6	H2A2B_HUMAN	Histone H2A type 2-B OS=Homo sapiens OX=9606 GN=HIST2H2AB PE=1 SV=3	HIST2H2AB	1	5.29	5.51	4.54	4.51	5.23	5.53	5.81	4.87	4.75	5.77	3.79	0.33	5.05484	1.23	0.24	0.35	-6.43
Q15393	SF3B3_HUMAN	Splicing factor 3B subunit 3 OS=Homo sapiens OX=9606 GN=SF3B3 PE=1 SV=4	SF3B3	20	10.8	11.13	10.17	10.2	10.78	11.15	11.13	10.52	10.46	11.44	8.86	0.32	10.6039	1.24	0.24	0.35	-6.42
O60437	PEPL_HUMAN	Periplakin OS=Homo sapiens OX=9606 GN=PPL PE=1 SV=4	PPL	37	10.87	10.66	11.36	11.5	10.94	11.25	11.25	11.83	11.9	10.71	9.2	0.32	11.0452	1.23	0.24	0.35	-6.43
O75431	MTX2_HUMAN	Metaxin-2 OS=Homo sapiens OX=9606 GN=MTX2 PE=1 SV=1	MTX2	4	8.48	8.53	8.81	8.99	8.03	9.09	8.9	9.12	9.31	8	6.23	0.32	8.49891	1.22	0.25	0.35	-6.44
Q9Y646	CBPQ_HUMAN	Carboxypeptidase Q OS=Homo sapiens OX=9606 GN=CPQ PE=1 SV=1	CPQ	3	9.32	8.91	8.96	8.61	9.8	9.55	9.85	9.25	9.14	9.28	9.2	0.29	9.26082	1.23	0.24	0.35	-6.43
Q15029	U5S1_HUMAN	116 kDa U5 small nuclear ribonucleoprotein component OS=Homo sapiens OX=9606 GN=EFTUD2 PE=1 SV=1	EFTUD2	14	10	10.37	9.49	9.52	9.94	10.39	10.34	9.78	9.7	10.59	7.97	0.29	9.82684	1.23	0.24	0.35	-6.43
Q9UIF7	MUTYH_HUMAN	Adenine DNA glycosylase OS=Homo sapiens OX=9606 GN=MUTYH PE=1 SV=1	MUTYH	1	4.29	4.73	4.39	4.45	3.87	4.63	4.74	4.93	4.8	3.95	3.09	0.27	4.3527	1.25	0.24	0.35	-6.41
P61978	HNRPK_HUMAN	Heterogeneous nuclear ribonucleoprotein K OS=Homo sapiens OX=9606 GN=HNRNPK PE=1 SV=1	HNRNPK	16	10.31	10.52	9.92	9.95	10.36	10.56	10.57	10.2	10.08	10.99	8.65	0.27	10.1926	1.24	0.24	0.35	-6.42
P06748	NPM_HUMAN	Nucleophosmin OS=Homo sapiens OX=9606 GN=NPM1 PE=1 SV=2	NPM1	9	9.6	10	9.26	9.21	9.73	9.93	10.04	9.5	9.51	10.16	9.02	0.27	9.63235	1.24	0.24	0.35	-6.43
Q9UQE7	SMC3_HUMAN	Structural maintenance of chromosomes protein 3 OS=Homo sapiens OX=9606 GN=SMC3 PE=1 SV=2	SMC3	13	8.41	8.7	8.06	8.07	8.61	8.76	8.84	8.25	8.22	9.14	7.04	0.27	8.37318	1.22	0.25	0.35	-6.45
Q96L92	SNX27_HUMAN	Sorting nexin-27 OS=Homo sapiens OX=9606 GN=SNX27 PE=1 SV=2	SNX27	1	3.12	2.45	2.81	2.69	3.27	3.33	3.08	2.82	3.48	2.92	2.51	0.26	2.95471	1.23	0.24	0.35	-6.44
Q14643	ITPR1_HUMAN	Inositol 1,4,5-trisphosphate receptor type 1 OS=Homo sapiens OX=9606 GN=ITPR1 PE=1 SV=3	ITPR1	2	4.84	4.91	4.99	5.15	4.81	5.03	5.16	5.6	5.54	4.56	3.78	0.24	4.94138	1.22	0.25	0.35	-6.45
Q9Y266	NUDC_HUMAN	Nuclear migration protein nudC OS=Homo sapiens OX=9606 GN=NUDC PE=1 SV=1	NUDC	1	3.62	3.95	3.56	3.95	3.75	3.96	4.13	4.07	3.76	3.87	3.37	0.19	3.81697	1.23	0.24	0.35	-6.43
P0DP25	CALM3_HUMAN	Calmodulin-3 OS=Homo sapiens OX=9606 GN=CALM3 PE=1 SV=1	CALM3	8	9.96	9.56	10.81	10.9	10.17	10.21	10.18	11.38	11.42	10.25	8.84	0.41	10.3347	1.19	0.26	0.36	-6.48
P47755	CAZA2_HUMAN	F-actin-capping protein subunit alpha-2 OS=Homo sapiens OX=9606 GN=CAPZA2 PE=1 SV=3	CAPZA2	6	8.09	7.78	8.66	8.9	7.64	8.51	8.51	9.14	9.22	7.66	6.21	0.39	8.20988	1.21	0.25	0.36	-6.45
P45880	VDAC2_HUMAN	Voltage-dependent anion-selective channel protein 2 OS=Homo sapiens OX=9606 GN=VDAC2 PE=1 SV=2	VDAC2	8	9.8	9.61	10.31	10.32	9.2	10.02	10.25	10.29	10.71	9.57	8.05	0.32	9.82918	1.2	0.25	0.36	-6.47
Q14692	BMS1_HUMAN	Ribosome biogenesis protein BMS1 homolog OS=Homo sapiens OX=9606 GN=BMS1 PE=1 SV=1	BMS1	15	9.6	9.91	9.02	9.03	9.56	9.93	9.94	9.28	9.28	10.19	7.96	0.3	9.42825	1.21	0.25	0.36	-6.46
Q12874	SF3A3_HUMAN	Splicing factor 3A subunit 3 OS=Homo sapiens OX=9606 GN=SF3A3 PE=1 SV=1	SF3A3	6	8.62	9.23	8.2	8.18	8.53	9.15	8.94	8.39	8.47	9.29	6.73	0.3	8.51952	1.19	0.25	0.36	-6.47
O75369	FLNB_HUMAN	Filamin-B OS=Homo sapiens OX=9606 GN=FLNB PE=1 SV=2	FLNB	45	11.51	11.27	11.91	12.09	11.36	11.79	11.8	12.36	12.4	11.31	9.88	0.3	11.6066	1.19	0.25	0.36	-6.48
Q96A19	C102A_HUMAN	Coiled-coil domain-containing protein 102A OS=Homo sapiens OX=9606 GN=CCDC102A PE=1 SV=2	CCDC102A	1	4.92	4.46	4.42	4.46	5.6	5.01	5.19	4.83	5.12	5.05	5.24	0.27	4.93518	1.2	0.25	0.36	-6.47
P35244	RFA3_HUMAN	Replication protein A 14 kDa subunit OS=Homo sapiens OX=9606 GN=RPA3 PE=1 SV=1	RPA3	1	4	4.37	4.16	4.18	4.74	4.51	4.59	4.17	4.32	5.05	3.47	0.24	4.32409	1.21	0.25	0.36	-6.45
O43663	PRC1_HUMAN	Protein regulator of cytokinesis 1 OS=Homo sapiens OX=9606 GN=PRC1 PE=1 SV=2	PRC1	2	4.37	4.29	4.35	4.41	4.75	4.69	4.79	4.84	4.83	4.1	3.8	0.21	4.47476	1.21	0.25	0.36	-6.45
Q7L5D6	GET4_HUMAN	Golgi to ER traffic protein 4 homolog OS=Homo sapiens OX=9606 GN=GET4 PE=1 SV=1	GET4	1	4.49	4.27	3.89	3.88	4.71	3.85	4.14	4.26	3.91	3.93	2.68	-0.23	4.00081	-1.2	0.25	0.36	-6.46
Q6P5R6	RL22L_HUMAN	60S ribosomal protein L22-like 1 OS=Homo sapiens OX=9606 GN=RPL22L1 PE=1 SV=2	RPL22L1	1	0.08	1.98	1.6	1.54	3.16	1.75	2.83	2.37	2.4	1.73	1.97	0.54	1.94582	1.18	0.26	0.37	-6.49
Q15149	PLEC_HUMAN	Plectin OS=Homo sapiens OX=9606 GN=PLEC PE=1 SV=3	PLEC	320	16.53	16.3	16.86	17.05	15.98	16.91	16.91	17.39	17.39	15.88	14.1	0.35	16.4802	1.16	0.27	0.37	-6.51
O60287	NPA1P_HUMAN	Nucleolar pre-ribosomal-associated protein 1 OS=Homo sapiens OX=9606 GN=URB1 PE=1 SV=4	URB1	1	2.24	2.84	1.93	1.94	2.46	2.84	2.63	2.04	2.22	3.32	1.59	0.33	2.36883	1.17	0.26	0.37	-6.5
Q08554	DSC1_HUMAN	Desmocollin-1 OS=Homo sapiens OX=9606 GN=DSC1 PE=1 SV=2	DSC1	1	2.7	2.96	3.77	3.89	3.9	3.63	4.38	3.81	3.65	3.39	3.62	0.32	3.61048	1.17	0.26	0.37	-6.5
Q9NY93	DDX56_HUMAN	Probable ATP-dependent RNA helicase DDX56 OS=Homo sapiens OX=9606 GN=DDX56 PE=1 SV=1	DDX56	7	8.8	9.32	8.23	8.26	8.9	9.2	9.16	8.65	8.48	9.57	7.29	0.31	8.71513	1.17	0.27	0.37	-6.51
O75955	FLOT1_HUMAN	Flotillin-1 OS=Homo sapiens OX=9606 GN=FLOT1 PE=1 SV=3	FLOT1	12	9.11	9	9.7	9.85	9.34	9.37	9.32	10.13	10.17	9.44	8.21	0.29	9.42166	1.16	0.27	0.37	-6.51
Q6ZMZ3	SYNE3_HUMAN	Nesprin-3 OS=Homo sapiens OX=9606 GN=SYNE3 PE=1 SV=2	SYNE3	2	5.26	5.93	5.16	5.59	5.02	5.49	5.82	5.74	6.02	5.13	4.38	0.25	5.41281	1.17	0.26	0.37	-6.5
Q9H3K6	BOLA2_HUMAN	BolA-like protein 2 OS=Homo sapiens OX=9606 GN=BOLA2 PE=1 SV=1	BOLA2	1	3.79	3.86	3.53	3.76	4.49	3.88	4.22	4.32	3.88	4.29	2.93	0.23	3.90465	1.17	0.27	0.37	-6.51
O75940	SPF30_HUMAN	Survival of motor neuron-related-splicing factor 30 OS=Homo sapiens OX=9606 GN=SMNDC1 PE=1 SV=1	SMNDC1	2	5.42	5.8	5.29	5.35	5.46	5.88	5.85	5.33	5.27	6.1	4.49	0.22	5.47642	1.16	0.27	0.37	-6.51
Q99623	PHB2_HUMAN	Prohibitin-2 OS=Homo sapiens OX=9606 GN=PHB2 PE=1 SV=2	PHB2	1	5.23	5.16	5.56	5.52	5.92	5.7	5.41	5.99	5.83	5.52	3.73	0.21	5.41564	1.17	0.26	0.37	-6.5
P62913	RL11_HUMAN	60S ribosomal protein L11 OS=Homo sapiens OX=9606 GN=RPL11 PE=1 SV=2	RPL11	4	9.33	9.34	8.99	9.02	9.01	9.45	9.51	9.28	9.22	9.2	7.44	0.19	9.07121	1.18	0.26	0.37	-6.49
Q9UBS4	DJB11_HUMAN	DnaJ homolog subfamily B member 11 OS=Homo sapiens OX=9606 GN=DNAJB11 PE=1 SV=1	DNAJB11	3	6.01	5.97	6.28	6.18	6.68	5.83	5.89	6.41	6.31	5.45	4.05	-0.24	5.91348	-1.18	0.26	0.37	-6.5
Q8TEQ0	SNX29_HUMAN	Sorting nexin-29 OS=Homo sapiens OX=9606 GN=SNX29 PE=1 SV=3	SNX29	1	3.39	3.21	3.21	3.47	3.97	3.25	2.95	3.55	3.57	2.54	1.77	-0.28	3.1716	-1.17	0.26	0.37	-6.5
P04899	GNAI2_HUMAN	Guanine nucleotide-binding protein G(i) subunit alpha-2 OS=Homo sapiens OX=9606 GN=GNAI2 PE=1 SV=3	GNAI2	4	7.13	6.9	8.08	8.35	6.97	7.51	7.58	8.55	8.59	7.22	5.53	0.4	7.49095	1.14	0.27	0.38	-6.53
Q9UM54	MYO6_HUMAN	Unconventional myosin-VI OS=Homo sapiens OX=9606 GN=MYO6 PE=1 SV=4	MYO6	22	10.45	10.19	11.15	11.34	10.2	10.86	10.81	11.69	11.75	10.14	8.62	0.39	10.6544	1.13	0.28	0.38	-6.54
P12814	ACTN1_HUMAN	Alpha-actinin-1 OS=Homo sapiens OX=9606 GN=ACTN1 PE=1 SV=2	ACTN1	18	10.44	10.21	11.08	11.29	10.16	10.91	10.9	11.57	11.64	10.05	8.36	0.38	10.6015	1.15	0.27	0.38	-6.53
P52907	CAZA1_HUMAN	F-actin-capping protein subunit alpha-1 OS=Homo sapiens OX=9606 GN=CAPZA1 PE=1 SV=3	CAPZA1	8	10.02	9.73	10.62	10.84	9.78	10.38	10.37	11.15	11.19	9.73	8.1	0.36	10.1741	1.14	0.27	0.38	-6.53
Q9HAF1	EAF6_HUMAN	Chromatin modification-related protein MEAF6 OS=Homo sapiens OX=9606 GN=MEAF6 PE=1 SV=1	MEAF6	2	6.47	7.21	5.71	5.92	6.72	6.84	6.96	6.01	6.61	7.34	5.01	0.35	6.43705	1.16	0.27	0.38	-6.52
Q9NY61	AATF_HUMAN	Protein AATF OS=Homo sapiens OX=9606 GN=AATF PE=1 SV=1	AATF	6	7.79	8.51	7.22	7.18	7.94	8.4	8.3	7.59	7.46	8.56	6.39	0.34	7.75713	1.15	0.27	0.38	-6.53
Q15428	SF3A2_HUMAN	Splicing factor 3A subunit 2 OS=Homo sapiens OX=9606 GN=SF3A2 PE=1 SV=2	SF3A2	2	7.92	8.34	7.23	7.19	7.71	8.22	8.17	7.47	7.49	8.62	5.77	0.32	7.64713	1.15	0.27	0.38	-6.53
O43491	E41L2_HUMAN	Band 4.1-like protein 2 OS=Homo sapiens OX=9606 GN=EPB41L2 PE=1 SV=1	EPB41L2	4	7.17	6.89	7.87	8.06	7.73	7.44	7.34	8.32	8.43	7.76	6.28	0.32	7.57251	1.14	0.28	0.38	-6.54
Q8WVM7	STAG1_HUMAN	Cohesin subunit SA-1 OS=Homo sapiens OX=9606 GN=STAG1 PE=1 SV=3	STAG1	3	5.01	5.26	4.58	4.46	5.32	5.52	5.43	4.66	4.66	5.9	3.86	0.31	4.97002	1.15	0.27	0.38	-6.52
O60306	AQR_HUMAN	RNA helicase aquarius OS=Homo sapiens OX=9606 GN=AQR PE=1 SV=4	AQR	1	4.57	5.12	4.04	4.09	4.79	4.97	5.15	4.28	4.4	5.35	2.77	0.3	4.50225	1.16	0.27	0.38	-6.52
Q9H9B1	EHMT1_HUMAN	Histone-lysine N-methyltransferase EHMT1 OS=Homo sapiens OX=9606 GN=EHMT1 PE=1 SV=4	EHMT1	2	6.58	6.91	6.09	6.05	6.88	6.97	6.96	6.35	6.25	7.48	5.12	0.3	6.51319	1.15	0.27	0.38	-6.52
Q9BZE4	NOG1_HUMAN	Nucleolar GTP-binding protein 1 OS=Homo sapiens OX=9606 GN=GTPBP4 PE=1 SV=3	GTPBP4	23	11.41	11.87	10.87	10.86	11.51	11.84	11.79	11.17	11.1	12.13	9.84	0.3	11.3087	1.14	0.28	0.38	-6.54
Q8N9E0	F133A_HUMAN	Protein FAM133A OS=Homo sapiens OX=9606 GN=FAM133A PE=1 SV=1	FAM133A	1	4.05	4	4.1	3.99	5.39	4.58	4.82	4.46	4.75	4.38	2.91	0.29	4.31058	1.14	0.28	0.38	-6.54
Q9Y2P8	RCL1_HUMAN	RNA 3'-terminal phosphate cyclase-like protein OS=Homo sapiens OX=9606 GN=RCL1 PE=1 SV=3	RCL1	5	8.28	8.61	7.68	7.78	8.39	8.67	8.58	7.96	8.02	8.9	6.38	0.28	8.11231	1.14	0.27	0.38	-6.53
Q96JM3	CHAP1_HUMAN	Chromosome alignment-maintaining phosphoprotein 1 OS=Homo sapiens OX=9606 GN=CHAMP1 PE=1 SV=2	CHAMP1	2	4.91	5.19	4.54	4.34	5.12	5.22	5.25	4.51	4.76	5.74	4.16	0.28	4.88646	1.13	0.28	0.38	-6.55
Q9ULW3	ABT1_HUMAN	Activator of basal transcription 1 OS=Homo sapiens OX=9606 GN=ABT1 PE=1 SV=1	ABT1	1	5.23	5.84	4.91	4.53	5.19	5.75	5.67	4.99	5.08	5.58	4.2	0.27	5.17959	1.13	0.28	0.38	-6.54
P20930	FILA_HUMAN	Filaggrin OS=Homo sapiens OX=9606 GN=FLG PE=1 SV=3	FLG	1	4.23	4.19	4.86	4.07	4.55	5.15	4.94	4.36	4.53	4.17	3.51	0.25	4.4161	1.14	0.28	0.38	-6.53
Q9Y303	NAGA_HUMAN	N-acetylglucosamine-6-phosphate deacetylase OS=Homo sapiens OX=9606 GN=AMDHD2 PE=1 SV=2	AMDHD2	1	2.72	2.63	2.99	3.09	2.77	2.92	3	3.53	3.3	2.64	1.49	0.24	2.82551	1.16	0.27	0.38	-6.51
Q13557	KCC2D_HUMAN	Calcium/calmodulin-dependent protein kinase type II subunit delta OS=Homo sapiens OX=9606 GN=CAMK2D PE=1 SV=3	CAMK2D	2	5.69	5.35	5.73	5.82	5.42	5.88	6.01	6.1	6.16	5.07	3.68	0.24	5.53639	1.15	0.27	0.38	-6.52
Q96G21	IMP4_HUMAN	U3 small nucleolar ribonucleoprotein protein IMP4 OS=Homo sapiens OX=9606 GN=IMP4 PE=1 SV=1	IMP4	3	6.43	6.71	6.12	5.9	6.56	6.61	6.68	6.28	6.31	6.96	4.69	0.22	6.2946	1.15	0.27	0.38	-6.53
Q9UKX7	NUP50_HUMAN	Nuclear pore complex protein Nup50 OS=Homo sapiens OX=9606 GN=NUP50 PE=1 SV=2	NUP50	1	4.57	4.75	4.55	4.3	4.76	5.04	5.12	4.45	4.57	4.74	4.01	0.2	4.62358	1.15	0.27	0.38	-6.52
Q09161	NCBP1_HUMAN	Nuclear cap-binding protein subunit 1 OS=Homo sapiens OX=9606 GN=NCBP1 PE=1 SV=1	NCBP1	3	6.41	6.57	6.33	6.18	7.27	6.46	6.5	5.92	5.97	6.63	5.02	-0.26	6.29636	-1.14	0.28	0.38	-6.54
P34932	HSP74_HUMAN	Heat shock 70 kDa protein 4 OS=Homo sapiens OX=9606 GN=HSPA4 PE=1 SV=4	HSPA4	1	3.22	2.86	3.32	3.56	3.96	2.68	2.88	3.52	3.6	2.8	3.05	-0.29	3.22262	-1.14	0.27	0.38	-6.53
Q7RTX1	TS1R1_HUMAN	Taste receptor type 1 member 1 OS=Homo sapiens OX=9606 GN=TAS1R1 PE=2 SV=1	TAS1R1	1	7.56	8.06	6.82	6.82	7.23	8.19	8.06	7.05	6.7	8.46	5.73	0.4	7.33455	1.12	0.28	0.39	-6.56
P62805	H4_HUMAN	Histone H4 OS=Homo sapiens OX=9606 GN=HIST1H4A PE=1 SV=2	HIST1H4A	14	13.51	14.07	12.86	12.92	13.38	14	14.1	13.05	13.12	14.15	11.48	0.34	13.3306	1.11	0.29	0.39	-6.56
Q9BU76	MMTA2_HUMAN	Multiple myeloma tumor-associated protein 2 OS=Homo sapiens OX=9606 GN=MMTAG2 PE=1 SV=1	MMTAG2	6	9.03	8.61	8.8	8.46	9.9	9.29	9.45	9.01	9.04	9.42	9.38	0.28	9.12588	1.11	0.29	0.39	-6.57
O95817	BAG3_HUMAN	BAG family molecular chaperone regulator 3 OS=Homo sapiens OX=9606 GN=BAG3 PE=1 SV=3	BAG3	4	7.83	7.6	8.1	8.11	7.6	8.05	8.14	8.34	8.46	7.43	5.73	0.24	7.76414	1.12	0.28	0.39	-6.55
Q9BWJ5	SF3B5_HUMAN	Splicing factor 3B subunit 5 OS=Homo sapiens OX=9606 GN=SF3B5 PE=1 SV=1	SF3B5	2	7.08	7.27	6.52	6.57	7	7.32	7.3	6.77	6.7	7.55	5.45	0.24	6.8664	1.12	0.28	0.39	-6.56
P31153	METK2_HUMAN	S-adenosylmethionine synthase isoform type-2 OS=Homo sapiens OX=9606 GN=MAT2A PE=1 SV=1	MAT2A	1	3.87	3.73	3.77	3.64	4.21	4.66	4.31	3.99	3.7	3.72	3.05	0.23	3.87895	1.11	0.29	0.39	-6.57
Q03519	TAP2_HUMAN	Antigen peptide transporter 2 OS=Homo sapiens OX=9606 GN=TAP2 PE=1 SV=1	TAP2	1	7.81	7.96	7.3	7.54	8.16	8.22	8.22	7.74	7.68	8.03	7.03	0.22	7.79062	1.12	0.28	0.39	-6.56
P05023	AT1A1_HUMAN	Sodium/potassium-transporting ATPase subunit alpha-1 OS=Homo sapiens OX=9606 GN=ATP1A1 PE=1 SV=1	ATP1A1	3	6.64	6.23	6.6	6.65	6.83	6.61	6.66	7.09	6.85	6.65	5.66	0.18	6.58902	1.13	0.28	0.39	-6.55
Q8NC51	PAIRB_HUMAN	Plasminogen activator inhibitor 1 RNA-binding protein OS=Homo sapiens OX=9606 GN=SERBP1 PE=1 SV=2	SERBP1	8	10.05	9.87	9.79	9.77	9.87	9.77	9.74	9.83	9.73	9.35	7.81	-0.19	9.59952	-1.12	0.28	0.39	-6.55
Q9BPX5	ARP5L_HUMAN	Actin-related protein 2/3 complex subunit 5-like protein OS=Homo sapiens OX=9606 GN=ARPC5L PE=1 SV=1	ARPC5L	1	5.47	5.31	6.43	6.51	5	5.88	5.86	6.9	6.86	5.25	3.5	0.41	5.72437	1.1	0.29	0.4	-6.57
O95425	SVIL_HUMAN	Supervillin OS=Homo sapiens OX=9606 GN=SVIL PE=1 SV=2	SVIL	24	10.49	10.25	11.19	11.38	10.04	10.89	10.89	11.65	11.75	10.1	8.52	0.38	10.6487	1.1	0.29	0.4	-6.58
Q8N3V7	SYNPO_HUMAN	Synaptopodin OS=Homo sapiens OX=9606 GN=SYNPO PE=1 SV=2	SYNPO	17	10.61	10.3	10.99	11.15	10.21	10.88	10.9	11.53	11.5	10.07	8.88	0.32	10.6384	1.09	0.3	0.4	-6.59
P10619	PPGB_HUMAN	Lysosomal protective protein OS=Homo sapiens OX=9606 GN=CTSA PE=1 SV=2	CTSA	4	8.7	8.4	9.27	9.5	8.65	8.99	8.92	9.85	9.81	8.56	6.76	0.32	8.85561	1.09	0.3	0.4	-6.59
Q9H3R5	CENPH_HUMAN	Centromere protein H OS=Homo sapiens OX=9606 GN=CENPH PE=1 SV=1	CENPH	1	4.97	5.35	3.96	4.15	5.08	5.13	5.25	4.63	4.47	5.66	3.98	0.32	4.78589	1.08	0.3	0.4	-6.6
Q9Y5B9	SP16H_HUMAN	FACT complex subunit SPT16 OS=Homo sapiens OX=9606 GN=SUPT16H PE=1 SV=1	SUPT16H	23	10.73	11.35	10.17	10.13	10.8	11.15	11.17	10.5	10.41	11.49	9.42	0.31	10.665	1.09	0.3	0.4	-6.59
Q9GZL7	WDR12_HUMAN	Ribosome biogenesis protein WDR12 OS=Homo sapiens OX=9606 GN=WDR12 PE=1 SV=2	WDR12	9	9.33	9.82	8.8	8.76	9.35	9.82	9.74	8.94	8.98	10.09	7.36	0.3	9.17983	1.08	0.3	0.4	-6.6
Q8WYA0	IFT81_HUMAN	Intraflagellar transport protein 81 homolog OS=Homo sapiens OX=9606 GN=IFT81 PE=1 SV=1	IFT81	1	6.66	6.38	7	7.28	6.17	6.93	7	7.47	7.33	6.21	4.52	0.29	6.63042	1.1	0.29	0.4	-6.58
O60502	OGA_HUMAN	Protein O-GlcNAcase OS=Homo sapiens OX=9606 GN=MGEA5 PE=1 SV=2	MGEA5	1	5.44	5.59	5.09	5.07	5.68	5.99	5.93	5.03	5.18	5.99	4.11	0.25	5.37329	1.09	0.3	0.4	-6.59
O15027	SC16A_HUMAN	Protein transport protein Sec16A OS=Homo sapiens OX=9606 GN=SEC16A PE=1 SV=3	SEC16A	1	2.39	2.5	2.17	2.15	2.99	3	2.72	2.41	2.87	2.41	1.85	0.24	2.49651	1.08	0.3	0.4	-6.6
Q9BRK4	LZTS2_HUMAN	Leucine zipper putative tumor suppressor 2 OS=Homo sapiens OX=9606 GN=LZTS2 PE=1 SV=2	LZTS2	2	4.96	4.57	5.39	5.4	4.97	5.15	5.11	5.57	5.77	4.85	3.66	0.23	5.03727	1.08	0.3	0.4	-6.6
P57740	NU107_HUMAN	Nuclear pore complex protein Nup107 OS=Homo sapiens OX=9606 GN=NUP107 PE=1 SV=1	NUP107	2	7.04	7.31	6.64	6.68	6.6	7.36	7.39	7	6.93	6.67	4.65	0.22	6.75386	1.1	0.29	0.4	-6.57
O15020	SPTN2_HUMAN	Spectrin beta chain, non-erythrocytic 2 OS=Homo sapiens OX=9606 GN=SPTBN2 PE=1 SV=3	SPTBN2	3	5.08	4.71	5.15	5.11	5.3	5.18	5.48	5.56	5.63	4.61	4.72	0.22	5.1388	1.1	0.29	0.4	-6.58
Q6YHK3	CD109_HUMAN	CD109 antigen OS=Homo sapiens OX=9606 GN=CD109 PE=1 SV=2	CD109	1	5.15	4.75	5.43	5.53	5.33	5.24	5.28	5.79	5.81	5.13	4.2	0.21	5.24066	1.09	0.3	0.4	-6.59
Q6ZUT6	CCD9B_HUMAN	Coiled-coil domain-containing protein 9B OS=Homo sapiens OX=9606 GN=CCDC9B PE=1 SV=1	CCDC9B	1	4.62	4.72	3.97	4.17	4.31	4.63	4.89	4.55	4.46	4.29	2.14	0.2	4.24996	1.1	0.29	0.4	-6.58
P16144	ITB4_HUMAN	Integrin beta-4 OS=Homo sapiens OX=9606 GN=ITGB4 PE=1 SV=5	ITGB4	7	7.41	7.19	7.55	7.71	7.74	7.65	7.62	7.83	8.02	7.41	6.31	0.19	7.49433	1.09	0.3	0.4	-6.59
Q9ULR0	ISY1_HUMAN	Pre-mRNA-splicing factor ISY1 homolog OS=Homo sapiens OX=9606 GN=ISY1 PE=1 SV=3	ISY1	2	6.2	6.28	5.6	5.91	6.22	6.23	6.24	6.09	6.15	6.38	5.21	0.18	6.04587	1.09	0.3	0.4	-6.59
P82675	RT05_HUMAN	28S ribosomal protein S5, mitochondrial OS=Homo sapiens OX=9606 GN=MRPS5 PE=1 SV=2	MRPS5	1	4.37	4.27	4.41	4.25	3.92	4.51	4.25	4.41	4.43	4.42	3.11	0.16	4.21535	1.1	0.29	0.4	-6.58
P37198	NUP62_HUMAN	Nuclear pore glycoprotein p62 OS=Homo sapiens OX=9606 GN=NUP62 PE=1 SV=3	NUP62	1	2.48	3.21	2.76	3.02	4.06	2.79	3.15	2.86	2.45	2.8	1.73	-0.3	2.84475	-1.08	0.3	0.4	-6.6
Q13151	ROA0_HUMAN	Heterogeneous nuclear ribonucleoprotein A0 OS=Homo sapiens OX=9606 GN=HNRNPA0 PE=1 SV=1	HNRNPA0	3	7.99	8.04	7.5	7.4	8.06	7.37	7.4	7.03	6.94	8.65	6.13	-0.32	7.50083	-1.09	0.3	0.4	-6.59
O43707	ACTN4_HUMAN	Alpha-actinin-4 OS=Homo sapiens OX=9606 GN=ACTN4 PE=1 SV=2	ACTN4	29	11.45	11.23	12.25	12.45	11.22	11.87	11.93	12.65	12.76	11.2	9.62	0.36	11.6933	1.05	0.31	0.41	-6.63
Q12965	MYO1E_HUMAN	Unconventional myosin-Ie OS=Homo sapiens OX=9606 GN=MYO1E PE=1 SV=2	MYO1E	10	8.74	8.45	9.22	9.37	8.39	9.13	9.06	9.74	9.74	8.14	7.07	0.33	8.82206	1.05	0.31	0.41	-6.63
P19022	CADH2_HUMAN	Cadherin-2 OS=Homo sapiens OX=9606 GN=CDH2 PE=1 SV=4	CDH2	9	8.89	8.64	9.52	9.72	9	9.23	9.18	10.05	10.08	8.8	7.32	0.31	9.13053	1.05	0.31	0.41	-6.63
Q14839	CHD4_HUMAN	Chromodomain-helicase-DNA-binding protein 4 OS=Homo sapiens OX=9606 GN=CHD4 PE=1 SV=2	CHD4	3	5.6	6.16	5.34	5.23	6	5.96	6.23	5.57	5.47	6.34	4.2	0.25	5.64498	1.06	0.31	0.41	-6.62
Q13283	G3BP1_HUMAN	Ras GTPase-activating protein-binding protein 1 OS=Homo sapiens OX=9606 GN=G3BP1 PE=1 SV=1	G3BP1	1	2.7	3.22	3.14	2.98	3.71	3.6	3.21	3.78	2.93	3.42	3.11	0.24	3.25439	1.06	0.31	0.41	-6.62
Q5UIP0	RIF1_HUMAN	Telomere-associated protein RIF1 OS=Homo sapiens OX=9606 GN=RIF1 PE=1 SV=2	RIF1	1	5.12	5.28	4.62	4.33	5.28	5.24	5.23	5.12	4.87	5.25	4.37	0.21	4.97311	1.06	0.31	0.41	-6.62
Q5TCS8	KAD9_HUMAN	Adenylate kinase 9 OS=Homo sapiens OX=9606 GN=AK9 PE=1 SV=2	AK9	1	2.55	2.52	2.32	2.24	3.48	2.41	2.8	1.86	2.58	2.02	2.38	-0.29	2.46922	-1.05	0.31	0.41	-6.63
P60660	MYL6_HUMAN	Myosin light polypeptide 6 OS=Homo sapiens OX=9606 GN=MYL6 PE=1 SV=2	MYL6	6	10.02	9.81	10.44	10.58	9.08	10.41	10.46	10.94	10.9	9.11	7.68	0.38	9.94701	1.03	0.32	0.42	-6.65
Q16643	DREB_HUMAN	Drebrin OS=Homo sapiens OX=9606 GN=DBN1 PE=1 SV=4	DBN1	17	11.17	10.92	11.96	12.19	10.79	11.54	11.6	12.46	12.52	10.81	8.98	0.38	11.3572	1.03	0.32	0.42	-6.65
Q56VL3	OCAD2_HUMAN	OCIA domain-containing protein 2 OS=Homo sapiens OX=9606 GN=OCIAD2 PE=1 SV=1	OCIAD2	2	6.88	6.65	8.24	8.28	6.96	7.4	7.34	7.76	8.34	7.95	5.35	0.36	7.37769	1.05	0.31	0.42	-6.63
Q03135	CAV1_HUMAN	Caveolin-1 OS=Homo sapiens OX=9606 GN=CAV1 PE=1 SV=4	CAV1	6	10.34	10.46	11.33	11.56	10.43	10.8	10.92	11.64	11.81	10.58	8.1	0.33	10.7251	1.03	0.32	0.42	-6.66
P04083	ANXA1_HUMAN	Annexin A1 OS=Homo sapiens OX=9606 GN=ANXA1 PE=1 SV=2	ANXA1	3	6.18	6.06	6.25	6.08	7.85	7.07	6.49	6.99	6.87	6.59	5.26	0.32	6.51605	1.03	0.32	0.42	-6.65
Q8NEZ5	FBX22_HUMAN	F-box only protein 22 OS=Homo sapiens OX=9606 GN=FBXO22 PE=1 SV=1	FBXO22	1	2.7	3.19	2.32	3.16	2.92	3.71	3.81	2.54	2.45	3.33	1.81	0.31	2.9036	1.03	0.32	0.42	-6.66
P55283	CADH4_HUMAN	Cadherin-4 OS=Homo sapiens OX=9606 GN=CDH4 PE=2 SV=2	CDH4	1	4.57	3.92	4.76	4.99	4.17	4.89	4.47	5.24	5.26	3.98	3.19	0.29	4.49384	1.04	0.32	0.42	-6.64
Q9NYU2	UGGG1_HUMAN	UDP-glucose:glycoprotein glucosyltransferase 1 OS=Homo sapiens OX=9606 GN=UGGT1 PE=1 SV=3	UGGT1	7	8.52	8.45	8.85	9.07	8.12	8.97	9.07	9.12	9.28	7.94	6.36	0.28	8.5226	1.04	0.32	0.42	-6.64
O14654	IRS4_HUMAN	Insulin receptor substrate 4 OS=Homo sapiens OX=9606 GN=IRS4 PE=1 SV=1	IRS4	5	6.2	6.36	7.17	7.43	6.99	6.73	6.72	7.54	7.59	6.96	6.1	0.28	6.89045	1.03	0.32	0.42	-6.65
Q9UHA4	LTOR3_HUMAN	Ragulator complex protein LAMTOR3 OS=Homo sapiens OX=9606 GN=LAMTOR3 PE=1 SV=1	LAMTOR3	1	3.71	3.5	4.2	4.15	4.42	3.69	4.02	4.32	4.57	4.58	3.52	0.24	4.0624	1.05	0.32	0.42	-6.64
Q9NUL3	STAU2_HUMAN	Double-stranded RNA-binding protein Staufen homolog 2 OS=Homo sapiens OX=9606 GN=STAU2 PE=1 SV=2	STAU2	1	2.63	2.82	2.55	2.66	3.03	3.24	3.21	2.79	3	2.49	2.59	0.21	2.81773	1.04	0.32	0.42	-6.64
P62829	RL23_HUMAN	60S ribosomal protein L23 OS=Homo sapiens OX=9606 GN=RPL23 PE=1 SV=1	RPL23	4	10.17	10.16	10	10	10.37	10.37	10.42	10.25	10.2	10.32	9.33	0.17	10.1461	1.05	0.31	0.42	-6.64
P78347	GTF2I_HUMAN	General transcription factor II-I OS=Homo sapiens OX=9606 GN=GTF2I PE=1 SV=2	GTF2I	2	6.86	6.74	6.34	6.55	6.87	6.88	6.83	6.93	6.72	6.77	5.86	0.16	6.6669	1.05	0.31	0.42	-6.64
P12821	ACE_HUMAN	Angiotensin-converting enzyme OS=Homo sapiens OX=9606 GN=ACE PE=1 SV=1	ACE	1	3.12	3.58	2.34	2.17	3.79	2.77	2.57	2.61	2.16	3.17	2.07	-0.34	2.76068	-1.05	0.31	0.42	-6.63
P13987	CD59_HUMAN	CD59 glycoprotein OS=Homo sapiens OX=9606 GN=CD59 PE=1 SV=1	CD59	1	5.38	5.36	6.74	7.16	4.78	5.59	6.07	7.1	7.44	5.68	2.68	0.49	5.81642	1.02	0.33	0.43	-6.67
Q9BQI0	AIF1L_HUMAN	Allograft inflammatory factor 1-like OS=Homo sapiens OX=9606 GN=AIF1L PE=1 SV=1	AIF1L	5	8.24	8.02	9.15	9.4	8.18	8.61	8.71	9.68	9.78	8.09	6.26	0.37	8.5545	1.02	0.33	0.43	-6.66
Q6WCQ1	MPRIP_HUMAN	Myosin phosphatase Rho-interacting protein OS=Homo sapiens OX=9606 GN=MPRIP PE=1 SV=3	MPRIP	28	11.06	10.8	11.4	11.59	10.63	11.36	11.36	11.93	11.97	10.4	8.7	0.31	11.0175	1.01	0.33	0.43	-6.67
Q9Y277	VDAC3_HUMAN	Voltage-dependent anion-selective channel protein 3 OS=Homo sapiens OX=9606 GN=VDAC3 PE=1 SV=1	VDAC3	6	9	8.84	9.66	9.65	8.53	9.2	9.33	9.48	9.99	9.02	6.48	0.27	9.01522	1.03	0.32	0.43	-6.66
Q9Y5S9	RBM8A_HUMAN	RNA-binding protein 8A OS=Homo sapiens OX=9606 GN=RBM8A PE=1 SV=1	RBM8A	2	8.32	8.85	7.9	7.75	8.61	8.74	8.75	8.01	8.14	9.17	6.38	0.27	8.23899	1.01	0.33	0.43	-6.67
Q53GS7	GLE1_HUMAN	Nucleoporin GLE1 OS=Homo sapiens OX=9606 GN=GLE1 PE=1 SV=2	GLE1	1	4.2	4.11	3.5	3.78	4.14	3.93	4.13	4.01	4.18	4.39	2.61	0.18	3.90707	1.02	0.32	0.43	-6.66
P13533	MYH6_HUMAN	Myosin-6 OS=Homo sapiens OX=9606 GN=MYH6 PE=1 SV=5	MYH6	1	4.72	4.39	4.72	5.03	4.84	4.88	5.1	4.76	5.08	4.69	3.63	0.16	4.71267	1.02	0.33	0.43	-6.67
P27105	STOM_HUMAN	Erythrocyte band 7 integral membrane protein OS=Homo sapiens OX=9606 GN=STOM PE=1 SV=3	STOM	2	5.9	6.01	7.27	7.39	6.39	6.32	6.3	7.83	7.92	6.56	4.85	0.39	6.61328	0.98	0.34	0.44	-6.7
P11388	TOP2A_HUMAN	DNA topoisomerase 2-alpha OS=Homo sapiens OX=9606 GN=TOP2A PE=1 SV=3	TOP2A	31	11.78	12.28	10.85	10.88	11.71	12.22	12.23	11.12	11.14	12.55	10.23	0.35	11.5463	0.99	0.34	0.44	-6.69
O15144	ARPC2_HUMAN	Actin-related protein 2/3 complex subunit 2 OS=Homo sapiens OX=9606 GN=ARPC2 PE=1 SV=1	ARPC2	15	10.4	10.17	11.21	11.39	10.37	10.77	10.68	11.77	11.74	10.27	8.61	0.34	10.6716	0.98	0.34	0.44	-6.7
Q5M775	CYTSB_HUMAN	Cytospin-B OS=Homo sapiens OX=9606 GN=SPECC1 PE=1 SV=1	SPECC1	9	9.02	8.75	9.68	9.93	8.92	9.34	9.4	10.21	10.28	8.71	7.27	0.33	9.22834	1	0.34	0.44	-6.68
P61158	ARP3_HUMAN	Actin-related protein 3 OS=Homo sapiens OX=9606 GN=ACTR3 PE=1 SV=3	ACTR3	7	8.73	8.48	9.49	9.69	8.51	9.04	8.99	9.99	10	8.58	6.8	0.33	8.93678	1	0.34	0.44	-6.68
Q9UDY2	ZO2_HUMAN	Tight junction protein ZO-2 OS=Homo sapiens OX=9606 GN=TJP2 PE=1 SV=2	TJP2	4	6.11	5.82	6.98	7.13	6.71	6.43	6.44	7.35	7.41	6.56	5.2	0.29	6.55991	0.99	0.34	0.44	-6.69
P62487	RPB7_HUMAN	DNA-directed RNA polymerase II subunit RPB7 OS=Homo sapiens OX=9606 GN=POLR2G PE=1 SV=1	POLR2G	1	4.76	5.15	4.15	4.51	5.22	4.9	5.24	4.58	4.64	5.71	4.07	0.26	4.81278	1	0.34	0.44	-6.68
O75781	PALM_HUMAN	Paralemmin-1 OS=Homo sapiens OX=9606 GN=PALM PE=1 SV=2	PALM	1	3.85	3.81	4.12	4.43	4.88	4.26	4.3	4.73	4.69	4.19	3.49	0.22	4.25149	0.98	0.34	0.44	-6.7
Q3B726	RPA43_HUMAN	DNA-directed RNA polymerase I subunit RPA43 OS=Homo sapiens OX=9606 GN=TWISTNB PE=1 SV=1	TWISTNB	1	4.99	4.92	4.42	4.09	4.95	5.17	5.26	4.63	4.66	4.7	3.71	0.21	4.68254	0.99	0.34	0.44	-6.7
Q96J84	KIRR1_HUMAN	Kin of IRRE-like protein 1 OS=Homo sapiens OX=9606 GN=KIRREL1 PE=1 SV=2	KIRREL1	5	7.63	7.32	7.73	7.88	7.62	7.66	7.69	7.95	8.06	7.65	6.42	0.16	7.60123	1	0.33	0.44	-6.68
P84085	ARF5_HUMAN	ADP-ribosylation factor 5 OS=Homo sapiens OX=9606 GN=ARF5 PE=1 SV=2	ARF5	1	4.84	5.12	5.08	5.09	5.57	5.32	5.3	5.49	5.04	5.34	4.23	0.16	5.12916	0.98	0.35	0.44	-6.7
Q6Y7W6	GGYF2_HUMAN	GRB10-interacting GYF protein 2 OS=Homo sapiens OX=9606 GN=GIGYF2 PE=1 SV=1	GIGYF2	2	5.48	5.34	5.28	5.18	5.79	5.52	5.52	5.76	5.53	5.47	4.05	0.15	5.35593	0.98	0.34	0.44	-6.7
O43148	MCES_HUMAN	mRNA cap guanine-N7 methyltransferase OS=Homo sapiens OX=9606 GN=RNMT PE=1 SV=1	RNMT	1	4.37	4.31	4.28	4.43	3.87	3.88	4.49	4	4.34	3.53	2.04	-0.2	3.95733	-1	0.34	0.44	-6.68
Q03181	PPARD_HUMAN	Peroxisome proliferator-activated receptor delta OS=Homo sapiens OX=9606 GN=PPARD PE=1 SV=1	PPARD	1	6.61	6.29	6.4	6.39	7.24	6.53	6.94	6.19	6.07	6.08	5.87	-0.22	6.42042	-0.99	0.34	0.44	-6.69
Q9UQL6	HDAC5_HUMAN	Histone deacetylase 5 OS=Homo sapiens OX=9606 GN=HDAC5 PE=1 SV=2	HDAC5	1	8.11	7.91	8.65	8.87	7.41	8.56	8.61	9.16	9.31	7.17	4.98	0.37	8.06657	0.96	0.36	0.45	-6.72
P29692	EF1D_HUMAN	Elongation factor 1-delta OS=Homo sapiens OX=9606 GN=EEF1D PE=1 SV=5	EEF1D	1	1.92	2.17	2.58	2.84	4.33	3.35	3.11	3.22	3.27	2.71	2.56	0.36	2.91459	0.97	0.35	0.45	-6.72
P62136	PP1A_HUMAN	Serine/threonine-protein phosphatase PP1-alpha catalytic subunit OS=Homo sapiens OX=9606 GN=PPP1CA PE=1 SV=1	PPP1CA	3	7.94	7.63	8.63	8.91	7.84	8.23	8.33	9.05	9.12	7.75	6.64	0.31	8.18802	0.98	0.35	0.45	-6.7
Q09028	RBBP4_HUMAN	Histone-binding protein RBBP4 OS=Homo sapiens OX=9606 GN=RBBP4 PE=1 SV=3	RBBP4	1	5.31	6.2	5.14	5.16	5.26	6.02	6.25	4.75	5.23	6.36	3.69	0.31	5.39847	0.96	0.35	0.45	-6.72
Q92979	NEP1_HUMAN	Ribosomal RNA small subunit methyltransferase NEP1 OS=Homo sapiens OX=9606 GN=EMG1 PE=1 SV=4	EMG1	2	7.34	7.56	6.71	6.89	7.66	7.69	7.81	6.94	6.93	8.1	6.37	0.26	7.27424	0.96	0.35	0.45	-6.72
Q12788	TBL3_HUMAN	Transducin beta-like protein 3 OS=Homo sapiens OX=9606 GN=TBL3 PE=1 SV=2	TBL3	8	9.13	9.64	8.58	8.61	9.3	9.48	9.49	8.77	8.99	9.8	7.78	0.25	9.05243	0.97	0.35	0.45	-6.72
P16070	CD44_HUMAN	CD44 antigen OS=Homo sapiens OX=9606 GN=CD44 PE=1 SV=3	CD44	5	8.82	8.56	9.99	10.21	8.61	9.16	9.19	10.6	10.55	8.77	6.88	0.42	9.21111	0.95	0.36	0.46	-6.73
O15143	ARC1B_HUMAN	Actin-related protein 2/3 complex subunit 1B OS=Homo sapiens OX=9606 GN=ARPC1B PE=1 SV=3	ARPC1B	2	5.86	5.72	6.75	6.93	5.5	6.1	6.32	7.3	7.28	5.55	4.31	0.36	6.14626	0.96	0.36	0.46	-6.72
Q6DKI1	RL7L_HUMAN	60S ribosomal protein L7-like 1 OS=Homo sapiens OX=9606 GN=RPL7L1 PE=1 SV=1	RPL7L1	4	8.17	8.57	7.57	7.57	8.6	8.72	8.51	7.86	7.81	8.96	6.31	0.28	8.06011	0.96	0.36	0.46	-6.73
Q9ULJ8	NEB1_HUMAN	Neurabin-1 OS=Homo sapiens OX=9606 GN=PPP1R9A PE=1 SV=2	PPP1R9A	12	9.14	8.8	9.58	9.75	8.97	9.32	9.42	10.05	10.07	8.72	7.33	0.27	9.19465	0.95	0.36	0.46	-6.73
Q96DT5	DYH11_HUMAN	Dynein heavy chain 11, axonemal OS=Homo sapiens OX=9606 GN=DNAH11 PE=1 SV=4	DNAH11	1	4.3	3.86	4.55	4.84	4.24	4.6	4.14	5.15	5.2	3.98	3.11	0.25	4.36086	0.95	0.36	0.46	-6.73
Q8TEM1	PO210_HUMAN	Nuclear pore membrane glycoprotein 210 OS=Homo sapiens OX=9606 GN=NUP210 PE=1 SV=3	NUP210	5	7.46	7.41	6.92	6.85	7.63	7.7	7.75	7.22	7.13	7.41	6.33	0.19	7.2557	0.94	0.36	0.46	-6.74
P82930	RT34_HUMAN	28S ribosomal protein S34, mitochondrial OS=Homo sapiens OX=9606 GN=MRPS34 PE=1 SV=2	MRPS34	2	6.91	6.76	6.84	7.09	7	7	6.98	7.23	7.41	6.74	5.24	0.15	6.83608	0.95	0.36	0.46	-6.73
Q14677	EPN4_HUMAN	Clathrin interactor 1 OS=Homo sapiens OX=9606 GN=CLINT1 PE=1 SV=1	CLINT1	1	3.36	3.11	3.2	3.24	4.14	3.29	3.21	3.02	3.47	3.05	3.17	-0.2	3.29545	-0.94	0.36	0.46	-6.74
P35637	FUS_HUMAN	RNA-binding protein FUS OS=Homo sapiens OX=9606 GN=FUS PE=1 SV=1	FUS	1	2.45	2.43	2.64	2.46	3.79	2.12	2.88	2.37	2.51	2.59	2.54	-0.26	2.61549	-0.94	0.36	0.46	-6.74
O43852	CALU_HUMAN	Calumenin OS=Homo sapiens OX=9606 GN=CALU PE=1 SV=2	CALU	2	5.23	5.39	6.34	6.58	7.6	5.89	6.14	6.71	6.89	7.48	5.59	0.4	6.3492	0.93	0.37	0.47	-6.75
P81605	DCD_HUMAN	Dermcidin OS=Homo sapiens OX=9606 GN=DCD PE=1 SV=2	DCD	3	9.07	7.17	8.29	8.22	9.75	8.27	9.01	8.7	9.74	8.72	10.65	0.39	8.87153	0.93	0.37	0.47	-6.75
Q14247	SRC8_HUMAN	Src substrate cortactin OS=Homo sapiens OX=9606 GN=CTTN PE=1 SV=2	CTTN	14	10.03	9.75	10.72	10.91	9.87	10.28	10.29	11.25	11.29	9.74	8.16	0.32	10.2081	0.93	0.37	0.47	-6.75
P21333	FLNA_HUMAN	Filamin-A OS=Homo sapiens OX=9606 GN=FLNA PE=1 SV=4	FLNA	60	12.39	12.15	12.93	13.12	11.8	12.73	12.82	13.3	13.39	11.73	10.3	0.32	12.4242	0.93	0.37	0.47	-6.75
Q96GD4	AURKB_HUMAN	Aurora kinase B OS=Homo sapiens OX=9606 GN=AURKB PE=1 SV=3	AURKB	1	3.95	3.84	2.49	2.72	3.6	3.9	3.41	3.02	3.43	4.37	2.95	0.31	3.426	0.94	0.37	0.47	-6.74
Q10589	BST2_HUMAN	Bone marrow stromal antigen 2 OS=Homo sapiens OX=9606 GN=BST2 PE=1 SV=1	BST2	2	6.37	6.63	7.22	7.38	6.54	6.83	6.98	7.05	7.74	6.68	4.76	0.23	6.74223	0.93	0.37	0.47	-6.75
P18206	VINC_HUMAN	Vinculin OS=Homo sapiens OX=9606 GN=VCL PE=1 SV=4	VCL	3	5.66	5.69	6.4	6.48	5.87	6.32	6.06	6.55	6.69	5.58	4.23	0.22	5.95845	0.92	0.38	0.47	-6.76
P40855	PEX19_HUMAN	Peroxisomal biogenesis factor 19 OS=Homo sapiens OX=9606 GN=PEX19 PE=1 SV=1	PEX19	1	4.3	3.81	4.52	4.69	4.97	4.4	4.62	5.07	4.79	4.42	3.59	0.2	4.47166	0.92	0.38	0.47	-6.76
P62195	PRS8_HUMAN	26S proteasome regulatory subunit 8 OS=Homo sapiens OX=9606 GN=PSMC5 PE=1 SV=1	PSMC5	1	3.85	3.54	3.35	2.96	3.3	3.69	3.46	3.65	3.77	3.32	2.32	0.18	3.38269	0.92	0.38	0.47	-6.76
Q9GZM7	TINAL_HUMAN	Tubulointerstitial nephritis antigen-like OS=Homo sapiens OX=9606 GN=TINAGL1 PE=1 SV=1	TINAGL1	1	5.97	6.07	6	5.94	6.49	6.39	6.62	6.02	6.14	6.09	5.17	0.16	6.07987	0.92	0.37	0.47	-6.76
Q5H9U9	DDX6L_HUMAN	Probable ATP-dependent RNA helicase DDX60-like OS=Homo sapiens OX=9606 GN=DDX60L PE=2 SV=2	DDX60L	1	6.08	5.68	6.22	6.33	5.46	6.29	6.23	6.48	6.55	5.33	3.47	0.22	5.82825	0.9	0.39	0.48	-6.78
O60313	OPA1_HUMAN	Dynamin-like 120 kDa protein, mitochondrial OS=Homo sapiens OX=9606 GN=OPA1 PE=1 SV=3	OPA1	1	4.02	3.22	3.27	3.28	3.53	3.51	3.76	3.97	4.08	3.05	1.97	0.21	3.42417	0.91	0.38	0.48	-6.77
P04843	RPN1_HUMAN	Dolichyl-diphosphooligosaccharide--protein glycosyltransferase subunit 1 OS=Homo sapiens OX=9606 GN=RPN1 PE=1 SV=1	RPN1	2	4.64	4.89	4.7	4.49	5.54	5.09	5.2	5	4.95	4.88	4.73	0.17	4.91877	0.9	0.39	0.48	-6.78
Q9HCG8	CWC22_HUMAN	Pre-mRNA-splicing factor CWC22 homolog OS=Homo sapiens OX=9606 GN=CWC22 PE=1 SV=3	CWC22	1	3.03	2.67	2.99	3.26	3.12	2.38	2.85	2.96	3.6	2.06	1.64	-0.25	2.77842	-0.91	0.38	0.48	-6.77
O15145	ARPC3_HUMAN	Actin-related protein 2/3 complex subunit 3 OS=Homo sapiens OX=9606 GN=ARPC3 PE=1 SV=3	ARPC3	4	8.38	8.15	9.47	9.67	8.24	8.88	8.78	9.84	9.91	8.24	6.81	0.35	8.76106	0.89	0.39	0.49	-6.79
O00159	MYO1C_HUMAN	Unconventional myosin-Ic OS=Homo sapiens OX=9606 GN=MYO1C PE=1 SV=4	MYO1C	35	11.79	11.48	12.31	12.51	11.11	12.19	12.16	12.9	12.9	10.8	9.68	0.35	11.803	0.88	0.39	0.49	-6.79
O43795	MYO1B_HUMAN	Unconventional myosin-Ib OS=Homo sapiens OX=9606 GN=MYO1B PE=1 SV=3	MYO1B	36	11.81	11.67	12.7	12.89	11.64	12.25	12.27	13.09	13.2	11.48	9.94	0.32	12.0852	0.87	0.4	0.49	-6.8
Q5TBB1	RNH2B_HUMAN	Ribonuclease H2 subunit B OS=Homo sapiens OX=9606 GN=RNASEH2B PE=1 SV=1	RNASEH2B	1	8.28	8.84	7.64	7.52	8.27	8.82	8.85	7.62	7.74	9	5.88	0.29	8.04112	0.89	0.39	0.49	-6.79
Q07157	ZO1_HUMAN	Tight junction protein ZO-1 OS=Homo sapiens OX=9606 GN=TJP1 PE=1 SV=3	TJP1	28	10.44	10.13	11.13	11.34	10.81	10.63	10.59	11.64	11.68	10.66	9.91	0.27	10.8151	0.88	0.4	0.49	-6.8
P36873	PP1G_HUMAN	Serine/threonine-protein phosphatase PP1-gamma catalytic subunit OS=Homo sapiens OX=9606 GN=PPP1CC PE=1 SV=1	PPP1CC	2	6.76	6.37	7.25	7.47	7.07	7.01	7.02	7.55	7.61	6.77	5.78	0.21	6.96991	0.88	0.39	0.49	-6.79
Q9UJY1	HSPB8_HUMAN	Heat shock protein beta-8 OS=Homo sapiens OX=9606 GN=HSPB8 PE=1 SV=1	HSPB8	1	5.18	4.91	5.05	5.05	4.57	5.19	5.05	5.4	5.49	4.51	2.3	0.18	4.79071	0.88	0.39	0.49	-6.79
O75964	ATP5L_HUMAN	ATP synthase subunit g, mitochondrial OS=Homo sapiens OX=9606 GN=ATP5L PE=1 SV=3	ATP5L	1	3.94	3.88	4.56	4.11	4.75	4.32	4.37	4.65	4.65	4.12	3.45	0.18	4.25393	0.88	0.39	0.49	-6.79
Q96PK6	RBM14_HUMAN	RNA-binding protein 14 OS=Homo sapiens OX=9606 GN=RBM14 PE=1 SV=2	RBM14	9	9.42	9.5	9.33	9.39	9.83	9.55	9.6	9.65	9.59	9.79	7.82	0.14	9.40694	0.87	0.4	0.49	-6.8
Q9H0H5	RGAP1_HUMAN	Rac GTPase-activating protein 1 OS=Homo sapiens OX=9606 GN=RACGAP1 PE=1 SV=1	RACGAP1	4	7.09	6.91	6.96	6.99	7	7.31	7.08	7.15	7.28	6.78	5.22	0.13	6.88786	0.88	0.4	0.49	-6.8
Q9Y314	NOSIP_HUMAN	Nitric oxide synthase-interacting protein OS=Homo sapiens OX=9606 GN=NOSIP PE=1 SV=1	NOSIP	1	5.12	4.84	4.54	4.59	4.78	4.85	4.52	4.71	4.76	4.29	3.72	-0.15	4.61	-0.89	0.39	0.49	-6.79
O95429	BAG4_HUMAN	BAG family molecular chaperone regulator 4 OS=Homo sapiens OX=9606 GN=BAG4 PE=1 SV=1	BAG4	1	3.09	2.4	2.6	2.86	3.12	2.79	2.57	2.09	2.64	3	2.17	-0.19	2.66825	-0.87	0.4	0.49	-6.8
O94832	MYO1D_HUMAN	Unconventional myosin-Id OS=Homo sapiens OX=9606 GN=MYO1D PE=1 SV=2	MYO1D	2	5.79	5.51	6.42	6.43	6.24	6.13	5.97	6.87	6.66	5.84	4.63	0.21	6.04346	0.87	0.4	0.5	-6.8
P28340	DPOD1_HUMAN	DNA polymerase delta catalytic subunit OS=Homo sapiens OX=9606 GN=POLD1 PE=1 SV=2	POLD1	1	3.63	3.61	3.98	4.09	4.43	4.63	4.02	3.97	4.26	3.78	2.85	0.18	3.93185	0.87	0.4	0.5	-6.8
Q9NUL7	DDX28_HUMAN	Probable ATP-dependent RNA helicase DDX28 OS=Homo sapiens OX=9606 GN=DDX28 PE=1 SV=2	DDX28	1	5.31	4.92	5.34	5.53	5.15	5.62	5.63	5.66	5.51	4.71	3.87	0.18	5.20552	0.87	0.4	0.5	-6.81
Q14678	KANK1_HUMAN	KN motif and ankyrin repeat domain-containing protein 1 OS=Homo sapiens OX=9606 GN=KANK1 PE=1 SV=3	KANK1	1	5.68	5.3	5.37	5.33	5.98	5.22	5.32	5.62	5.61	5.13	4.04	-0.15	5.32841	-0.86	0.41	0.5	-6.82
O00165	HAX1_HUMAN	HCLS1-associated protein X-1 OS=Homo sapiens OX=9606 GN=HAX1 PE=1 SV=2	HAX1	1	4.55	4.07	4.19	4.5	4.69	4.32	3.96	4.76	4.18	3.91	3.6	-0.17	4.24673	-0.86	0.41	0.5	-6.81
P04637	P53_HUMAN	Cellular tumor antigen p53 OS=Homo sapiens OX=9606 GN=TP53 PE=1 SV=4	TP53	3	6.14	6.03	7.47	7.55	10.2	6.31	5.72	7.71	7.63	7.07	7.9	-0.59	7.24839	-0.87	0.4	0.5	-6.81
Q12851	M4K2_HUMAN	Mitogen-activated protein kinase kinase kinase kinase 2 OS=Homo sapiens OX=9606 GN=MAP4K2 PE=1 SV=2	MAP4K2	1	7.16	7.84	6.8	6.76	7.14	7.81	7.98	6.5	6.79	7.98	4.94	0.27	7.06308	0.84	0.41	0.51	-6.83
Q9H583	HEAT1_HUMAN	HEAT repeat-containing protein 1 OS=Homo sapiens OX=9606 GN=HEATR1 PE=1 SV=3	HEATR1	24	10.64	11.07	10.13	10.11	10.63	10.99	10.94	10.24	10.25	11.26	8.8	0.22	10.4596	0.84	0.42	0.51	-6.83
Q02413	DSG1_HUMAN	Desmoglein-1 OS=Homo sapiens OX=9606 GN=DSG1 PE=1 SV=2	DSG1	2	5.02	4.84	5.73	5.53	6	5.43	6.16	5.78	5.72	5.09	4.9	0.21	5.47029	0.85	0.41	0.51	-6.82
P23497	SP100_HUMAN	Nuclear autoantigen Sp-100 OS=Homo sapiens OX=9606 GN=SP100 PE=1 SV=3	SP100	1	3.83	4.4	3.27	3.34	3.71	4.12	4.32	3.76	3.78	3.56	2.04	0.2	3.64754	0.84	0.42	0.51	-6.83
O95785	WIZ_HUMAN	Protein Wiz OS=Homo sapiens OX=9606 GN=WIZ PE=1 SV=2	WIZ	1	3.97	4.14	3.61	3.48	4.38	4.25	4.18	3.68	3.92	4.44	3.16	0.18	3.92846	0.83	0.42	0.51	-6.84
Q96I25	SPF45_HUMAN	Splicing factor 45 OS=Homo sapiens OX=9606 GN=RBM17 PE=1 SV=1	RBM17	1	6.95	6.85	6.4	6.32	7.3	7.06	7.1	6.68	6.72	7.13	6.04	0.17	6.77631	0.85	0.41	0.51	-6.82
Q9BW27	NUP85_HUMAN	Nuclear pore complex protein Nup85 OS=Homo sapiens OX=9606 GN=NUP85 PE=1 SV=1	NUP85	1	4.83	5.15	4.96	4.79	4.46	5.34	5.24	5.01	4.63	4.74	3.2	0.16	4.75984	0.84	0.41	0.51	-6.83
Q15776	ZKSC8_HUMAN	Zinc finger protein with KRAB and SCAN domains 8 OS=Homo sapiens OX=9606 GN=ZKSCAN8 PE=1 SV=2	ZKSCAN8	1	4.25	4.26	4.27	4.41	5.09	4.55	4.65	4.63	4.75	4.45	3.65	0.15	4.45157	0.84	0.42	0.51	-6.83
Q5VVM6	CCD30_HUMAN	Coiled-coil domain-containing protein 30 OS=Homo sapiens OX=9606 GN=CCDC30 PE=2 SV=1	CCDC30	1	5.08	4.47	4.71	4.51	5.78	5.04	4.94	4.35	4.55	4.64	4.72	-0.21	4.80025	-0.85	0.41	0.51	-6.83
O95777	LSM8_HUMAN	U6 snRNA-associated Sm-like protein LSm8 OS=Homo sapiens OX=9606 GN=LSM8 PE=1 SV=3	LSM8	1	3.09	3.63	2.53	2.07	3.89	3.64	3.82	2.74	2.74	3.75	1.85	0.3	3.06805	0.83	0.42	0.52	-6.84
O60292	SI1L3_HUMAN	Signal-induced proliferation-associated 1-like protein 3 OS=Homo sapiens OX=9606 GN=SIPA1L3 PE=1 SV=3	SIPA1L3	27	10.94	10.67	11.37	11.52	10.97	11.15	11.14	11.75	11.82	10.67	9.4	0.21	11.0367	0.82	0.43	0.52	-6.85
P42704	LPPRC_HUMAN	Leucine-rich PPR motif-containing protein, mitochondrial OS=Homo sapiens OX=9606 GN=LRPPRC PE=1 SV=3	LRPPRC	1	2.7	3.09	2.92	2.94	3.36	2.94	2.48	3.22	2.79	2.75	1.49	-0.16	2.79012	-0.82	0.43	0.52	-6.85
P35221	CTNA1_HUMAN	Catenin alpha-1 OS=Homo sapiens OX=9606 GN=CTNNA1 PE=1 SV=1	CTNNA1	16	9.49	9.17	9.99	10.18	9.63	9.69	9.75	10.35	10.45	9.29	7.86	0.21	9.62256	0.8	0.44	0.53	-6.86
Q01082	SPTB2_HUMAN	Spectrin beta chain, non-erythrocytic 1 OS=Homo sapiens OX=9606 GN=SPTBN1 PE=1 SV=2	SPTBN1	25	9.75	9.54	10.21	10.34	9.83	10.01	9.96	10.56	10.59	9.53	8.28	0.2	9.87322	0.81	0.44	0.53	-6.86
O00483	NDUA4_HUMAN	Cytochrome c oxidase subunit NDUFA4 OS=Homo sapiens OX=9606 GN=NDUFA4 PE=1 SV=1	NDUFA4	3	8.18	7.97	8.15	8.01	8.49	8.01	8.12	8.2	8.09	7.73	6.41	-0.13	7.9418	-0.8	0.44	0.53	-6.87
Q8IUR7	ARMC8_HUMAN	Armadillo repeat-containing protein 8 OS=Homo sapiens OX=9606 GN=ARMC8 PE=1 SV=2	ARMC8	1	3.71	3.37	3.58	3.58	4.06	3.47	3.56	3.96	3.35	3.21	2.3	-0.15	3.4664	-0.8	0.44	0.53	-6.86
Q96PY5	FMNL2_HUMAN	Formin-like protein 2 OS=Homo sapiens OX=9606 GN=FMNL2 PE=1 SV=3	FMNL2	10	8.64	8.46	9.72	9.97	8.73	8.99	8.84	10.21	10.33	8.69	7.34	0.31	9.08257	0.78	0.45	0.54	-6.88
Q9UBI6	GBG12_HUMAN	Guanine nucleotide-binding protein G(I)/G(S)/G(O) subunit gamma-12 OS=Homo sapiens OX=9606 GN=GNG12 PE=1 SV=3	GNG12	3	7.81	7.66	8.88	9.08	8.11	8.03	8.08	9.3	9.4	8.15	6.58	0.28	8.28073	0.79	0.45	0.54	-6.87
P50479	PDLI4_HUMAN	PDZ and LIM domain protein 4 OS=Homo sapiens OX=9606 GN=PDLIM4 PE=1 SV=2	PDLIM4	4	7.22	6.82	7.5	7.65	6.53	7.4	7.31	8	7.84	6.36	4.8	0.24	7.04026	0.78	0.45	0.54	-6.88
Q15654	TRIP6_HUMAN	Thyroid receptor-interacting protein 6 OS=Homo sapiens OX=9606 GN=TRIP6 PE=1 SV=3	TRIP6	1	2.65	2.61	2.38	2.77	3.96	3.02	3.39	3.05	3.29	2.73	2.59	0.22	2.94946	0.79	0.44	0.54	-6.87
Q9NTJ3	SMC4_HUMAN	Structural maintenance of chromosomes protein 4 OS=Homo sapiens OX=9606 GN=SMC4 PE=1 SV=2	SMC4	1	3.24	3	2.87	2.57	3.09	3.13	3.79	2.52	3.16	3.11	1.85	0.19	2.93887	0.8	0.44	0.54	-6.87
Q15746	MYLK_HUMAN	Myosin light chain kinase, smooth muscle OS=Homo sapiens OX=9606 GN=MYLK PE=1 SV=4	MYLK	4	7.06	6.89	7.38	7.6	6.89	7.31	7.27	7.79	7.78	6.61	5.43	0.19	7.09263	0.79	0.44	0.54	-6.87
P55060	XPO2_HUMAN	Exportin-2 OS=Homo sapiens OX=9606 GN=CSE1L PE=1 SV=3	CSE1L	1	2.99	3.15	2.92	2.72	3.6	3.52	2.92	3.13	2.9	3.83	2.68	0.18	3.12482	0.79	0.44	0.54	-6.87
Q9H967	WDR76_HUMAN	WD repeat-containing protein 76 OS=Homo sapiens OX=9606 GN=WDR76 PE=1 SV=2	WDR76	1	5.72	5.76	5.86	5.31	5.73	5.89	5.72	5.79	5.62	5.95	4.63	0.12	5.63591	0.79	0.44	0.54	-6.87
P31930	QCR1_HUMAN	Cytochrome b-c1 complex subunit 1, mitochondrial OS=Homo sapiens OX=9606 GN=UQCRC1 PE=1 SV=3	UQCRC1	2	6.91	6.51	6.76	6.48	7	6.13	6.01	6.44	6.63	7.46	5.54	-0.2	6.53125	-0.8	0.44	0.54	-6.87
Q9NYL9	TMOD3_HUMAN	Tropomodulin-3 OS=Homo sapiens OX=9606 GN=TMOD3 PE=1 SV=1	TMOD3	15	10.22	9.94	10.64	10.84	9.95	10.42	10.38	11.09	11.15	9.69	8	0.23	10.21	0.77	0.46	0.55	-6.89
O75531	BAF_HUMAN	Barrier-to-autointegration factor OS=Homo sapiens OX=9606 GN=BANF1 PE=1 SV=1	BANF1	2	8.21	8.73	7.74	7.95	8.25	8.77	8.86	7.69	7.75	8.89	6.09	0.22	8.08558	0.76	0.46	0.55	-6.89
Q4KMQ1	TPRN_HUMAN	Taperin OS=Homo sapiens OX=9606 GN=TPRN PE=1 SV=2	TPRN	3	6.92	6.56	7.3	7.46	6.66	7.02	7.02	7.75	7.8	6.38	5.3	0.21	6.92318	0.76	0.46	0.55	-6.89
Q8N9Q2	SR1IP_HUMAN	Protein SREK1IP1 OS=Homo sapiens OX=9606 GN=SREK1IP1 PE=1 SV=1	SREK1IP1	2	7.06	6.96	6.96	6.55	7.75	7.32	7.57	6.98	7.03	7.2	7.02	0.17	7.12643	0.77	0.45	0.55	-6.89
P40763	STAT3_HUMAN	Signal transducer and activator of transcription 3 OS=Homo sapiens OX=9606 GN=STAT3 PE=1 SV=2	STAT3	1	5.31	4.85	5.89	5.33	5.8	5.41	5.69	5.87	5.63	5.36	4.75	0.16	5.44364	0.76	0.46	0.55	-6.9
P04004	VTNC_HUMAN	Vitronectin OS=Homo sapiens OX=9606 GN=VTN PE=1 SV=1	VTN	1	4.38	4.61	4.3	4.36	4.31	4.66	5.14	4.38	4.49	4.04	7.35	0.15	4.73004	0.78	0.45	0.55	-6.88
P07237	PDIA1_HUMAN	Protein disulfide-isomerase OS=Homo sapiens OX=9606 GN=P4HB PE=1 SV=3	P4HB	4	7.87	7.71	7.78	7.72	7.99	8.01	7.88	8.18	7.91	7.67	6.31	0.11	7.73104	0.76	0.46	0.55	-6.9
Q9P015	RM15_HUMAN	39S ribosomal protein L15, mitochondrial OS=Homo sapiens OX=9606 GN=MRPL15 PE=1 SV=1	MRPL15	1	5.15	5.01	5.08	4.99	5.59	5.32	5.37	5.32	5.14	5.24	4.05	0.11	5.11456	0.76	0.46	0.55	-6.9
O95497	VNN1_HUMAN	Pantetheinase OS=Homo sapiens OX=9606 GN=VNN1 PE=1 SV=2	VNN1	2	8.47	8.24	8.21	7.89	9.03	8.3	8.57	8.1	8.04	8	7.78	-0.17	8.23858	-0.76	0.46	0.55	-6.89
Q16718	NDUA5_HUMAN	NADH dehydrogenase [ubiquinone] 1 alpha subcomplex subunit 5 OS=Homo sapiens OX=9606 GN=NDUFA5 PE=1 SV=3	NDUFA5	2	6.47	6.12	6.81	6.42	6.65	5.6	5.16	6.23	6.6	7.5	3.85	-0.27	6.12748	-0.77	0.46	0.55	-6.89
P08754	GNAI3_HUMAN	Guanine nucleotide-binding protein G(k) subunit alpha OS=Homo sapiens OX=9606 GN=GNAI3 PE=1 SV=3	GNAI3	3	5.9	5.73	7.48	7.78	6.48	6.21	6.39	7.85	8.01	6.61	4.92	0.34	6.66917	0.74	0.47	0.56	-6.91
O60216	RAD21_HUMAN	Double-strand-break repair protein rad21 homolog OS=Homo sapiens OX=9606 GN=RAD21 PE=1 SV=2	RAD21	5	7.2	7.53	6.53	6.68	7.39	7.48	7.45	6.79	6.77	7.78	5.83	0.19	7.03898	0.75	0.47	0.56	-6.91
Q96DI7	SNR40_HUMAN	U5 small nuclear ribonucleoprotein 40 kDa protein OS=Homo sapiens OX=9606 GN=SNRNP40 PE=1 SV=1	SNRNP40	2	5.54	5.82	4.81	4.94	5.49	5.86	5.6	5.06	5.06	5.91	3.6	0.18	5.24474	0.74	0.47	0.56	-6.91
Q96DH6	MSI2H_HUMAN	RNA-binding protein Musashi homolog 2 OS=Homo sapiens OX=9606 GN=MSI2 PE=1 SV=1	MSI2	1	4.92	5.46	4.87	4.81	5.18	5.18	5.28	4.94	4.97	5.52	3.14	0.13	4.93565	0.75	0.47	0.56	-6.9
Q92841	DDX17_HUMAN	Probable ATP-dependent RNA helicase DDX17 OS=Homo sapiens OX=9606 GN=DDX17 PE=1 SV=2	DDX17	6	8.94	8.82	8.79	8.79	8.88	8.93	8.93	9.04	9.04	8.82	7.62	0.11	8.78215	0.74	0.47	0.56	-6.91
P17677	NEUM_HUMAN	Neuromodulin OS=Homo sapiens OX=9606 GN=GAP43 PE=1 SV=1	GAP43	1	3.16	2.69	4.42	4.19	3.43	2.96	3.62	4.8	5.09	3.05	2.27	0.33	3.60702	0.72	0.48	0.57	-6.92
Q96NL6	SCLT1_HUMAN	Sodium channel and clathrin linker 1 OS=Homo sapiens OX=9606 GN=SCLT1 PE=1 SV=2	SCLT1	6	8.67	8.48	8.6	8.23	9.74	8.78	8.96	8.62	8.59	9.92	9.97	0.23	8.96068	0.73	0.48	0.57	-6.92
P29728	OAS2_HUMAN	2'-5'-oligoadenylate synthase 2 OS=Homo sapiens OX=9606 GN=OAS2 PE=1 SV=3	OAS2	1	6.67	6.33	6.46	6.4	7.23	6.77	7.01	6.76	6.66	6.56	6.23	0.13	6.64409	0.72	0.48	0.57	-6.93
Q16543	CDC37_HUMAN	Hsp90 co-chaperone Cdc37 OS=Homo sapiens OX=9606 GN=CDC37 PE=1 SV=1	CDC37	1	4.79	4.62	4.49	4.55	5.06	4.88	4.65	5.14	4.78	4.67	3.9	0.12	4.68466	0.74	0.48	0.57	-6.91
O75251	NDUS7_HUMAN	NADH dehydrogenase [ubiquinone] iron-sulfur protein 7, mitochondrial OS=Homo sapiens OX=9606 GN=NDUFS7 PE=1 SV=3	NDUFS7	1	5.7	5.62	5.65	5.6	6.09	5.11	5.24	5.35	5.69	6.42	4.03	-0.17	5.4984	-0.73	0.48	0.57	-6.91
Q6ZW49	PAXI1_HUMAN	PAX-interacting protein 1 OS=Homo sapiens OX=9606 GN=PAXIP1 PE=1 SV=2	PAXIP1	1	7.34	6.77	6.86	6.67	7.9	7.28	7.47	6.55	6.52	6.74	6.65	-0.19	6.97647	-0.72	0.48	0.57	-6.92
Q562R1	ACTBL_HUMAN	Beta-actin-like protein 2 OS=Homo sapiens OX=9606 GN=ACTBL2 PE=1 SV=2	ACTBL2	2	6.36	6.18	7.04	7.2	6.31	6.57	6.55	7.54	7.58	5.98	4.54	0.23	6.53191	0.71	0.49	0.58	-6.94
O95905	ECD_HUMAN	Protein ecdysoneless homolog OS=Homo sapiens OX=9606 GN=ECD PE=1 SV=1	ECD	1	2.9	2.54	3.51	3.37	3.43	3.33	3.65	3.84	3.67	2.32	2.27	0.21	3.16611	0.71	0.49	0.58	-6.94
O14880	MGST3_HUMAN	Microsomal glutathione S-transferase 3 OS=Homo sapiens OX=9606 GN=MGST3 PE=1 SV=1	MGST3	2	6.27	6.24	7.02	6.95	6.75	6.45	6.68	6.9	7.22	6.72	4.62	0.15	6.52975	0.72	0.49	0.58	-6.93
Q13409	DC1I2_HUMAN	Cytoplasmic dynein 1 intermediate chain 2 OS=Homo sapiens OX=9606 GN=DYNC1I2 PE=1 SV=3	DYNC1I2	2	5.03	4.85	4.96	4.71	5.55	4.86	4.9	4.76	4.69	5.25	4.2	-0.13	4.88674	-0.72	0.49	0.58	-6.93
P00450	CERU_HUMAN	Ceruloplasmin OS=Homo sapiens OX=9606 GN=CP PE=1 SV=1	CP	8	12.03	11.78	11.71	11.49	12.56	11.92	12.18	11.47	11.51	11.67	11.4	-0.17	11.7931	-0.71	0.49	0.58	-6.93
Q9UQN3	CHM2B_HUMAN	Charged multivesicular body protein 2b OS=Homo sapiens OX=9606 GN=CHMP2B PE=1 SV=1	CHMP2B	1	4.09	4.13	3.82	4.12	4.87	4.01	4.37	4.37	4.33	4.63	4.06	0.14	4.25485	0.69	0.5	0.59	-6.95
Q8IZF0	NALCN_HUMAN	Sodium leak channel non-selective protein OS=Homo sapiens OX=9606 GN=NALCN PE=1 SV=1	NALCN	1	4.45	4.41	4.52	4.55	5.26	4.96	4.61	4.88	4.87	4.52	3.6	0.13	4.60333	0.7	0.5	0.59	-6.94
P10599	THIO_HUMAN	Thioredoxin OS=Homo sapiens OX=9606 GN=TXN PE=1 SV=3	TXN	3	8.65	8.5	8.95	8.93	9.42	8.88	9.02	9.01	9.08	9.11	7.91	0.13	8.85906	0.68	0.51	0.59	-6.95
P35240	MERL_HUMAN	Merlin OS=Homo sapiens OX=9606 GN=NF2 PE=1 SV=1	NF2	3	5.67	5.61	5.84	5.89	5.71	5.7	5.76	5.94	5.97	5.82	4.72	0.09	5.69392	0.7	0.5	0.59	-6.94
P52815	RM12_HUMAN	39S ribosomal protein L12, mitochondrial OS=Homo sapiens OX=9606 GN=MRPL12 PE=1 SV=2	MRPL12	1	5.41	5.85	5.3	5.02	5.42	5.17	5.33	5.59	5.23	5.07	3.83	-0.12	5.20412	-0.7	0.5	0.59	-6.94
P35579	MYH9_HUMAN	Myosin-9 OS=Homo sapiens OX=9606 GN=MYH9 PE=1 SV=4	MYH9	81	13.55	13.28	13.9	14.09	12.51	13.91	13.95	14.35	14.41	12.15	10.84	0.29	13.36	0.68	0.51	0.6	-6.95
P11166	GTR1_HUMAN	Solute carrier family 2, facilitated glucose transporter member 1 OS=Homo sapiens OX=9606 GN=SLC2A1 PE=1 SV=2	SLC2A1	1	4.28	4.42	5.03	5.44	4.27	4.42	4.55	5.69	5.42	4.41	3.32	0.21	4.66024	0.68	0.51	0.6	-6.96
Q69YQ0	CYTSA_HUMAN	Cytospin-A OS=Homo sapiens OX=9606 GN=SPECC1L PE=1 SV=2	SPECC1L	1	4.44	4.65	5.15	5.06	4.43	5.08	4.77	5.29	5.36	4.09	2.98	0.17	4.6645	0.68	0.51	0.6	-6.95
Q92973	TNPO1_HUMAN	Transportin-1 OS=Homo sapiens OX=9606 GN=TNPO1 PE=1 SV=2	TNPO1	1	3.91	4.29	4.06	4.43	4.89	4.39	4.47	4.78	4.16	4.46	3.51	0.13	4.30376	0.68	0.51	0.6	-6.96
Q96N67	DOCK7_HUMAN	Dedicator of cytokinesis protein 7 OS=Homo sapiens OX=9606 GN=DOCK7 PE=1 SV=4	DOCK7	8	7.92	7.62	8.22	8.21	8.29	7.72	7.69	8.37	8.3	7.44	6.3	-0.15	7.82474	-0.68	0.51	0.6	-6.96
P61604	CH10_HUMAN	10 kDa heat shock protein, mitochondrial OS=Homo sapiens OX=9606 GN=HSPE1 PE=1 SV=2	HSPE1	1	6.49	6.21	5.71	5.48	6.38	6.1	5.98	6.41	5.42	5.53	4.61	-0.17	5.84766	-0.68	0.51	0.6	-6.95
Q5BKZ1	ZN326_HUMAN	DBIRD complex subunit ZNF326 OS=Homo sapiens OX=9606 GN=ZNF326 PE=1 SV=2	ZNF326	8	9.77	9.87	9.34	9.21	9.84	9.63	9.58	9.06	8.99	9.99	7.68	-0.15	9.35988	-0.66	0.52	0.61	-6.97
Q8N8A2	ANR44_HUMAN	Serine/threonine-protein phosphatase 6 regulatory ankyrin repeat subunit B OS=Homo sapiens OX=9606 GN=ANKRD44 PE=1 SV=3	ANKRD44	1	4.42	5.17	4.06	4.45	4.17	4.38	4.47	4.64	3.97	4.09	3.29	-0.15	4.28285	-0.66	0.52	0.61	-6.97
Q5T8A7	PPR26_HUMAN	Protein phosphatase 1 regulatory subunit 26 OS=Homo sapiens OX=9606 GN=PPP1R26 PE=1 SV=1	PPP1R26	1	2.81	3.56	3.26	3.33	4.23	3.33	3.76	4.15	3.84	3.02	1.85	0.18	3.37726	0.65	0.53	0.62	-6.98
Q7L2E3	DHX30_HUMAN	Putative ATP-dependent RNA helicase DHX30 OS=Homo sapiens OX=9606 GN=DHX30 PE=1 SV=1	DHX30	2	4.73	5.05	4.28	4.36	5.03	4.85	5.1	4.48	4.43	5.3	3.41	0.14	4.63878	0.64	0.54	0.62	-6.98
Q15366	PCBP2_HUMAN	Poly(rC)-binding protein 2 OS=Homo sapiens OX=9606 GN=PCBP2 PE=1 SV=1	PCBP2	2	7.12	7.23	6.46	6.58	7.22	7.17	7.11	6.91	6.68	7.41	5.3	0.13	6.83632	0.64	0.53	0.62	-6.98
Q96A35	RM24_HUMAN	39S ribosomal protein L24, mitochondrial OS=Homo sapiens OX=9606 GN=MRPL24 PE=1 SV=1	MRPL24	1	4.71	4.68	4.64	4.32	4.99	4.88	4.8	4.97	4.72	4.5	4.09	0.1	4.66247	0.65	0.53	0.62	-6.98
Q9UNX4	WDR3_HUMAN	WD repeat-containing protein 3 OS=Homo sapiens OX=9606 GN=WDR3 PE=1 SV=1	WDR3	13	9.57	9.96	8.94	8.92	9.54	9.89	9.8	8.93	9.06	10.14	7.58	0.18	9.30321	0.62	0.55	0.63	-7
P53999	TCP4_HUMAN	Activated RNA polymerase II transcriptional coactivator p15 OS=Homo sapiens OX=9606 GN=SUB1 PE=1 SV=3	SUB1	1	4.73	4.78	4.75	5.56	4.73	5.92	5.23	5.19	4.6	4.46	4.08	0.17	4.91056	0.63	0.54	0.63	-6.99
Q16352	AINX_HUMAN	Alpha-internexin OS=Homo sapiens OX=9606 GN=INA PE=1 SV=2	INA	2	4.91	4.92	5.08	5.07	5.93	4.84	5.43	5.28	5.48	5.54	4.4	0.13	5.17166	0.62	0.55	0.63	-7
Q9P0J0	NDUAD_HUMAN	NADH dehydrogenase [ubiquinone] 1 alpha subcomplex subunit 13 OS=Homo sapiens OX=9606 GN=NDUFA13 PE=1 SV=3	NDUFA13	2	5.29	4.85	5.64	5.46	5.98	5.31	5.19	5.3	5.8	6.42	4.54	0.16	5.43424	0.61	0.55	0.64	-7
Q9H0W5	CCDC8_HUMAN	Coiled-coil domain-containing protein 8 OS=Homo sapiens OX=9606 GN=CCDC8 PE=1 SV=2	CCDC8	1	2.36	2.45	2.17	2.12	3.16	2.5	2.19	2.3	2.74	3.36	4.31	0.16	2.69617	0.6	0.56	0.64	-7
Q92769	HDAC2_HUMAN	Histone deacetylase 2 OS=Homo sapiens OX=9606 GN=HDAC2 PE=1 SV=2	HDAC2	1	4.37	4.9	4.08	4.15	4.84	4.77	5.01	4.27	4.08	4.92	2.93	0.14	4.392	0.61	0.56	0.64	-7
P62993	GRB2_HUMAN	Growth factor receptor-bound protein 2 OS=Homo sapiens OX=9606 GN=GRB2 PE=1 SV=1	GRB2	1	5.03	5.11	4.88	4.65	5.73	5.24	5.51	4.99	4.95	5.32	4.66	0.12	5.09813	0.6	0.56	0.64	-7.01
P25205	MCM3_HUMAN	DNA replication licensing factor MCM3 OS=Homo sapiens OX=9606 GN=MCM3 PE=1 SV=3	MCM3	4	7.61	7.47	7.28	7.33	7.79	7.53	7.35	7.39	7.39	7.36	6.28	-0.09	7.34146	-0.62	0.55	0.64	-7
P49327	FAS_HUMAN	Fatty acid synthase OS=Homo sapiens OX=9606 GN=FASN PE=1 SV=3	FASN	4	6.53	6.17	6.27	6.31	7.2	6.49	6.16	6.63	6.35	6.24	6.17	-0.12	6.4118	-0.61	0.55	0.64	-7
P06702	S10A9_HUMAN	Protein S100-A9 OS=Homo sapiens OX=9606 GN=S100A9 PE=1 SV=1	S100A9	1	5.6	4.34	6.6	4.77	7.21	5.41	5.46	5.58	5.83	4.85	6.17	-0.28	5.62106	-0.6	0.56	0.64	-7.01
P04216	THY1_HUMAN	Thy-1 membrane glycoprotein OS=Homo sapiens OX=9606 GN=THY1 PE=1 SV=2	THY1	1	6.07	5.8	6.96	7.14	5.94	6.23	6.54	7.07	7.13	5.86	4.47	0.19	6.29216	0.59	0.56	0.65	-7.01
Q04695	K1C17_HUMAN	Keratin, type I cytoskeletal 17 OS=Homo sapiens OX=9606 GN=KRT17 PE=1 SV=2	KRT17	9	9.37	9.01	10.63	9.28	8.94	9.49	9.76	9.88	9.64	9.32	8.32	0.18	9.42124	0.6	0.56	0.65	-7.01
Q92600	CNOT9_HUMAN	CCR4-NOT transcription complex subunit 9 OS=Homo sapiens OX=9606 GN=CNOT9 PE=1 SV=1	CNOT9	1	3.16	3.63	4.14	3.85	4.24	4.18	3.63	3.76	4.44	3.7	3.77	0.14	3.86246	0.59	0.57	0.65	-7.02
Q9Y520	PRC2C_HUMAN	Protein PRRC2C OS=Homo sapiens OX=9606 GN=PRRC2C PE=1 SV=4	PRRC2C	1	6.96	6.62	7.13	7.25	7.21	7.25	7.37	7.16	7.41	6.56	5.76	0.12	6.96986	0.59	0.56	0.65	-7.01
O00299	CLIC1_HUMAN	Chloride intracellular channel protein 1 OS=Homo sapiens OX=9606 GN=CLIC1 PE=1 SV=4	CLIC1	1	5.74	5.75	5.55	5.67	6.32	5.56	5.77	5.79	5.63	5.78	5.04	-0.1	5.68992	-0.6	0.56	0.65	-7.01
P60903	S10AA_HUMAN	Protein S100-A10 OS=Homo sapiens OX=9606 GN=S100A10 PE=1 SV=2	S100A10	3	8.29	8.23	8.9	9.08	7.53	8.61	8.59	9.05	9.21	7.55	6.13	0.2	8.28934	0.57	0.58	0.66	-7.02
Q6PL18	ATAD2_HUMAN	ATPase family AAA domain-containing protein 2 OS=Homo sapiens OX=9606 GN=ATAD2 PE=1 SV=1	ATAD2	13	9	9.3	8.2	8.16	9.16	9.2	9.34	8.28	8.27	9.69	7.77	0.19	8.75946	0.57	0.58	0.66	-7.03
Q9Y2D5	AKAP2_HUMAN	A-kinase anchor protein 2 OS=Homo sapiens OX=9606 GN=AKAP2 PE=1 SV=3	AKAP2	1	8.88	8.4	8.44	8.36	9.44	9.33	9.46	8.57	8.48	8.46	9.06	0.16	8.80574	0.57	0.58	0.66	-7.03
P38646	GRP75_HUMAN	Stress-70 protein, mitochondrial OS=Homo sapiens OX=9606 GN=HSPA9 PE=1 SV=2	HSPA9	32	12.76	12.48	12.68	12.72	12.38	12.71	12.74	12.95	12.95	12.23	10.83	0.11	12.4939	0.57	0.58	0.66	-7.02
P49790	NU153_HUMAN	Nuclear pore complex protein Nup153 OS=Homo sapiens OX=9606 GN=NUP153 PE=1 SV=2	NUP153	1	6.79	7.06	6.33	6.34	6.36	6.9	6.99	6.49	6.44	6.6	4.54	0.11	6.44017	0.57	0.58	0.66	-7.03
Q8TAQ2	SMRC2_HUMAN	SWI/SNF complex subunit SMARCC2 OS=Homo sapiens OX=9606 GN=SMARCC2 PE=1 SV=1	SMARCC2	2	4.98	5.25	4.87	4.87	5.21	4.93	5.38	4.89	5.28	5.15	3.93	0.09	4.97631	0.57	0.58	0.66	-7.03
P23526	SAHH_HUMAN	Adenosylhomocysteinase OS=Homo sapiens OX=9606 GN=AHCY PE=1 SV=4	AHCY	1	4.93	4.9	4.8	4.69	5.2	5.06	4.95	5	5.05	4.85	4.37	0.08	4.89312	0.58	0.58	0.66	-7.02
P17987	TCPA_HUMAN	T-complex protein 1 subunit alpha OS=Homo sapiens OX=9606 GN=TCP1 PE=1 SV=1	TCP1	4	7.15	7	7.08	7.11	7.66	7.1	7.11	7.2	7.05	7.11	6.57	-0.09	7.10408	-0.57	0.58	0.66	-7.03
Q15417	CNN3_HUMAN	Calponin-3 OS=Homo sapiens OX=9606 GN=CNN3 PE=1 SV=1	CNN3	3	6.57	6.15	6.22	6.19	6.24	6.36	6.17	6.36	6.44	5.49	3.98	-0.11	6.01406	-0.57	0.58	0.66	-7.03
Q15758	AAAT_HUMAN	Neutral amino acid transporter B(0) OS=Homo sapiens OX=9606 GN=SLC1A5 PE=1 SV=2	SLC1A5	1	3.49	3.45	3.54	3.62	3.75	3.15	3.52	3.92	3.95	2.61	2.07	-0.14	3.37186	-0.57	0.58	0.66	-7.03
O15213	WDR46_HUMAN	WD repeat-containing protein 46 OS=Homo sapiens OX=9606 GN=WDR46 PE=1 SV=3	WDR46	10	8.32	8.64	7.76	7.74	8.41	8.55	8.37	7.88	7.89	8.85	6.57	0.13	8.08848	0.55	0.59	0.67	-7.04
P61619	S61A1_HUMAN	Protein transport protein Sec61 subunit alpha isoform 1 OS=Homo sapiens OX=9606 GN=SEC61A1 PE=1 SV=2	SEC61A1	1	4.09	3.4	3.61	3.94	3.92	4.2	4.2	3.96	4.04	3.17	2.7	0.12	3.74846	0.56	0.59	0.67	-7.03
P23528	COF1_HUMAN	Cofilin-1 OS=Homo sapiens OX=9606 GN=CFL1 PE=1 SV=3	CFL1	1	3.73	4.23	3.69	3.67	4.81	4.38	4.05	4.15	3.92	4.25	3.2	0.12	4.00794	0.55	0.59	0.67	-7.04
P83881	RL36A_HUMAN	60S ribosomal protein L36a OS=Homo sapiens OX=9606 GN=RPL36A PE=1 SV=2	RPL36A	2	6.97	6.87	6.77	6.53	7.48	7.09	7.22	6.84	6.9	7.07	6.21	0.1	6.90279	0.55	0.59	0.67	-7.04
P50151	GBG10_HUMAN	Guanine nucleotide-binding protein G(I)/G(S)/G(O) subunit gamma-10 OS=Homo sapiens OX=9606 GN=GNG10 PE=1 SV=1	GNG10	1	4.59	4.71	7.06	6.16	4.97	5.5	5.4	6.06	6.43	5.27	4.49	0.23	5.5121	0.53	0.6	0.68	-7.05
P00403	COX2_HUMAN	Cytochrome c oxidase subunit 2 OS=Homo sapiens OX=9606 GN=MT-CO2 PE=1 SV=1	MT-CO2	2	4.98	5.22	6.2	5.82	5.51	5.29	5.17	5.51	6.16	6.33	3.74	0.15	5.44629	0.53	0.6	0.68	-7.05
P43897	EFTS_HUMAN	Elongation factor Ts, mitochondrial OS=Homo sapiens OX=9606 GN=TSFM PE=1 SV=2	TSFM	1	6.3	6.22	6.39	6.61	5.94	6.42	6.6	6.68	6.79	5.58	3.96	0.12	6.13586	0.54	0.6	0.68	-7.04
P08559	ODPA_HUMAN	Pyruvate dehydrogenase E1 component subunit alpha, somatic form, mitochondrial OS=Homo sapiens OX=9606 GN=PDHA1 PE=1 SV=3	PDHA1	1	3.78	3.82	3.42	2.72	4.42	3.7	3.6	3.04	3.32	3.76	2.51	-0.15	3.46463	-0.53	0.6	0.68	-7.05
Q12756	KIF1A_HUMAN	Kinesin-like protein KIF1A OS=Homo sapiens OX=9606 GN=KIF1A PE=1 SV=2	KIF1A	1	3.24	3.19	4.32	4.38	4.11	3.12	4.42	3.36	3.81	3.71	3.34	-0.16	3.72627	-0.54	0.6	0.68	-7.04
Q8IVF2	AHNK2_HUMAN	Protein AHNAK2 OS=Homo sapiens OX=9606 GN=AHNAK2 PE=1 SV=2	AHNAK2	14	8.74	8.68	10.05	10.24	8.55	9.04	9.09	10.59	10.64	8.19	6.92	0.26	9.15793	0.52	0.61	0.69	-7.06
Q9BW72	HIG2A_HUMAN	HIG1 domain family member 2A, mitochondrial OS=Homo sapiens OX=9606 GN=HIGD2A PE=1 SV=1	HIGD2A	1	4.24	3.54	4.82	4.77	4.71	4.76	4.68	4.79	4.77	3.79	2.68	0.14	4.32236	0.52	0.62	0.69	-7.06
P28331	NDUS1_HUMAN	NADH-ubiquinone oxidoreductase 75 kDa subunit, mitochondrial OS=Homo sapiens OX=9606 GN=NDUFS1 PE=1 SV=3	NDUFS1	2	4.89	4.99	4.47	4.43	4.68	4.79	4.84	4.49	4.23	5.77	3.3	0.13	4.62432	0.52	0.61	0.69	-7.05
P47897	SYQ_HUMAN	Glutamine--tRNA ligase OS=Homo sapiens OX=9606 GN=QARS PE=1 SV=1	QARS	1	2.11	2.22	2.9	2.56	3.33	2.73	2.83	3.02	2.81	2.38	2.04	0.13	2.62873	0.52	0.61	0.69	-7.05
Q9NPA8	ENY2_HUMAN	Transcription and mRNA export factor ENY2 OS=Homo sapiens OX=9606 GN=ENY2 PE=1 SV=1	ENY2	1	6.66	6.87	6.57	6.73	6.48	6.98	7.03	6.42	6.78	6.51	4.59	0.08	6.51121	0.52	0.61	0.69	-7.06
P07339	CATD_HUMAN	Cathepsin D OS=Homo sapiens OX=9606 GN=CTSD PE=1 SV=1	CTSD	1	6.38	6.18	6.11	5.92	7.02	6.16	6.71	5.88	6.02	6.29	5.98	-0.12	6.24075	-0.52	0.61	0.69	-7.06
P35527	K1C9_HUMAN	Keratin, type I cytoskeletal 9 OS=Homo sapiens OX=9606 GN=KRT9 PE=1 SV=3	KRT9	29	11.43	11.84	13.6	13.39	12.63	12.2	13.36	12.68	13.6	12.15	12.14	0.22	12.6391	0.51	0.62	0.7	-7.06
Q13084	RM28_HUMAN	39S ribosomal protein L28, mitochondrial OS=Homo sapiens OX=9606 GN=MRPL28 PE=1 SV=4	MRPL28	1	2.79	2.28	2.56	2.72	3.81	3.12	2.77	3.31	2.92	2.73	2.59	0.14	2.87254	0.51	0.62	0.7	-7.06
Q96BK5	PINX1_HUMAN	PIN2/TERF1-interacting telomerase inhibitor 1 OS=Homo sapiens OX=9606 GN=PINX1 PE=1 SV=2	PINX1	2	5.7	6.15	5.09	5.01	6.09	6.01	5.93	5.3	5.23	6.27	4.53	0.14	5.57452	0.5	0.63	0.7	-7.07
O14920	IKKB_HUMAN	Inhibitor of nuclear factor kappa-B kinase subunit beta OS=Homo sapiens OX=9606 GN=IKBKB PE=1 SV=1	IKBKB	1	3.05	2.54	2.78	2.93	3.38	3.02	3.51	3.04	2.68	2.96	2.59	0.11	2.95268	0.5	0.63	0.7	-7.07
P05386	RLA1_HUMAN	60S acidic ribosomal protein P1 OS=Homo sapiens OX=9606 GN=RPLP1 PE=1 SV=1	RPLP1	1	5.51	5.6	5.05	5.29	5.62	5.5	5.36	5.45	5.3	5.86	4.06	0.08	5.32783	0.5	0.63	0.7	-7.07
Q96HS1	PGAM5_HUMAN	Serine/threonine-protein phosphatase PGAM5, mitochondrial OS=Homo sapiens OX=9606 GN=PGAM5 PE=1 SV=2	PGAM5	6	8.18	8.06	8.1	8.19	8.12	8.01	8.21	8.15	8.42	8.21	6.2	0.07	7.98558	0.5	0.63	0.7	-7.07
P56182	RRP1_HUMAN	Ribosomal RNA processing protein 1 homolog A OS=Homo sapiens OX=9606 GN=RRP1 PE=1 SV=1	RRP1	7	9.1	9.59	8.46	8.51	9.41	9.43	9.39	8.58	8.62	9.77	7.61	0.14	8.95055	0.49	0.63	0.71	-7.07
P14927	QCR7_HUMAN	Cytochrome b-c1 complex subunit 7 OS=Homo sapiens OX=9606 GN=UQCRB PE=1 SV=2	UQCRB	1	2.3	1.95	2.34	2.71	3.3	2.44	2.57	2.72	2.27	3.25	2.54	0.13	2.58187	0.49	0.64	0.71	-7.07
P60866	RS20_HUMAN	40S ribosomal protein S20 OS=Homo sapiens OX=9606 GN=RPS20 PE=1 SV=1	RPS20	4	9.35	9.08	9.01	9.16	8.78	9.33	9.4	9.37	9.38	8.42	6.7	0.1	8.90664	0.48	0.64	0.71	-7.08
O14639	ABLM1_HUMAN	Actin-binding LIM protein 1 OS=Homo sapiens OX=9606 GN=ABLIM1 PE=1 SV=3	ABLIM1	1	5.24	5	5.37	5.61	5.45	5.28	5.43	5.66	5.71	5.02	4.05	0.09	5.25695	0.49	0.63	0.71	-7.07
P62841	RS15_HUMAN	40S ribosomal protein S15 OS=Homo sapiens OX=9606 GN=RPS15 PE=1 SV=2	RPS15	3	9.81	9.68	9.56	9.48	9.72	9.87	9.87	9.69	9.7	9.51	7.88	0.08	9.52436	0.48	0.64	0.71	-7.07
P05141	ADT2_HUMAN	ADP/ATP translocase 2 OS=Homo sapiens OX=9606 GN=SLC25A5 PE=1 SV=7	SLC25A5	3	8.68	8.36	8.47	8.42	8.72	8.45	8.58	8.55	8.31	8.39	7.09	-0.07	8.36369	-0.48	0.64	0.71	-7.08
Q8TF72	SHRM3_HUMAN	Protein Shroom3 OS=Homo sapiens OX=9606 GN=SHROOM3 PE=1 SV=2	SHROOM3	4	7.04	6.71	7.11	7.11	6.94	6.73	6.89	7.21	7.35	6.25	4.96	-0.1	6.75402	-0.48	0.64	0.71	-7.08
P55290	CAD13_HUMAN	Cadherin-13 OS=Homo sapiens OX=9606 GN=CDH13 PE=1 SV=1	CDH13	1	2.55	2.69	2.64	2.97	3.67	2.55	2.95	3.16	2.7	2.59	2.54	-0.11	2.81887	-0.48	0.64	0.71	-7.08
P42166	LAP2A_HUMAN	Lamina-associated polypeptide 2, isoform alpha OS=Homo sapiens OX=9606 GN=TMPO PE=1 SV=2	TMPO	2	4.97	4.96	4.67	4.28	5.11	4.79	5.09	4.77	4.68	5.08	3.81	0.08	4.74603	0.46	0.65	0.72	-7.08
P56537	IF6_HUMAN	Eukaryotic translation initiation factor 6 OS=Homo sapiens OX=9606 GN=EIF6 PE=1 SV=1	EIF6	5	8.42	8.68	7.99	8	8.97	8.59	8.57	7.87	7.73	8.68	6.73	-0.12	8.20242	-0.47	0.65	0.72	-7.08
Q9Y6J9	TAF6L_HUMAN	TAF6-like RNA polymerase II p300/CBP-associated factor-associated factor 65 kDa subunit 6L OS=Homo sapiens OX=9606 GN=TAF6L PE=1 SV=1	TAF6L	1	2.98	2.95	2.66	1.83	3.46	2.38	3.04	2.77	2.85	3.51	1.68	0.14	2.73703	0.46	0.65	0.73	-7.09
P51530	DNA2_HUMAN	DNA replication ATP-dependent helicase/nuclease DNA2 OS=Homo sapiens OX=9606 GN=DNA2 PE=1 SV=3	DNA2	1	4.95	4.87	5.48	5.73	5.18	5.21	5.58	5.47	5.72	4.74	3.41	0.1	5.12219	0.45	0.66	0.73	-7.09
Q8WXI7	MUC16_HUMAN	Mucin-16 OS=Homo sapiens OX=9606 GN=MUC16 PE=1 SV=3	MUC16	1	2.75	3.22	2.71	2.69	3.67	3.27	3.46	3.38	2.81	2.66	2.41	0.11	3.00221	0.45	0.66	0.74	-7.09
Q9Y3B4	SF3B6_HUMAN	Splicing factor 3B subunit 6 OS=Homo sapiens OX=9606 GN=SF3B6 PE=1 SV=1	SF3B6	2	8.57	8.87	8.06	8.07	8.52	8.78	8.72	8.1	7.99	9.02	6.48	0.11	8.28813	0.43	0.67	0.74	-7.1
Q6P2H3	CEP85_HUMAN	Centrosomal protein of 85 kDa OS=Homo sapiens OX=9606 GN=CEP85 PE=1 SV=1	CEP85	1	7.68	7.46	7.66	7.69	8.6	8.06	8.38	7.26	7.45	7.35	7.68	-0.12	7.75039	-0.44	0.67	0.74	-7.1
P36542	ATPG_HUMAN	ATP synthase subunit gamma, mitochondrial OS=Homo sapiens OX=9606 GN=ATP5F1C PE=1 SV=1	ATP5F1C	1	4.66	4.71	4.5	4.59	7.4	6.76	5.11	5.45	4.71	4.99	3.78	0.23	5.15122	0.43	0.68	0.75	-7.1
P19013	K2C4_HUMAN	Keratin, type II cytoskeletal 4 OS=Homo sapiens OX=9606 GN=KRT4 PE=1 SV=4	KRT4	1	3.97	3.69	2.93	3.27	5.58	4.79	3.84	3.92	3.9	3.84	4.67	0.17	4.03655	0.41	0.69	0.76	-7.11
P24928	RPB1_HUMAN	DNA-directed RNA polymerase II subunit RPB1 OS=Homo sapiens OX=9606 GN=POLR2A PE=1 SV=2	POLR2A	3	7.06	7.48	6.72	6.67	7.39	7.27	7.26	6.76	6.9	7.59	5.99	0.09	7.00911	0.41	0.69	0.76	-7.11
Q8NE71	ABCF1_HUMAN	ATP-binding cassette sub-family F member 1 OS=Homo sapiens OX=9606 GN=ABCF1 PE=1 SV=2	ABCF1	1	4.67	4.3	4.42	4.46	4.81	4.63	4.77	4.56	4.66	4.35	3.11	0.06	4.43144	0.4	0.69	0.76	-7.11
Q9H4G4	GAPR1_HUMAN	Golgi-associated plant pathogenesis-related protein 1 OS=Homo sapiens OX=9606 GN=GLIPR2 PE=1 SV=3	GLIPR2	2	7.36	7.32	8.8	9	8.18	7.03	7.15	9.11	9.07	7.31	5.35	-0.2	7.78978	-0.41	0.69	0.76	-7.11
P30536	TSPO_HUMAN	Translocator protein OS=Homo sapiens OX=9606 GN=TSPO PE=1 SV=3	TSPO	1	6.61	6.58	7.09	7.02	6.53	6.72	6.72	6.96	7.35	6.46	4.56	0.08	6.59903	0.39	0.7	0.77	-7.12
Q96JB1	DYH8_HUMAN	Dynein heavy chain 8, axonemal OS=Homo sapiens OX=9606 GN=DNAH8 PE=1 SV=2	DNAH8	1	6.46	6.54	5.85	5.84	6.71	6.53	6.76	6.01	6.12	6.4	5.61	0.08	6.25776	0.39	0.7	0.77	-7.12
Q9Y6V0	PCLO_HUMAN	Protein piccolo OS=Homo sapiens OX=9606 GN=PCLO PE=1 SV=5	PCLO	1	8.55	8.23	8.28	8.2	9.33	8.61	8.85	8.2	8.14	8.31	8.3	-0.1	8.45505	-0.4	0.69	0.77	-7.11
Q8NB90	SPAT5_HUMAN	Spermatogenesis-associated protein 5 OS=Homo sapiens OX=9606 GN=SPATA5 PE=1 SV=3	SPATA5	1	2.21	2.54	2.58	2.5	2.73	1.55	2.15	3.18	2.4	2.73	2.56	-0.11	2.46792	-0.4	0.7	0.77	-7.11
P13073	COX41_HUMAN	Cytochrome c oxidase subunit 4 isoform 1, mitochondrial OS=Homo sapiens OX=9606 GN=COX4I1 PE=1 SV=1	COX4I1	2	7.73	7.46	8.59	8.32	7.99	7.44	7.38	7.92	8.7	9.34	6.18	0.14	7.91353	0.38	0.71	0.78	-7.12
Q99547	MPH6_HUMAN	M-phase phosphoprotein 6 OS=Homo sapiens OX=9606 GN=MPHOSPH6 PE=1 SV=2	MPHOSPH6	1	3.65	3.68	2.05	2.86	3.3	3.45	3.63	2.82	2.92	3.29	2.04	0.11	3.06263	0.37	0.71	0.78	-7.12
Q9BU61	NDUF3_HUMAN	NADH dehydrogenase [ubiquinone] 1 alpha subcomplex assembly factor 3 OS=Homo sapiens OX=9606 GN=NDUFAF3 PE=1 SV=1	NDUFAF3	1	5.55	5.89	4.91	4.49	5.69	5.51	5.69	4.52	4.62	5.59	4.11	-0.12	5.14208	-0.38	0.71	0.78	-7.12
Q09666	AHNK_HUMAN	Neuroblast differentiation-associated protein AHNAK OS=Homo sapiens OX=9606 GN=AHNAK PE=1 SV=2	AHNAK	121	13.29	13.02	14.26	14.47	12.88	13.46	13.44	14.74	14.77	12.35	10.67	0.17	13.3957	0.36	0.72	0.79	-7.13
Q7Z406	MYH14_HUMAN	Myosin-14 OS=Homo sapiens OX=9606 GN=MYH14 PE=1 SV=2	MYH14	1	3.24	2.38	2.64	3.11	4.24	3.68	3.39	3.16	2.9	3.04	3.49	0.11	3.20541	0.36	0.73	0.79	-7.13
P27694	RFA1_HUMAN	Replication protein A 70 kDa DNA-binding subunit OS=Homo sapiens OX=9606 GN=RPA1 PE=1 SV=2	RPA1	1	3.72	3.5	3.11	3.3	4.29	4.07	3.96	3.22	2.9	4.29	2.7	0.11	3.55149	0.35	0.73	0.79	-7.13
Q9NQT5	EXOS3_HUMAN	Exosome complex component RRP40 OS=Homo sapiens OX=9606 GN=EXOSC3 PE=1 SV=3	EXOSC3	1	4.32	4.86	3.75	3.54	4.35	4.41	4.56	4.08	3.84	4.39	3.56	0.09	4.15152	0.36	0.72	0.79	-7.13
P13646	K1C13_HUMAN	Keratin, type I cytoskeletal 13 OS=Homo sapiens OX=9606 GN=KRT13 PE=1 SV=4	KRT13	8	9.17	8.85	9.06	9.19	10.36	9.74	9.37	9.45	9.43	9.12	8.01	0.09	9.25182	0.36	0.73	0.79	-7.13
Q9Y512	SAM50_HUMAN	Sorting and assembly machinery component 50 homolog OS=Homo sapiens OX=9606 GN=SAMM50 PE=1 SV=3	SAMM50	12	10.55	10.55	10.73	10.86	10.27	10.9	10.98	10.56	10.98	9.96	8.29	0.08	10.4189	0.37	0.72	0.79	-7.12
O43251	RFOX2_HUMAN	RNA binding protein fox-1 homolog 2 OS=Homo sapiens OX=9606 GN=RBFOX2 PE=1 SV=3	RBFOX2	1	4.49	4.32	3.92	4.05	4.24	4.69	4.41	3.84	4.14	4.28	3	0.07	4.12674	0.35	0.73	0.79	-7.13
Q15363	TMED2_HUMAN	Transmembrane emp24 domain-containing protein 2 OS=Homo sapiens OX=9606 GN=TMED2 PE=1 SV=1	TMED2	1	6.38	6.29	6.1	6.07	6.67	6.34	6.69	6.35	6.32	6.12	5.71	0.06	6.27553	0.37	0.72	0.79	-7.13
P60468	SC61B_HUMAN	Protein transport protein Sec61 subunit beta OS=Homo sapiens OX=9606 GN=SEC61B PE=1 SV=2	SEC61B	1	5.71	5.59	5.88	5.81	5.42	5.82	5.93	5.67	5.88	5.39	4.7	0.06	5.61903	0.36	0.72	0.79	-7.13
P02533	K1C14_HUMAN	Keratin, type I cytoskeletal 14 OS=Homo sapiens OX=9606 GN=KRT14 PE=1 SV=4	KRT14	8	8.36	7.95	9.93	8.97	8.59	8.31	9.14	8.77	8.84	8.13	8.21	-0.12	8.65535	-0.36	0.72	0.79	-7.13
P14406	CX7A2_HUMAN	Cytochrome c oxidase subunit 7A2, mitochondrial OS=Homo sapiens OX=9606 GN=COX7A2 PE=1 SV=1	COX7A2	1	5.03	4.77	6.6	6.26	5.01	4.72	3.82	5.77	6.65	7.8	2.77	0.22	5.38113	0.34	0.74	0.8	-7.14
O60784	TOM1_HUMAN	Target of Myb protein 1 OS=Homo sapiens OX=9606 GN=TOM1 PE=1 SV=2	TOM1	1	2.68	1.81	3.19	3.15	2.77	2.68	3.21	2.99	3.05	2.16	2.17	0.1	2.71336	0.34	0.74	0.8	-7.14
Q8NAV1	PR38A_HUMAN	Pre-mRNA-splicing factor 38A OS=Homo sapiens OX=9606 GN=PRPF38A PE=1 SV=1	PRPF38A	1	5.37	6.3	5.5	5.48	5.82	6.3	6.44	5.08	5.06	6.09	4.14	0.1	5.59855	0.34	0.74	0.8	-7.14
Q9HCM4	E41L5_HUMAN	Band 4.1-like protein 5 OS=Homo sapiens OX=9606 GN=EPB41L5 PE=1 SV=3	EPB41L5	1	3.33	2.79	3.3	3.02	3.83	3.04	3.41	3.41	3.44	3.32	3.46	0.07	3.30518	0.34	0.74	0.8	-7.14
Q96EY4	TMA16_HUMAN	Translation machinery-associated protein 16 OS=Homo sapiens OX=9606 GN=TMA16 PE=1 SV=2	TMA16	1	5.66	5.36	5.22	5.19	5.73	5.6	5.76	5.29	5.4	5.39	4.47	0.06	5.37111	0.35	0.73	0.8	-7.13
P52292	IMA1_HUMAN	Importin subunit alpha-1 OS=Homo sapiens OX=9606 GN=KPNA2 PE=1 SV=1	KPNA2	1	5.13	5	4.79	4.82	5.64	5.18	5.24	4.99	4.92	5.37	4.6	0.06	5.06309	0.34	0.74	0.8	-7.14
Q05D32	CTSL2_HUMAN	CTD small phosphatase-like protein 2 OS=Homo sapiens OX=9606 GN=CTDSPL2 PE=1 SV=2	CTDSPL2	1	5.87	5.9	5.24	4.97	6.18	5.76	5.58	4.91	5.13	6.27	4.45	-0.1	5.47813	-0.35	0.73	0.8	-7.13
P08779	K1C16_HUMAN	Keratin, type I cytoskeletal 16 OS=Homo sapiens OX=9606 GN=KRT16 PE=1 SV=4	KRT16	17	9.94	9.71	12.02	10.34	9.78	10.27	10.45	11.16	10.45	10.09	9.87	0.13	10.3737	0.32	0.76	0.81	-7.14
Q8WUM4	PDC6I_HUMAN	Programmed cell death 6-interacting protein OS=Homo sapiens OX=9606 GN=PDCD6IP PE=1 SV=1	PDCD6IP	1	4.61	4.46	4.32	4.67	5.44	4.94	4.56	4.75	4.64	4.93	3.42	0.07	4.61284	0.32	0.75	0.81	-7.14
P13639	EF2_HUMAN	Elongation factor 2 OS=Homo sapiens OX=9606 GN=EEF2 PE=1 SV=4	EEF2	7	8.59	8.67	8.47	8.59	9.28	8.74	8.77	8.71	8.85	8.84	7.43	0.06	8.63157	0.33	0.75	0.81	-7.14
O00571	DDX3X_HUMAN	ATP-dependent RNA helicase DDX3X OS=Homo sapiens OX=9606 GN=DDX3X PE=1 SV=3	DDX3X	4	8.39	8.2	8.28	8.3	8.5	8.36	8.4	8.44	8.42	8.3	6.86	0.05	8.22206	0.32	0.75	0.81	-7.14
Q969Q0	RL36L_HUMAN	60S ribosomal protein L36a-like OS=Homo sapiens OX=9606 GN=RPL36AL PE=1 SV=3	RPL36AL	1	6.01	6.03	6	5.83	6.59	6.13	6.47	5.87	5.94	5.77	4.89	-0.06	5.95822	-0.32	0.75	0.81	-7.14
O43451	MGA_HUMAN	Maltase-glucoamylase, intestinal OS=Homo sapiens OX=9606 GN=MGAM PE=1 SV=5	MGAM	2	6.42	6.11	5.79	5.88	6.91	6.18	6.6	5.9	5.93	6.13	5.74	-0.07	6.14416	-0.32	0.75	0.81	-7.14
Q9H521	YM006_HUMAN	Putative uncharacterized protein LOC645739 OS=Homo sapiens OX=9606 PE=5 SV=1	NA	1	6.76	6.48	6.66	6.46	7.66	6.9	7.06	6.43	6.65	6.6	6.4	-0.08	6.73077	-0.33	0.75	0.81	-7.14
O75319	DUS11_HUMAN	RNA/RNP complex-1-interacting phosphatase OS=Homo sapiens OX=9606 GN=DUSP11 PE=1 SV=2	DUSP11	4	7.89	7.32	7.73	7.73	8.91	7.68	7.81	7.84	7.85	8	7.8	-0.08	7.86654	-0.32	0.76	0.81	-7.14
P55884	EIF3B_HUMAN	Eukaryotic translation initiation factor 3 subunit B OS=Homo sapiens OX=9606 GN=EIF3B PE=1 SV=3	EIF3B	1	2.6	2.84	3	3.3	3.83	3.51	3.17	3.05	3.5	2.73	2.2	0.08	3.06789	0.3	0.77	0.82	-7.15
Q07021	C1QBP_HUMAN	Complement component 1 Q subcomponent-binding protein, mitochondrial OS=Homo sapiens OX=9606 GN=C1QBP PE=1 SV=1	C1QBP	2	6.84	6.77	6.49	6.36	7.02	6.77	6.68	6.83	6.41	7.05	5.53	0.05	6.61298	0.31	0.76	0.82	-7.15
P32119	PRDX2_HUMAN	Peroxiredoxin-2 OS=Homo sapiens OX=9606 GN=PRDX2 PE=1 SV=5	PRDX2	1	7.51	7.2	7.19	7.2	7.9	7.43	7.45	7.45	7.18	7.22	6.21	-0.05	7.26778	-0.31	0.76	0.82	-7.15
Q7KZ85	SPT6H_HUMAN	Transcription elongation factor SPT6 OS=Homo sapiens OX=9606 GN=SUPT6H PE=1 SV=2	SUPT6H	1	3.33	2.69	3.03	2.87	3.41	3.24	3.04	2.61	2.87	3.27	2.61	-0.06	2.99745	-0.3	0.77	0.82	-7.15
P02768	ALBU_HUMAN	Serum albumin OS=Homo sapiens OX=9606 GN=ALB PE=1 SV=2	ALB	7	11.95	11.56	11.57	11.28	12.35	11.79	12.05	11.48	11.46	11.57	11.37	-0.07	11.6761	-0.31	0.76	0.82	-7.15
Q9BW85	CCD94_HUMAN	Coiled-coil domain-containing protein 94 OS=Homo sapiens OX=9606 GN=CCDC94 PE=1 SV=1	CCDC94	1	2.68	2.88	2.43	2.37	3.6	2.94	2.88	2.81	2.66	3	2.3	0.07	2.77554	0.29	0.78	0.83	-7.15
P22061	PIMT_HUMAN	Protein-L-isoaspartate(D-aspartate) O-methyltransferase OS=Homo sapiens OX=9606 GN=PCMT1 PE=1 SV=4	PCMT1	3	6.54	6.29	6.48	6.55	7.33	6.66	6.68	6.71	6.58	6.82	6.33	0.05	6.63354	0.29	0.78	0.83	-7.15
O75694	NU155_HUMAN	Nuclear pore complex protein Nup155 OS=Homo sapiens OX=9606 GN=NUP155 PE=1 SV=1	NUP155	1	3.84	4.01	3.44	3.89	4.58	3.41	4.04	3.88	4.2	3.93	3.39	-0.06	3.87454	-0.29	0.78	0.83	-7.15
P16615	AT2A2_HUMAN	Sarcoplasmic/endoplasmic reticulum calcium ATPase 2 OS=Homo sapiens OX=9606 GN=ATP2A2 PE=1 SV=1	ATP2A2	1	5.61	5.74	6.19	6.43	5.58	5.98	5.86	6.29	6.28	5.45	4.05	0.06	5.76763	0.28	0.78	0.84	-7.16
A0AVT1	UBA6_HUMAN	Ubiquitin-like modifier-activating enzyme 6 OS=Homo sapiens OX=9606 GN=UBA6 PE=1 SV=1	UBA6	1	3.59	2.96	2.74	2.84	3.22	2.92	3.52	2.95	3.36	2.9	2.07	0.06	3.00845	0.28	0.78	0.84	-7.16
O75534	CSDE1_HUMAN	Cold shock domain-containing protein E1 OS=Homo sapiens OX=9606 GN=CSDE1 PE=1 SV=2	CSDE1	1	4.42	4.38	4.17	4.18	4.55	4.71	4.35	4.39	4.28	4.19	3.39	0.04	4.27355	0.27	0.79	0.84	-7.16
P17480	UBF1_HUMAN	Nucleolar transcription factor 1 OS=Homo sapiens OX=9606 GN=UBTF PE=1 SV=1	UBTF	3	7.23	8.47	6.09	6.18	6.51	7.53	7.44	6.11	6.11	6.66	5.19	-0.12	6.68452	-0.28	0.78	0.84	-7.16
Q08170	SRSF4_HUMAN	Serine/arginine-rich splicing factor 4 OS=Homo sapiens OX=9606 GN=SRSF4 PE=1 SV=2	SRSF4	1	3.21	3.16	2.58	2.74	3.92	3.36	3.37	3.04	2.87	3.3	2	0.07	3.05099	0.27	0.79	0.85	-7.16
O75934	SPF27_HUMAN	Pre-mRNA-splicing factor SPF27 OS=Homo sapiens OX=9606 GN=BCAS2 PE=1 SV=1	BCAS2	5	7.7	7.59	7.2	7.3	8.12	7.87	7.87	7.41	7.39	7.64	7.16	0.05	7.56733	0.26	0.8	0.85	-7.16
Q02487	DSC2_HUMAN	Desmocollin-2 OS=Homo sapiens OX=9606 GN=DSC2 PE=1 SV=1	DSC2	1	3.72	3.83	4.01	3.49	3.83	4.04	3.8	3.79	3.75	3.71	1.73	0.04	3.60883	0.26	0.8	0.85	-7.16
P02538	K2C6A_HUMAN	Keratin, type II cytoskeletal 6A OS=Homo sapiens OX=9606 GN=KRT6A PE=1 SV=3	KRT6A	2	7.96	7.27	8.83	7.81	7.92	7.26	8.78	8.37	7.37	7.57	8.17	-0.09	7.93862	-0.26	0.8	0.85	-7.16
Q13601	KRR1_HUMAN	KRR1 small subunit processome component homolog OS=Homo sapiens OX=9606 GN=KRR1 PE=1 SV=4	KRR1	4	8.28	8.69	7.72	7.74	8.6	8.54	8.54	7.79	7.77	8.72	6.8	0.07	8.10754	0.25	0.81	0.86	-7.17
P46821	MAP1B_HUMAN	Microtubule-associated protein 1B OS=Homo sapiens OX=9606 GN=MAP1B PE=1 SV=2	MAP1B	5	6.51	6.54	6.75	6.88	6.97	6.59	6.77	7.12	7.08	6.31	4.99	0.05	6.59096	0.25	0.81	0.86	-7.17
Q06210	GFPT1_HUMAN	Glutamine--fructose-6-phosphate aminotransferase [isomerizing] 1 OS=Homo sapiens OX=9606 GN=GFPT1 PE=1 SV=3	GFPT1	1	4.25	3.94	4.02	4.16	4.42	4.28	4.25	4.15	4	4.3	3.34	0.04	4.09985	0.25	0.81	0.86	-7.17
P08727	K1C19_HUMAN	Keratin, type I cytoskeletal 19 OS=Homo sapiens OX=9606 GN=KRT19 PE=1 SV=4	KRT19	2	5.53	5.68	5.27	5.49	5.89	5.8	5.79	5.83	5.26	5.38	7.29	0.04	5.74637	0.24	0.82	0.86	-7.17
Q9Y6M9	NDUB9_HUMAN	NADH dehydrogenase [ubiquinone] 1 beta subcomplex subunit 9 OS=Homo sapiens OX=9606 GN=NDUFB9 PE=1 SV=3	NDUFB9	1	3.66	3.44	4.46	4.27	3.64	3.27	3.27	3.72	4.34	5.31	2.61	0.08	3.818	0.23	0.82	0.87	-7.17
P07355	ANXA2_HUMAN	Annexin A2 OS=Homo sapiens OX=9606 GN=ANXA2 PE=1 SV=2	ANXA2	5	9.22	8.96	9.57	9.74	8.78	9.39	9.41	9.87	9.91	8.04	6.72	0.07	9.05383	0.22	0.83	0.87	-7.17
P35249	RFC4_HUMAN	Replication factor C subunit 4 OS=Homo sapiens OX=9606 GN=RFC4 PE=1 SV=2	RFC4	1	3.21	3.12	2.6	3.01	3.69	3.22	3.34	2.74	3	3.59	1.85	0.05	3.03316	0.23	0.82	0.87	-7.17
Q96LW7	CAR19_HUMAN	Caspase recruitment domain-containing protein 19 OS=Homo sapiens OX=9606 GN=CARD19 PE=1 SV=1	CARD19	1	5.31	5.02	5.29	5.46	5.2	5.28	5.32	5.44	5.61	4.82	3.76	0.04	5.13616	0.22	0.83	0.87	-7.17
Q53H12	AGK_HUMAN	Acylglycerol kinase, mitochondrial OS=Homo sapiens OX=9606 GN=AGK PE=1 SV=2	AGK	1	3.63	3.37	3.75	3.65	3.99	3.72	3.08	3.74	3.66	3.96	2.41	-0.04	3.54198	-0.23	0.83	0.87	-7.17
P27487	DPP4_HUMAN	Dipeptidyl peptidase 4 OS=Homo sapiens OX=9606 GN=DPP4 PE=1 SV=2	DPP4	1	5.86	5.43	5.9	5.9	6.14	5.75	5.63	6.35	5.83	5.46	4.82	-0.04	5.73402	-0.22	0.83	0.87	-7.17
P48431	SOX2_HUMAN	Transcription factor SOX-2 OS=Homo sapiens OX=9606 GN=SOX2 PE=1 SV=1	SOX2	1	4.99	4.53	4.27	4.71	4.34	4.55	4.74	4.91	4.51	3.88	2.77	-0.05	4.38241	-0.23	0.82	0.87	-7.17
Q13488	VPP3_HUMAN	V-type proton ATPase 116 kDa subunit a isoform 3 OS=Homo sapiens OX=9606 GN=TCIRG1 PE=1 SV=3	TCIRG1	1	2.5	2.19	2.38	2.02	3.16	3.13	2.66	1.76	2.25	2.13	1.89	-0.07	2.37074	-0.23	0.82	0.87	-7.17
Q96PU5	NED4L_HUMAN	E3 ubiquitin-protein ligase NEDD4-like OS=Homo sapiens OX=9606 GN=NEDD4L PE=1 SV=2	NEDD4L	1	3.57	3.3	3.4	3.32	4.44	3.95	4.18	3.48	2.92	3.8	2.83	0.06	3.56331	0.21	0.84	0.88	-7.18
Q6ZMR5	TM11A_HUMAN	Transmembrane protease serine 11A OS=Homo sapiens OX=9606 GN=TMPRSS11A PE=1 SV=1	TMPRSS11A	1	4.67	4.12	5.09	5.09	5.03	4.99	4.92	5.18	5.07	4.08	2.59	0.05	4.62066	0.2	0.84	0.88	-7.18
Q9Y5L4	TIM13_HUMAN	Mitochondrial import inner membrane translocase subunit Tim13 OS=Homo sapiens OX=9606 GN=TIMM13 PE=1 SV=1	TIMM13	1	4.94	5.44	5	5.21	5.41	5.38	5.15	5.28	5.27	5.08	4.09	0.03	5.11489	0.21	0.84	0.88	-7.18
P62314	SMD1_HUMAN	Small nuclear ribonucleoprotein Sm D1 OS=Homo sapiens OX=9606 GN=SNRPD1 PE=1 SV=1	SNRPD1	2	6.06	6.01	5.9	5.95	6.63	6.25	6.23	5.84	5.9	6.16	4.95	-0.03	5.98853	-0.2	0.84	0.88	-7.18
P04156	PRIO_HUMAN	Major prion protein OS=Homo sapiens OX=9606 GN=PRNP PE=1 SV=1	PRNP	1	3.62	3.85	4.42	4.64	4.8	4.09	4.09	4.45	4.37	4.08	2.32	-0.05	4.06534	-0.22	0.83	0.88	-7.17
P53992	SC24C_HUMAN	Protein transport protein Sec24C OS=Homo sapiens OX=9606 GN=SEC24C PE=1 SV=3	SEC24C	1	3.59	3.6	3.34	3.3	3.96	3.72	3.87	3.7	3.42	3.25	3.16	0.04	3.53746	0.2	0.85	0.89	-7.18
P27824	CALX_HUMAN	Calnexin OS=Homo sapiens OX=9606 GN=CANX PE=1 SV=2	CANX	2	6.35	7.14	5.97	5.92	6.65	6.41	6.52	6.59	6.42	6.3	5.35	0.04	6.32905	0.19	0.85	0.89	-7.18
P62995	TRA2B_HUMAN	Transformer-2 protein homolog beta OS=Homo sapiens OX=9606 GN=TRA2B PE=1 SV=1	TRA2B	4	8.88	9.17	8.5	8.41	9.26	8.99	8.97	8.52	8.41	9.54	7.23	0.04	8.71672	0.18	0.86	0.89	-7.18
Q13045	FLII_HUMAN	Protein flightless-1 homolog OS=Homo sapiens OX=9606 GN=FLII PE=1 SV=2	FLII	2	4.93	4.71	5.3	5.17	5.31	5.32	5.04	5.21	5.27	4.74	3.89	0.03	4.99008	0.2	0.85	0.89	-7.18
P52948	NUP98_HUMAN	Nuclear pore complex protein Nup98-Nup96 OS=Homo sapiens OX=9606 GN=NUP98 PE=1 SV=4	NUP98	3	8.36	8.19	7.95	7.82	8.28	8.31	8.42	8.06	8.06	7.92	7.05	0.03	8.03892	0.2	0.85	0.89	-7.18
P25705	ATPA_HUMAN	ATP synthase subunit alpha, mitochondrial OS=Homo sapiens OX=9606 GN=ATP5F1A PE=1 SV=1	ATP5F1A	7	8.22	7.95	8.05	8.1	8.32	8.03	7.98	8.55	8.36	7.9	6.56	0.03	8.0014	0.19	0.85	0.89	-7.18
Q9Y3I0	RTCB_HUMAN	tRNA-splicing ligase RtcB homolog OS=Homo sapiens OX=9606 GN=RTCB PE=1 SV=1	RTCB	2	4.17	3.87	4.2	3.89	4.43	4.41	4.23	4.31	4.1	3.7	3.56	0.03	4.07906	0.19	0.85	0.89	-7.18
Q9Y608	LRRF2_HUMAN	Leucine-rich repeat flightless-interacting protein 2 OS=Homo sapiens OX=9606 GN=LRRFIP2 PE=1 SV=1	LRRFIP2	1	5.37	5.53	5.24	4.99	5.32	5.16	5.37	5.53	5.46	5.07	4.22	0.03	5.20473	0.18	0.86	0.89	-7.18
Q96QD9	UIF_HUMAN	UAP56-interacting factor OS=Homo sapiens OX=9606 GN=FYTTD1 PE=1 SV=3	FYTTD1	3	7.8	7.89	7.28	7.36	7.82	7.85	7.77	7.39	7.17	7.77	6.09	-0.04	7.47248	-0.2	0.85	0.89	-7.18
P30049	ATPD_HUMAN	ATP synthase subunit delta, mitochondrial OS=Homo sapiens OX=9606 GN=ATP5F1D PE=1 SV=2	ATP5F1D	1	5.42	5.38	6.03	6.16	5.73	5.44	5.83	5.73	6.22	5.32	3.39	-0.04	5.51406	-0.18	0.86	0.89	-7.18
Q9UJX6	ANC2_HUMAN	Anaphase-promoting complex subunit 2 OS=Homo sapiens OX=9606 GN=ANAPC2 PE=1 SV=1	ANAPC2	1	4.64	4.41	4.18	4.05	5.41	4.83	4.72	4.15	4.29	4.47	4	-0.05	4.46842	-0.19	0.85	0.89	-7.18
Q27J81	INF2_HUMAN	Inverted formin-2 OS=Homo sapiens OX=9606 GN=INF2 PE=1 SV=2	INF2	1	3.92	3.9	3.87	4.24	3.22	3.83	3.77	4.37	4.12	2.8	1.49	-0.05	3.59254	-0.18	0.86	0.89	-7.18
Q8N556	AFAP1_HUMAN	Actin filament-associated protein 1 OS=Homo sapiens OX=9606 GN=AFAP1 PE=1 SV=2	AFAP1	1	6.04	6.91	5.99	6.12	6.07	6.07	6.4	6.24	6.58	6	4.81	0.04	6.11292	0.18	0.86	0.9	-7.18
Q14807	KIF22_HUMAN	Kinesin-like protein KIF22 OS=Homo sapiens OX=9606 GN=KIF22 PE=1 SV=5	KIF22	1	2.9	3.08	2.87	3.05	3.97	3.17	3.28	2.84	3.3	3.47	3.04	0.04	3.17885	0.17	0.87	0.9	-7.18
O15400	STX7_HUMAN	Syntaxin-7 OS=Homo sapiens OX=9606 GN=STX7 PE=1 SV=4	STX7	1	3.8	4.01	3.27	3.69	3.55	3.2	3.59	4.41	3.35	3.58	3.11	-0.04	3.59614	-0.17	0.86	0.9	-7.18
Q9HAV7	GRPE1_HUMAN	GrpE protein homolog 1, mitochondrial OS=Homo sapiens OX=9606 GN=GRPEL1 PE=1 SV=2	GRPEL1	1	5.06	4.91	5.5	5.43	3.99	4.85	5.04	5.55	5.96	3.79	2.41	0.06	4.77166	0.15	0.88	0.91	-7.19
O95498	VNN2_HUMAN	Vascular non-inflammatory molecule 2 OS=Homo sapiens OX=9606 GN=VNN2 PE=1 SV=3	VNN2	1	6.9	6.61	6.7	6.59	7.63	7.13	7.19	6.76	6.66	6.86	6.6	0.03	6.8747	0.16	0.88	0.91	-7.18
Q9Y5X1	SNX9_HUMAN	Sorting nexin-9 OS=Homo sapiens OX=9606 GN=SNX9 PE=1 SV=1	SNX9	1	4.21	4.03	4.13	4.13	4.6	4.34	4.25	4.45	4.24	3.94	3.62	0.03	4.17675	0.16	0.88	0.91	-7.18
P63173	RL38_HUMAN	60S ribosomal protein L38 OS=Homo sapiens OX=9606 GN=RPL38 PE=1 SV=2	RPL38	6	9.42	9.18	9.32	9.45	9.61	9.46	9.45	9.44	9.46	9.04	7.89	-0.03	9.24621	-0.16	0.87	0.91	-7.18
P06396	GELS_HUMAN	Gelsolin OS=Homo sapiens OX=9606 GN=GSN PE=1 SV=1	GSN	13	9.78	9.42	10.37	10.48	10.05	9.77	9.78	10.7	10.73	9.33	7.81	0.04	9.83752	0.14	0.89	0.92	-7.19
Q66K64	DCA15_HUMAN	DDB1- and CUL4-associated factor 15 OS=Homo sapiens OX=9606 GN=DCAF15 PE=1 SV=1	DCAF15	1	3.8	3.14	3.23	3.32	4.04	3.59	3.79	3.28	3.7	3.33	3	0.03	3.47513	0.14	0.89	0.92	-7.19
P08195	4F2_HUMAN	4F2 cell-surface antigen heavy chain OS=Homo sapiens OX=9606 GN=SLC3A2 PE=1 SV=3	SLC3A2	1	5.1	4.68	5.49	5.75	4.95	5	5.24	5.65	5.57	4.67	3.71	0.03	5.07557	0.14	0.89	0.92	-7.19
Q9BVL2	NUP58_HUMAN	Nucleoporin p58/p45 OS=Homo sapiens OX=9606 GN=NUP58 PE=1 SV=1	NUP58	1	4.6	4.19	4.02	4.21	4.82	4.79	4.92	4.09	4.06	4.12	3.81	0.03	4.3283	0.14	0.89	0.92	-7.19
P46783	RS10_HUMAN	40S ribosomal protein S10 OS=Homo sapiens OX=9606 GN=RPS10 PE=1 SV=1	RPS10	1	2.6	2.4	2.95	2.35	2.46	2.52	2.85	2.2	2.42	2.9	2.11	0.03	2.52414	0.13	0.9	0.92	-7.19
Q9NP64	NO40_HUMAN	Nucleolar protein of 40 kDa OS=Homo sapiens OX=9606 GN=ZCCHC17 PE=1 SV=1	ZCCHC17	5	8.14	7.82	7.9	7.68	8.87	8.21	8.33	7.96	7.93	8.12	8.19	0.03	8.10459	0.13	0.9	0.92	-7.19
P55795	HNRH2_HUMAN	Heterogeneous nuclear ribonucleoprotein H2 OS=Homo sapiens OX=9606 GN=HNRNPH2 PE=1 SV=1	HNRNPH2	4	7.7	7.6	7.35	7.38	7.68	7.57	7.61	7.54	7.36	7.74	6.26	0.02	7.43578	0.14	0.89	0.92	-7.19
P43304	GPDM_HUMAN	Glycerol-3-phosphate dehydrogenase, mitochondrial OS=Homo sapiens OX=9606 GN=GPD2 PE=1 SV=3	GPD2	2	5.69	5.47	5.56	5.27	5.65	5.76	5.59	5.64	5.4	5.15	4.87	-0.02	5.45897	-0.14	0.89	0.92	-7.19
Q9NZZ3	CHMP5_HUMAN	Charged multivesicular body protein 5 OS=Homo sapiens OX=9606 GN=CHMP5 PE=1 SV=1	CHMP5	1	4.04	3.91	3.97	4.17	5.21	4.21	3.95	4.17	4.53	4.28	3.42	-0.03	4.16824	-0.13	0.9	0.92	-7.19
Q9NZT1	CALL5_HUMAN	Calmodulin-like protein 5 OS=Homo sapiens OX=9606 GN=CALML5 PE=1 SV=2	CALML5	4	7.22	6.75	6.86	6.74	7.99	7.42	7.3	6.84	6.9	6.92	6.99	-0.04	7.08538	-0.15	0.89	0.92	-7.19
P06576	ATPB_HUMAN	ATP synthase subunit beta, mitochondrial OS=Homo sapiens OX=9606 GN=ATP5F1B PE=1 SV=3	ATP5F1B	4	7.11	6.91	7.07	7.14	7.42	7.06	7.14	7.35	7.16	6.85	5.72	-0.02	6.9928	-0.12	0.9	0.93	-7.19
P12236	ADT3_HUMAN	ADP/ATP translocase 3 OS=Homo sapiens OX=9606 GN=SLC25A6 PE=1 SV=4	SLC25A6	1	7.25	6.8	6.84	6.89	6.96	6.86	7.04	7.03	6.98	6.74	4.59	-0.02	6.7261	-0.11	0.91	0.93	-7.19
[truncated: 34 more rows]

## Sheet: U251 vs Jurkat CAPture
Accessions	Gene	Description	GeneSymbol	Imputed	Unique_peptides	U251.Bead.Only.1	U251.Bead.Only.2	U251.Bead.Only.3	U251.Bead.Only.4	U251.Bead.Only.5	U251.CAPture.1	U251.CAPture.2	U251.CAPture.3	U251.CAPture.4	U251.CAPture.5	Jurkat.CAPture.1	Jurkat.CAPture.2	Jurkat.CAPture.3	Jurkat.CAPture.4	Jurkat.CAPture.5	Jurkat.Bead.Only.1	Jurkat.Bead.Only.2	Jurkat.Bead.Only.3	Jurkat.Bead.Only.4	Jurkat.Bead.Only.5	log2FC	AvgIntensity	t	P.Value	adj.P.Val	B
[truncated: 125 more rows]
