# Supplementary material for: Proteomic profiling of centrosomes across multiple mammalian cell and tissue types by an affinity capture method
Source: Dev Cell. Author manuscript; Available in PMC 2025 Oct 31. (PMC7618310; doi:10.1016/j.devcel.2023.09.008)
Supplement: Table S7 [file EMS209392-supplement-Table_S7.xlsx]

## Sheet: Information 
Supplementary Table 7
Proteomic profiling of centrosomes by CAPture-MS from control and CEP83 knockout HAP1 cells.
Data corresponds to four experimental repeats of CAPture-MS from HAP1 WT, HAP1 CEP83 KO 1 (F9 clone) and HAP1 CEP83 KO 2 (G1 clone). Presence/absence of hits in bead-only samples is indicated based on bead-only control dataset in Supplementary Table 3.
Hierarchical clustering (on right) performed on dataset shows high degree of correlation between CAPture-MS repeats from WT (WT1-4). KO samples also cluster together but there seems to be more sample-to-sample variation between repeats. Whereas KO1-4 and KO2-4 outperformed WT samples in pulldown efficiency, unique peptide numbers for centrosomal proteins were very low in KO2-1 and reduced in KO2-…
Heat map in Fig 5C was based on peptide numbers shown here.
Corresponding files on ProteomeXchange (PRIDE)
PXD043692
WT CAPture 1	SAC4336_ctrl_A_1.raw	SAC4336_ctrl_A_2.raw
WT CAPture 2	SAC4336_ctrl_B_1.raw	SAC4336_ctrl_B_2.raw
WT CAPture 3	SAC4336_ctrl_C_1.raw	SAC4336_ctrl_C_2.raw
WT CAPture 4	SAC4336_ctrl_D_1.raw	SAC4336_ctrl_D_2.raw
CEP83KO1 F9 CAPture 1	SAC4336_F9_A_1.raw	SAC4336_F9_A_2.raw
CEP83KO1 F9 CAPture 2	SAC4336_F9_B_1.raw	SAC4336_F9_B_2.raw
CEP83KO1 F9 CAPture 3	SAC4336_F9_C_1.raw	SAC4336_F9_C_2.raw
CEP83KO1 F9 CAPture 4	SAC4336_F9_D_1.raw	SAC4336_F9_D_2.raw
CEP83KO2 G1 CAPture 1	SAC4336_G1_A_1.raw	SAC4336_G1_A_2.raw
CEP83KO2 G1 CAPture 2	SAC4336_G1_B_1.raw	SAC4336_G1_B_2.raw
CEP83KO2 G1 CAPture 3	SAC4336_G1_C_1.raw	SAC4336_G1_C_2.raw
CEP83KO2 G1 CAPture 4	SAC4336_G1_D_1.raw	SAC4336_G1_D_2.raw

## Sheet: HAP1 WT and CEP83KO
		HAP1 WT				HAP1 CEP83 KO 1 (F9)				HAP1 CEP83 KO 2 (G1)
Gene names	Protein names	Unique peptides (wt/1)	Unique peptides (wt/2)	Unique peptides (wt/3)	Unique peptides (wt/4)	Unique peptides (ko1/1)	Unique peptides (ko1/2)	Unique peptides (ko1/3)	Unique peptides (ko1/4)	Unique peptides (ko2/1)	Unique peptides (ko2/2)	Unique peptides (ko2/3)	Unique peptides (ko2/4)	In HAP1 bead-only (Supp Table 3)?	In HAP1 NIN KO (Supp Table 3)?
MYH9	Myosin-9	(wt/1)	141	137	136	150	140	130	153	136	135	139	123
NIN	Ninein	97	84	86	90	83	73	57	91	26	52	42	88
CNTRL	Centriolin	92	85	87	82	69	61	45	104	41	57	42	108
CEP350	Centrosome-associated protein 350	84	75	84	68	75	67	39	123	5	20	9	99
CEP250	Centrosome-associated protein CEP250	84	69	78	65	53	54	28	107	23	40	24	96
SPTBN2	Spectrin beta chain, non-erythrocytic 2	80	87	81	68	68	69	76	64	40	45	51	38
PLEC	Plectin	79	95	83	58	63	94	102	67	71	68	60	53
MYO6	Unconventional myosin-VI	66	67	66	61	70	68	68	65	68	67	66	60
CEP128	Centrosomal protein of 128 kDa	65	61	66	58	64	57	49	73	38	46	41	66
FLNA	Filamin-A	64	68	62	61	50	52	50	42	70	63	65	61	yes
ALMS1	Alstrom syndrome protein 1	63	41	77	35	35	31	7	111	0	2	2	74
PCM1	Pericentriolar material 1 protein	62	63	56	48	51	51	45	55	25	22	23	38
CEP135	Centrosomal protein of 135 kDa	53	40	46	37	39	38	20	61	11	19	12	55
MPRIP	Myosin phosphatase Rho-interacting protein	53	49	51	49	56	56	50	43	35	42	42	35
LMO7	LIM domain only protein 7	50	51	55	49	56	53	49	39	9	26	31	28
ANKRD26	Ankyrin repeat domain-containing protein 26	50	40	53	34	0	0	0	0	0	0	0	0
ODF2	Outer dense fiber protein 2	49	44	46	45	44	45	35	52	28	30	29	47
PCNT	Pericentrin	45	29	47	22	34	32	12	89	10	19	12	90
COPA	Coatomer subunit alpha;Xenin;Proxenin	45	50	43	49	31	38	29	48	39	30	32	42		yes
AKNA	AT-hook-containing transcription factor	45	38	40	34	28	24	11	45	18	37	27	52
MYO1D	Unconventional myosin-Id	42	37	42	40	38	36	38	29	30	28	32	26
CEP152	Centrosomal protein of 152 kDa	42	27	48	30	22	24	12	67	6	12	10	60
FLNB	Filamin-B	41	46	43	30	22	33	42	12	35	43	40	28
LIMA1	LIM domain and actin-binding protein 1	40	39	32	34	38	37	36	36	36	35	35	31
CLTC	Clathrin heavy chain 1	38	39	32	29	21	20	28	22	31	31	27	26
CEP164	Centrosomal protein of 164 kDa	38	33	43	29	0	0	0	1	0	0	0	0
LMNB1	Lamin-B1	36	33	29	34	28	32	28	29	30	29	28	34	yes
CEP192	Centrosomal protein of 192 kDa	34	26	38	23	38	32	12	59	3	12	8	50
SPECC1L	Cytospin-A	32	35	34	24	33	29	27	14	13	16	22	18
CEP120	Centrosomal protein of 120 kDa	32	30	36	28	34	28	15	46	6	17	13	42
VIM	Vimentin	31	31	28	29	31	33	30	32	28	28	28	29	yes
HNRNPM	Heterogeneous nuclear ribonucleoprotein M	30	32	32	31	28	27	25	31	33	34	34	32	yes
DBN1	Drebrin	30	31	28	30	27	31	30	32	27	29	29	29
COPB2	Coatomer subunit beta	29	35	29	34	19	27	25	30	23	22	24	31		yes
MYO1E	Unconventional myosin-Ie	27	19	27	27	34	32	30	24	21	21	22	12
HNRNPUL1	Heterogeneous nuclear ribonucleoprotein U-like protein 1	26	28	22	28	15	25	17	21	16	17	21	24	yes
ACTN4	Alpha-actinin-4	25	20	23	17	18	18	19	13	19	16	17	15
C2CD3	C2 domain-containing protein 3	25	15	28	13	15	8	5	46	1	4	1	33
CNTROB	Centrobin	24	19	24	20	20	17	9	30	7	9	6	23
CDK5RAP2	CDK5 regulatory subunit-associated protein 2	24	22	27	11	10	14	5	48	3	11	5	45
UACA	Uveal autoantigen with coiled-coil domains and ankyrin repeats	24	15	15	8	28	31	21	9	1	4	3	2
EEF2	Elongation factor 2	23	15	17	19	6	11	18	7	39	36	37	33	yes
CEP78	Centrosomal protein of 78 kDa	23	23	25	20	22	25	17	30	10	14	14	21
MYO5B	Unconventional myosin-Vb	22	23	19	19	24	23	29	19	27	28	29	29
TMOD3	Tropomodulin-3	22	21	22	20	21	22	22	21	22	22	19	19
SVIL	Supervillin	22	20	20	16	25	28	29	22	4	24	20	18
NES	Nestin	22	31	19	17	14	12	19	14	22	24	23	18	yes
CAPZB	F-actin-capping protein subunit beta	21	21	18	21	23	23	20	21	23	20	21	18	yes
SPICE1	Spindle and centriole-associated protein 1	21	15	18	15	16	12	4	25	3	5	3	19
TBC1D31	TBC1 domain family member 31	21	15	25	16	17	13	9	32	2	1	0	26
PIBF1	Progesterone-induced-blocking factor 1	20	17	20	12	11	9	7	25	1	4	1	24
PPP1R9B	Neurabin-2	19	18	17	17	12	13	12	13	11	14	13	12
SCLT1	Sodium channel and clathrin linker 1	19	18	22	15	0	0	0	0	0	0	0	0
KRT1	Keratin, type II cytoskeletal 1	18	23	20	17	27	25	35	27	26	25	18	19	yes
KRT10	Keratin, type I cytoskeletal 10	18	27	28	25	25	29	31	27	26	28	25	25	yes
HSPA8	Heat shock cognate 71 kDa protein	18	22	20	19	19	20	18	20	23	21	21	23	yes
KRT9	Keratin, type I cytoskeletal 9	18	24	20	21	29	26	39	37	31	21	23	20	yes
PLEKHG3	Pleckstrin homology domain-containing family G member 3	18	21	18	13	19	20	17	14	9	9	11	7
HSPA9	Stress-70 protein, mitochondrial	18	19	19	13	13	12	11	19	19	18	21	22	yes
DYNC1H1	Cytoplasmic dynein 1 heavy chain 1	18	29	29	23	18	15	35	11	128	118	118	91
OFD1	Oral-facial-digital syndrome 1 protein	17	13	16	13	13	12	6	25	3	5	3	22
LMNB2	Lamin-B2	17	21	15	19	5	8	13	10	14	11	12	15	yes
SPECC1	Cytospin-B	17	16	16	10	20	18	19	12	1	13	12	12
SSH2	Protein phosphatase Slingshot homolog 2	17	15	17	10	12	16	19	9	9	8	11	11
TUBGCP2	Gamma-tubulin complex component 2	17	22	17	24	7	9	3	14	15	13	9	27
HSP90AB1	Heat shock protein HSP 90-beta	16	14	14	14	12	12	10	11	21	20	21	20	yes
PPP1R12A	Protein phosphatase 1 regulatory subunit 12A	16	18	15	13	19	21	16	8	1	9	14	6
RCBTB1	RCC1 and BTB domain-containing protein 1	16	19	15	15	16	16	11	18	6	8	6	14
PPP1R9A	Neurabin-1	16	17	16	11	10	10	10	13	11	11	11	9
FLOT1	Flotillin-1	16	16	16	13	17	14	18	12	14	14	14	11
FASN	Fatty acid synthase;[Acyl-carrier-protein] S-acetyltransferase;[Acyl-carrier-protein] S-malonyltransferase;3-oxoacyl-[acyl-carrier-protein] synthase;3-oxoacyl-[acyl-carrier-protein] reductase;3-hydroxyacyl-[acyl-carrier-protein] dehydratase;Enoyl-[acyl-carrier-protein] reductase;Oleoyl-[acyl-carrier-protein] hydrolase	16	17	12	19	10	13	15	4	63	64	61	39	yes
POC5	Centrosomal protein POC5	16	16	15	12	14	14	12	17	6	8	7	17
TRIM7	Tripartite motif-containing protein 7	16	18	13	16	17	17	15	20	14	12	9	13		yes
TMOD2	Tropomodulin-2	16	13	10	12	13	12	10	11	10	12	10	8
CEP83	Centrosomal protein of 83 kDa	16	15	15	13	0	0	0	0	0	0	0	0
TOM1	Target of Myb protein 1	15	18	15	11	14	14	15	15	14	15	13	13
CEP89	Centrosomal protein of 89 kDa	15	14	21	15	10	4	3	21	2	2	1	27
SPTBN1	Spectrin beta chain, non-erythrocytic 1	14	12	11	13	12	12	9	10	5	6	6	11
GSN	Gelsolin	14	14	15	11	11	8	9	6	13	11	10	5
CEP170	Centrosomal protein of 170 kDa	14	11	11	7	7	11	3	30	0	0	0	12
FGFR1OP	FGFR1 oncogene partner	14	14	14	12	13	14	13	17	1	8	8	13
TOP2A	DNA topoisomerase 2-alpha	14	6	6	12	2	1	2	2	8	7	6	6	yes
PKM	Pyruvate kinase PKM	14	10	9	13	4	6	7	3	19	23	21	16	yes
CEP63	Centrosomal protein of 63 kDa	14	10	17	11	9	9	2	22	2	3	3	18
MYL6B	Myosin light chain 6B	13	14	13	10	12	11	11	10	13	12	13	11
CAPZA1	F-actin-capping protein subunit alpha-1	13	13	13	13	13	13	11	13	13	12	11	10	yes
PRKAR2A	cAMP-dependent protein kinase type II-alpha regulatory subunit	13	8	10	6	2	2	2	10	3	4	1	11
FLOT2	Flotillin-2	13	16	10	11	12	12	15	9	8	8	9	10
MIB1	E3 ubiquitin-protein ligase MIB1	13	13	12	10	6	4	8	6	4	6	6	6
TUBGCP3	Gamma-tubulin complex component 3	13	17	7	20	4	2	0	19	6	2	4	24
AKAP9	A-kinase anchor protein 9	13	12	9	5	2	1	0	31	1	1	1	16
MAGED1	Melanoma-associated antigen D1	12	17	12	15	3	3	3	8	1	1	1	1
H2AFY	Core histone macro-H2A.1	12	10	11	9	2	2	1	9	0	0	0	3
PC	Pyruvate carboxylase, mitochondrial	12	15	3	18	5	4	3	15	5	0	2	13	yes
RPL4	60S ribosomal protein L4	12	14	11	11	7	10	10	13	12	13	13	13	yes
HIST1H4A	Histone H4	12	9	8	11	7	7	7	10	8	8	7	7
RPL6	60S ribosomal protein L6	12	10	7	8	8	10	4	9	6	9	9	12	yes
CEP70	Centrosomal protein of 70 kDa	12	9	14	5	11	7	6	16	0	2	1	14
CEP95	Centrosomal protein of 95 kDa	12	8	13	7	8	8	5	22	2	1	2	12
CCDC77	Coiled-coil domain-containing protein 77	12	10	8	4	8	3	2	13	0	1	1	13
UNC45A	Protein unc-45 homolog A	12	13	11	8	14	17	13	7	18	20	19	11
CAPZA2	F-actin-capping protein subunit alpha-2	11	13	9	8	11	11	11	10	11	10	9	7
CAD	CAD protein;Glutamine-dependent carbamoyl-phosphate synthase;Aspartate carbamoyltransferase;Dihydroorotase	11	10	6	7	6	5	6	4	53	52	54	37	yes
IQGAP1	Ras GTPase-activating-like protein IQGAP1	11	15	8	6	5	5	11	1	25	30	35	20
CALM1	Calmodulin	11	11	9	11	10	10	10	10	10	10	10	10	yes
CKAP5	Cytoskeleton-associated protein 5	11	4	8	8	6	4	5	18	5	8	6	15
IMMT	MICOS complex subunit MIC60	11	11	8	10	13	18	18	5	19	18	17	13	yes
KIAA0753	Uncharacterized protein KIAA0753	11	5	12	5	7	4	1	15	0	0	0	11
CROCC	Rootletin	11	6	12	8	4	4	1	28	0	0	0	15
AKAP2	A-kinase anchor protein 2	11	10	13	4	7	8	9	4	0	0	2	1
TPM4	Tropomyosin alpha-4 chain	10	12	10	8	13	12	10	10	11	10	12	9
GAPDH	Glyceraldehyde-3-phosphate dehydrogenase	10	10	10	7	7	9	9	7	17	16	17	14	yes
TUBG1;TUBG2	Tubulin gamma-1 chain;Tubulin gamma-2 chain	10	13	14	16	4	6	2	13	12	5	7	15
COPB1	Coatomer subunit beta	10	16	10	13	4	8	3	6	18	15	22	12		yes
TJP1	Tight junction protein ZO-1	10	12	13	9	2	5	6	6	1	4	4	3
POC1B	POC1 centriolar protein homolog B	10	8	14	9	8	9	4	16	1	4	2	17
CCDC61	Coiled-coil domain-containing protein 61	10	8	11	7	12	7	7	13	1	2	1	10
ACTN1	Alpha-actinin-1	9	10	9	3	4	4	6	4	2	5	6	6
KRT2	Keratin, type II cytoskeletal 2 epidermal	9	26	16	25	16	29	28	22	21	27	16	18	yes
EEF1A1;EEF1A1P5	Elongation factor 1-alpha 1;Putative elongation factor 1-alpha-like 3	9	9	9	9	7	8	8	7	12	14	13	11
HNRNPF	Heterogeneous nuclear ribonucleoprotein F;Heterogeneous nuclear ribonucleoprotein F, N-terminally processed	9	10	11	8	4	5	3	7	13	13	12	11	yes
DOCK7	Dedicator of cytokinesis protein 7	9	12	11	9	33	31	36	22	5	16	16	6
RPL7	60S ribosomal protein L7	9	9	5	9	4	5	4	7	8	8	8	10	yes
MATR3	Matrin-3	9	11	9	10	6	6	5	10	10	11	16	11	yes
EMD	Emerin	9	9	8	8	4	5	3	5	9	6	6	8	yes
CEP57	Centrosomal protein of 57 kDa	9	9	14	5	8	9	6	14	2	9	5	15
POC1A	POC1 centriolar protein homolog A	9	6	10	5	6	7	5	11	0	2	0	11
MYO18A	Unconventional myosin-XVIIIa	9	9	17	6	16	12	20	1	4	8	11	6
EFHD1	EF-hand domain-containing protein D1	9	12	11	7	7	9	11	7	10	11	9	7
CEP72	Centrosomal protein of 72 kDa	9	7	9	3	7	6	4	12	2	4	3	7
HSP90AA1	Heat shock protein HSP 90-alpha	8	9	11	11	5	6	6	5	18	17	15	13	yes
HSPA1B;HSPA1A	Heat shock 70 kDa protein 1B;Heat shock 70 kDa protein 1A	8	10	9	8	7	8	7	9	12	11	10	11
RCBTB2	RCC1 and BTB domain-containing protein 2	8	6	6	4	6	5	1	8	0	0	0	0
HSPA5	78 kDa glucose-regulated protein	8	7	4	3	5	2	4	3	3	3	4	3	yes
NOP56	Nucleolar protein 56	8	8	8	6	3	2	2	5	5	5	3	7	yes
HNRNPA1;HNRNPA1L2	Heterogeneous nuclear ribonucleoprotein A1;Heterogeneous nuclear ribonucleoprotein A1, N-terminally processed;Heterogeneous nuclear ribonucleoprotein A1-like 2	8	7	10	7	5	5	5	4	11	12	11	12
CETN2	Centrin-2	8	8	7	8	11	7	4	10	3	3	3	10
RPL7A	60S ribosomal protein L7a	8	6	5	7	2	5	3	8	9	9	9	10	yes
RPS4X	40S ribosomal protein S4, X isoform	8	6	7	8	6	6	6	6	10	9	9	11	yes
CLINT1	Clathrin interactor 1	8	8	5	3	3	2	6	3	2	3	4	2
EDC4	Enhancer of mRNA-decapping protein 4	8	9	15	6	7	6	0	19	2	5	6	17
TOM1L2	TOM1-like protein 2	8	7	7	1	4	8	4	1	5	7	11	3
BRIX1	Ribosome biogenesis protein BRX1 homolog	8	9	4	8	1	2	1	5	1	4	4	11
ATP6V0A1	V-type proton ATPase 116 kDa subunit a isoform 1	8	9	8	6	6	7	10	2	7	5	9	4
CEP295	Centrosomal protein of 295 kDa	8	6	14	3	5	2	1	27	0	0	0	18
WRAP73	WD repeat-containing protein WRAP73	8	9	8	4	5	6	2	18	1	2	2	15
CEP131	Centrosomal protein of 131 kDa	8	7	5	3	2	4	4	3	2	2	2	2
FLNC	Filamin-C	7	5	11	6	2	3	6	6	6	6	6	5
DDX5	Probable ATP-dependent RNA helicase DDX5	7	8	10	9	5	5	4	4	16	15	13	11	yes
ALPL	Alkaline phosphatase, tissue-nonspecific isozyme	7	7	5	5	11	7	12	9	4	6	6	9
THRAP3	Thyroid hormone receptor-associated protein 3	7	8	3	9	0	2	0	6	2	1	1	6	yes
COPE	Coatomer subunit epsilon	7	8	7	8	5	8	3	8	4	3	3	7		yes
CETN3	Centrin-3	7	8	6	4	5	5	3	8	3	2	3	6
CCP110	Centriolar coiled-coil protein of 110 kDa	7	1	8	4	4	4	0	11	0	1	0	8
RPLP0;RPLP0P6	60S acidic ribosomal protein P0;60S acidic ribosomal protein P0-like	7	5	4	7	4	4	5	4	7	7	7	7
DSP	Desmoplakin	7	16	15	6	6	30	51	65	3	16	6	4	yes
DNAJA1	DnaJ homolog subfamily A member 1	7	4	5	4	2	4	3	3	5	4	3	3	yes
HNRNPU	Heterogeneous nuclear ribonucleoprotein U	7	9	7	10	7	6	4	5	17	14	16	13	yes
RCN2	Reticulocalbin-2	7	8	6	6	7	8	6	5	5	9	5	3	yes
SDCCAG8	Serologically defined colon cancer antigen 8	7	3	9	6	4	2	1	15	1	1	1	10
AIF1L	Allograft inflammatory factor 1-like	7	7	7	7	6	7	6	5	6	7	7	4
CGN	Cingulin	7	5	8	3	3	6	3	0	0	0	0	0
LIMCH1	LIM and calponin homology domains-containing protein 1	7	7	11	4	15	8	8	3	6	10	9	8
MYO5C	Unconventional myosin-Vc	6	8	6	4	5	3	6	3	11	18	17	10
EIF4A1	Eukaryotic initiation factor 4A-I	6	6	9	7	2	4	0	1	16	15	16	16	yes
DDX3X;DDX3Y	ATP-dependent RNA helicase DDX3X;ATP-dependent RNA helicase DDX3Y	6	6	6	4	2	4	6	3	16	20	17	9
FBL	rRNA 2-O-methyltransferase fibrillarin	6	7	5	7	1	5	0	6	6	6	6	8	yes
TMOD1	Tropomodulin-1	6	4	7	3	12	10	9	5	8	6	5	3
PHGDH	D-3-phosphoglycerate dehydrogenase	6	6	4	7	2	3	3	1	18	16	17	14	yes
HSPB1	Heat shock protein beta-1	6	9	7	6	7	4	4	6	14	13	15	11	yes
CKB	Creatine kinase B-type	6	5	5	4	1	1	1	0	11	9	10	8	yes
TRIM27	Zinc finger protein RFP	6	5	8	3	6	5	1	12	0	0	0	7
RPL10	60S ribosomal protein L10	6	7	5	6	5	6	7	7	8	8	9	7	yes
RPL3	60S ribosomal protein L3	6	4	3	6	1	4	4	6	7	5	7	10	yes
RPS9	40S ribosomal protein S9	6	7	7	5	4	7	5	7	7	5	7	8	yes
RPL23	60S ribosomal protein L23	6	4	3	2	3	2	2	3	3	5	3	3	yes
PRKDC	DNA-dependent protein kinase catalytic subunit	6	5	1	1	0	0	2	1	31	30	38	17
RPL18	60S ribosomal protein L18	6	6	4	5	5	4	3	5	5	5	5	6	yes
NEXN	Nexilin	6	6	6	5	2	3	2	1	2	3	2	3
NUMA1	Nuclear mitotic apparatus protein 1	6	3	7	3	2	3	1	2	0	0	1	2	yes
MYLK	Myosin light chain kinase, smooth muscle;Myosin light chain kinase, smooth muscle, deglutamylated form	6	10	6	3	4	3	4	1	0	0	1	0
IRAK1BP1	Interleukin-1 receptor-associated kinase 1-binding protein 1	6	4	7	2	3	1	0	6	0	0	0	2
ARHGAP11A	Rho GTPase-activating protein 11A	6	9	9	3	11	12	15	8	1	5	4	2
CCHCR1	Coiled-coil alpha-helical rod protein 1	6	4	9	2	2	2	0	12	0	0	0	6
GCN1L1	Translational activator GCN1	6	6	1	4	3	1	5	1	45	47	53	27
TOLLIP	Toll-interacting protein	6	5	3	4	7	5	4	4	6	4	5	5
HAUS4	HAUS augmin-like complex subunit 4	6	3	6	2	3	3	3	9	0	1	1	8
DDX20	Probable ATP-dependent RNA helicase DDX20	6	8	5	10	2	4	2	4	2	3	4	1
ACACA	Acetyl-CoA carboxylase 1;Biotin carboxylase	5	5	5	5	5	4	4	5	4	4	4	5	yes
TUBB	Tubulin beta chain	5	5	5	5	3	5	3	5	5	5	5	6	yes
YWHAE	14-3-3 protein epsilon	5	7	6	2	4	3	4	3	12	10	11	10	yes
YWHAZ	14-3-3 protein zeta/delta	5	5	4	4	5	5	5	4	9	8	7	7	yes
ITPR3	Inositol 1,4,5-trisphosphate receptor type 3	5	5	2	2	6	10	15	4	3	6	4	3
BCLAF1	Bcl-2-associated transcription factor 1	5	5	3	9	4	3	2	6	2	1	3	3	yes
FAM92A1	Protein FAM92A1	5	5	3	2	0	0	0	0	0	0	0	0
CEP290	Centrosomal protein of 290 kDa	5	4	11	1	3	6	1	23	0	0	0	4
DNAJB6	DnaJ homolog subfamily B member 6	5	5	6	4	4	4	3	6	4	5	4	6
RSL1D1	Ribosomal L1 domain-containing protein 1	5	5	5	7	1	1	1	5	2	2	3	10
CLTA	Clathrin light chain A	5	4	3	3	3	1	2	1	2	2	2	3	yes
IMPDH2	Inosine-5-monophosphate dehydrogenase 2	5	5	2	7	1	1	0	0	18	11	15	14	yes
RPL17	60S ribosomal protein L17	5	4	4	5	0	4	3	3	6	5	3	7	yes
HNRNPA2B1	Heterogeneous nuclear ribonucleoproteins A2/B1	5	3	5	8	1	1	2	1	12	8	8	12	yes
CFL1	Cofilin-1	5	2	5	6	1	3	2	0	10	9	10	8	yes
SSFA2	Sperm-specific antigen 2	5	7	7	3	7	13	12	6	15	11	8	5
VDAC2	Voltage-dependent anion-selective channel protein 2	5	7	8	6	12	10	8	7	9	8	9	9	yes
PLK1	Serine/threonine-protein kinase PLK1	5	3	7	3	5	2	1	13	1	1	1	9
RPL15	60S ribosomal protein L15	5	5	3	5	2	4	4	5	4	4	5	6	yes
RPS8	40S ribosomal protein S8	5	5	3	5	3	3	3	2	3	5	4	7	yes
RPS11	40S ribosomal protein S11	5	7	4	7	6	7	5	7	8	8	7	8	yes
RPS6	40S ribosomal protein S6	5	5	4	5	2	2	1	4	2	3	3	5	yes
EIF5A;EIF5AL1	Eukaryotic translation initiation factor 5A-1;Eukaryotic translation initiation factor 5A-1-like	5	5	4	4	1	1	3	1	11	9	10	9
RPL24	60S ribosomal protein L24	5	5	4	5	3	4	4	5	4	4	4	5	yes
KIF23	Kinesin-like protein KIF23	5	6	6	5	15	10	14	8	4	3	5	4
FLII	Protein flightless-1 homolog	5	4	10	1	12	9	6	4	13	10	15	2
RBM14	RNA-binding protein 14	5	4	2	3	0	1	0	1	5	4	4	3	yes
IKZF5	Zinc finger protein Pegasus	5	4	5	4	2	1	0	4	0	0	0	3
DDX21	Nucleolar RNA helicase 2	5	1	5	1	0	2	1	2	5	3	3	8	yes
NOP58	Nucleolar protein 58	5	10	5	8	0	1	0	4	1	2	1	11	yes
EPPK1	Epiplakin	4	4	3	1	2	0	2	1	7	5	9	7	yes
PPP2R1A	Serine/threonine-protein phosphatase 2A 65 kDa regulatory subunit A alpha isoform	4	5	6	5	3	3	2	4	10	11	8	11
YES1	Tyrosine-protein kinase Yes	4	3	2	0	4	3	10	3	1	3	1	0
BANF1	Barrier-to-autointegration factor;Barrier-to-autointegration factor, N-terminally processed	4	3	2	4	2	2	3	3	2	2	2	1	yes
BAG2	BAG family molecular chaperone regulator 2	4	6	5	2	5	5	7	7	7	8	8	7	yes
NPM1	Nucleophosmin	4	5	5	3	1	2	3	3	6	5	6	6	yes	yes
UBA52;RPS27A;UBB;UBC	Ubiquitin-60S ribosomal protein L40;Ubiquitin;60S ribosomal protein L40;Ubiquitin-40S ribosomal protein S27a;Ubiquitin;40S ribosomal protein S27a;Polyubiquitin-B;Ubiquitin;Polyubiquitin-C;Ubiquitin	4	3	3	4	5	4	4	3	4	5	5	5
HSPD1	60 kDa heat shock protein, mitochondrial	4	9	5	5	6	5	8	5	13	14	16	13	yes
RPS2	40S ribosomal protein S2	4	9	5	4	4	5	5	3	8	7	6	6	yes
RPL13A;RPL13AP3	60S ribosomal protein L13a;Putative 60S ribosomal protein L13a protein RPL13AP3	4	5	3	3	1	3	3	4	4	4	4	4
IARS	Isoleucine--tRNA ligase, cytoplasmic	4	1	1	5	2	1	3	0	23	25	20	15
ARCN1	Coatomer subunit delta	4	6	2	9	4	4	1	2	10	6	9	10
DHPS	Deoxyhypusine synthase	4	1	6	2	0	1	0	9	0	0	0	4
CCT3	T-complex protein 1 subunit gamma	4	3	5	4	0	3	1	0	14	11	12	7	yes
NEK2	Serine/threonine-protein kinase Nek2	4	3	3	4	3	3	2	9	0	0	0	6
GEMIN4	Gem-associated protein 4	4	6	2	6	3	4	3	3	4	4	3	3
RPS13	40S ribosomal protein S13	4	4	5	5	5	5	4	4	6	4	5	5	yes
PPIA	Peptidyl-prolyl cis-trans isomerase A;Peptidyl-prolyl cis-trans isomerase A, N-terminally processed	4	5	7	5	2	4	3	1	11	9	10	8		yes
YBX1	Nuclease-sensitive element-binding protein 1	4	6	6	5	5	3	3	5	5	3	5	6	yes
BASP1	Brain acid soluble protein 1	4	2	2	3	4	4	7	4	2	4	3	4
TRIM28	Transcription intermediary factor 1-beta	4	3	5	3	2	2	3	2	13	12	14	9	yes
WDR43	WD repeat-containing protein 43	4	6	2	3	2	1	2	4	0	0	2	6	yes
KIZ	Centrosomal protein kizuna	4	4	4	4	0	0	0	0	0	0	0	0
CCDC14	Coiled-coil domain-containing protein 14	4	3	6	2	2	1	0	7	0	0	0	4
CEP162	Centrosomal protein of 162 kDa	4	2	9	4	2	3	1	15	0	0	0	11
LUZP1	Leucine zipper protein 1	4	3	3	3	4	3	2	3	0	2	3	2
CEP97	Centrosomal protein of 97 kDa	4	1	5	2	1	2	1	11	0	0	0	5
NUP210	Nuclear pore membrane glycoprotein 210	4	5	5	4	0	2	2	0	5	5	6	4	yes
TTN	Titin	4	4	3	2	2	2	1	2	3	3	1	3
MYO19	Unconventional myosin-XIX	4	4	2	3	11	9	15	3	11	10	9	3
FOPNL	LisH domain-containing protein FOPNL	4	5	5	4	4	4	3	10	0	1	1	5
PKP4	Plakophilin-4	4	3	4	3	3	3	4	4	2	2	2	2
KIAA0586	Protein TALPID3	4	1	9	1	0	0	0	18	0	0	0	10
HEATR1	HEAT repeat-containing protein 1;HEAT repeat-containing protein 1, N-terminally processed	4	9	4	3	1	1	1	4	2	1	1	10
BAZ1B	Tyrosine-protein kinase BAZ1B	4	3	2	2	0	0	1	3	1	2	2	2	yes
STOML2	Stomatin-like protein 2, mitochondrial	4	2	3	1	3	5	4	0	4	5	7	3
SUPT16H	FACT complex subunit SPT16	4	0	1	0	0	0	0	0	3	2	6	1	yes
TPM3	Tropomyosin alpha-3 chain	3	3	3	3	2	3	2	3	3	3	3	3
TUBB6	Tubulin beta-6 chain	3	2	3	1	0	3	3	2	7	6	5	4
PPP1CC	Serine/threonine-protein phosphatase PP1-gamma catalytic subunit	3	3	4	3	3	2	2	2	2	2	3	2
PPP1CA	Serine/threonine-protein phosphatase PP1-alpha catalytic subunit	3	4	5	1	1	2	2	3	3	4	2	2
ACTBL2	Beta-actin-like protein 2	3	3	1	2	2	2	1	3	1	2	3	1
HIST1H2AC;HIST3H2A;HIST1H2AB	Histone H2A type 1-C;Histone H2A type 3;Histone H2A type 1-B/E	3	2	1	4	0	0	0	2	0	0	0	0
HNRNPH1	Heterogeneous nuclear ribonucleoprotein H;Heterogeneous nuclear ribonucleoprotein H, N-terminally processed	3	4	6	5	1	0	2	1	8	7	7	5	yes
GNB1	Guanine nucleotide-binding protein G(I)/G(S)/G(T) subunit beta-1	3	3	2	2	3	3	7	3	3	2	3	2	yes
GNB2	Guanine nucleotide-binding protein G(I)/G(S)/G(T) subunit beta-2	3	1	2	2	4	3	8	1	3	3	3	2
H2AFV;H2AFZ	Histone H2A.V;Histone H2A.Z	3	3	3	3	3	3	2	3	3	2	2	3
ITPR2	Inositol 1,4,5-trisphosphate receptor type 2	3	4	3	1	6	8	15	7	19	18	17	4
PCBP1	Poly(rC)-binding protein 1	3	5	5	2	1	3	1	1	10	11	11	9	yes
PCBP2	Poly(rC)-binding protein 2	3	2	2	3	2	2	1	1	10	12	11	8	yes
PABPC1	Polyadenylate-binding protein 1	3	5	4	5	2	2	2	1	14	14	15	9	yes
JUP	Junction plakoglobin	3	12	3	3	11	17	24	17	3	13	4	4	yes
EIF4A3	Eukaryotic initiation factor 4A-III;Eukaryotic initiation factor 4A-III, N-terminally processed	3	5	5	3	1	1	0	1	9	10	10	4	yes
HNRNPD	Heterogeneous nuclear ribonucleoprotein D0	3	1	1	1	0	0	0	0	4	5	4	2	yes
IPO5	Importin-5	3	3	1	1	1	1	4	1	10	12	11	9
LAMTOR5	Ragulator complex protein LAMTOR5	3	4	3	2	3	2	4	2	3	3	2	2
HSBP1	Heat shock factor-binding protein 1	3	3	4	2	2	3	3	4	2	2	0	3
SNRNP200	U5 small nuclear ribonucleoprotein 200 kDa helicase	3	4	3	0	0	0	1	0	4	3	4	4	yes
SUN1	SUN domain-containing protein 1	3	3	2	6	0	3	4	2	0	2	1	2
HERC2	E3 ubiquitin-protein ligase HERC2	3	5	3	3	1	3	4	2	2	1	1	1
PGK1	Phosphoglycerate kinase 1	3	4	4	5	0	2	3	0	13	13	13	12
EPRS	Bifunctional glutamate/proline--tRNA ligase;Glutamate--tRNA ligase;Proline--tRNA ligase	3	3	1	2	4	1	2	0	29	28	32	14
XRCC6	X-ray repair cross-complementing protein 6	3	3	1	2	0	1	0	0	3	1	3	2
XRCC5	X-ray repair cross-complementing protein 5	3	3	2	2	2	1	0	0	1	3	1	2
ITPKA	Inositol-trisphosphate 3-kinase A	3	3	1	2	6	6	7	0	3	1	1	1
RPL13	60S ribosomal protein L13	3	4	3	5	2	3	2	3	5	3	3	4	yes
KIF5B	Kinesin-1 heavy chain	3	1	2	3	1	3	2	0	12	12	10	8
RANBP1	Ran-specific GTPase-activating protein	3	3	2	1	0	1	1	0	5	4	4	4
NOP2	Probable 28S rRNA (cytosine(4447)-C(5))-methyltransferase	3	4	1	4	0	1	1	2	1	1	1	5	yes
RPL27A	60S ribosomal protein L27a	3	4	1	2	3	2	0	2	2	2	1	4	yes
RPL21	60S ribosomal protein L21	3	3	1	2	1	3	1	3	3	2	3	3
RPL28	60S ribosomal protein L28	3	4	3	4	3	3	3	2	4	3	3	3	yes
HNRNPA3	Heterogeneous nuclear ribonucleoprotein A3	3	2	6	5	0	0	1	1	9	9	9	8	yes
RPS3A	40S ribosomal protein S3a	3	1	1	0	1	1	1	1	4	4	6	3	yes
RPL27	60S ribosomal protein L27	3	3	3	3	2	2	2	3	2	3	2	4	yes
ATP6V0D1	V-type proton ATPase subunit d 1	3	3	3	2	3	5	8	1	2	4	7	2
RPS16	40S ribosomal protein S16	3	5	1	4	2	1	1	3	5	5	7	6	yes
RAN	GTP-binding nuclear protein Ran	3	4	3	3	1	1	4	1	6	6	5	6	yes
RPL10A	60S ribosomal protein L10a	3	3	4	5	1	1	2	3	5	5	4	8	yes
RPL18A	60S ribosomal protein L18a	3	4	4	4	3	4	3	3	5	5	5	5
FMR1	Fragile X mental retardation protein 1	3	2	3	3	0	0	0	2	3	2	1	4
TARDBP	TAR DNA-binding protein 43	3	4	4	3	1	1	1	1	5	5	5	4	yes	yes
KPNB1	Importin subunit beta-1	3	5	2	2	0	2	1	2	19	22	22	9
DDB1	DNA damage-binding protein 1	3	3	0	3	0	0	0	2	4	3	4	3	yes
LAMTOR1	Ragulator complex protein LAMTOR1	3	4	4	1	4	4	4	1	4	3	3	2
PPP1R18	Phostensin	3	2	3	2	2	1	0	0	2	0	0	1
CEP57L1	Centrosomal protein CEP57L1	3	2	6	2	3	1	0	9	0	0	0	4
DZIP1L	Zinc finger protein DZIP1L	3	1	5	2	0	0	0	0	0	0	0	0
GEMIN5	Gem-associated protein 5	3	5	1	3	1	2	0	0	5	3	2	2
FBF1	Fas-binding factor 1	3	2	3	3	0	0	0	0	0	0	0	0
PPP2R3C	Serine/threonine-protein phosphatase 2A regulatory subunit B subunit gamma	3	3	9	3	4	2	2	12	0	0	0	7
CCDC138	Coiled-coil domain-containing protein 138	3	1	3	1	1	1	1	4	2	1	1	3
ZNF512	Zinc finger protein 512	3	2	4	3	2	1	2	3	1	1	1	3	yes
TUBGCP6	Gamma-tubulin complex component 6	3	4	3	5	1	3	1	2	2	2	3	6
RACGAP1	Rac GTPase-activating protein 1	3	2	5	2	4	9	10	4	1	0	2	2
CHMP4B	Charged multivesicular body protein 4b	3	3	3	3	2	2	3	1	3	1	2	5
EPB41L5	Band 4.1-like protein 5	3	1	2	2	3	1	3	2	2	2	2	3
AKIP1	A-kinase-interacting protein 1	3	2	5	4	4	2	0	7	0	0	0	6
NDE1	Nuclear distribution protein nudE homolog 1	3	2	8	2	1	3	1	10	1	0	0	6
PNMA2	Paraneoplastic antigen Ma2	3	7	4	7	0	2	1	1	0	0	0	1
VDAC3	Voltage-dependent anion-selective channel protein 3	3	3	2	1	4	5	4	1	5	4	4	4
MYH10	Myosin-10	2	2	2	2	2	2	2	2	2	2	2	2
MYO1B	Unconventional myosin-Ib	2	1	4	3	4	5	5	2	3	4	4	2
ACTG1	Actin, cytoplasmic 2;Actin, cytoplasmic 2, N-terminally processed	2	2	2	2	2	1	2	2	2	1	2	1
ACTC1;ACTA1	Actin, alpha cardiac muscle 1;Actin, alpha skeletal muscle	2	2	2	2	2	2	2	2	2	2	2	2
TUBA1C	Tubulin alpha-1C chain	2	2	2	2	2	2	2	2	2	2	2	2	yes
TUBB4A	Tubulin beta-4A chain	2	2	2	0	0	1	1	0	2	2	2	3		yes
TUBA4A	Tubulin alpha-4A chain	2	1	3	3	2	1	1	2	2	3	3	3		yes
LMNA	Prelamin-A/C;Lamin-A/C	2	0	1	0	0	0	1	1	2	0	0	2	yes
MYH14	Myosin-14	2	2	2	2	3	3	3	2	2	2	2	2
MYL12B;MYL9	Myosin regulatory light chain 12B;Myosin regulatory light polypeptide 9	2	1	2	1	2	1	2	2	1	1	1	1
PPP1CB	Serine/threonine-protein phosphatase PP1-beta catalytic subunit	2	0	2	0	1	2	0	0	0	1	0	0		yes
TUBB8	Tubulin beta-8 chain	2	2	2	2	2	2	2	2	2	2	2	2
EEF1A2	Elongation factor 1-alpha 2	2	1	1	1	0	1	1	0	4	2	4	2
HIST1H1C	Histone H1.2	2	1	1	2	1	0	0	1	0	0	0	1
DDX17	Probable ATP-dependent RNA helicase DDX17	2	4	4	2	0	0	1	1	7	8	6	6	yes
TMPO	Lamina-associated polypeptide 2, isoforms beta/gamma;Thymopoietin;Thymopentin	2	1	1	1	0	1	1	0	1	2	2	1	yes
HIST2H2AB	Histone H2A type 2-B	2	2	0	2	0	0	0	0	0	0	0	0
GNAI2	Guanine nucleotide-binding protein G(i) subunit alpha-2	2	2	3	2	6	4	8	4	3	3	3	2
GNAI1	Guanine nucleotide-binding protein G(i) subunit alpha-1	2	0	1	1	1	1	2	1	0	0	0	0
IGF2BP3	Insulin-like growth factor 2 mRNA-binding protein 3	2	1	2	1	0	1	1	1	11	12	10	8
YWHAQ	14-3-3 protein theta	2	3	5	2	3	3	2	2	9	7	7	7	yes
YWHAB;SFN	14-3-3 protein beta/alpha;14-3-3 protein beta/alpha, N-terminally processed;14-3-3 protein sigma	2	1	1	1	1	1	1	1	2	2	2	2
RPS27L	40S ribosomal protein S27-like	2	1	1	0	0	1	1	0	0	0	0	0
IGF2BP1	Insulin-like growth factor 2 mRNA-binding protein 1	2	3	4	6	1	3	0	2	14	15	14	10
PJA2	E3 ubiquitin-protein ligase Praja-2	2	2	1	3	1	1	1	1	0	0	0	1
PPP1R12B	Protein phosphatase 1 regulatory subunit 12B	2	2	3	0	4	2	4	0	0	0	0	0
GNAS	Guanine nucleotide-binding protein G(s) subunit alpha isoforms short;Guanine nucleotide-binding protein G(s) subunit alpha isoforms XLas	2	1	0	0	5	1	7	3	5	6	6	4	yes
PRDX1	Peroxiredoxin-1	2	3	4	2	3	4	3	3	8	8	10	6	yes
TRAF5	TNF receptor-associated factor 5	2	1	4	1	3	1	1	12	0	0	0	0
DHX15	Pre-mRNA-splicing factor ATP-dependent RNA helicase DHX15	2	2	2	5	1	2	1	2	9	11	11	4	yes
SSNA1	Sjoegren syndrome nuclear autoantigen 1	2	2	2	1	2	1	1	3	0	1	0	3
SMARCA5	SWI/SNF-related matrix-associated actin-dependent regulator of chromatin subfamily A member 5	2	3	2	2	0	0	0	3	2	4	2	2	yes
DNAJA2	DnaJ homolog subfamily A member 2	2	3	3	1	1	1	2	2	3	3	4	4	yes
VNN2	Vascular non-inflammatory molecule 2	2	0	0	2	0	0	0	0	0	0	0	1	yes
RPLP2	60S acidic ribosomal protein P2	2	3	2	2	1	2	2	2	3	4	3	4
MYL1;MYL3	Myosin light chain 1/3, skeletal muscle isoform;Myosin light chain 3	2	2	2	2	2	2	2	2	2	2	2	2
PFN1	Profilin-1	2	3	2	2	2	3	3	1	7	7	7	7		yes
CD59	CD59 glycoprotein	2	3	2	1	3	3	2	3	2	1	1	2
PRKACA;PRKACB	cAMP-dependent protein kinase catalytic subunit alpha;cAMP-dependent protein kinase catalytic subunit beta	2	2	2	1	0	1	0	2	0	0	0	0
TCP1	T-complex protein 1 subunit alpha	2	3	1	2	0	2	1	0	10	11	7	6	yes
GART	Trifunctional purine biosynthetic protein adenosine-3;Phosphoribosylamine--glycine ligase;Phosphoribosylformylglycinamidine cyclo-ligase;Phosphoribosylglycinamide formyltransferase	2	1	3	2	0	1	1	0	35	37	33	25	yes
SFPQ	Splicing factor, proline- and glutamine-rich	2	1	3	1	0	0	1	1	9	11	11	6	yes
RPS3	40S ribosomal protein S3	2	1	0	1	0	1	2	0	6	7	7	4	yes
PTBP1	Polypyrimidine tract-binding protein 1	2	1	3	0	0	1	1	0	8	8	8	5	yes
RPL12	60S ribosomal protein L12	2	3	2	1	0	1	2	1	2	4	4	4
ADD1	Alpha-adducin	2	4	3	1	1	1	1	0	1	2	1	1
RBMX;RBMXL1	RNA-binding motif protein, X chromosome;RNA-binding motif protein, X chromosome, N-terminally processed;RNA binding motif protein, X-linked-like-1	2	1	4	5	1	0	0	1	2	2	2	2
ATP6V1A	V-type proton ATPase catalytic subunit A	2	3	5	1	1	0	2	0	5	5	8	6
LRPPRC	Leucine-rich PPR motif-containing protein, mitochondrial	2	0	0	0	0	1	0	0	9	4	9	2
CBX5	Chromobox protein homolog 5	2	1	1	1	0	0	0	0	0	0	0	0	yes
RPL5	60S ribosomal protein L5	2	1	1	1	0	0	0	0	1	0	0	5
SOX2	Transcription factor SOX-2	2	3	2	2	1	1	1	1	1	2	2	2	yes
RPL14	60S ribosomal protein L14	2	3	2	1	0	1	2	2	2	1	2	2	yes
FXR1	Fragile X mental retardation syndrome-related protein 1	2	4	4	3	3	2	2	5	8	9	10	6	yes
POLR2H	DNA-directed RNA polymerases I, II, and III subunit RPABC3	2	2	2	2	1	2	1	2	2	3	2	2	yes
NHP2L1	NHP2-like protein 1;NHP2-like protein 1, N-terminally processed	2	2	2	3	0	0	1	1	4	3	4	4
ACTR3	Actin-related protein 3	2	3	5	2	4	6	6	2	8	7	9	5
ACTR1A	Alpha-centractin	2	2	3	2	3	2	2	2	2	3	2	2
RPS23	40S ribosomal protein S23	2	3	3	4	2	1	1	3	2	2	2	3	yes
RPS24	40S ribosomal protein S24	2	2	2	1	0	1	1	2	2	1	1	2	yes
RPL30	60S ribosomal protein L30	2	3	0	2	0	1	1	1	3	2	3	3
RPL8	60S ribosomal protein L8	2	2	1	2	1	3	1	2	2	2	4	2	yes
AP2B1	AP-2 complex subunit beta	2	2	3	1	1	0	0	0	0	0	0	0
SKP1	S-phase kinase-associated protein 1	2	2	1	1	1	1	0	1	2	1	1	1	yes
GTF2I	General transcription factor II-I	2	3	3	2	1	1	1	0	5	5	6	3
ERH	Enhancer of rudimentary homolog	2	2	1	2	1	1	1	1	2	1	1	1	yes
RPL19	60S ribosomal protein L19	2	2	2	3	0	1	2	2	2	2	2	2	yes
DHX9	ATP-dependent RNA helicase A	2	2	3	1	0	1	2	0	11	14	15	8	yes
CGNL1	Cingulin-like protein 1	2	4	3	2	4	5	6	2	1	3	2	1
BST2	Bone marrow stromal antigen 2	2	1	1	2	2	2	2	1	2	0	1	2
CBX3	Chromobox protein homolog 3	2	4	3	5	0	0	0	1	2	2	2	2	yes
DSG2	Desmoglein-2	2	1	2	0	5	5	5	5	1	1	3	0
PDCD11	Protein RRP5 homolog	2	2	1	2	1	1	1	3	0	1	0	2
SART3	Squamous cell carcinoma antigen recognized by T-cells 3	2	1	1	2	0	0	0	4	0	0	1	8
MLF2	Myeloid leukemia factor 2	2	2	2	3	4	3	1	4	1	1	1	5
FAM161A	Protein FAM161A	2	1	6	0	1	1	1	9	1	1	1	8
TIMM50	Mitochondrial import inner membrane translocase subunit TIM50	2	0	0	0	0	2	0	1	3	4	3	2	yes
IQCC	IQ domain-containing protein C	2	0	3	1	1	1	0	4	0	0	0	2
RRP12	RRP12-like protein	2	3	2	2	0	0	0	1	2	1	1	6		yes
MIIP	Migration and invasion-inhibitory protein	2	2	4	0	1	2	0	5	0	0	0	4
DNTTIP2	Deoxynucleotidyltransferase terminal-interacting protein 2	2	0	0	0	0	0	0	0	0	0	0	1
HAUS3	HAUS augmin-like complex subunit 3	2	1	3	0	1	1	1	9	0	2	0	10
MZT2A;MZT2B	Mitotic-spindle organizing protein 2A;Mitotic-spindle organizing protein 2B	2	2	2	3	1	1	1	2	2	2	2	2
KIAA1211	Uncharacterized protein KIAA1211	2	5	4	1	2	2	3	2	2	2	2	2
CENPV	Centromere protein V	2	3	3	2	0	0	0	1	1	0	0	0	yes
DZIP1	Zinc finger protein DZIP1	2	1	0	1	0	0	0	0	0	0	0	0
UBR2	E3 ubiquitin-protein ligase UBR2	2	1	1	0	0	1	1	1	1	1	1	1
FTSJ3	pre-rRNA processing protein FTSJ3	2	2	1	1	0	0	0	2	0	0	1	3
NUP93	Nuclear pore complex protein Nup93	2	1	1	0	0	0	0	0	1	3	4	2
NGDN	Neuroguidin	2	0	1	0	0	0	0	0	0	0	0	1
MDM1	Nuclear protein MDM1	2	2	4	2	4	2	0	7	0	0	0	8
SYNE2	Nesprin-2	2	3	3	2	3	4	5	1	7	5	9	3
H1FX	Histone H1x	2	1	1	2	1	0	1	1	1	1	1	1
HSPH1	Heat shock protein 105 kDa	2	1	2	2	0	0	2	0	16	14	16	10	yes
NUP205	Nuclear pore complex protein Nup205	2	0	2	0	0	0	0	0	3	1	3	0
HAUS1	HAUS augmin-like complex subunit 1	2	2	6	2	1	0	1	6	0	0	0	5
PAWR	PRKC apoptosis WT1 regulator protein	2	1	1	1	1	1	0	1	1	1	1	1
CASD1	CAS1 domain-containing protein 1	2	1	0	0	0	0	0	1	0	0	0	0
TSG101	Tumor susceptibility gene 101 protein	2	1	0	1	0	0	0	0	3	0	3	2
CCT7	T-complex protein 1 subunit eta	2	1	2	1	0	1	1	1	10	7	6	5	yes
HAUS7	HAUS augmin-like complex subunit 7	2	0	1	0	1	0	1	2	1	1	1	2
HAUS8	HAUS augmin-like complex subunit 8	2	0	2	2	2	1	0	3	1	0	0	3
TCHP	Trichoplein keratin filament-binding protein	2	0	2	0	1	1	0	4	0	0	0	4
DCTN5	Dynactin subunit 5	2	1	1	1	1	2	1	1	1	1	0	1
KIAA1671	Uncharacterized protein KIAA1671	2	2	2	0	2	1	1	1	1	0	1	1
LRRCC1	Leucine-rich repeat and coiled-coil domain-containing protein 1	2	2	2	1	1	1	0	6	0	0	0	2
PNN	Pinin	2	3	1	3	0	0	0	1	0	2	0	0	yes
INCENP	Inner centromere protein	2	4	2	4	4	2	2	5	1	2	2	2	yes
DDX18	ATP-dependent RNA helicase DDX18	2	4	2	3	0	0	0	0	0	4	1	4
CHCHD3	MICOS complex subunit MIC19	2	3	2	1	3	4	3	2	5	2	3	2	yes
TUBGCP4	Gamma-tubulin complex component 4	2	5	4	4	2	1	0	2	2	3	3	6
RALY	RNA-binding protein Raly	2	2	3	1	0	0	0	1	3	3	1	0	yes
RUVBL2	RuvB-like 2	2	0	0	0	0	0	0	0	17	12	14	10
CBY1	Protein chibby homolog 1	2	2	4	1	0	0	0	0	0	0	0	0
RPL36	60S ribosomal protein L36	2	3	2	2	0	2	1	2	1	2	1	3
CPQ	Carboxypeptidase Q	2	2	1	1	2	1	0	1	1	0	0	2	yes
CCDC61		2	3	2	3	3	3	3	3	2	2	2	2
SPTAN1	Spectrin alpha chain, non-erythrocytic 1	1	1	1	0	0	0	1	0	0	0	1	0
SPTAN1	Spectrin alpha chain, non-erythrocytic 1	1	1	1	1	1	1	1	1	1	1	1	1
ACACA	Acetyl-CoA carboxylase 1;Biotin carboxylase	1	1	0	0	1	0	0	1	1	0	0	1	yes
MYO5A	Unconventional myosin-Va	1	1	1	1	1	1	1	1	1	1	1	1
MYO1C	Unconventional myosin-Ic	1	1	1	1	1	1	1	1	1	1	1	1
MYO1C	Unconventional myosin-Ic	1	1	1	1	1	1	1	1	1	1	1	1
MYO1B	Unconventional myosin-Ib	1	1	1	1	1	1	1	1	1	1	1	0
ACTB	Actin, cytoplasmic 1;Actin, cytoplasmic 1, N-terminally processed	1	2	1	2	1	1	1	1	1	1	1	1	yes
RAI14	Ankycorbin	1	1	0	1	1	1	0	1	0	0	0	1
ACTA2;ACTG2	Actin, aortic smooth muscle;Actin, gamma-enteric smooth muscle	1	1	0	1	1	1	1	1	0	1	0	0
MYO5B	Unconventional myosin-Vb	1	1	1	1	1	1	1	1	1	1	1	1
MYH11	Myosin-11	1	0	0	0	1	0	0	1	1	1	1	0
TUBB4B	Tubulin beta-4B chain	1	1	1	1	1	1	1	1	1	1	1	1	yes
TUBA1A;TUBA3C;TUBA3E	Tubulin alpha-1A chain;Tubulin alpha-3C/D chain;Tubulin alpha-3E chain	1	1	1	1	1	1	1	1	1	1	1	1
LMNA	Prelamin-A/C;Lamin-A/C	1	0	1	0	0	0	0	0	1	1	1	1	yes
TUBB3	Tubulin beta-3 chain	1	1	2	0	0	0	1	1	2	2	3	1
MYL12A	Myosin regulatory light chain 12A	1	1	1	1	1	1	1	1	1	1	1	1
HNRNPC	Heterogeneous nuclear ribonucleoproteins C1/C2	1	1	1	1	0	0	0	1	0	0	1	1	yes
HNRNPC	Heterogeneous nuclear ribonucleoproteins C1/C2	1	1	1	1	0	0	0	1	1	0	1	1	yes
CLTCL1	Clathrin heavy chain 2	1	1	1	1	0	0	0	0	0	0	1	1
MYL6	Myosin light polypeptide 6	1	1	1	1	1	1	1	1	1	1	1	1
MYL6	Myosin light polypeptide 6	1	1	1	1	1	1	1	1	1	1	1	1
KRT16	Keratin, type I cytoskeletal 16	1	4	1	4	4	12	13	19	6	10	11	1	yes
HIST2H2AC;HIST2H2AA3	Histone H2A type 2-C;Histone H2A type 2-A	1	1	2	2	1	1	1	2	1	1	1	1
HIST1H1E	Histone H1.4	1	1	2	1	0	0	0	1	0	0	0	0
H2AFX;HIST1H2AA	Histone H2AX;Histone H2A type 1-A	1	0	0	1	0	0	0	1	0	0	0	0
HIST1H1D	Histone H1.3	1	1	1	1	0	0	0	1	0	0	0	0
HSP90AB2P	Putative heat shock protein HSP 90-beta 2	1	1	1	1	0	0	1	0	1	1	1	1
GNAI3	Guanine nucleotide-binding protein G(k) subunit alpha	1	3	2	1	3	3	6	1	1	1	1	1	yes
HSPA6;HSPA7	Heat shock 70 kDa protein 6;Putative heat shock 70 kDa protein 7	1	1	1	1	1	1	1	1	1	1	1	1
HIST1H3A;HIST3H3;H3F3C	Histone H3.1;Histone H3.1t;Histone H3.3C	1	1	1	1	1	1	0	1	0	0	0	1
H3F3A	Histone H3.3	1	1	1	1	0	0	0	1	0	0	0	0
HIST2H3A	Histone H3.2	1	1	1	1	1	0	0	1	0	0	0	0
TUBAL3	Tubulin alpha chain-like 3	1	0	0	1	1	0	0	1	0	0	1	1
SLC25A5	ADP/ATP translocase 2;ADP/ATP translocase 2, N-terminally processed	1	1	1	1	1	1	0	0	0	0	0	1	yes
RPS27	40S ribosomal protein S27	1	1	1	1	1	1	1	2	1	1	2	1	yes
RPL11	60S ribosomal protein L11	1	1	1	1	0	1	1	1	1	1	1	1	yes
FBLL1	rRNA/tRNA 2-O-methyltransferase fibrillarin-like protein 1	1	1	1	1	0	0	0	1	0	0	1	1
KRT33B;KRT31;KRT33A;KRT34	Keratin, type I cuticular Ha3-II;Keratin, type I cuticular Ha1;Keratin, type I cuticular Ha3-I;Keratin, type I cuticular Ha4	1	0	0	0	0	0	0	0	0	0	0	0
KRT18	Keratin, type I cytoskeletal 18	1	0	0	0	0	0	1	0	0	0	0	0	yes
CDK1	Cyclin-dependent kinase 1	1	0	0	0	0	0	0	1	6	9	9	7
ARF4	ADP-ribosylation factor 4	1	1	1	1	0	1	1	0	6	5	6	4	yes
CTNNB1	Catenin beta-1	1	1	2	1	3	2	2	2	1	1	2	0
DYNLL1	Dynein light chain 1, cytoplasmic	1	1	1	1	1	1	1	1	1	1	1	1	yes
CEP170	Centrosomal protein of 170 kDa	1	1	1	1	1	1	0	1	0	0	0	1
UTP14A	U3 small nucleolar RNA-associated protein 14 homolog A	1	2	1	1	0	0	0	1	0	0	0	3
MAGED2	Melanoma-associated antigen D2	1	1	1	1	1	1	1	1	2	1	2	2
ANKDD1B	Ankyrin repeat and death domain-containing protein 1B	1	1	0	1	0	0	0	1	0	0	0	1
MYO9A	Unconventional myosin-IXa	1	1	1	0	5	6	5	0	2	0	0	0
EIF3C;EIF3CL	Eukaryotic translation initiation factor 3 subunit C;Eukaryotic translation initiation factor 3 subunit C-like protein	1	0	0	0	0	0	0	0	4	2	4	2
PRSS3P2;PRSS2;PRSS1	Putative trypsin-6;Trypsin-2;Trypsin-1;Alpha-trypsin chain 1;Alpha-trypsin chain 2	1	1	1	1	1	1	1	1	1	1	1	1
PSMD12	26S proteasome non-ATPase regulatory subunit 12	1	1	1	1	0	1	1	0	7	7	10	4
GIPC1	PDZ domain-containing protein GIPC1	1	1	1	1	0	0	0	0	1	1	1	1
TRANK1	TPR and ankyrin repeat-containing protein 1	1	1	0	0	0	0	0	1	0	1	0	1
KPNA6;KPNA5;KPNA1	Importin subunit alpha-7;Importin subunit alpha-6;Importin subunit alpha-5;Importin subunit alpha-5, N-terminally processed	1	0	0	0	0	0	0	0	0	1	0	0
ARPC3	Actin-related protein 2/3 complex subunit 3	1	2	2	1	3	2	4	2	3	4	4	2
NKRF	NF-kappa-B-repressing factor	1	0	0	1	0	0	0	0	0	0	0	0
SIPA1L1	Signal-induced proliferation-associated 1-like protein 1	1	1	1	1	1	1	1	1	0	1	1	1
EEF1E1	Eukaryotic translation elongation factor 1 epsilon-1	1	1	1	1	1	0	1	0	5	4	6	3
HNRNPR	Heterogeneous nuclear ribonucleoprotein R	1	0	1	1	0	0	0	0	8	5	7	5
SGTA	Small glutamine-rich tetratricopeptide repeat-containing protein alpha	1	0	0	1	0	0	0	0	3	1	1	1
RRP9	U3 small nucleolar RNA-interacting protein 2	1	1	1	2	0	0	0	1	0	0	0	1
SYNCRIP	Heterogeneous nuclear ribonucleoprotein Q	1	1	0	0	1	1	0	0	6	5	7	6
PDE8A	High affinity cAMP-specific and IBMX-insensitive 3,5-cyclic phosphodiesterase 8A	1	1	1	0	1	1	1	1	1	1	1	1
CPNE3	Copine-3	1	1	0	1	0	0	0	0	2	2	2	1
PDCD6	Programmed cell death protein 6	1	0	0	0	0	0	1	0	1	0	2	1
MTX2	Metaxin-2	1	2	2	0	2	2	2	1	2	2	2	1
EIF3G	Eukaryotic translation initiation factor 3 subunit G	1	0	0	0	0	0	0	0	2	2	2	0
HAUS5	HAUS augmin-like complex subunit 5	1	2	4	0	3	0	0	11	0	0	1	14
IPO7	Importin-7	1	1	0	0	1	1	1	0	5	9	7	2
VNN1	Pantetheinase	1	1	1	2	0	1	1	1	1	1	1	2	yes
AP2A1;AP2A2	AP-2 complex subunit alpha-1;AP-2 complex subunit alpha-2	1	2	1	0	0	0	0	0	0	1	0	0
STAU1	Double-stranded RNA-binding protein Staufen homolog 1	1	1	1	1	0	0	0	1	1	1	1	1
TMEM50A	Transmembrane protein 50A	1	1	0	0	1	1	0	0	1	2	1	1
TFRC	Transferrin receptor protein 1;Transferrin receptor protein 1, serum form	1	1	0	0	1	1	1	0	1	0	0	1
RPN1	Dolichyl-diphosphooligosaccharide--protein glycosyltransferase subunit 1	1	0	0	0	0	0	0	0	2	0	2	0	yes
RPLP1	60S acidic ribosomal protein P1	1	1	1	1	0	1	1	1	1	1	0	1
SSB	Lupus La protein	1	2	1	1	0	1	0	0	7	8	9	4	yes
ANXA2;ANXA2P2	Annexin A2;Putative annexin A2-like protein	1	1	1	0	1	3	3	2	3	5	3	2
THBS1;THBS2	Thrombospondin-1;Thrombospondin-2	1	0	0	0	1	0	0	0	0	0	0	0
ASNS	Asparagine synthetase [glutamine-hydrolyzing]	1	1	1	3	1	0	1	0	13	14	12	10
GSTP1	Glutathione S-transferase P	1	1	1	2	0	1	1	0	10	8	9	8		yes
ZNF865	Zinc finger protein 865	1	0	0	0	0	0	0	1	0	0	0	1
HNRNPL	Heterogeneous nuclear ribonucleoprotein L	1	3	3	2	1	0	1	1	15	13	14	10	yes
ATP2A2;ATP2A1	Sarcoplasmic/endoplasmic reticulum calcium ATPase 2;Sarcoplasmic/endoplasmic reticulum calcium ATPase 1	1	0	0	0	0	0	0	0	1	1	0	1
RPL35A	60S ribosomal protein L35a	1	3	0	2	0	3	0	2	3	3	1	2	yes
PGAM1;PGAM2;PGAM4	Phosphoglycerate mutase 1;Phosphoglycerate mutase 2;Probable phosphoglycerate mutase 4	1	2	2	0	0	1	1	0	4	5	4	3
NCL	Nucleolin	1	1	1	3	0	0	0	0	7	8	7	6	yes
VDAC1	Voltage-dependent anion-selective channel protein 1	1	1	1	1	5	4	3	1	1	2	5	2	yes
PAICS	Multifunctional protein ADE2;Phosphoribosylaminoimidazole-succinocarboxamide synthase;Phosphoribosylaminoimidazole carboxylase	1	0	1	0	0	0	0	0	6	7	7	6
UBA1	Ubiquitin-like modifier-activating enzyme 1	1	0	1	0	0	0	1	0	9	11	7	4	yes
PRKACG	cAMP-dependent protein kinase catalytic subunit gamma	1	1	0	0	0	0	0	0	0	0	0	0
AHCY	Adenosylhomocysteinase	1	1	1	0	0	1	1	0	2	2	2	1
DNMT1	DNA (cytosine-5)-methyltransferase 1	1	1	1	1	1	1	0	1	1	1	2	1
VARS	Valine--tRNA ligase	1	1	1	1	1	1	1	0	18	22	19	7
EEF1G	Elongation factor 1-gamma	1	3	1	3	1	2	2	0	8	7	8	4
CNTFR	Ciliary neurotrophic factor receptor subunit alpha	1	1	1	1	1	1	1	1	1	1	1	1
MAP4	Microtubule-associated protein 4	1	1	1	1	1	1	1	0	1	1	0	0	yes
EEF1D	Elongation factor 1-delta	1	1	2	1	1	1	2	1	5	2	3	2	yes
ATIC	Bifunctional purine biosynthesis protein PURH;Phosphoribosylaminoimidazolecarboxamide formyltransferase;IMP cyclohydrolase	1	2	3	0	0	0	0	0	20	21	21	9
CTNNA1	Catenin alpha-1	1	1	2	0	0	0	2	0	0	0	0	0
NUP214	Nuclear pore complex protein Nup214	1	1	1	1	0	1	0	1	2	2	2	2	yes
PSMC2	26S protease regulatory subunit 7	1	1	2	2	1	0	2	0	10	10	10	9	yes
TXLNA	Alpha-taxilin	1	0	1	1	1	1	1	1	0	0	0	0
CCT6A	T-complex protein 1 subunit zeta	1	0	1	1	1	0	0	0	6	5	7	5	yes
ACTR1B	Beta-centractin	1	1	0	1	1	1	0	1	0	0	0	1
MKI67	Antigen KI-67	1	2	4	3	2	0	1	1	4	5	5	0	yes
RPS5	40S ribosomal protein S5;40S ribosomal protein S5, N-terminally processed	1	1	1	2	1	1	1	0	3	2	2	2
RPS10	40S ribosomal protein S10	1	1	1	0	0	1	1	1	1	1	1	1	yes
MAP1B	Microtubule-associated protein 1B;MAP1B heavy chain;MAP1 light chain LC1	1	0	1	0	2	0	1	0	2	0	1	2
RPL29	60S ribosomal protein L29	1	1	1	1	1	1	1	1	1	1	1	1	yes
CCT5	T-complex protein 1 subunit epsilon	1	0	1	1	1	3	1	0	11	11	10	5	yes
MARCKSL1	MARCKS-related protein	1	1	1	1	1	1	1	0	0	0	0	0	yes
RPL34	60S ribosomal protein L34	1	1	0	1	1	0	2	1	1	2	2	2	yes
RANBP2	E3 SUMO-protein ligase RanBP2	1	1	2	1	1	1	0	0	4	3	3	2
CCT8	T-complex protein 1 subunit theta	1	0	1	2	0	0	1	0	11	8	9	8	yes
CCT4	T-complex protein 1 subunit delta	1	1	1	1	0	1	3	0	10	10	8	3	yes
FXR2	Fragile X mental retardation syndrome-related protein 2	1	1	1	1	1	1	1	3	5	5	3	2
YARS	Tyrosine--tRNA ligase, cytoplasmic;Tyrosine--tRNA ligase, cytoplasmic, N-terminally processed	1	1	1	1	1	0	0	0	22	21	21	14
CSE1L	Exportin-2	1	0	2	1	1	1	3	0	25	22	20	14
NAP1L1	Nucleosome assembly protein 1-like 1	1	0	1	1	1	1	0	0	2	2	2	1
SEC13	Protein SEC13 homolog	1	1	1	1	0	1	0	1	2	1	1	1
TMEM50B	Transmembrane protein 50B	1	1	1	0	0	1	1	0	1	1	1	1
DSTN	Destrin	1	0	0	1	0	0	0	0	4	4	4	6
RAB10	Ras-related protein Rab-10	1	0	0	0	0	0	1	0	2	2	1	1
RPL26L1;RPL26	60S ribosomal protein L26-like 1;60S ribosomal protein L26	1	0	0	1	1	1	1	1	1	2	1	4
RPS7	40S ribosomal protein S7	1	2	2	2	0	1	1	2	4	1	1	3		yes
RPS18	40S ribosomal protein S18	1	2	1	1	1	1	1	1	2	3	2	3	yes
SNRPD1	Small nuclear ribonucleoprotein Sm D1	1	1	1	0	0	0	0	0	2	2	2	1
SNRPD3	Small nuclear ribonucleoprotein Sm D3	1	1	1	1	0	0	0	1	3	2	2	2
PPP2CA;PPP2CB	Serine/threonine-protein phosphatase 2A catalytic subunit alpha isoform;Serine/threonine-protein phosphatase 2A catalytic subunit beta isoform	1	1	2	1	0	0	0	2	4	6	4	4
RPS26;RPS26P11	40S ribosomal protein S26;Putative 40S ribosomal protein S26-like 1	1	2	1	1	2	2	1	1	2	1	1	2
RPL39P5;RPL39	Putative 60S ribosomal protein L39-like 5;60S ribosomal protein L39	1	1	1	1	1	1	0	1	1	0	0	1
RPL32	60S ribosomal protein L32	1	2	2	2	0	1	0	1	2	2	2	1
RPL38	60S ribosomal protein L38	1	1	2	3	1	2	2	1	4	2	3	2	yes
CCT2	T-complex protein 1 subunit beta	1	1	1	0	1	1	2	0	15	15	14	6	yes
RAE1	mRNA export factor	1	1	1	0	0	1	1	0	2	1	2	1	yes
DCD	Dermcidin;Survival-promoting peptide;DCD-1	1	1	2	2	3	2	0	1	2	0	0	1	yes
SLC25A3	Phosphate carrier protein, mitochondrial	1	3	1	0	0	2	2	0	1	1	2	0	yes
HDLBP	Vigilin	1	0	0	1	0	0	0	0	6	6	5	4
POU5F1	POU domain, class 5, transcription factor 1	1	3	1	1	1	1	0	1	1	2	2	2
PPARD	Peroxisome proliferator-activated receptor delta	1	1	1	1	0	1	1	0	1	1	1	1	yes
EIF4G1	Eukaryotic translation initiation factor 4 gamma 1	1	1	1	1	3	1	1	0	12	14	14	6	yes
C1QBP	Complement component 1 Q subcomponent-binding protein, mitochondrial	1	1	1	0	1	1	2	1	4	2	4	3	yes
KHDRBS1	KH domain-containing, RNA-binding, signal transduction-associated protein 1	1	1	1	1	1	1	1	1	2	3	5	2
RBBP4	Histone-binding protein RBBP4	1	0	1	1	0	0	1	0	2	2	2	2	yes
AHNAK	Neuroblast differentiation-associated protein AHNAK	1	1	3	2	5	2	5	4	2	2	2	1	yes
CCDC15	Coiled-coil domain-containing protein 15	1	1	3	0	1	0	0	6	0	0	0	7
LAMTOR4	Ragulator complex protein LAMTOR4;Ragulator complex protein LAMTOR4, N-terminally processed	1	0	1	1	0	1	0	0	1	0	0	1
NUP160	Nuclear pore complex protein Nup160	1	2	1	2	1	0	1	1	4	3	3	1
TBL3	Transducin beta-like protein 3	1	2	0	1	0	0	0	0	0	0	0	4
LRMP	Lymphoid-restricted membrane protein;Processed lymphoid-restricted membrane protein	1	2	0	1	1	1	0	0	0	0	0	1
MLLT11	Protein AF1q	1	1	1	1	1	1	1	1	0	1	0	0
PSMD2	26S proteasome non-ATPase regulatory subunit 2	1	3	3	1	3	0	2	0	20	17	22	18
TCIRG1	V-type proton ATPase 116 kDa subunit a isoform 3	1	0	0	0	0	0	2	1	1	0	2	0
KRR1	KRR1 small subunit processome component homolog	1	1	0	0	0	0	0	1	0	0	0	1
BYSL	Bystin	1	1	1	2	0	1	1	1	3	2	4	2		yes
MYBPC2	Myosin-binding protein C, fast-type	1	1	1	1	0	0	0	0	0	0	0	0
MDC1	Mediator of DNA damage checkpoint protein 1	1	0	0	0	0	0	0	0	1	2	2	2
BMS1	Ribosome biogenesis protein BMS1 homolog	1	4	0	0	0	0	0	1	0	0	0	3	yes
CHD4	Chromodomain-helicase-DNA-binding protein 4	1	0	2	2	3	2	1	1	5	2	5	2
NCAPD2	Condensin complex subunit 1	1	1	0	0	1	0	1	0	24	30	24	5
PTGES3	Prostaglandin E synthase 3	1	2	2	1	0	0	2	0	5	5	5	4
NONO	Non-POU domain-containing octamer-binding protein	1	1	3	2	1	1	0	0	11	9	9	6	yes
PWP2	Periodic tryptophan protein 2 homolog	1	3	1	3	0	0	0	2	0	0	0	8
SF3B3	Splicing factor 3B subunit 3	1	1	0	0	0	0	0	1	0	0	0	1
KIAA0020	Pumilio domain-containing protein KIAA0020	1	1	0	1	0	0	0	0	0	0	0	4
DIXDC1	Dixin	1	1	1	1	1	1	1	1	1	1	1	0
ELAVL1	ELAV-like protein 1	1	0	0	0	0	0	0	0	6	6	7	4	yes
ATP6AP1	V-type proton ATPase subunit S1	1	1	1	0	0	0	1	0	1	1	1	0
RBBP7	Histone-binding protein RBBP7	1	1	1	1	1	1	1	1	2	3	2	1
HNRNPUL2	Heterogeneous nuclear ribonucleoprotein U-like protein 2	1	1	2	2	1	0	0	2	4	5	5	5	yes
TPRN	Taperin	1	2	3	0	1	1	2	2	0	1	1	0
CEP55	Centrosomal protein of 55 kDa	1	2	3	0	1	1	1	3	0	0	0	0
GLE1	Nucleoporin GLE1	1	0	0	0	0	0	0	0	0	0	0	0
TMEM201	Transmembrane protein 201	1	1	0	1	0	0	0	0	0	0	0	1
CCDC18	Coiled-coil domain-containing protein 18	1	1	2	1	1	1	0	4	1	1	0	4
LRCH2	Leucine-rich repeat and calponin homology domain-containing protein 2	1	0	1	0	1	1	2	0	0	2	3	0
CCSAP	Centriole, cilia and spindle-associated protein	1	1	4	1	3	1	0	4	0	1	1	4
FAM101A	Filamin-interacting protein FAM101A	1	0	0	0	0	0	1	0	1	1	1	1
CEP68	Centrosomal protein of 68 kDa	1	1	1	1	1	1	1	5	1	1	1	1
SND1	Staphylococcal nuclease domain-containing protein 1	1	0	1	0	0	0	1	0	17	16	15	7
HAUS6	HAUS augmin-like complex subunit 6	1	1	5	0	3	0	0	8	0	1	0	13
TMEM55B;TMEM55A	Type 1 phosphatidylinositol 4,5-bisphosphate 4-phosphatase;Type 2 phosphatidylinositol 4,5-bisphosphate 4-phosphatase	1	0	0	0	0	0	0	0	0	1	2	0
PEG10	Retrotransposon-derived protein PEG10	1	0	0	0	0	0	0	0	2	1	2	1
ALYREF	THO complex subunit 4	1	0	0	0	0	0	0	0	0	0	0	1	yes
LEPREL1	Prolyl 3-hydroxylase 2	1	1	1	1	0	0	0	0	0	0	0	0
PNMA1	Paraneoplastic antigen Ma1	1	1	0	1	0	0	0	0	0	0	0	0
WDR36	WD repeat-containing protein 36	1	3	1	1	1	0	1	2	1	1	1	7
OCC1	Overexpressed in colon carcinoma 1 protein	1	1	1	1	1	1	1	1	1	1	1	0
GIPC2	PDZ domain-containing protein GIPC2	1	1	1	1	0	0	1	0	0	0	0	0
NUP133	Nuclear pore complex protein Nup133	1	0	0	1	0	0	1	0	3	4	2	2
TRIM41	E3 ubiquitin-protein ligase TRIM41	1	2	1	2	1	1	1	4	1	1	1	7
SSH1	Protein phosphatase Slingshot homolog 1	1	1	1	0	0	0	1	0	0	0	0	0
CIRH1A	Cirhin	1	2	0	1	1	1	1	1	1	0	1	2
MAGOHB;MAGOH	Protein mago nashi homolog 2;Protein mago nashi homolog	1	0	1	2	0	0	0	1	2	1	3	1
LRRC45	Leucine-rich repeat-containing protein 45	1	2	3	0	0	0	0	0	0	0	0	0
DNAJA3	DnaJ homolog subfamily A member 3, mitochondrial	1	1	1	0	0	0	0	0	0	0	0	2	yes
AURKB	Aurora kinase B	1	2	1	2	1	3	1	3	1	1	0	0
DDX27	Probable ATP-dependent RNA helicase DDX27	1	1	2	2	0	0	0	1	0	0	0	3	yes
PGAM5	Serine/threonine-protein phosphatase PGAM5, mitochondrial	1	0	0	0	2	2	2	0	1	3	1	0
PBK	Lymphokine-activated killer T-cell-originated protein kinase	1	1	0	1	1	0	0	0	3	5	5	4	yes
WDR90	WD repeat-containing protein 90	1	0	0	0	0	0	0	1	0	0	0	3
CEP19	Centrosomal protein of 19 kDa	1	0	3	1	0	0	0	1	0	0	0	0
ADCY10	Adenylate cyclase type 10	1	0	0	0	0	1	0	1	1	1	1	0
TUBGCP5	Gamma-tubulin complex component 5	1	2	1	3	1	1	0	3	2	1	1	4
TMEM209	Transmembrane protein 209	1	0	0	1	0	0	0	1	0	1	1	1
MPHOSPH9	M-phase phosphoprotein 9	1	0	4	2	1	0	0	9	0	0	0	8
PHB2	Prohibitin-2	1	0	0	1	0	0	1	0	1	1	1	1
EBNA1BP2	Probable rRNA-processing protein EBP2	1	4	0	1	0	0	0	1	0	0	0	3
PELO	Protein pelota homolog	1	0	0	0	0	0	0	3	0	0	0	4
NDFIP1	NEDD4 family-interacting protein 1	1	0	1	1	1	1	1	0	0	1	1	1
GNL3	Guanine nucleotide-binding protein-like 3	1	1	1	3	0	1	1	1	0	0	1	3	yes
CARD10	Caspase recruitment domain-containing protein 10	1	2	2	2	0	0	0	0	0	0	0	0
SRRT	Serrate RNA effector molecule homolog	1	0	0	0	0	0	0	0	2	2	2	1
MAK16	Protein MAK16 homolog	1	1	0	0	0	0	0	0	0	0	0	1	yes	yes
NIFK	MKI67 FHA domain-interacting nucleolar phosphoprotein	1	1	1	2	1	1	1	1	1	1	1	2	yes
CEP41	Centrosomal protein of 41 kDa	1	0	1	0	0	1	0	1	1	1	1	4
GTPBP4	Nucleolar GTP-binding protein 1	1	3	0	2	0	0	0	2	0	0	0	8	yes
WDR12	Ribosome biogenesis protein WDR12	1	2	0	1	0	0	0	1	0	0	0	3
NAT10	N-acetyltransferase 10	1	2	0	2	0	0	0	0	1	1	1	4
NOL11	Nucleolar protein 11	1	1	0	0	0	0	0	0	0	0	0	1
ZBTB20	Zinc finger and BTB domain-containing protein 20	1	1	1	1	1	1	1	1	0	0	0	1
MYO10	Unconventional myosin-X	1	1	1	1	2	1	2	2	0	0	1	5
UTP3	Something about silencing protein 10	1	1	1	1	0	0	0	1	0	0	0	1
CUEDC1	CUE domain-containing protein 1	1	2	3	1	1	1	0	1	1	1	0	0
ACTR10	Actin-related protein 10	1	1	2	1	3	4	6	2	0	2	3	0
HACD3	Very-long-chain (3R)-3-hydroxyacyl-CoA dehydratase 3	1	2	1	0	2	2	2	0	1	2	3	2
VAPA	Vesicle-associated membrane protein-associated protein A	1	0	0	1	1	1	0	0	1	1	1	1
LARS	Leucine--tRNA ligase, cytoplasmic	1	2	2	1	1	1	2	1	26	22	26	21
GNG12	Guanine nucleotide-binding protein G(I)/G(S)/G(O) subunit gamma-12	1	0	0	1	2	2	2	2	1	1	1	1
LAMTOR3	Ragulator complex protein LAMTOR3	1	1	1	1	2	1	2	1	2	1	2	2
SH3BGRL2	SH3 domain-binding glutamic acid-rich-like protein 2	1	1	1	0	2	2	3	1	2	2	1	0
DCTN4	Dynactin subunit 4	1	0	1	0	1	2	2	1	0	1	2	0
VPS28	Vacuolar protein sorting-associated protein 28 homolog	1	2	2	1	0	0	0	0	2	2	2	3
FBXW11	F-box/WD repeat-containing protein 11	1	1	0	0	0	0	0	2	1	0	0	1
APPL1	DCC-interacting protein 13-alpha	1	1	0	1	1	1	1	1	1	1	1	1
FAM184B	Protein FAM184B	1	1	1	1	1	2	1	1	1	1	1	1
PLEKHG1	Pleckstrin homology domain-containing family G member 1	1	1	1	1	1	1	1	1	1	1	1	1
AKAP8L	A-kinase anchor protein 8-like	1	0	0	1	1	0	1	0	1	1	1	1
G3BP2	Ras GTPase-activating protein-binding protein 2	1	1	1	0	0	1	1	1	3	4	4	2
WDR3	WD repeat-containing protein 3	1	1	0	2	0	0	0	0	0	0	0	3
ANKRD26	Ankyrin repeat domain-containing protein 26	1	0	1	1	0	0	0	0	0	0	0	0
NIP7	60S ribosome subunit biogenesis protein NIP7 homolog	1	0	0	0	0	0	0	0	0	0	0	1
KCNIP3	Calsenilin	1	1	1	1	1	1	1	1	0	1	1	1
SUGT1	Suppressor of G2 allele of SKP1 homolog	1	1	0	0	0	0	0	0	2	3	3	2
CHTOP	Chromatin target of PRMT1 protein	1	2	2	2	1	1	0	2	2	1	1	2
TLN1	Talin-1	1	0	0	0	0	0	1	0	2	1	2	1
FARP1	FERM, RhoGEF and pleckstrin domain-containing protein 1	1	2	1	1	3	1	3	1	3	3	4	3
SAMM50	Sorting and assembly machinery component 50 homolog	1	0	1	1	2	4	3	0	7	6	8	3
YTHDF2	YTH domain-containing family protein 2	1	3	0	2	0	1	1	1	1	0	0	0
UTP18	U3 small nucleolar RNA-associated protein 18 homolog	1	3	1	1	1	1	1	2	2	2	2	3	yes
MYH10	Myosin-10	0	0	1	0	1	0	0	0	1	0	0	0
SPTAN1	Spectrin alpha chain, non-erythrocytic 1	0	0	0	0	0	0	0	0	0	0	0	0
SPTBN1	Spectrin beta chain, non-erythrocytic 1	0	0	1	1	0	0	0	0	0	0	0	0
MYO5A	Unconventional myosin-Va	0	1	2	0	1	0	2	0	0	0	1	0
RAI14	Ankycorbin	0	0	0	1	1	1	0	1	0	0	0	0
TUBA1B	Tubulin alpha-1B chain	0	0	0	0	0	0	0	0	0	0	0	0
TPM3	Tropomyosin alpha-3 chain	0	0	0	0	0	0	0	0	0	0	0	0
TUBB2B	Tubulin beta-2B chain	0	0	0	0	0	0	0	0	1	0	0	1	yes
TUBB2A	Tubulin beta-2A chain	0	0	0	0	0	0	0	0	1	1	1	1	yes
POTEE;POTEF;POTEI	POTE ankyrin domain family member E;POTE ankyrin domain family member F;POTE ankyrin domain family member I	0	1	1	0	0	1	2	0	0	1	1	0
KRT6A	Keratin, type II cytoskeletal 6A	0	0	0	0	0	1	1	1	0	1	1	0	yes
KRT6C	Keratin, type II cytoskeletal 6C	0	0	0	0	0	0	0	0	0	0	0	0
KRT6B	Keratin, type II cytoskeletal 6B	0	0	1	0	0	0	1	1	0	1	0	0	yes
HIST1H2AJ;HIST1H2AH;H2AFJ;HIST1H2AD;HIST1H2AG	Histone H2A type 1-J;Histone H2A type 1-H;Histone H2A.J;Histone H2A type 1-D;Histone H2A type 1	0	0	0	0	0	0	0	0	0	0	0	0
KRT14	Keratin, type I cytoskeletal 14	0	7	4	2	3	10	10	10	5	7	6	1	yes
KRT5	Keratin, type II cytoskeletal 5	0	3	3	3	1	3	6	5	2	3	3	3	yes
KRT17	Keratin, type I cytoskeletal 17	0	0	3	0	0	1	2	4	0	3	0	0	yes
H2BFS;HIST1H2BK	Histone H2B type F-S;Histone H2B type 1-K	0	0	0	0	0	0	0	0	0	0	0	0
HIST2H2BE;HIST1H2BB;HIST1H2BO;HIST3H2BB;HIST1H2BA	Histone H2B type 2-E;Histone H2B type 1-B;Histone H2B type 1-O;Histone H2B type 3-B;Histone H2B type 1-A	0	0	0	0	0	0	0	0	0	0	0	0
HIST1H2BM;HIST1H2BN;HIST1H2BH;HIST2H2BF;HIST1H2BC;HIST1H2BD;HIST1H2BL	Histone H2B type 1-M;Histone H2B type 1-N;Histone H2B type 1-H;Histone H2B type 2-F;Histone H2B type 1-C/E/F/G/I;Histone H2B type 1-D;Histone H2B type 1-L	0	0	0	0	0	0	0	0	0	0	0	0
KRT13	Keratin, type I cytoskeletal 13	0	0	0	0	0	2	0	0	0	0	0	0
TMPO	Lamina-associated polypeptide 2, isoform alpha;Thymopoietin;Thymopentin;Lamina-associated polypeptide 2, isoforms beta/gamma;Thymopoietin;Thymopentin	0	0	0	0	0	0	0	0	3	2	3	2	yes
HNRNPK	Heterogeneous nuclear ribonucleoprotein K	0	0	0	0	0	0	0	0	1	1	1	1	yes
EIF4A2	Eukaryotic initiation factor 4A-II;Eukaryotic initiation factor 4A-II, N-terminally processed	0	0	0	0	0	0	0	0	1	1	1	1
KRT79	Keratin, type II cytoskeletal 79	0	0	3	0	0	0	0	0	0	0	0	0
DDX39A	ATP-dependent RNA helicase DDX39A	0	0	2	0	0	0	0	0	5	6	6	5	yes
DES	Desmin	0	0	0	0	1	0	1	0	0	0	0	0
HNRNPH2	Heterogeneous nuclear ribonucleoprotein H2	0	0	0	0	0	0	0	0	4	2	3	2
DDX39B	Spliceosome RNA helicase DDX39B	0	1	0	0	0	0	0	0	4	6	6	5
PPP2R1B	Serine/threonine-protein phosphatase 2A 65 kDa regulatory subunit A beta isoform	0	0	0	0	0	0	0	0	1	1	1	0
YWHAG	14-3-3 protein gamma;14-3-3 protein gamma, N-terminally processed	0	0	0	0	0	0	0	0	4	4	3	0
RPL11	60S ribosomal protein L11	0	0	0	0	0	0	0	1	0	0	0	0	yes
YWHAH	14-3-3 protein eta	0	0	0	0	0	0	0	0	2	1	2	1
KRT78	Keratin, type II cytoskeletal 78	0	0	0	0	0	2	4	1	0	1	0	0	yes
HNRNPDL	Heterogeneous nuclear ribonucleoprotein D-like	0	0	1	0	0	0	0	0	1	1	0	0	yes
LYN	Tyrosine-protein kinase Lyn	0	0	0	0	4	1	4	1	0	1	1	0	yes
HSP90B1	Endoplasmin	0	0	1	0	0	0	0	0	4	2	0	2	yes
PRKAR2B	cAMP-dependent protein kinase type II-beta regulatory subunit	0	0	0	0	1	0	0	1	0	0	0	0
PRDX2	Peroxiredoxin-2	0	1	0	0	0	0	2	0	4	3	4	2	yes
ARF1;ARF3	ADP-ribosylation factor 1;ADP-ribosylation factor 3	0	0	0	0	0	0	0	0	1	1	1	1
ARF5	ADP-ribosylation factor 5	0	0	0	0	0	0	0	0	1	1	1	1
CDK5	Cyclin-dependent-like kinase 5	0	0	0	0	0	0	0	0	3	3	1	0
PABPC4	Polyadenylate-binding protein 4	0	0	0	0	0	0	0	0	4	3	5	2
EFTUD2	116 kDa U5 small nuclear ribonucleoprotein component	0	0	0	0	0	0	0	0	2	4	1	0	yes
ZFP62	Zinc finger protein 62 homolog	0	0	3	0	0	0	0	1	0	0	0	2
PJA1	E3 ubiquitin-protein ligase Praja-1	0	4	1	4	1	0	0	0	0	0	0	0
CCSER2	Serine-rich coiled-coil domain-containing protein 2	0	0	0	0	0	0	0	1	0	0	0	0
RRBP1	Ribosome-binding protein 1	0	0	0	0	1	0	1	0	0	2	1	0
IGF2BP2	Insulin-like growth factor 2 mRNA-binding protein 2	0	0	0	1	0	0	0	0	8	8	9	3
UBA6	Ubiquitin-like modifier-activating enzyme 6	0	0	0	0	0	0	0	0	4	2	4	1
CNOT1	CCR4-NOT transcription complex subunit 1	0	0	0	0	0	0	0	0	1	2	2	0
COL6A6	Collagen alpha-6(VI) chain	0	1	0	0	0	1	0	0	0	0	0	0
SFI1	Protein SFI1 homolog	0	0	1	0	0	0	0	1	0	0	0	2
HMGB1P1;HMGB1	Putative high mobility group protein B1-like 1;High mobility group protein B1	0	0	1	0	0	0	0	0	0	0	0	0
DMKN	Dermokine	0	0	0	0	0	0	1	0	0	1	0	0
FLG	Filaggrin	0	3	1	0	0	3	4	2	0	0	0	0	yes
FLG2	Filaggrin-2	0	7	7	3	7	11	13	13	4	13	4	5	yes
HRNR	Hornerin	0	0	0	1	1	0	0	0	0	1	0	0	yes
AGPS	Alkyldihydroxyacetonephosphate synthase, peroxisomal	0	0	0	0	0	0	0	0	2	1	2	1
ACOT7	Cytosolic acyl coenzyme A thioester hydrolase	0	0	0	0	0	0	0	0	5	3	4	1
SNAP23	Synaptosomal-associated protein 23	0	0	0	1	2	1	4	1	1	1	0	1
GTPBP1	GTP-binding protein 1	0	0	0	0	0	0	0	0	1	2	1	1
AP3B1;AP3B2	AP-3 complex subunit beta-1;AP-3 complex subunit beta-2	0	0	0	0	0	0	0	0	1	2	2	1
PSMD11	26S proteasome non-ATPase regulatory subunit 11	0	0	0	0	0	0	0	0	10	8	9	5
PSMD9	26S proteasome non-ATPase regulatory subunit 9	0	0	0	0	0	0	0	0	0	1	2	0
PGRMC1	Membrane-associated progesterone receptor component 1	0	0	0	0	0	0	1	0	2	1	1	2
CLIC1	Chloride intracellular channel protein 1	0	0	0	0	0	0	0	0	3	6	4	3
EIF3F	Eukaryotic translation initiation factor 3 subunit F	0	0	2	0	0	1	2	0	6	7	4	2
PDHX	Pyruvate dehydrogenase protein X component, mitochondrial	0	0	0	0	0	0	0	0	0	0	1	0
DNM1L	Dynamin-1-like protein	0	0	0	0	0	0	0	0	4	2	3	0
PLK4	Serine/threonine-protein kinase PLK4	0	0	0	0	0	0	0	2	0	0	0	0
PSMD14	26S proteasome non-ATPase regulatory subunit 14	0	0	0	0	0	0	0	0	5	5	5	3
DLGAP1	Disks large-associated protein 1	0	0	0	0	1	0	1	1	1	1	1	0
AP3D1	AP-3 complex subunit delta-1	0	1	0	1	0	0	1	0	1	1	2	1
LCE2C;LCE2B	Late cornified envelope protein 2C;Late cornified envelope protein 2B	0	0	0	0	0	0	1	0	0	2	0	0
MAP2K7	Dual specificity mitogen-activated protein kinase kinase 7	0	0	0	0	0	0	0	0	1	1	1	0
PRMT5	Protein arginine N-methyltransferase 5;Protein arginine N-methyltransferase 5, N-terminally processed	0	0	0	0	0	0	0	0	1	2	1	0
NDC80	Kinetochore protein NDC80 homolog	0	0	0	0	0	0	0	0	1	2	1	1
TNPO2	Transportin-2	0	0	0	0	0	0	0	0	1	1	2	1
MGST3	Microsomal glutathione S-transferase 3	0	0	0	0	0	0	1	0	0	1	0	0
LIN7A	Protein lin-7 homolog A	0	1	0	0	0	0	1	0	1	1	1	1
HAT1	Histone acetyltransferase type B catalytic subunit	0	0	0	0	0	0	0	0	2	0	1	0	yes
SLC27A2	Very long-chain acyl-CoA synthetase	0	0	1	0	0	0	1	0	2	2	2	0
GAK	Cyclin-G-associated kinase	0	0	0	0	1	0	0	0	1	1	1	0
XPO1	Exportin-1	0	1	0	0	1	0	0	0	16	16	18	8
SEC16A	Protein transport protein Sec16A	0	1	0	0	0	0	0	0	1	1	1	2
DCLK1	Serine/threonine-protein kinase DCLK1	0	0	0	0	0	0	0	0	1	2	0	1
ARPC1B	Actin-related protein 2/3 complex subunit 1B	0	0	0	0	0	1	2	1	2	1	2	0
ARPC2	Actin-related protein 2/3 complex subunit 2	0	1	0	0	0	4	3	0	3	4	5	0
OGT	UDP-N-acetylglucosamine--peptide N-acetylglucosaminyltransferase 110 kDa subunit	0	0	0	0	0	0	0	0	1	0	0	0
EIF3D	Eukaryotic translation initiation factor 3 subunit D	0	0	0	0	0	0	0	0	2	2	2	0
TTI1	TELO2-interacting protein 1 homolog	0	0	0	0	0	0	0	0	1	0	1	0
DYNC1LI2	Cytoplasmic dynein 1 light intermediate chain 2	0	0	0	0	0	0	1	1	1	1	1	1
PSMD3	26S proteasome non-ATPase regulatory subunit 3	0	0	0	0	0	0	0	0	10	8	7	4
ZW10	Centromere/kinetochore protein zw10 homolog	0	0	0	0	0	0	0	0	1	1	1	0
MSI1	RNA-binding protein Musashi homolog 1	0	0	0	0	0	0	0	0	4	4	4	0
TXNL1	Thioredoxin-like protein 1	0	0	0	0	0	0	0	0	2	1	1	0
PPIH	Peptidyl-prolyl cis-trans isomerase H	0	0	0	0	0	0	0	0	0	1	2	1
DENR	Density-regulated protein	0	0	0	0	0	0	0	0	1	1	1	0
XPOT	Exportin-T	0	0	0	0	0	0	0	0	2	0	0	0
TIMM44	Mitochondrial import inner membrane translocase subunit TIM44	0	0	0	0	0	0	0	0	1	2	1	0
NDUFB5	NADH dehydrogenase [ubiquinone] 1 beta subcomplex subunit 5, mitochondrial	0	0	1	0	1	0	0	2	0	1	0	0
ASNA1	ATPase ASNA1	0	0	0	0	0	0	0	0	1	1	1	1
BUB3	Mitotic checkpoint protein BUB3	0	0	0	0	0	0	0	0	2	2	0	0
WBSCR22	Probable 18S rRNA (guanine-N(7))-methyltransferase	0	0	0	0	0	0	0	0	1	0	1	0
HTATSF1	HIV Tat-specific factor 1	0	0	0	0	0	0	0	0	1	1	1	1
ITM2A	Integral membrane protein 2A	0	0	0	0	0	0	1	0	4	5	5	3
NARS	Asparagine--tRNA ligase, cytoplasmic	0	0	0	0	0	0	0	0	3	3	2	1
RAD21	Double-strand-break repair protein rad21 homolog	0	0	0	0	0	0	1	1	3	3	3	0
SIPA1L3	Signal-induced proliferation-associated 1-like protein 3	0	0	0	0	0	0	0	0	0	1	0	0
KDM1A	Lysine-specific histone demethylase 1A	0	0	0	0	0	0	0	1	1	0	0	0
MGEA5	Protein O-GlcNAcase	0	0	0	0	0	0	0	0	1	1	1	1
BUB1B	Mitotic checkpoint serine/threonine-protein kinase BUB1 beta	0	1	0	0	0	0	0	0	0	0	0	0
CTNND1	Catenin delta-1	0	1	1	0	0	0	0	0	2	1	2	1
USO1	General vesicular transport factor p115	0	0	0	0	0	0	0	0	3	1	1	0
EIF5B	Eukaryotic translation initiation factor 5B	0	0	0	0	0	0	0	0	6	8	6	2
CLASP2;CLASP1	CLIP-associating protein 2;CLIP-associating protein 1	0	0	0	0	0	0	1	1	0	0	1	1
ZC3H11A	Zinc finger CCCH domain-containing protein 11A	0	0	0	0	0	0	1	0	1	1	1	1
ATP6V1G1	V-type proton ATPase subunit G 1	0	1	1	0	0	1	3	0	0	1	1	1
VPS4B	Vacuolar protein sorting-associated protein 4B	0	0	0	0	0	0	0	0	2	2	3	1
CS	Citrate synthase, mitochondrial	0	0	0	0	0	0	1	0	3	4	3	1
SEC22B	Vesicle-trafficking protein SEC22b	0	0	0	0	0	0	0	0	1	1	0	0
PSIP1	PC4 and SFRS1-interacting protein	0	0	0	0	0	0	0	0	1	1	1	1
GPC4	Glypican-4;Secreted glypican-4	0	0	0	0	3	7	4	0	0	0	0	1
SRSF10;SRSF12	Serine/arginine-rich splicing factor 10;Serine/arginine-rich splicing factor 12	0	0	0	0	0	0	0	0	0	0	0	1
SF3B1	Splicing factor 3B subunit 1	0	1	0	2	0	0	0	1	0	0	0	0
CSDE1	Cold shock domain-containing protein E1	0	0	1	1	1	0	1	0	10	17	13	3
PRKRA	Interferon-inducible double-stranded RNA-dependent protein kinase activator A	0	0	0	0	0	0	0	0	1	2	3	1
NPM3	Nucleoplasmin-3	0	0	0	0	0	0	0	0	1	0	0	1
ERAL1	GTPase Era, mitochondrial	0	0	0	0	0	0	0	0	0	0	2	0
NUP155	Nuclear pore complex protein Nup155	0	0	0	1	0	0	0	0	1	1	3	1		yes
RP2	Protein XRP2	0	0	0	0	0	0	2	0	0	0	0	0
PALM	Paralemmin-1	0	0	0	0	0	0	2	0	0	0	0	0
CBR3;CBR1	Carbonyl reductase [NADPH] 3;Carbonyl reductase [NADPH] 1	0	0	0	0	0	0	0	0	0	0	1	0
IDH1	Isocitrate dehydrogenase [NADP] cytoplasmic	0	0	0	1	0	0	0	0	1	1	1	1
GLRX3	Glutaredoxin-3	0	0	0	0	0	0	0	0	1	2	1	1
MTA2	Metastasis-associated protein MTA2	0	0	0	0	0	1	0	0	1	1	0	1
UBXN7	UBX domain-containing protein 7	0	0	0	0	0	0	0	0	0	1	1	0
ERLIN2	Erlin-2	0	2	3	0	1	0	3	0	0	1	1	2
PRPF6	Pre-mRNA-processing factor 6	0	0	0	0	0	0	0	0	1	1	1	1
WDR47	WD repeat-containing protein 47	0	1	2	0	0	0	1	2	1	1	1	2
TRIM37	E3 ubiquitin-protein ligase TRIM37	0	0	0	0	1	0	0	2	1	0	0	0
SEC31A	Protein transport protein Sec31A	0	0	0	0	0	0	0	0	3	3	0	0
IKBKAP	Elongator complex protein 1	0	0	0	0	0	0	0	0	2	0	1	0
SNX4	Sorting nexin-4	0	0	0	0	0	0	0	0	1	1	1	0
LUC7L3	Luc7-like protein 3	0	0	1	0	0	0	0	0	1	0	0	0
KIF4A;KIF4B	Chromosome-associated kinesin KIF4A;Chromosome-associated kinesin KIF4B	0	0	0	0	0	0	0	0	0	1	0	0
SMC2	Structural maintenance of chromosomes protein 2	0	0	0	0	0	0	0	0	17	16	15	6
AHSA1	Activator of 90 kDa heat shock protein ATPase homolog 1	0	0	0	0	1	0	1	0	2	0	2	1
NSA2	Ribosome biogenesis protein NSA2 homolog	0	0	0	0	0	0	0	0	0	0	0	1
ACSL3	Long-chain-fatty-acid--CoA ligase 3	0	0	0	0	0	0	0	0	2	0	0	0
OXSR1	Serine/threonine-protein kinase OSR1	0	0	0	0	0	0	0	0	4	3	3	2
HSPA4L	Heat shock 70 kDa protein 4L	0	0	0	0	0	0	0	0	8	9	4	1
MAP4K4;MINK1	Mitogen-activated protein kinase kinase kinase kinase 4;Misshapen-like kinase 1	0	0	0	0	0	0	0	0	0	1	0	0
AIFM1	Apoptosis-inducing factor 1, mitochondrial	0	0	0	0	0	0	0	0	3	3	1	0
FADS2;FADS3	Fatty acid desaturase 2;Fatty acid desaturase 3	0	0	0	0	0	0	0	0	0	0	2	0
TOMM40	Mitochondrial import receptor subunit TOM40 homolog	0	0	1	0	0	0	1	0	1	1	1	0
ACTL6A	Actin-like protein 6A	0	0	0	0	0	0	0	0	1	1	1	0
LDHA	L-lactate dehydrogenase A chain	0	0	0	0	0	1	0	1	4	1	2	3	yes
DHFR	Dihydrofolate reductase	0	0	0	0	0	0	0	0	2	2	3	1
MT-CO2	Cytochrome c oxidase subunit 2	0	0	0	0	2	1	2	0	1	0	2	0
ASS1	Argininosuccinate synthase	0	0	0	0	0	0	0	0	1	1	0	0
HLA-A	HLA class I histocompatibility antigen, A-29 alpha chain;HLA class I histocompatibility antigen, A-74 alpha chain;HLA class I histocompatibility antigen, A-66 alpha chain;HLA class I histocompatibility antigen, A-43 alpha chain;HLA class I histocompatibility antigen, A-34 alpha chain;HLA class I histocompatibility antigen, A-26 alpha chain;HLA class I histocompatibility antigen, A-25 alpha chain;…	0	0	0	1	1	0	0	0	0	1	1	1
PRNP	Major prion protein	0	0	0	0	0	0	2	0	0	0	0	0
HLA-B;HLA-C	HLA class I histocompatibility antigen, B-35 alpha chain;HLA class I histocompatibility antigen, B-78 alpha chain;HLA class I histocompatibility antigen, B-53 alpha chain;HLA class I histocompatibility antigen, B-52 alpha chain;HLA class I histocompatibility antigen, B-51 alpha chain;HLA class I histocompatibility antigen, B-58 alpha chain;HLA class I histocompatibility antigen, Cw-5 alpha chain;…	0	0	0	1	1	0	0	0	0	1	1	0
SEMG1;SEMG2	Semenogelin-1;Alpha-inhibin-92;Alpha-inhibin-31;Seminal basic protein;Semenogelin-2	0	0	0	0	0	0	0	1	0	0	0	0
TYMS	Thymidylate synthase	0	0	0	0	0	1	0	0	2	3	2	0
ATP1A1;ATP1A3	Sodium/potassium-transporting ATPase subunit alpha-1;Sodium/potassium-transporting ATPase subunit alpha-3	0	0	0	0	2	0	2	0	0	0	0	0
APP	Amyloid beta A4 protein;N-APP;Soluble APP-alpha;Soluble APP-beta;C99;Beta-amyloid protein 42;Beta-amyloid protein 40;C83;P3(42);P3(40);C80;Gamma-secretase C-terminal fragment 59;Gamma-secretase C-terminal fragment 57;Gamma-secretase C-terminal fragment 50;C31	0	0	0	0	0	0	0	1	0	0	1	0
ARG1	Arginase-1	0	0	0	0	0	0	4	0	0	0	0	0	yes
EIF2S1	Eukaryotic translation initiation factor 2 subunit 1	0	0	0	0	0	0	0	0	2	1	1	0	yes
RB1	Retinoblastoma-associated protein	0	0	0	0	0	0	0	0	0	1	0	0
ATP5B	ATP synthase subunit beta, mitochondrial	0	0	0	0	0	0	1	0	4	2	2	1
S100A9	Protein S100-A9	0	0	0	0	0	1	0	0	2	0	0	0	yes
S100A6	Protein S100-A6	0	0	1	0	0	1	0	1	0	0	0	0
ENO1	Alpha-enolase	0	5	0	0	0	1	2	2	4	3	1	4	yes
LDHB	L-lactate dehydrogenase B chain	0	0	0	0	0	0	0	0	4	4	3	3
GPX1	Glutathione peroxidase 1	0	0	0	0	0	0	0	0	5	3	2	0
P4HB	Protein disulfide-isomerase	0	0	0	0	0	0	0	0	1	1	1	1
APRT	Adenine phosphoribosyltransferase	0	0	0	0	0	0	0	0	5	4	5	2
ANXA6	Annexin A6	0	0	1	0	0	0	0	0	1	1	0	0
RHOA;RHOC	Transforming protein RhoA;Rho-related GTP-binding protein RhoC	0	0	0	0	0	0	0	0	1	1	1	0
SLC3A2	4F2 cell-surface antigen heavy chain	0	2	1	0	2	1	2	0	0	0	1	1
PFKM	ATP-dependent 6-phosphofructokinase, muscle type	0	0	0	0	0	0	0	0	3	0	4	1
SRPR	Signal recognition particle receptor subunit alpha	0	0	0	0	0	0	1	0	3	3	2	0
PDHA1;PDHA2	Pyruvate dehydrogenase E1 component subunit alpha, somatic form, mitochondrial;Pyruvate dehydrogenase E1 component subunit alpha, testis-specific form, mitochondrial	0	0	0	0	0	0	0	0	1	0	0	0
RPS17	40S ribosomal protein S17	0	1	0	0	0	0	0	0	1	0	0	1	yes
RPSA	40S ribosomal protein SA	0	0	0	0	0	1	0	0	3	4	4	1	yes	yes
LGALS1	Galectin-1	0	0	0	0	0	0	0	0	1	2	2	1
CNP	2,3-cyclic-nucleotide 3-phosphodiesterase	0	0	0	0	0	0	0	0	3	2	2	1
PARP1	Poly [ADP-ribose] polymerase 1	0	0	0	0	0	0	0	0	10	10	10	9	yes
UCHL1	Ubiquitin carboxyl-terminal hydrolase isozyme L1	0	0	0	0	0	0	0	0	3	1	2	0	yes
U2AF1;U2AF1L4	Splicing factor U2AF 35 kDa subunit;Splicing factor U2AF 26 kDa subunit	0	0	0	0	0	0	0	0	1	2	1	1
CBS	Cystathionine beta-synthase	0	0	0	0	0	0	0	0	8	11	10	3
HLA-C	HLA class I histocompatibility antigen, Cw-7 alpha chain	0	1	1	1	1	1	1	1	1	1	1	0
PTPRD;PTPRS;PTPRF	Receptor-type tyrosine-protein phosphatase delta;Receptor-type tyrosine-protein phosphatase S;Receptor-type tyrosine-protein phosphatase F	0	0	0	0	0	0	0	0	2	0	0	0
TXN	Thioredoxin	0	1	0	1	0	1	2	1	2	3	1	1
PRKAR1A	cAMP-dependent protein kinase type I-alpha regulatory subunit;cAMP-dependent protein kinase type I-alpha regulatory subunit, N-terminally processed	0	0	1	0	0	0	1	0	1	2	2	1
EPB41	Protein 4.1	0	1	1	0	1	0	2	1	2	2	2	3
UMPS	Uridine 5-monophosphate synthase;Orotate phosphoribosyltransferase;Orotidine 5-phosphate decarboxylase	0	0	0	0	0	0	0	0	5	7	5	1
PDHB	Pyruvate dehydrogenase E1 component subunit beta, mitochondrial	0	0	0	0	0	0	0	0	1	0	1	0
RALB;RALA	Ras-related protein Ral-B;Ras-related protein Ral-A	0	0	0	0	1	0	1	0	0	0	0	0
G6PD	Glucose-6-phosphate 1-dehydrogenase	0	0	0	0	0	0	0	0	4	1	3	1
MTHFD1	C-1-tetrahydrofolate synthase, cytoplasmic;Methylenetetrahydrofolate dehydrogenase;Methenyltetrahydrofolate cyclohydrolase;Formyltetrahydrofolate synthetase;C-1-tetrahydrofolate synthase, cytoplasmic, N-terminally processed	0	0	0	0	0	0	0	0	20	23	22	12
ADH5	Alcohol dehydrogenase class-3	0	0	0	0	0	0	0	0	6	5	4	4
TPR	Nucleoprotein TPR	0	1	1	0	0	0	0	0	0	1	1	0
CKMT1A	Creatine kinase U-type, mitochondrial	0	0	0	0	0	0	0	0	0	0	0	1	yes
RNH1	Ribonuclease inhibitor	0	0	0	0	0	0	0	0	2	9	6	3
TPT1	Translationally-controlled tumor protein;TPT1-like protein	0	0	0	0	0	0	0	0	1	1	0	0
ETFA	Electron transfer flavoprotein subunit alpha, mitochondrial	0	1	0	0	0	0	0	0	9	8	8	5	yes
COX7A2	Cytochrome c oxidase subunit 7A2, mitochondrial	0	0	0	0	0	0	1	0	0	0	0	0
AKR1A1	Alcohol dehydrogenase [NADP(+)]	0	0	0	0	0	0	0	0	2	3	3	2
CCNB1	G2/mitotic-specific cyclin-B1	0	0	0	0	0	0	0	0	1	2	1	1
SNRPB;SNRPN	Small nuclear ribonucleoprotein-associated proteins B and B;Small nuclear ribonucleoprotein-associated protein N	0	0	0	0	0	0	0	1	2	2	2	1
COX6B1	Cytochrome c oxidase subunit 6B1	0	0	0	0	1	0	1	0	0	0	1	0
DARS	Aspartate--tRNA ligase, cytoplasmic	0	1	0	1	0	0	0	0	18	19	20	14
GSPT1;GSPT2	Eukaryotic peptide chain release factor GTP-binding subunit ERF3A;Eukaryotic peptide chain release factor GTP-binding subunit ERF3B	0	0	0	0	0	0	0	0	11	6	9	7
MSN;RDX;EZR	Moesin;Radixin;Ezrin	0	1	1	0	0	1	1	0	1	1	1	0
UCHL3	Ubiquitin carboxyl-terminal hydrolase isozyme L3	0	0	0	0	0	0	0	0	0	1	1	0
YBX3	Y-box-binding protein 3	0	1	0	1	0	0	0	2	0	0	0	0
HOXB4	Homeobox protein Hox-B4	0	0	0	0	0	0	0	0	0	1	1	0
CTPS1	CTP synthase 1	0	0	0	0	0	0	0	0	2	2	5	0
PFKL	ATP-dependent 6-phosphofructokinase, liver type	0	0	0	0	0	0	0	0	5	4	4	1
PSMC3	26S protease regulatory subunit 6A	0	0	1	0	0	0	0	0	10	8	9	8
SON	Protein SON	0	0	1	0	0	0	0	1	1	0	1	0
CDH2	Cadherin-2	0	0	0	0	1	0	1	1	0	0	0	0
GNAZ	Guanine nucleotide-binding protein G(z) subunit alpha	0	0	0	0	0	0	1	0	0	0	0	0
EIF2AK2	Interferon-induced, double-stranded RNA-activated protein kinase	0	0	0	1	0	0	0	0	2	3	2	3
SRM	Spermidine synthase	0	0	0	0	0	0	0	0	3	2	3	2
COX5A	Cytochrome c oxidase subunit 5A, mitochondrial	0	0	0	0	1	0	2	0	0	0	0	0
IMPDH1	Inosine-5-monophosphate dehydrogenase 1	0	0	0	0	0	0	0	0	1	1	0	0
ATP6V1B2;ATP6V1B1	V-type proton ATPase subunit B, brain isoform;V-type proton ATPase subunit B, kidney isoform	0	2	1	0	1	0	3	0	2	3	3	1
ATP6V1C1	V-type proton ATPase subunit C 1	0	0	1	0	0	0	1	0	1	1	1	0
ACO1	Cytoplasmic aconitate hydratase	0	0	0	0	0	0	0	0	2	0	0	0
OSBP	Oxysterol-binding protein 1	0	0	1	1	0	1	1	0	1	2	2	0
SPRR1A;SPRR1B	Cornifin-A;Cornifin-B	0	0	0	0	0	0	0	1	0	0	0	0
SPRR2E;SPRR2A;SPRR2B;SPRR2D;SPRR2F;SPRR2G	Small proline-rich protein 2E;Small proline-rich protein 2A;Small proline-rich protein 2B;Small proline-rich protein 2D;Small proline-rich protein 2F;Small proline-rich protein 2G	0	0	1	1	1	3	3	3	0	1	0	0
TGM1	Protein-glutamine gamma-glutamyltransferase K	0	0	0	0	0	1	1	0	0	0	0	0
PPIB	Peptidyl-prolyl cis-trans isomerase B	0	0	2	0	0	0	0	0	1	1	0	1
WARS	Tryptophan--tRNA ligase, cytoplasmic;T1-TrpRS;T2-TrpRS	0	0	0	0	0	0	0	0	1	1	1	2
DTYMK	Thymidylate kinase	0	0	0	0	0	0	0	0	4	5	3	0
RRM1	Ribonucleoside-diphosphate reductase large subunit	0	0	0	0	0	0	0	0	1	3	3	0
EEF1B2	Elongation factor 1-beta	0	0	0	0	0	0	0	0	1	1	1	0
ACP1	Low molecular weight phosphotyrosine protein phosphatase	0	0	0	0	0	0	0	0	0	1	1	0
MCM3	DNA replication licensing factor MCM3	0	0	0	0	0	0	0	0	6	6	6	3	yes
RPS12	40S ribosomal protein S12	0	0	0	0	0	0	0	0	0	1	0	0
ATP5A1	ATP synthase subunit alpha, mitochondrial	0	0	0	0	0	0	1	0	0	3	4	0
PSMA4	Proteasome subunit alpha type-4	0	0	0	0	0	0	0	0	1	2	1	1
DDX6	Probable ATP-dependent RNA helicase DDX6	0	0	0	0	0	0	0	0	1	0	1	1
U2AF2	Splicing factor U2AF 65 kDa subunit	0	0	0	0	0	0	0	0	2	3	4	0
TARS	Threonine--tRNA ligase, cytoplasmic	0	0	0	0	0	0	1	0	3	4	4	4
MAPK3;MAPK1;MAPK4;MAPK6	Mitogen-activated protein kinase 3;Mitogen-activated protein kinase 1;Mitogen-activated protein kinase 4;Mitogen-activated protein kinase 6	0	0	0	0	0	0	0	0	2	0	0	0
CALR	Calreticulin	0	0	0	0	0	0	0	0	1	0	1	0
CANX	Calnexin	0	1	1	0	0	0	0	0	4	4	1	1
ITPKB	Inositol-trisphosphate 3-kinase B	0	1	1	0	0	0	0	0	0	0	0	0
PSMA5	Proteasome subunit alpha type-5	0	0	0	0	0	0	1	0	2	2	2	1
ABCD3	ATP-binding cassette sub-family D member 3	0	0	0	0	0	0	0	0	0	1	2	0
POLD1	DNA polymerase delta catalytic subunit	0	0	0	0	0	0	0	0	0	2	1	1
LAP3	Cytosol aminopeptidase	0	0	0	0	0	0	0	0	15	12	11	9
GTF2E1	General transcription factor IIE subunit 1	0	0	0	0	0	0	0	0	1	1	1	1
TKT	Transketolase	0	0	0	0	0	0	0	0	0	1	0	1
MARCKS	Myristoylated alanine-rich C-kinase substrate	0	0	2	1	2	2	2	1	0	1	0	0
PRDX6	Peroxiredoxin-6	0	2	2	1	0	0	1	0	10	11	11	6		yes
BLVRB	Flavin reductase (NADPH)	0	0	0	0	0	0	0	0	3	3	3	3
PRDX5	Peroxiredoxin-5, mitochondrial	0	0	0	1	0	0	0	0	3	3	2	3
PRDX3	Thioredoxin-dependent peroxide reductase, mitochondrial	0	0	0	0	0	0	0	0	1	1	0	0
CMPK1	UMP-CMP kinase	0	0	0	0	0	0	0	0	2	5	3	1
ADSL	Adenylosuccinate lyase	0	0	0	0	0	0	0	0	1	0	1	0
ALDH3A1;ALDH3B2;ALDH3B1;ALDH3A2	Aldehyde dehydrogenase, dimeric NADP-preferring;Aldehyde dehydrogenase family 3 member B2;Aldehyde dehydrogenase family 3 member B1;Fatty aldehyde dehydrogenase	0	0	0	0	0	0	0	0	1	0	0	1
POLR2B	DNA-directed RNA polymerase II subunit RPB2	0	0	0	0	0	0	0	0	1	1	1	0	yes
S100A7;S100A7A	Protein S100-A7;Protein S100-A7A	0	0	1	0	0	0	0	0	2	0	0	0
MAT2A;MAT1A	S-adenosylmethionine synthase isoform type-2;S-adenosylmethionine synthase isoform type-1	0	0	0	0	0	0	0	0	0	0	2	0
HNRNPH3	Heterogeneous nuclear ribonucleoprotein H3	0	0	3	1	0	0	0	0	5	5	4	4	yes
CASP14	Caspase-14;Caspase-14 subunit p17, mature form;Caspase-14 subunit p10, mature form;Caspase-14 subunit p20, intermediate form;Caspase-14 subunit p8, intermediate form	0	0	0	0	0	1	6	0	0	1	0	0	yes	yes
STIP1	Stress-induced-phosphoprotein 1	0	0	0	0	0	0	0	0	5	2	3	2
OTX2;CRX;OTX1	Homeobox protein OTX2;Cone-rod homeobox protein;Homeobox protein OTX1	0	0	0	0	0	0	0	0	2	1	1	1
PYCR1	Pyrroline-5-carboxylate reductase 1, mitochondrial	0	0	0	0	0	0	0	0	3	3	2	3
RPL9	60S ribosomal protein L9	0	1	1	1	0	1	0	0	3	2	1	1
ACSL1	Long-chain-fatty-acid--CoA ligase 1	0	0	0	0	0	0	0	0	1	0	0	0
MCM4	DNA replication licensing factor MCM4	0	0	0	1	0	0	0	0	6	8	9	6
MCM5	DNA replication licensing factor MCM5	0	1	0	0	0	0	0	0	6	5	9	2
MCM7	DNA replication licensing factor MCM7	0	1	1	1	0	0	2	0	8	7	8	7
SHMT2	Serine hydroxymethyltransferase, mitochondrial	0	0	0	0	0	0	0	0	2	1	2	0
HSPA4	Heat shock 70 kDa protein 4	0	0	0	0	0	0	0	0	1	1	1	0
PFN2	Profilin-2	0	0	0	0	0	0	0	0	5	4	3	2
RFC4	Replication factor C subunit 4	0	0	0	0	0	0	0	0	1	1	1	0
RFC2	Replication factor C subunit 2	0	0	0	0	0	0	0	0	1	1	1	0
BSG	Basigin	0	0	1	0	2	1	0	0	0	0	0	0
FUS	RNA-binding protein FUS	0	0	0	0	0	1	0	0	2	1	1	1
DEK	Protein DEK	0	0	0	0	0	0	0	0	1	1	0	1
ARL2	ADP-ribosylation factor-like protein 2	0	0	0	0	0	0	0	0	2	3	3	1
ARL3	ADP-ribosylation factor-like protein 3	0	0	0	0	0	0	0	0	3	2	1	1
TRIM23	E3 ubiquitin-protein ligase TRIM23	0	0	1	0	0	0	1	0	1	1	1	0
MAP2K2	Dual specificity mitogen-activated protein kinase kinase 2	0	0	0	0	0	0	0	0	3	3	3	1
ATP5C1	ATP synthase subunit gamma, mitochondrial	0	1	0	0	0	1	0	0	1	0	0	0
ATP6V1E1	V-type proton ATPase subunit E 1	0	1	1	0	1	2	2	0	1	1	1	0
LONP1	Lon protease homolog, mitochondrial	0	0	0	0	0	0	0	0	3	2	6	2
DLST	Dihydrolipoyllysine-residue succinyltransferase component of 2-oxoglutarate dehydrogenase complex, mitochondrial	0	0	0	0	2	0	1	0	0	0	0	0	yes
GPX4	Phospholipid hydroperoxide glutathione peroxidase, mitochondrial	0	0	0	0	0	0	0	0	1	0	1	0
SRP14	Signal recognition particle 14 kDa protein	0	0	1	0	0	0	0	0	2	1	0	0
NUP62	Nuclear pore glycoprotein p62	0	0	0	0	0	0	0	0	0	1	0	0
TAGLN2	Transgelin-2	0	0	0	0	0	0	0	0	0	0	1	0
ETFB	Electron transfer flavoprotein subunit beta	0	0	0	0	0	0	0	0	7	5	5	3
FEN1	Flap endonuclease 1	0	0	0	0	0	0	0	0	2	3	3	0
ARL1	ADP-ribosylation factor-like protein 1	0	0	0	0	0	0	0	0	2	1	1	0
MLH1	DNA mismatch repair protein Mlh1	0	0	0	0	0	0	0	0	1	1	0	0
STAT3	Signal transducer and activator of transcription 3	0	0	0	0	0	0	0	0	1	0	1	0
MDH2	Malate dehydrogenase, mitochondrial	0	1	0	0	0	0	1	0	4	3	2	2	yes
RFC5	Replication factor C subunit 5	0	0	1	0	0	0	0	0	3	2	3	0
RFC3	Replication factor C subunit 3	0	0	0	0	0	0	0	0	0	2	0	0
HADHA	Trifunctional enzyme subunit alpha, mitochondrial;Long-chain enoyl-CoA hydratase;Long chain 3-hydroxyacyl-CoA dehydrogenase	0	0	0	0	0	0	0	0	2	2	4	0
EIF2S3;EIF2S3L	Eukaryotic translation initiation factor 2 subunit 3;Putative eukaryotic translation initiation factor 2 subunit 3-like protein	0	0	0	0	0	0	0	0	2	1	1	0
EIF2D	Eukaryotic translation initiation factor 2D	0	0	0	0	0	0	0	0	1	0	0	0
CSK	Tyrosine-protein kinase CSK	0	0	0	0	0	0	0	0	5	4	5	2
GARS	Glycine--tRNA ligase	0	0	0	0	0	0	0	0	8	9	6	0
SKIV2L2	Superkiller viralicidic activity 2-like 2	0	0	1	0	0	0	0	0	0	1	0	0
MTOR	Serine/threonine-protein kinase mTOR	0	0	0	0	0	0	0	0	0	1	0	0
HAL	Histidine ammonia-lyase	0	0	0	0	0	0	1	0	0	0	0	0
RPL35	60S ribosomal protein L35	0	1	0	1	0	0	0	0	0	0	0	2	yes
MSH2	DNA mismatch repair protein Msh2	0	0	0	0	0	0	0	0	1	0	1	0
PSMC4	26S protease regulatory subunit 6B	0	0	0	0	0	0	0	0	14	11	13	8
USP5	Ubiquitin carboxyl-terminal hydrolase 5	0	0	0	0	0	0	0	0	11	12	13	8
RANGAP1	Ran GTPase-activating protein 1	0	0	0	0	0	0	0	0	1	2	1	1
RECQL	ATP-dependent DNA helicase Q1	0	0	0	0	0	0	0	0	0	0	1	0
CRKL	Crk-like protein	0	0	0	0	0	0	0	0	1	1	0	0
BAG6	Large proline-rich protein BAG6	0	0	0	0	0	0	0	0	2	2	3	1
NSF	Vesicle-fusing ATPase	0	0	0	0	0	0	0	0	3	4	4	0
UTRN	Utrophin	0	0	0	0	0	0	1	0	1	2	1	1
QARS	Glutamine--tRNA ligase	0	0	0	0	0	0	0	0	11	13	9	4
PSMD8	26S proteasome non-ATPase regulatory subunit 8	0	0	0	0	0	0	0	0	6	5	6	2
CSNK1A1;CSNK1A1L	Casein kinase I isoform alpha;Casein kinase I isoform alpha-like	0	1	0	0	0	0	1	0	4	2	3	3
IDH2	Isocitrate dehydrogenase [NADP], mitochondrial	0	0	0	0	0	0	0	0	4	2	3	2
NASP	Nuclear autoantigenic sperm protein	0	1	1	1	0	0	2	0	8	5	11	7
TUFM	Elongation factor Tu, mitochondrial	0	0	1	1	1	0	1	0	18	17	19	9	yes
AARS	Alanine--tRNA ligase, cytoplasmic	0	1	0	0	0	0	0	0	7	7	7	2
SARS	Serine--tRNA ligase, cytoplasmic	0	0	0	0	0	0	0	0	5	2	2	2
CSNK1E	Casein kinase I isoform epsilon	0	0	0	0	0	0	0	0	1	1	1	1
MCM2	DNA replication licensing factor MCM2	0	0	0	0	0	0	0	0	4	4	4	1	yes
RBM25	RNA-binding protein 25	0	0	1	0	0	0	0	0	1	1	1	1
GMPS	GMP synthase [glutamine-hydrolyzing]	0	0	0	0	0	0	0	0	2	1	2	0	yes
LIG3	DNA ligase 3	0	0	0	0	0	0	0	0	0	1	1	0
MRE11A	Double-strand break repair protein MRE11A	0	0	1	0	0	0	0	0	2	1	2	0
IDH3A	Isocitrate dehydrogenase [NAD] subunit alpha, mitochondrial	0	0	1	0	0	0	1	0	4	7	6	1
SERPINH1	Serpin H1	0	0	0	0	0	0	0	0	0	1	1	0
ST13P4;ST13;ST13P5	Putative protein FAM10A4;Hsc70-interacting protein;Putative protein FAM10A5	0	0	0	0	0	0	0	0	2	1	1	0
DNM2	Dynamin-2	0	0	0	0	0	0	0	0	6	5	3	2
NUDT2	Bis(5-nucleosyl)-tetraphosphatase [asymmetrical]	0	0	0	0	0	0	0	0	0	1	1	0
LRBA	Lipopolysaccharide-responsive and beige-like anchor protein	0	0	0	0	0	0	0	0	2	0	0	0
SMARCA2;SMARCA4	Probable global transcription activator SNF2L2;Transcription activator BRG1	0	0	0	0	0	0	0	0	1	1	0	0
IRAK1	Interleukin-1 receptor-associated kinase 1	0	0	0	0	0	0	0	0	1	1	1	0
GPC3	Glypican-3;Secreted glypican-3	0	0	0	0	1	2	0	0	0	1	0	0
PSMD7	26S proteasome non-ATPase regulatory subunit 7	0	0	0	0	0	0	0	0	7	5	5	4
KPNA2	Importin subunit alpha-1	0	3	1	1	1	1	1	0	3	8	11	4	yes
KIF11	Kinesin-like protein KIF11	0	0	0	0	0	0	1	0	4	7	6	3
NUP98	Nuclear pore complex protein Nup98-Nup96;Nuclear pore complex protein Nup98;Nuclear pore complex protein Nup96	0	0	1	0	0	0	0	1	1	0	1	3	yes
BLVRA	Biliverdin reductase A	0	0	0	0	0	0	0	0	1	1	1	0
SLC25A1	Tricarboxylate transport protein, mitochondrial	0	0	0	0	1	0	0	0	0	0	0	0	yes
ARFIP2	Arfaptin-2	0	0	0	0	0	0	0	0	1	1	1	1
ACLY	ATP-citrate synthase	0	0	0	0	0	0	0	0	8	14	11	3
METAP1	Methionine aminopeptidase 1	0	0	0	0	0	0	0	0	4	4	3	0
SLC16A1	Monocarboxylate transporter 1	0	0	0	0	2	0	0	0	0	0	0	0
SUB1	Activated RNA polymerase II transcriptional coactivator p15	0	0	2	0	0	0	0	0	0	0	0	0	yes
RARS	Arginine--tRNA ligase, cytoplasmic	0	0	0	0	0	0	0	0	11	9	7	4
USP14	Ubiquitin carboxyl-terminal hydrolase 14	0	0	0	0	0	0	0	0	7	4	6	2
RAD23B	UV excision repair protein RAD23 homolog B	0	0	0	0	0	0	0	0	1	1	0	0
EIF5	Eukaryotic translation initiation factor 5	0	0	0	0	0	0	0	0	0	1	2	1
PSMD4	26S proteasome non-ATPase regulatory subunit 4	0	0	0	0	0	0	0	0	2	2	3	2
DRG2	Developmentally-regulated GTP-binding protein 2	0	0	0	0	0	0	0	0	1	1	0	0
VCP	Transitional endoplasmic reticulum ATPase	0	1	0	0	0	0	3	0	1	1	1	0
ADK	Adenosine kinase	0	0	0	0	0	0	0	0	2	2	2	0
ADAR	Double-stranded RNA-specific adenosine deaminase	0	1	1	0	0	0	0	0	1	2	3	1
EIF3B	Eukaryotic translation initiation factor 3 subunit B	0	0	0	0	0	0	0	0	7	7	9	6
RRP1	Ribosomal RNA processing protein 1 homolog A	0	0	0	0	0	0	0	0	0	0	0	1
MARS	Methionine--tRNA ligase, cytoplasmic	0	0	0	1	0	0	1	0	20	21	21	13
EIF6	Eukaryotic translation initiation factor 6	0	1	0	1	0	0	0	0	0	0	0	2
TMEM33	Transmembrane protein 33	0	0	0	0	0	0	0	0	1	1	1	0
CORO7	Coronin-7	0	0	0	0	0	0	0	0	3	3	4	0
ARPC4	Actin-related protein 2/3 complex subunit 4	0	0	1	0	2	4	4	0	3	4	3	0
TPI1	Triosephosphate isomerase	0	1	0	0	0	0	0	0	2	2	1	2
EIF3E	Eukaryotic translation initiation factor 3 subunit E	0	0	0	0	0	0	0	0	4	2	2	0
SEC61B	Protein transport protein Sec61 subunit beta	0	0	0	0	0	0	0	0	1	1	1	0
RPS20	40S ribosomal protein S20	0	1	0	0	0	0	0	0	2	2	2	1	yes
PRPS1;PRPS2	Ribose-phosphate pyrophosphokinase 1;Ribose-phosphate pyrophosphokinase 2	0	0	1	0	0	0	0	0	8	9	10	6
CDC42	Cell division control protein 42 homolog	0	0	0	0	1	0	1	0	0	0	0	0
RAB8A;RAB13;RAB8B	Ras-related protein Rab-8A;Ras-related protein Rab-13;Ras-related protein Rab-8B	0	0	0	0	0	0	0	0	1	0	1	0
UBE2D2;UBE2D3;UBE2D4;UBE2D1	Ubiquitin-conjugating enzyme E2 D2;Ubiquitin-conjugating enzyme E2 D3;Ubiquitin-conjugating enzyme E2 D4;Ubiquitin-conjugating enzyme E2 D1	0	0	0	0	0	0	0	0	2	2	2	1
UBE2N;UBE2NL	Ubiquitin-conjugating enzyme E2 N;Putative ubiquitin-conjugating enzyme E2 N-like	0	0	0	0	0	0	1	0	1	1	1	0
ACTR2	Actin-related protein 2	0	1	1	1	1	3	3	0	7	6	5	3
COPS2	COP9 signalosome complex subunit 2	0	0	0	0	0	0	1	0	1	1	1	1
ABCE1	ATP-binding cassette sub-family E member 1	0	0	0	0	0	0	0	0	0	3	2	0
DCAF7	DDB1- and CUL4-associated factor 7	0	0	0	0	0	0	0	0	1	1	1	0	yes
RRAS2	Ras-related protein R-Ras2	0	0	0	0	0	2	3	0	1	1	1	0
NCS1	Neuronal calcium sensor 1	0	0	1	0	0	0	0	1	0	0	0	0
PSMC1	26S protease regulatory subunit 4	0	0	0	0	0	0	0	0	5	2	5	3
PSMC5	26S protease regulatory subunit 8	0	0	0	0	0	0	0	0	11	8	11	5
RPS15A	40S ribosomal protein S15a	0	0	0	0	0	0	0	0	1	1	2	2	yes
RPS14	40S ribosomal protein S14	0	1	0	1	0	0	0	1	0	0	0	1	yes
SNRPE	Small nuclear ribonucleoprotein E	0	0	1	1	0	0	0	0	1	1	1	1
SNRPD2	Small nuclear ribonucleoprotein Sm D2	0	0	0	2	0	0	0	0	1	3	1	0
ARF6	ADP-ribosylation factor 6	0	0	0	0	0	0	0	0	1	1	1	1
PSMC6	26S protease regulatory subunit 10B	0	0	0	0	0	0	1	0	8	7	9	7
CNBP	Cellular nucleic acid-binding protein	0	0	0	0	0	0	0	0	1	1	1	1
RPS15	40S ribosomal protein S15	0	0	1	0	0	0	0	0	2	1	1	0	yes
RPS25	40S ribosomal protein S25	0	0	0	0	1	0	0	0	1	2	1	2	yes
TRA2B	Transformer-2 protein homolog beta	0	0	1	1	0	0	0	0	0	0	1	0	yes
PPP2R2A	Serine/threonine-protein phosphatase 2A 55 kDa regulatory subunit B alpha isoform	0	0	0	0	0	0	0	0	0	1	1	0		yes
DYNLT1	Dynein light chain Tctex-type 1	0	0	0	0	0	0	0	0	1	1	1	1
GNB2L1	Guanine nucleotide-binding protein subunit beta-2-like 1;Guanine nucleotide-binding protein subunit beta-2-like 1, N-terminally processed	0	0	0	0	0	0	0	0	3	3	1	0
PAFAH1B2	Platelet-activating factor acetylhydrolase IB subunit beta	0	0	0	0	0	0	0	0	2	1	1	1
NOP14	Nucleolar protein 14	0	2	0	0	0	0	0	0	0	0	0	1
IGBP1	Immunoglobulin-binding protein 1	0	0	0	0	0	0	0	0	1	1	1	1
EIF4G2	Eukaryotic translation initiation factor 4 gamma 2	0	0	0	0	0	0	0	0	13	11	13	9
ST5	Suppression of tumorigenicity 5 protein	0	0	0	0	1	0	0	0	0	0	0	0
RPL36AL;RPL36A	60S ribosomal protein L36a-like;60S ribosomal protein L36a	0	1	1	1	1	0	1	1	1	0	1	1
SRSF3	Serine/arginine-rich splicing factor 3	0	0	1	1	0	0	0	0	0	0	1	1	yes
NFKB2	Nuclear factor NF-kappa-B p100 subunit;Nuclear factor NF-kappa-B p52 subunit	0	0	0	0	0	0	0	0	1	1	1	1
FABP5	Fatty acid-binding protein, epidermal	0	1	0	0	0	0	3	0	0	0	0	0		yes
HMGCS1	Hydroxymethylglutaryl-CoA synthase, cytoplasmic	0	0	0	0	0	0	0	0	0	0	1	0
PFKP	ATP-dependent 6-phosphofructokinase, platelet type	0	0	0	0	0	0	0	0	14	15	14	14
EWSR1	RNA-binding protein EWS	0	1	0	0	0	0	0	1	0	1	1	1
DSG1	Desmoglein-1	0	5	1	1	1	7	14	10	0	6	1	0	yes	yes
MAP2K1	Dual specificity mitogen-activated protein kinase kinase 1	0	1	0	1	1	0	0	1	4	3	4	1
FKBP4	Peptidyl-prolyl cis-trans isomerase FKBP4;Peptidyl-prolyl cis-trans isomerase FKBP4, N-terminally processed	0	0	0	1	1	0	0	0	4	3	3	2
AKAP12	A-kinase anchor protein 12	0	1	1	0	1	1	1	0	1	1	1	1
RELA	Transcription factor p65	0	0	0	0	0	0	1	0	1	2	1	1
UBXN1	UBX domain-containing protein 1	0	0	0	0	0	0	0	0	1	1	2	0
GFPT1	Glutamine--fructose-6-phosphate aminotransferase [isomerizing] 1	0	0	0	0	0	0	0	0	5	5	6	1
PSME1	Proteasome activator complex subunit 1	0	0	0	0	0	0	0	0	0	1	1	0
KLC1;KLC2	Kinesin light chain 1;Kinesin light chain 2	0	0	0	0	0	0	0	0	1	5	2	2
TGM3	Protein-glutamine gamma-glutamyltransferase E;Protein-glutamine gamma-glutamyltransferase E 50 kDa catalytic chain;Protein-glutamine gamma-glutamyltransferase E 27 kDa non-catalytic chain	0	0	0	0	0	0	2	0	0	0	0	0		yes
DSC1	Desmocollin-1	0	2	0	1	0	2	7	2	1	3	0	0	yes
PPID	Peptidyl-prolyl cis-trans isomerase D	0	0	0	0	0	0	0	0	4	2	2	0
SSRP1	FACT complex subunit SSRP1	0	0	0	0	0	0	0	0	2	3	3	0		yes
MZT1	Mitotic-spindle organizing protein 1	0	1	2	0	0	0	0	0	0	0	1	2
NSUN2	tRNA (cytosine(34)-C(5))-methyltransferase	0	0	0	0	0	0	1	1	0	1	1	1
NCBP1	Nuclear cap-binding protein subunit 1	0	0	0	0	0	0	0	0	2	1	1	0
HSPA14	Heat shock 70 kDa protein 14	0	0	0	0	0	0	0	0	2	2	4	1
KIF1A	Kinesin-like protein KIF1A	0	0	0	0	0	0	0	0	2	2	3	1
SCRN1	Secernin-1	0	0	0	0	0	0	0	0	4	2	5	1
AKAP13	A-kinase anchor protein 13	0	0	0	0	1	1	1	1	0	1	1	1
AIMP1	Aminoacyl tRNA synthase complex-interacting multifunctional protein 1;Endothelial monocyte-activating polypeptide 2	0	0	0	0	0	0	0	0	1	1	1	0
ILF2	Interleukin enhancer-binding factor 2	0	1	0	0	0	0	0	0	0	2	0	0	yes
ILF3	Interleukin enhancer-binding factor 3	0	0	1	0	0	0	0	0	1	0	0	1	yes
TRAP1	Heat shock protein 75 kDa, mitochondrial	0	0	0	0	0	0	0	0	6	4	6	3	yes
COASY	Bifunctional coenzyme A synthase;Phosphopantetheine adenylyltransferase;Dephospho-CoA kinase	0	0	0	0	0	0	0	0	1	1	3	1
HNRNPA0	Heterogeneous nuclear ribonucleoprotein A0	0	0	0	0	0	0	0	0	2	4	4	2
AIMP2	Aminoacyl tRNA synthase complex-interacting multifunctional protein 2	0	0	1	0	0	1	1	0	5	4	4	1
PAK2;PAK3;PAK1	Serine/threonine-protein kinase PAK 2;PAK-2p27;PAK-2p34;Serine/threonine-protein kinase PAK 3;Serine/threonine-protein kinase PAK 1	0	0	0	0	0	0	0	0	2	2	2	0
DUSP8	Dual specificity protein phosphatase 8	0	0	0	1	0	0	0	0	0	1	0	0
DDX10	Probable ATP-dependent RNA helicase DDX10	0	0	0	0	0	0	0	1	0	0	0	1		yes
G3BP1	Ras GTPase-activating protein-binding protein 1	0	0	0	0	0	0	0	0	2	3	5	0
EIF3I	Eukaryotic translation initiation factor 3 subunit I	0	0	0	0	1	0	0	0	6	6	8	3
CTBP1;CTBP2	C-terminal-binding protein 1;C-terminal-binding protein 2	0	0	0	0	0	0	0	0	4	4	5	1
DYNC1I2	Cytoplasmic dynein 1 intermediate chain 2	0	0	1	0	0	0	0	0	2	3	2	0
ILK	Integrin-linked protein kinase	0	0	0	0	0	0	0	0	1	2	0	0
SNTB2	Beta-2-syntrophin	0	0	0	0	0	0	0	0	0	1	1	0
PIN1	Peptidyl-prolyl cis-trans isomerase NIMA-interacting 1	0	0	0	0	0	0	0	0	2	1	1	0
CAMK2G	Calcium/calmodulin-dependent protein kinase type II subunit gamma	0	0	0	0	0	0	0	0	0	2	2	5
CAMK2D	Calcium/calmodulin-dependent protein kinase type II subunit delta	0	1	1	1	2	0	1	1	3	4	2	4
SNW1	SNW domain-containing protein 1	0	0	1	0	0	0	0	0	0	0	0	0	yes
IQGAP2	Ras GTPase-activating-like protein IQGAP2	0	0	0	0	0	0	0	0	4	4	7	2
SNX1	Sorting nexin-1	0	0	0	0	0	0	0	0	1	0	0	1
FHL1	Four and a half LIM domains protein 1	0	0	0	0	0	0	0	0	5	4	5	2
BOP1	Ribosome biogenesis protein BOP1	0	0	0	2	0	0	0	1	0	0	0	3	yes
EIF3A	Eukaryotic translation initiation factor 3 subunit A	0	0	0	0	0	0	0	0	6	7	7	3
EFR3A	Protein EFR3 homolog A	0	0	0	0	0	0	2	0	0	0	0	0
UBAP2L	Ubiquitin-associated protein 2-like	0	3	2	4	3	1	1	2	1	2	1	1
TTLL12	Tubulin--tyrosine ligase-like protein 12	0	0	0	0	0	0	0	0	7	8	9	5
DCTN1	Dynactin subunit 1	0	1	0	0	1	1	2	1	4	3	2	2
CTTN	Src substrate cortactin	0	0	0	0	0	0	0	0	0	1	1	0	yes
TRIM25	E3 ubiquitin/ISG15 ligase TRIM25	0	0	0	0	0	0	0	0	4	4	6	3
GALE	UDP-glucose 4-epimerase	0	0	0	0	0	0	0	0	1	0	0	0
CAPRIN1	Caprin-1	0	0	1	0	0	0	0	0	2	2	2	2	yes
RBM39	RNA-binding protein 39	0	1	4	0	1	2	0	3	3	3	1	3	yes
MCM6	DNA replication licensing factor MCM6	0	0	0	0	0	0	1	0	6	6	7	4
NBR1	Next to BRCA1 gene 1 protein	0	1	1	1	1	1	2	0	1	1	0	1
TRIP12	E3 ubiquitin-protein ligase TRIP12	0	0	0	0	0	0	0	0	2	1	1	1
GANAB	Neutral alpha-glucosidase AB	0	1	1	2	1	1	1	1	1	1	1	1
NAA30	N-alpha-acetyltransferase 30	0	0	0	0	0	0	0	0	1	1	1	0
GAPVD1	GTPase-activating protein and VPS9 domain-containing protein 1	0	0	0	0	0	0	0	0	1	1	0	0
NCAPH	Condensin complex subunit 2	0	0	0	0	0	0	0	0	3	3	3	2
PSMD6	26S proteasome non-ATPase regulatory subunit 6	0	0	0	0	0	0	1	0	10	10	12	7
RRS1	Ribosome biogenesis regulatory protein homolog	0	2	0	2	0	0	0	2	0	0	0	6
IQCB1	IQ calmodulin-binding motif-containing protein 1	0	0	0	0	0	0	0	2	0	0	0	1
KIF14	Kinesin-like protein KIF14	0	0	0	1	1	0	1	1	0	0	0	1
EEA1	Early endosome antigen 1	0	0	0	0	0	0	0	0	1	2	2	0
PAFAH1B3	Platelet-activating factor acetylhydrolase IB subunit gamma	0	0	0	0	0	0	0	0	1	1	1	1
PMVK	Phosphomevalonate kinase	0	0	0	0	0	0	0	0	0	1	2	0
PRKD1;PRKD2	Serine/threonine-protein kinase D1;Serine/threonine-protein kinase D2	0	0	0	0	0	0	1	0	1	1	0	0
PPA1	Inorganic pyrophosphatase	0	0	0	0	0	0	0	0	6	7	6	4
RNPS1	RNA-binding protein with serine-rich domain 1	0	1	1	0	0	0	0	1	0	0	0	0
LRRC41	Leucine-rich repeat-containing protein 41	0	0	0	0	0	0	0	0	2	1	1	0
TCEB1	Transcription elongation factor B polypeptide 1	0	0	1	0	0	0	0	0	3	2	2	0
TCEB2	Transcription elongation factor B polypeptide 2	0	1	1	0	0	0	1	0	5	4	5	0
RHEB	GTP-binding protein Rheb	0	0	0	0	0	0	0	0	1	1	1	0
CNN3	Calponin-3	0	0	0	1	0	0	0	0	3	0	1	1
RPS6KA1	Ribosomal protein S6 kinase alpha-1	0	0	0	0	0	0	0	0	1	1	0	0
SEC23A	Protein transport protein Sec23A	0	0	0	0	0	0	0	0	1	2	3	1	yes
SF3A1	Splicing factor 3A subunit 1	0	0	0	1	0	0	0	0	0	0	0	0	yes
STIL	SCL-interrupting locus protein	0	0	0	0	1	0	0	3	0	0	0	3
CDSN	Corneodesmosin	0	0	0	0	0	0	3	0	0	1	0	0
SF1	Splicing factor 1	0	0	1	1	0	0	1	1	1	1	1	1	yes
TRIP13	Pachytene checkpoint protein 2 homolog	0	0	0	0	0	0	0	0	2	3	4	1
MAPRE1	Microtubule-associated protein RP/EB family member 1	0	1	0	0	0	1	0	0	1	1	1	1
HERC1	Probable E3 ubiquitin-protein ligase HERC1	0	0	0	0	0	0	0	0	2	1	1	0
TOMM34	Mitochondrial import receptor subunit TOM34	0	0	0	0	0	0	0	0	1	1	0	0
NEDD8	NEDD8	0	0	0	0	0	0	0	0	1	1	1	1
ZYX	Zyxin	0	0	0	0	0	0	0	0	2	2	2	1
ADRM1	Proteasomal ubiquitin receptor ADRM1	0	0	0	0	1	0	0	0	1	2	1	1
DPYSL2;CRMP1	Dihydropyrimidinase-related protein 2;Dihydropyrimidinase-related protein 1	0	0	0	0	0	0	0	0	1	2	1	0
SRSF7	Serine/arginine-rich splicing factor 7	0	1	0	0	0	0	0	0	1	0	0	1	yes
FSCN1	Fascin	0	0	0	0	0	0	0	0	9	11	8	7
PCK2	Phosphoenolpyruvate carboxykinase [GTP], mitochondrial	0	0	0	0	0	0	0	0	4	2	2	0	yes
CYP51A1	Lanosterol 14-alpha demethylase	0	0	0	0	0	0	0	0	1	1	1	0
KNOP1	Lysine-rich nucleolar protein 1	0	0	0	0	0	0	0	0	0	1	1	1
CSPP1	Centrosome and spindle pole-associated protein 1	0	0	1	0	2	0	0	1	0	0	0	1
PDS5A	Sister chromatid cohesion protein PDS5 homolog A	0	0	0	0	0	0	0	0	0	1	1	0
ERCC6L	DNA excision repair protein ERCC-6-like	0	0	0	0	0	0	0	0	2	2	3	0
RALGAPA2	Ral GTPase-activating protein subunit alpha-2	0	0	0	0	0	1	0	0	0	0	0	0
SMU1	WD40 repeat-containing protein SMU1;WD40 repeat-containing protein SMU1, N-terminally processed	0	0	0	0	0	0	0	0	0	0	1	0		yes
LRRFIP1	Leucine-rich repeat flightless-interacting protein 1	0	0	1	0	3	0	2	2	4	2	3	1
NBPF8;NBPF11	Putative neuroblastoma breakpoint family member 8;Neuroblastoma breakpoint family member 11	0	0	0	0	0	0	0	0	0	1	0	0
MAP7D1	MAP7 domain-containing protein 1	0	1	1	1	1	1	1	1	2	1	1	1
PDCD4	Programmed cell death protein 4	0	0	0	0	0	0	0	0	0	0	1	0
CDCA8	Borealin	0	3	1	2	2	1	0	1	0	0	0	0	yes
ASPRV1	Retroviral-like aspartic protease 1	0	0	0	0	0	0	1	0	0	0	0	0
PPP6R3	Serine/threonine-protein phosphatase 6 regulatory subunit 3	0	1	1	0	1	1	1	1	1	1	2	1
NUP188	Nucleoporin NUP188 homolog	0	1	1	0	0	0	1	1	1	1	1	1
C9orf114	Putative methyltransferase C9orf114	0	1	1	1	0	0	1	0	1	1	1	1
UBR4	E3 ubiquitin-protein ligase UBR4	0	0	0	0	0	0	1	0	3	2	2	2
UBAP2	Ubiquitin-associated protein 2	0	0	0	0	0	0	0	0	1	0	0	0
KPRP	Keratinocyte proline-rich protein	0	3	3	0	1	10	13	12	0	9	0	0
XP32	Skin-specific protein 32	0	1	1	1	0	1	1	3	0	1	1	0
LCE1B	Late cornified envelope protein 1B	0	0	0	0	0	0	0	0	0	0	0	0
ECM29	Proteasome-associated protein ECM29 homolog	0	0	0	0	0	0	0	0	2	2	2	0
RPGRIP1L	Protein fantom	0	0	0	0	0	0	0	2	0	0	0	0
TNS3	Tensin-3	0	1	0	0	0	0	0	0	1	1	1	1
INTS3	Integrator complex subunit 3	0	0	0	0	0	0	0	0	1	0	0	0
LHX8	LIM/homeobox protein Lhx8	0	0	0	0	0	0	0	0	0	1	0	1
NXN	Nucleoredoxin	0	0	0	0	0	0	0	0	2	2	2	2
CIAPIN1	Anamorsin	0	0	0	0	0	0	0	0	0	0	1	0
ARMC6	Armadillo repeat-containing protein 6	0	0	0	0	0	0	0	0	2	0	1	0
TTI2	TELO2-interacting protein 2	0	0	0	0	0	0	0	0	1	1	1	1
PRPF8	Pre-mRNA-processing-splicing factor 8	0	2	1	2	0	0	0	0	7	3	3	1	yes
PKN3	Serine/threonine-protein kinase N3	0	0	0	0	0	0	0	0	0	1	1	1
PDXDC1	Pyridoxal-dependent decarboxylase domain-containing protein 1	0	0	0	0	0	0	0	0	1	1	1	0
SBSN	Suprabasin	0	1	1	1	1	1	4	1	2	2	1	1		yes
WDR82	WD repeat-containing protein 82	0	0	0	0	0	0	0	0	1	0	0	0
NFXL1	NF-X1-type zinc finger protein NFXL1	0	0	0	0	0	0	1	0	2	1	2	1
SRCAP	Helicase SRCAP	0	0	0	0	0	1	0	0	0	0	1	0
MARK2	Serine/threonine-protein kinase MARK2	0	0	0	0	0	0	0	0	1	1	1	2
DDX46	Probable ATP-dependent RNA helicase DDX46	0	0	0	0	0	0	0	0	2	1	1	0
BZW1	Basic leucine zipper and W2 domain-containing protein 1	0	0	0	0	0	0	0	0	0	3	2	0
EIF3M	Eukaryotic translation initiation factor 3 subunit M	0	0	0	0	0	0	1	0	2	1	2	1
MEPCE	7SK snRNA methylphosphate capping enzyme	0	0	0	0	0	0	1	1	0	1	1	0
CYFIP1;CYFIP2	Cytoplasmic FMR1-interacting protein 1;Cytoplasmic FMR1-interacting protein 2	0	0	0	0	0	0	0	0	0	1	2	0
GET4	Golgi to ER traffic protein 4 homolog	0	0	1	0	0	0	0	0	1	1	3	0
ZC3HAV1	Zinc finger CCCH-type antiviral protein 1	0	0	0	0	0	0	0	0	3	2	2	2
EFTUD1	Elongation factor Tu GTP-binding domain-containing protein 1	0	0	0	0	0	0	0	0	1	2	1	0
MAVS	Mitochondrial antiviral-signaling protein	0	0	0	0	1	0	1	0	1	1	1	0
DCXR	L-xylulose reductase	0	0	0	0	0	0	0	0	1	0	1	0
HUWE1	E3 ubiquitin-protein ligase HUWE1	0	0	0	0	0	0	0	0	1	2	1	0
YTHDF3	YTH domain-containing family protein 3	0	0	0	2	0	0	0	0	0	0	0	0	yes
KIAA1328	Uncharacterized protein KIAA1328	0	0	0	0	1	0	1	4	1	1	1	7
TADA2B	Transcriptional adapter 2-beta	0	0	0	0	0	1	1	1	0	0	0	0
PABPN1	Polyadenylate-binding protein 2	0	0	0	0	0	0	0	0	1	0	0	0
SAPCD2	Suppressor APC domain-containing protein 2	0	1	0	0	0	1	0	1	0	0	0	0
LSR	Lipolysis-stimulated lipoprotein receptor	0	0	0	0	0	0	0	0	0	2	1	0
DNAAF5	Dynein assembly factor 5, axonemal	0	0	0	0	0	0	0	0	2	2	3	2
IRF2BP1	Interferon regulatory factor 2-binding protein 1	0	0	0	0	0	0	0	0	0	1	1	1
RELL1	RELT-like protein 1	0	0	0	0	0	0	0	0	0	0	1	0
CCDC50	Coiled-coil domain-containing protein 50	0	0	3	0	0	0	0	0	0	0	1	0
MAP7D3	MAP7 domain-containing protein 3	0	0	0	0	0	0	0	0	1	1	0	1
CUL9	Cullin-9	0	1	0	1	0	0	0	0	0	1	1	2
RHOT2	Mitochondrial Rho GTPase 2	0	0	0	0	0	0	0	0	1	1	1	0
RAVER1	Ribonucleoprotein PTB-binding 1	0	0	0	0	0	0	0	0	0	2	1	1
EXOC8	Exocyst complex component 8	0	0	0	0	0	0	0	0	1	0	1	0
SPG20	Spartin	0	0	0	0	0	0	0	0	1	0	1	1
TTC5	Tetratricopeptide repeat protein 5	0	0	0	0	0	0	0	0	1	0	1	0
CCAR2	Cell cycle and apoptosis regulator protein 2	0	0	0	0	0	0	0	0	0	0	0	1
LRRC47	Leucine-rich repeat-containing protein 47	0	0	0	0	0	0	0	0	0	1	1	1
ANKRD35	Ankyrin repeat domain-containing protein 35	0	0	0	0	0	0	0	0	0	0	1	0
SLC43A2	Large neutral amino acids transporter small subunit 4	0	0	0	0	1	0	1	0	1	1	1	0
ASCC3	Activating signal cointegrator 1 complex subunit 3	0	0	0	0	0	0	0	0	0	1	1	0
ENAH	Protein enabled homolog	0	1	1	0	0	0	0	1	2	0	1	1
ATP6V0D2	V-type proton ATPase subunit d 2	0	0	1	0	0	0	1	0	0	0	0	0
NHLRC2	NHL repeat-containing protein 2	0	0	0	0	0	0	0	0	1	1	1	0
SPC24	Kinetochore protein Spc24	0	0	0	0	0	0	0	0	0	1	0	0
SERBP1	Plasminogen activator inhibitor 1 RNA-binding protein	0	0	0	0	0	0	0	0	1	1	0	0
LSM14A	Protein LSM14 homolog A	0	0	0	0	0	0	0	0	1	0	0	0	yes
CCNY;CCNYL1;CCNYL2	Cyclin-Y;Cyclin-Y-like protein 1;Cyclin-Y-like protein 2	0	0	0	0	0	0	2	0	0	0	0	0
ABCF1	ATP-binding cassette sub-family F member 1	0	0	0	0	0	0	0	0	9	6	7	4
PIK3C3	Phosphatidylinositol 3-kinase catalytic subunit type 3	0	0	0	0	0	0	0	0	0	1	1	0
NUP37	Nucleoporin Nup37	0	0	0	0	0	0	1	0	2	1	1	0
NUP35	Nucleoporin NUP53	0	0	2	1	0	1	0	1	0	1	1	0	yes
NEDD1	Protein NEDD1	0	0	1	0	0	0	0	1	0	0	0	2
CEP76	Centrosomal protein of 76 kDa	0	0	2	0	1	0	0	2	0	0	0	1
FAM81A	Protein FAM81A	0	1	0	0	0	0	0	0	0	0	0	1
TBC1D15	TBC1 domain family member 15	0	0	0	0	0	0	0	1	1	3	1	0
DDX54	ATP-dependent RNA helicase DDX54	0	0	0	1	0	0	0	0	0	1	0	2
RB1CC1	RB1-inducible coiled-coil protein 1	0	0	0	0	0	0	0	0	1	1	1	1
UTP15	U3 small nucleolar RNA-associated protein 15 homolog	0	1	0	0	0	0	0	0	0	0	0	1
IPO4	Importin-4	0	1	2	2	1	0	0	2	12	13	11	8
PDCD6IP	Programmed cell death 6-interacting protein	0	0	0	0	0	0	0	0	1	1	0	0
CKAP2	Cytoskeleton-associated protein 2	0	1	1	1	0	1	1	1	1	1	1	1
ATXN2L	Ataxin-2-like protein	0	0	0	0	0	0	0	0	1	1	1	0	yes
MUC16	Mucin-16	0	0	1	0	0	0	0	0	0	1	0	0
AHCTF1	Protein ELYS	0	0	0	0	0	0	0	1	0	0	1	0
DDX1	ATP-dependent RNA helicase DDX1	0	0	0	0	0	0	0	0	8	7	6	2	yes
GBF1	Golgi-specific brefeldin A-resistance guanine nucleotide exchange factor 1	0	0	0	0	0	0	0	0	2	1	3	0
LARP4B	La-related protein 4B	0	0	0	0	0	0	0	0	0	1	1	0
ARPC1A	Actin-related protein 2/3 complex subunit 1A	0	0	1	0	1	0	2	0	2	2	5	1
HDAC2	Histone deacetylase 2	0	0	0	0	0	0	0	0	2	2	2	0
SYMPK	Symplekin	0	0	0	0	0	0	0	0	1	0	0	0
RAD50	DNA repair protein RAD50	0	0	0	0	0	0	0	1	2	2	4	1
ARHGEF1	Rho guanine nucleotide exchange factor 1	0	1	1	1	1	0	0	0	2	1	2	1
UPF1	Regulator of nonsense transcripts 1	0	0	0	0	0	0	1	0	14	11	12	3
SMARCC1	SWI/SNF complex subunit SMARCC1	0	0	0	0	0	0	0	0	1	0	0	0
KHSRP	Far upstream element-binding protein 2	0	0	0	0	0	0	0	0	5	5	4	3
TNPO1	Transportin-1	0	0	0	0	0	0	0	0	4	4	2	2
ARHGEF2	Rho guanine nucleotide exchange factor 2	0	0	1	0	0	0	0	0	3	5	3	1
USP9X	Probable ubiquitin carboxyl-terminal hydrolase FAF-X	0	0	0	0	0	0	0	0	3	1	2	2
TBRG4	Protein TBRG4	0	0	0	0	0	0	0	0	0	1	1	0
EXOC4	Exocyst complex component 4	0	0	0	0	0	0	0	0	0	1	1	1
COA7	Cytochrome c oxidase assembly factor 7	0	0	0	0	0	0	0	0	1	1	1	1
FAF2	FAS-associated factor 2	0	0	0	1	0	0	0	0	1	1	1	1
KIAA1279	KIF1-binding protein	0	0	0	0	0	0	0	0	0	2	2	0
DAZAP1	DAZ-associated protein 1	0	0	0	0	0	0	0	0	1	3	1	1
RRP36	Ribosomal RNA processing protein 36 homolog	0	0	0	0	0	0	0	0	0	0	0	1
S100A16	Protein S100-A16	0	0	0	0	0	0	1	1	0	0	0	0
BICD1	Protein bicaudal D homolog 1	0	0	0	1	0	0	0	1	0	1	0	1
PDLIM5	PDZ and LIM domain protein 5	0	0	0	0	0	0	0	0	0	1	1	0
FUBP3	Far upstream element-binding protein 3	0	0	0	0	0	0	0	0	3	3	4	1
SUCLG2	Succinyl-CoA ligase [GDP-forming] subunit beta, mitochondrial	0	0	0	0	0	0	0	0	2	3	2	0
LRCH3	Leucine-rich repeat and calponin homology domain-containing protein 3	0	0	0	0	14	12	10	2	1	0	0	0
ITCH	E3 ubiquitin-protein ligase Itchy homolog	0	1	0	0	1	1	1	1	1	1	1	1
COG3	Conserved oligomeric Golgi complex subunit 3	0	1	0	0	0	0	0	0	1	0	0	0
RPRD1A;RPRD1B	Regulation of nuclear pre-mRNA domain-containing protein 1A;Regulation of nuclear pre-mRNA domain-containing protein 1B	0	0	0	0	0	0	0	0	1	1	1	0
SERPINB12	Serpin B12	0	0	0	0	0	0	0	3	0	0	0	0		yes
ARHGEF17	Rho guanine nucleotide exchange factor 17	0	1	3	0	1	1	2	0	0	1	1	0
RBM14	RNA-binding protein 14	0	0	0	0	0	0	0	0	0	0	0	0	yes
QKI	Protein quaking	0	0	0	0	0	0	0	0	1	1	1	1
SPAG5	Sperm-associated antigen 5	0	0	0	0	0	0	0	0	1	0	0	0
MCCC1	Methylcrotonoyl-CoA carboxylase subunit alpha, mitochondrial	0	1	0	4	0	0	0	2	0	0	0	1	yes
RSF1	Remodeling and spacing factor 1	0	1	1	0	0	0	0	0	0	0	0	0
RBM15	Putative RNA-binding protein 15	0	0	0	0	0	0	0	0	1	1	1	1
MMS19	MMS19 nucleotide excision repair protein homolog	0	0	0	0	0	0	0	0	3	6	4	3
UHRF1	E3 ubiquitin-protein ligase UHRF1	0	0	0	0	0	0	0	0	4	2	3	1
RMDN3	Regulator of microtubule dynamics protein 3	0	1	2	0	2	1	2	0	2	1	2	0
MYCBP	C-Myc-binding protein	0	0	0	0	0	0	0	0	2	1	0	2
PSMD1	26S proteasome non-ATPase regulatory subunit 1	0	0	0	0	1	1	0	1	15	13	17	8
NUP88	Nuclear pore complex protein Nup88	0	0	1	0	0	0	0	0	1	1	0	1	yes
POP1	Ribonucleases P/MRP protein subunit POP1	0	1	1	1	0	1	0	1	1	1	1	1
DNAJC7	DnaJ homolog subfamily C member 7	0	0	0	0	0	0	0	0	4	1	4	0
KIF2C	Kinesin-like protein KIF2C	0	0	0	0	0	0	0	0	1	0	0	0
HSD17B10	3-hydroxyacyl-CoA dehydrogenase type-2	0	0	0	0	0	0	0	0	5	6	6	2
HNRNPAB	Heterogeneous nuclear ribonucleoprotein A/B	0	0	0	0	0	0	0	0	1	0	0	1	yes
PTPN18	Tyrosine-protein phosphatase non-receptor type 18	0	0	0	0	0	0	0	0	1	1	1	0
DUSP9	Dual specificity protein phosphatase 9	0	0	0	0	0	0	0	0	4	2	2	0
PKP2	Plakophilin-2	0	0	0	0	2	1	2	0	0	0	0	0
DPYSL5	Dihydropyrimidinase-related protein 5	0	0	0	0	0	0	0	0	1	0	1	0
NCAPG	Condensin complex subunit 3	0	0	0	0	0	0	0	0	13	11	10	2
ARPC5L	Actin-related protein 2/3 complex subunit 5-like protein	0	0	0	0	0	0	1	0	1	1	2	1
GRWD1	Glutamate-rich WD repeat-containing protein 1	0	0	0	0	0	0	0	0	1	1	1	0
WDR77	Methylosome protein 50	0	0	0	0	0	0	0	0	1	2	1	1
MYBBP1A	Myb-binding protein 1A	0	1	0	1	0	0	0	0	1	1	1	2
LZTS2	Leucine zipper putative tumor suppressor 2	0	0	0	0	1	0	1	0	0	0	0	0
ANP32E	Acidic leucine-rich nuclear phosphoprotein 32 family member E	0	0	0	0	0	0	0	0	1	1	1	2
LRRC1	Leucine-rich repeat-containing protein 1	0	0	0	0	0	0	0	0	2	2	1	1
TBCD	Tubulin-specific chaperone D	0	0	1	0	0	1	0	0	15	15	15	6
WDR18	WD repeat-containing protein 18	0	0	0	0	0	0	0	0	1	1	0	0
NTMT1	N-terminal Xaa-Pro-Lys N-methyltransferase 1;N-terminal Xaa-Pro-Lys N-methyltransferase 1, N-terminally processed	0	0	0	0	0	0	0	0	1	1	1	1
NUP85	Nuclear pore complex protein Nup85	0	1	0	0	0	0	0	0	0	1	1	1
REPIN1	Replication initiator 1	0	0	0	0	0	1	1	1	1	0	1	1
RBM4;RBM4B	RNA-binding protein 4;RNA-binding protein 4B	0	2	0	0	0	0	0	0	1	2	1	1
RPAP1	RNA polymerase II-associated protein 1	0	1	1	0	0	1	1	0	1	1	1	1
EIF2A	Eukaryotic translation initiation factor 2A;Eukaryotic translation initiation factor 2A, N-terminally processed	0	0	0	0	0	0	0	0	1	1	1	0
NUF2	Kinetochore protein Nuf2	0	0	1	0	0	0	0	0	1	0	0	0
TSGA10	Testis-specific gene 10 protein	0	0	0	0	0	0	0	1	0	0	0	0
DPY30	Protein dpy-30 homolog	0	0	0	0	0	0	0	0	1	0	1	0
DDX24	ATP-dependent RNA helicase DDX24	0	1	1	1	0	0	0	0	0	1	0	0
XRN2	5-3 exoribonuclease 2	0	0	0	0	1	0	0	0	0	0	0	1
RAB1B;RAB1C;RAB1A	Ras-related protein Rab-1B;Putative Ras-related protein Rab-1C;Ras-related protein Rab-1A	0	0	0	0	0	0	0	0	3	3	1	1
GAN	Gigaxonin	0	0	0	1	0	1	1	0	0	0	0	0
TRIOBP	TRIO and F-actin-binding protein	0	1	0	0	2	1	0	0	0	0	0	0
RAB3GAP2	Rab3 GTPase-activating protein non-catalytic subunit	0	0	0	0	0	0	0	0	1	1	1	1
ADNP	Activity-dependent neuroprotector homeobox protein	0	0	0	0	0	0	0	0	2	1	2	1	yes
BOLA2	BolA-like protein 2	0	0	0	0	0	0	0	0	2	0	0	2
TMX1	Thioredoxin-related transmembrane protein 1	0	0	0	0	0	0	0	0	1	0	0	0
FN3K	Fructosamine-3-kinase	0	0	0	0	0	0	0	0	1	0	1	0
GLIPR2	Golgi-associated plant pathogenesis-related protein 1	0	1	0	1	0	0	2	0	0	0	0	0
OSBPL3	Oxysterol-binding protein-related protein 3	0	0	0	0	0	0	0	0	0	1	1	1
YTHDC2	Probable ATP-dependent RNA helicase YTHDC2	0	0	0	0	0	0	0	0	0	2	2	0
RPF2	Ribosome production factor 2 homolog	0	2	0	0	0	0	0	2	0	0	0	3
PTGES2	Prostaglandin E synthase 2;Prostaglandin E synthase 2 truncated form	0	0	0	0	0	0	0	0	1	0	0	0
LRRC40	Leucine-rich repeat-containing protein 40	0	0	0	0	0	0	0	0	3	1	3	1
VPS37B	Vacuolar protein sorting-associated protein 37B	0	0	0	0	0	0	0	0	2	1	1	1
ELP3	Elongator complex protein 3	0	0	0	0	0	0	0	0	1	1	1	1
PLEKHA5	Pleckstrin homology domain-containing family A member 5	0	0	0	0	0	0	0	0	1	1	1	0
XPO5	Exportin-5	0	0	0	1	0	0	0	0	4	6	5	3
CACYBP	Calcyclin-binding protein	0	0	0	0	0	0	0	0	3	3	3	1
RRAGC;RRAGD	Ras-related GTP-binding protein C;Ras-related GTP-binding protein D	0	0	0	0	1	1	0	0	1	1	1	2
SPC25	Kinetochore protein Spc25	0	0	0	0	0	0	0	0	0	0	0	2
CENPJ	Centromere protein J	0	0	1	0	1	0	0	5	0	0	0	1
MOV10	Putative helicase MOV-10	0	0	0	0	0	0	0	0	3	3	2	0
GOPC	Golgi-associated PDZ and coiled-coil motif-containing protein	0	0	0	0	0	0	0	1	1	2	2	1
DCP1A	mRNA-decapping enzyme 1A	0	0	0	0	0	0	0	0	2	0	1	0
SAR1A	GTP-binding protein SAR1a	0	0	0	0	0	0	0	0	3	3	4	2
AASDHPPT	L-aminoadipate-semialdehyde dehydrogenase-phosphopantetheinyl transferase	0	0	0	0	0	0	0	0	0	1	0	0
PNO1	RNA-binding protein PNO1	0	1	0	0	0	0	0	0	0	0	1	3
TOMM22	Mitochondrial import receptor subunit TOM22 homolog	0	0	0	0	1	0	1	0	0	0	1	0
FARSB	Phenylalanine--tRNA ligase beta subunit	0	0	0	0	0	0	0	0	1	0	1	0
DIAPH3	Protein diaphanous homolog 3	0	0	0	0	0	0	0	0	2	1	1	0
SMC4	Structural maintenance of chromosomes protein 4	0	0	0	0	0	0	0	0	18	13	20	7
SACM1L	Phosphatidylinositide phosphatase SAC1	0	1	0	1	0	0	0	0	3	1	2	2
OLA1	Obg-like ATPase 1	0	0	0	0	0	0	0	0	3	2	2	1
ABCF3	ATP-binding cassette sub-family F member 3	0	0	0	0	0	0	0	0	0	1	1	0
DDX19A;DDX25;DDX19B	ATP-dependent RNA helicase DDX19A;ATP-dependent RNA helicase DDX25;ATP-dependent RNA helicase DDX19B	0	0	0	0	0	0	0	0	1	1	1	1
DCAF13	DDB1- and CUL4-associated factor 13	0	1	0	0	0	0	0	0	0	0	0	1
DNAJC11	DnaJ homolog subfamily C member 11	0	0	0	0	1	1	0	0	0	0	2	0
FANCI	Fanconi anemia group I protein	0	0	0	0	0	0	0	0	1	3	2	0
ATAD3A;ATAD3C	ATPase family AAA domain-containing protein 3A;ATPase family AAA domain-containing protein 3C	0	0	0	0	0	0	0	0	1	0	1	0
ARL8B;ARL8A	ADP-ribosylation factor-like protein 8B;ADP-ribosylation factor-like protein 8A	0	0	0	0	0	0	0	0	0	2	1	0
HAUS2	HAUS augmin-like complex subunit 2	0	0	1	0	0	0	0	4	0	0	1	3
RBM28	RNA-binding protein 28	0	1	0	1	0	1	0	0	0	0	0	4
CNTLN	Centlein	0	1	1	1	0	0	1	2	0	1	1	1
CACNA2D2	Voltage-dependent calcium channel subunit alpha-2/delta-2;Voltage-dependent calcium channel subunit alpha-2-2;Voltage-dependent calcium channel subunit delta-2	0	0	0	0	0	0	2	0	0	0	0	0
AATF	Protein AATF	0	2	0	0	0	0	0	0	0	0	0	2
DDX56	Probable ATP-dependent RNA helicase DDX56	0	1	0	0	0	0	0	0	0	0	0	2
UTP6	U3 small nucleolar RNA-associated protein 6 homolog	0	0	0	1	0	0	0	0	0	0	0	2
FAM120A	Constitutive coactivator of PPAR-gamma-like protein 1	0	0	0	0	0	0	0	0	2	2	2	1
SACS	Sacsin	0	0	0	0	0	0	1	0	2	4	4	0
NUDT4;NUDT11;NUDT10	Diphosphoinositol polyphosphate phosphohydrolase 2;Diphosphoinositol polyphosphate phosphohydrolase 3-beta;Diphosphoinositol polyphosphate phosphohydrolase 3-alpha	0	0	0	0	0	0	0	0	1	2	2	0
GLTSCR2	Glioma tumor suppressor candidate region gene 2 protein	0	0	0	1	0	0	0	0	1	0	0	1
NCKIPSD	NCK-interacting protein with SH3 domain	0	0	0	0	0	0	0	0	2	1	2	1
CALML5	Calmodulin-like protein 5	0	5	0	0	0	0	1	2	0	0	0	1	yes
OGFR	Opioid growth factor receptor	0	0	0	0	0	0	0	0	1	3	1	0
BCCIP	BRCA2 and CDKN1A-interacting protein	0	0	0	0	0	0	0	0	2	2	1	0
STK26;STK25;STK24	Serine/threonine-protein kinase 26;Serine/threonine-protein kinase 25;Serine/threonine-protein kinase 24;Serine/threonine-protein kinase 24 36 kDa subunit;Serine/threonine-protein kinase 24 12 kDa subunit	0	0	0	0	0	0	0	0	3	2	4	2
CFAP97	Cilia- and flagella-associated protein 97	0	0	1	0	0	0	0	1	0	0	0	0
STX18	Syntaxin-18	0	0	0	0	0	0	0	0	0	1	1	0
ATXN10	Ataxin-10	0	0	0	0	0	0	0	0	1	2	2	0
NCDN	Neurochondrin	0	0	0	0	0	0	0	0	1	1	1	1
SAE1	SUMO-activating enzyme subunit 1;SUMO-activating enzyme subunit 1, N-terminally processed	0	0	0	0	0	0	0	0	3	0	0	0
ASH2L	Set1/Ash2 histone methyltransferase complex subunit ASH2	0	0	0	0	0	0	0	0	0	1	1	0
HDAC6	Histone deacetylase 6	0	0	0	0	0	0	0	0	0	1	1	1
UBA2	SUMO-activating enzyme subunit 2	0	0	0	0	0	1	0	0	4	3	3	3
NXF1	Nuclear RNA export factor 1	0	0	0	0	0	0	0	0	1	2	2	1
PEF1	Peflin	0	0	0	0	0	0	0	0	1	1	1	1
STK39	STE20/SPS1-related proline-alanine-rich protein kinase	0	0	0	0	0	0	0	0	3	1	1	0
ABCF2	ATP-binding cassette sub-family F member 2	0	0	0	0	1	0	1	1	9	5	8	2
SRP68	Signal recognition particle subunit SRP68	0	0	0	0	1	0	0	0	1	2	1	1
CHORDC1	Cysteine and histidine-rich domain-containing protein 1	0	0	0	0	0	0	0	0	2	1	1	1
UBQLN2	Ubiquilin-2	0	0	0	0	0	0	0	0	1	0	1	1
TRPS1	Zinc finger transcription factor Trps1	0	0	0	0	0	0	0	0	1	1	1	1
EIF2B4	Translation initiation factor eIF-2B subunit delta	0	0	0	0	0	0	0	0	2	2	2	2
TRMT112	Multifunctional methyltransferase subunit TRM112-like protein	0	0	0	0	0	0	0	0	1	2	0	0
CPA4	Carboxypeptidase A4	0	0	0	0	0	0	1	0	0	0	0	0
DDX41	Probable ATP-dependent RNA helicase DDX41	0	0	0	0	0	0	0	0	0	0	1	2	yes
ANAPC7	Anaphase-promoting complex subunit 7	0	0	0	0	0	1	0	0	0	0	1	0
CPSF3	Cleavage and polyadenylation specificity factor subunit 3	0	0	0	0	0	0	0	0	2	1	1	0
ACIN1	Apoptotic chromatin condensation inducer in the nucleus	0	0	0	1	0	0	0	0	1	1	1	1
KIDINS220	Kinase D-interacting substrate of 220 kDa	0	1	0	0	1	1	2	0	0	1	1	0
HECTD1	E3 ubiquitin-protein ligase HECTD1	0	0	0	0	0	0	0	0	1	1	1	0
PRPF19	Pre-mRNA-processing factor 19	0	0	0	1	0	0	0	0	5	4	4	0
NOL7	Nucleolar protein 7	0	0	0	0	0	0	0	0	0	0	0	1	yes
CDC14A	Dual specificity protein phosphatase CDC14A	0	0	0	1	1	0	0	2	0	0	0	1
PSMD13	26S proteasome non-ATPase regulatory subunit 13	0	0	0	0	0	0	1	0	13	13	11	8
TTF2	Transcription termination factor 2	0	0	0	0	0	0	0	0	1	1	2	0
TBC1D2B	TBC1 domain family member 2B	0	0	0	0	0	0	0	0	0	1	1	1
DICER1	Endoribonuclease Dicer	0	0	0	0	0	0	0	0	1	2	2	0
SRRM2	Serine/arginine repetitive matrix protein 2	0	0	0	0	0	0	0	0	1	0	0	0
PA2G4	Proliferation-associated protein 2G4	0	0	0	0	0	0	0	0	1	0	1	0
C14orf166	UPF0568 protein C14orf166	0	0	0	0	0	0	0	0	3	3	3	2
EIF3L	Eukaryotic translation initiation factor 3 subunit L	0	0	0	0	0	0	0	0	1	2	1	0
PLAA	Phospholipase A-2-activating protein	0	0	0	0	0	0	0	0	1	1	0	0
RUVBL1	RuvB-like 1	0	1	2	1	0	0	0	0	12	11	11	10
FARSA	Phenylalanine--tRNA ligase alpha subunit	0	0	0	1	0	0	0	0	2	2	2	0
DRG1	Developmentally-regulated GTP-binding protein 1	0	0	0	0	0	0	0	0	1	2	2	2
BTRC	F-box/WD repeat-containing protein 1A	0	0	0	0	1	0	0	1	1	0	0	1
NINL	Ninein-like protein	0	0	0	0	0	1	0	0	0	0	0	0
EPB41L3	Band 4.1-like protein 3;Band 4.1-like protein 3, N-terminally processed	0	2	0	0	0	0	0	0	1	1	1	1
LAMTOR2	Ragulator complex protein LAMTOR2	0	3	1	1	0	0	2	0	0	0	0	1
DDX52	Probable ATP-dependent RNA helicase DDX52	0	1	0	0	0	0	0	1	1	1	1	1
CARHSP1	Calcium-regulated heat stable protein 1	0	0	0	0	0	0	0	0	3	2	2	1
NOSIP	Nitric oxide synthase-interacting protein	0	0	0	0	0	0	0	0	1	0	1	0
LUC7L2	Putative RNA-binding protein Luc7-like 2	0	0	3	0	0	0	0	0	0	0	0	0
SF3B6	Splicing factor 3B subunit 6	0	0	0	0	0	0	0	1	0	0	0	0
NOP16	Nucleolar protein 16	0	0	0	1	0	0	0	0	0	0	0	2	yes
PPIL1	Peptidyl-prolyl cis-trans isomerase-like 1	0	0	0	0	0	0	0	0	1	1	0	0	yes
FAM96B	Mitotic spindle-associated MMXD complex subunit MIP18	0	0	0	0	0	0	0	0	0	0	1	0
PTRH2	Peptidyl-tRNA hydrolase 2, mitochondrial	0	0	0	0	0	0	0	0	1	1	1	1
STRAP	Serine-threonine kinase receptor-associated protein	0	0	0	0	0	0	0	0	4	4	2	5
RTCB	tRNA-splicing ligase RtcB homolog	0	0	0	0	0	0	0	0	2	2	0	1
NOC2L	Nucleolar complex protein 2 homolog	0	0	0	0	0	0	0	0	0	0	0	2
HBS1L	HBS1-like protein	0	0	0	0	0	0	0	0	2	0	0	1
ATP6V0A2	V-type proton ATPase 116 kDa subunit a isoform 2	0	0	0	0	2	0	3	0	1	0	1	0
CEP170B	Centrosomal protein of 170 kDa protein B	0	0	0	0	0	0	0	6	0	0	0	0
HYOU1	Hypoxia up-regulated protein 1	0	0	0	0	0	0	0	0	2	1	1	0
LAS1L	Ribosomal biogenesis protein LAS1L	0	0	0	0	0	0	0	0	0	1	0	0
NME7	Nucleoside diphosphate kinase 7	0	1	2	1	0	0	0	2	0	0	0	4
TNPO3	Transportin-3	0	0	0	0	0	0	0	0	1	1	1	1
SRPRB	Signal recognition particle receptor subunit beta	0	0	0	0	0	0	0	0	2	0	1	0
CDC42BPB	Serine/threonine-protein kinase MRCK beta	0	0	0	0	0	0	0	0	2	2	2	0
RBM8A	RNA-binding protein 8A	0	2	1	1	0	0	0	0	0	0	0	0
LRRFIP2	Leucine-rich repeat flightless-interacting protein 2	0	1	4	1	5	1	1	4	3	1	1	1
PSAT1	Phosphoserine aminotransferase	0	1	0	0	0	0	0	0	3	2	2	1
COPG1	Coatomer subunit gamma-1	0	0	0	0	0	0	0	0	8	12	14	3
CLIC4	Chloride intracellular channel protein 4	0	0	1	0	0	0	0	0	2	2	2	1
MTCH2	Mitochondrial carrier homolog 2	0	2	1	0	2	3	2	1	3	2	4	1
DYNC1LI1	Cytoplasmic dynein 1 light intermediate chain 1	0	0	1	0	0	1	1	0	1	2	2	0
